# Supplementary material for: Developmental pyrethroid exposure and age influence phenotypes in a Chd8 haploinsufficient autism mouse model
Source: Sci Rep. 2022 Apr 1;12:5555. doi: 10.1038/s41598-022-09533-x (PMC8975859; doi:10.1038/s41598-022-09533-x)
Supplement: Supplementary file 2 — Supplementary Information 2. [file 41598_2022_9533_MOESM2_ESM.xlsx]

## Sheet: VST-normalized expression
Gene	1year_Chd8_HET_Oil_ctl_Male_b1-21_Rep1	1year_Chd8_HET_Oil_ctl_Male_b1-22_Rep2	1year_Chd8_HET_Oil_ctl_Male_b2-21_Rep3	1year_Chd8_HET_Oil_ctl_Male_b2-22_Rep4	1year_Chd8_HET_Oil_ctl_Male_b3-19_Rep5	1year_Chd8_HET_Oil_ctl_Male_b3-20_Rep6	1year_Chd8_HET_Oil_ctl_Male_b3-21_Rep7	1year_Chd8_HET_Oil_ctl_Male_b4-6_Rep8	1year_Chd8_HET_Oil_ctl_Male_b4-7_Rep9	1year_Chd8_HET_Oil_DM_Male_b1-23_Rep1	1year_Chd8_HET_Oil_DM_Male_b1-24_Rep2	1year_Chd8_HET_Oil_DM_Male_b2-23_Rep3	1year_Chd8_HET_Oil_DM_Male_b2-24_Rep4	1year_Chd8_HET_Oil_DM_Male_b3-22_Rep5	1year_Chd8_HET_Oil_DM_Male_b3-23_Rep6	1year_Chd8_HET_Oil_DM_Male_b3-24_Rep7	1year_Chd8_HET_Oil_DM_Male_b4-10_Rep10	1year_Chd8_HET_Oil_DM_Male_b4-8_Rep8	1year_Chd8_HET_Oil_DM_Male_b4-9_Rep9	1year_Chd8_WT_Oil_ctl_Male_b1-17_Rep1	1year_Chd8_WT_Oil_ctl_Male_b1-18_Rep2	1year_Chd8_WT_Oil_ctl_Male_b2-17_Rep3	1year_Chd8_WT_Oil_ctl_Male_b2-18_Rep4	1year_Chd8_WT_Oil_ctl_Male_b3-13_Rep5	1year_Chd8_WT_Oil_ctl_Male_b3-14_Rep6	1year_Chd8_WT_Oil_ctl_Male_b3-15_Rep7	1year_Chd8_WT_Oil_ctl_Male_b4-1_Rep8	1year_Chd8_WT_Oil_ctl_Male_b4-2_Rep9	1year_Chd8_WT_Oil_DM_Male_b1-19_Rep1	1year_Chd8_WT_Oil_DM_Male_b1-20_Rep2	1year_Chd8_WT_Oil_DM_Male_b2-19_Rep3	1year_Chd8_WT_Oil_DM_Male_b2-20_Rep4	1year_Chd8_WT_Oil_DM_Male_b3-16_Rep5	1year_Chd8_WT_Oil_DM_Male_b3-17_Rep6	1year_Chd8_WT_Oil_DM_Male_b3-18_Rep7	1year_Chd8_WT_Oil_DM_Male_b4-3_Rep8	1year_Chd8_WT_Oil_DM_Male_b4-4_Rep9	1year_Chd8_WT_Oil_DM_Male_b4-5_Rep10	P5_Chd8_HET_Oil_ctl_Female_b1-11_Rep1	P5_Chd8_HET_Oil_ctl_Female_b1-12_Rep2	P5_Chd8_HET_Oil_ctl_Female_b2-11_Rep3	P5_Chd8_HET_Oil_ctl_Female_b2-12_Rep4	P5_Chd8_HET_Oil_ctl_Female_b3-10_Rep5	P5_Chd8_HET_Oil_ctl_Male_b1-10_Rep2	P5_Chd8_HET_Oil_ctl_Male_b1-9_Rep1	P5_Chd8_HET_Oil_ctl_Male_b2-10_Rep4	P5_Chd8_HET_Oil_ctl_Male_b2-9_Rep3	P5_Chd8_HET_Oil_ctl_Male_b3-9_Rep5	P5_Chd8_HET_Oil_DM_Female_b1-15_Rep1
0610005C13Rik	3.44039	3.87931	3.79365	3.44485	3.44048	3.44931	3.93285	3.45377	3.85122	3.43155	3.94052	3.43896	3.95541	3.44342	3.44637	3.4552	3.46261	3.44788	3.45967	3.44039	3.44334	3.44191	3.90001	3.44048	3.44931	3.4611	3.45377	3.45672	3.43155	3.44628	3.43896	3.4478	3.44342	3.44637	4.10045	3.44788	3.84849	3.46261	3.48515	3.49104	3.48372	3.46941	3.45619	3.48416	3.47827	3.46253	3.47684	3.46068	3.48221
0610007P14Rik	10.9688	10.7846	10.4499	10.649	10.7615	10.5635	10.5756	10.7593	10.6156	10.9243	10.9053	10.5193	10.5746	10.5658	10.5025	10.656	10.7249	10.856	10.7605	10.8885	10.7963	10.5801	10.5621	10.7436	10.5758	10.7511	10.7698	10.7889	10.9702	10.8232	10.5355	10.6419	10.7102	10.7744	10.7753	10.8479	10.7093	10.7465	10.6789	10.6877	10.769	10.9068	11.0067	10.827	10.8766	10.9603	10.8512	11.0214	10.7858
0610009B22Rik	8.19252	8.36487	7.4903	7.61245	7.56654	7.64744	7.91275	7.95549	7.96591	8.01135	8.01666	7.52289	7.63924	7.63398	7.61356	7.5655	8.12758	7.93323	7.96585	7.78513	7.98992	7.53468	7.65903	7.66186	7.49299	7.87798	7.96988	7.80366	7.81211	8.11939	7.40596	7.68265	7.61857	7.85873	7.8464	7.92441	8.08505	7.95389	7.94327	7.8682	7.85406	7.51606	7.28058	7.60669	7.77804	7.55945	7.70759	7.41491	7.61758
0610009L18Rik	5.3821	5.64767	4.63737	4.87467	5.33657	5.21892	5.13213	5.5407	5.29633	5.01757	5.48467	4.82494	4.60885	5.36922	4.95395	4.76873	4.88214	4.73722	5.20067	4.87628	5.23614	4.82622	4.57293	5.00837	5.17939	4.90802	4.85575	5.27008	5.48042	4.87964	5.00269	5.03531	4.91377	5.29952	5.07766	4.95225	5.40264	5.07067	4.71019	5.0878	4.85445	4.74508	5.15729	4.95922	4.78952	5.15551	5.17897	5.10566	5.01366
0610009O20Rik	8.96799	9.04431	8.87788	8.9349	8.81827	8.90517	9.00942	9.11617	9.12095	9.14877	9.06121	8.8183	8.83245	8.74413	8.81218	8.92844	8.90813	9.01222	8.9712	8.77291	9.09591	8.82167	8.88334	8.97232	8.99846	9.10995	8.87899	9.06427	8.91798	9.01921	8.88591	8.7701	8.91313	8.69122	8.92537	8.82441	9.05154	8.99962	8.95092	8.92677	8.8947	8.88581	8.78137	8.95008	8.88585	8.74694	8.72611	8.74824	9.00064
0610010B08Rik	3.22031	3.70977	3.66087	3.2863	3.74255	3.35229	3.39707	3.41828	3.42947	3.65225	3.70672	3.26391	3.2975	3.79531	3.92793	3.37468	3.45186	3.39589	3.44067	3.22031	3.66239	3.68315	3.2863	3.77592	3.35229	3.39707	3.41828	3.42947	3.18673	3.66744	3.67314	3.2975	3.3299	3.34109	3.37468	3.39589	3.86549	3.45186	3.3935	3.41589	3.80387	3.73303	3.30479	3.46339	3.441	3.35347	3.4846	3.47222	3.38231
0610010F05Rik	14.3755	14.2552	14.6964	14.677	14.8441	14.5552	14.1803	14.3877	14.3768	14.7601	14.445	14.8279	14.6259	14.6939	14.6581	14.4021	14.3826	14.565	14.3163	14.8104	14.4826	14.7844	14.6021	14.8218	14.4963	14.0912	14.4707	14.3223	14.751	14.3376	14.9039	14.6242	14.6082	14.7248	14.2498	14.6732	14.3639	14.1834	14.6066	14.545	14.6017	15.3971	15.6967	15.0238	15.2009	15.9963	15.2646	15.6606	14.4239
0610010K14Rik	9.67794	9.80861	9.26545	9.21771	9.29115	9.29559	9.45277	9.4289	9.46056	9.96821	9.62847	9.26649	9.21806	9.18479	9.2272	9.50818	9.58032	9.47182	9.42897	9.37225	9.4232	9.15498	9.3685	9.19085	9.3881	9.21077	9.31829	9.59176	9.36873	9.54241	9.20528	9.13993	9.46841	9.1276	9.45176	9.30471	9.29972	9.38311	9.33562	9.4078	9.46674	9.56124	9.69109	9.47461	9.36962	9.77935	9.54449	10.1209	9.41803
0610012G03Rik	9.60658	9.77808	9.09648	9.21678	9.27028	9.22194	9.23604	9.4624	9.29271	9.51709	9.48695	9.12692	9.23476	9.16193	9.39821	9.45909	9.28555	9.40521	9.31483	9.25705	9.30398	9.13477	9.14302	9.40329	9.22937	9.06913	9.12648	9.32181	9.57454	9.46594	9.04918	9.10503	9.05487	9.20003	9.2441	9.34135	9.26989	9.44414	9.42294	9.42353	9.30634	9.67221	9.62583	9.41805	9.4137	9.58643	9.55966	9.76258	9.21177
0610030E20Rik	8.09953	8.2425	8.59303	8.29947	8.58189	8.55223	8.41989	8.18383	8.14461	8.16523	7.99531	8.57609	8.27007	8.67247	8.4363	8.24287	8.12438	8.22411	8.37733	8.30325	8.2941	8.52629	8.56857	8.53394	8.12341	8.35073	8.17632	8.20475	8.37649	8.07431	8.65565	8.71369	8.33722	8.55335	8.55736	8.32285	8.37429	8.29514	8.52858	8.0775	8.55346	8.41379	8.25926	8.23335	8.26799	8.52344	8.53077	8.42758	8.19677
0610031O16Rik	3.60154	3.59497	3.61267	3.6061	3.63036	3.61065	3.58436	3.6152	3.60863	3.62126	3.5884	3.61924	3.59952	3.62379	3.61722	3.59751	3.59549	3.62835	3.60206	3.60154	3.59497	3.61267	3.6061	3.63036	3.61065	3.58436	3.6152	3.60863	3.62126	3.5884	3.61924	3.59952	3.62379	3.61722	3.59751	3.62835	3.60206	3.59549	3.58005	3.56691	3.59775	3.56083	3.60481	3.57274	3.58589	3.56666	3.60358	3.65414	3.58662
0610037L13Rik	9.1517	9.18569	8.70913	8.65447	8.53496	9.00117	8.91991	8.81121	8.90049	9.12088	9.12457	8.83353	8.76958	8.94388	8.78739	9.01837	8.86632	9.0064	9.05749	8.99997	8.92462	8.62118	8.7155	8.68492	8.71059	8.72682	8.95294	9.03691	8.86121	8.94045	8.80262	8.68057	8.60198	8.72715	8.77969	8.90903	9.0751	8.91787	8.88186	9.04511	8.93697	8.9889	8.94262	9.01145	8.83692	8.82959	8.90373	9.06101	8.84209
0610038B21Rik	2.7081	3.03194	2.82872	3.20095	2.77143	3.27336	3.09816	2.82876	3.22055	3.03368	2.78675	2.93262	3.08818	2.8858	3.1318	3.45465	3.23436	3.07948	2.89599	2.76648	3.12902	2.64138	2.83601	3.22025	3.14756	2.34144	2.88285	2.99507	2.85306	3.30048	2.59943	2.91221	3.09026	2.99934	2.7145	2.59238	2.74038	3.13205	2.75784	2.84342	3.10037	2.58477	2.38858	2.62513	2.94386	2.36648	2.51451	2.85503	2.71506
0610039H22Rik	3.56052	3.55997	3.5716	3.57104	3.58323	3.58156	3.57933	3.59208	3.59152	3.5622	4.02224	3.57216	3.57048	3.58268	3.58212	3.58044	3.5904	3.59319	3.59096	3.56052	3.55997	3.5716	3.57104	3.58323	3.58156	3.57933	3.59208	3.59152	3.5622	3.55941	3.57216	3.57048	3.58268	3.58212	3.58044	3.59319	3.59096	3.5904	3.96747	3.55239	3.56514	3.55977	3.57364	3.56031	3.56142	3.56769	3.97424	3.58748	3.55406
0610039K10Rik	3.99507	3.61349	3.56499	3.56352	3.51648	3.51208	3.94649	4.05706	3.88862	3.61936	3.61202	3.56645	3.56205	3.51501	3.51354	3.50914	3.45623	3.46357	3.8686	3.61496	3.61349	3.56499	3.56352	3.51648	3.51208	3.5062	3.46064	3.87854	3.61936	3.61202	3.56645	3.56205	3.51501	3.51354	3.50914	3.91052	3.4577	3.45623	3.5511	3.54817	3.5026	3.51454	3.4719	3.58834	3.59128	3.55471	3.54277	3.50161	3.55257
0610040B10Rik	4.54345	5.39313	4.30723	3.84545	4.21609	4.41833	4.37532	4.5448	4.33341	4.84104	4.92481	4.34417	4.17582	4.14793	4.2602	4.58407	4.87614	4.48258	4.44847	4.55092	4.7846	4.31105	3.95436	4.40778	3.78234	4.90747	4.82603	4.78645	4.75797	4.90529	4.26955	4.34796	4.81473	4.32672	4.56033	4.48442	5.00457	4.73481	4.56541	4.49683	4.52533	4.80435	4.35768	4.26565	4.24749	4.3259	4.39141	4.38876	4.38609
0610040F04Rik	3.07802	2.69407	3.20069	3.05968	2.82933	2.92635	3.48561	2.81406	3.06087	3.21865	2.9498	2.69015	3.09811	3.41207	2.78843	3.09276	2.73605	3.08019	2.72224	3.01684	2.95063	2.98452	2.85528	3.03744	2.8306	3.27915	3.38489	2.92333	3.09306	2.77408	2.98925	3.12456	2.50051	3.08304	3.25745	3.34318	2.82818	3.41994	3.32115	3.47921	2.50996	2.8685	2.36829	2.4307	2.34287	2.81741	3.03102	2.6855	2.92006
0610040J01Rik	7.79995	8.0824	7.33947	7.24244	7.03614	7.36476	7.23199	7.58424	7.45862	7.55145	7.60088	7.04642	7.14193	7.21889	7.34498	7.35134	7.4131	7.63991	7.38361	7.42789	7.56662	6.95755	7.52364	7.38899	7.56869	7.47545	7.34258	7.46466	7.51087	7.37639	7.1307	6.98469	7.19029	7.06432	7.25339	7.46106	7.55764	7.56651	7.2535	7.45115	7.25559	7.51708	7.65798	7.50488	7.24475	7.55331	7.48786	7.26681	7.45335
0610043K17Rik	3.20545	3.50702	3.30384	2.94018	3.00286	3.96207	3.12109	3.58991	3.18377	3.42405	3.32145	3.3194	2.95707	3.48953	3.03664	3.55655	3.21755	3.1331	3.77734	3.23893	3.58729	3.32922	3.36796	3.7815	3.05353	3.7335	3.16688	3.18377	3.36193	3.44476	3.3115	3.57838	3.48057	3.65947	3.54849	3.58083	3.20066	3.21755	3.2119	3.24568	3.92938	3.1307	3.14271	3.15651	3.12273	3.45199	3.20229	3.19741	3.19501
1010001N08Rik	3.48381	3.48906	3.49392	3.49916	3.49878	3.51452	3.5355	3.52987	3.53512	3.92897	3.4943	3.48867	3.50441	3.50403	3.50927	3.52501	3.54561	3.51938	3.54037	3.48381	3.48906	3.49392	3.49916	3.49878	3.96209	3.5355	3.52987	3.53512	3.46807	3.4943	3.48867	3.50441	3.50403	3.50927	3.52501	3.51938	3.54037	3.54561	3.50886	3.51935	3.51372	3.51767	3.50154	3.53232	3.52183	3.53064	3.52669	3.50533	3.50361
1110002J07Rik	8.47689	8.52298	8.62093	8.81198	9.08415	8.64781	8.2245	8.44839	8.05128	8.87162	8.51072	8.97277	8.35622	8.60266	8.60341	8.63317	8.12706	8.87772	8.3015	8.45681	8.77333	8.58971	8.67798	8.96892	8.60171	8.52502	8.49855	8.21973	8.42571	8.70912	8.90599	8.73508	8.69609	8.46375	8.45256	8.84279	8.21924	8.13105	8.26517	8.48604	8.84984	9.5086	9.43751	9.02882	9.18938	10.2141	9.2024	9.79565	8.14597
1110002L01Rik	9.35824	9.57186	9.27095	9.09998	9.18984	9.42705	9.40548	9.3459	9.27785	9.47214	9.59449	9.4762	9.30389	9.36538	9.3032	9.21323	9.4181	9.22607	9.3883	9.32239	9.11583	9.15858	9.04753	9.25505	9.2455	8.89613	9.25239	9.25488	9.51407	9.22421	8.9571	8.87458	9.01446	9.31272	8.9771	9.09243	9.06914	9.17239	9.33042	9.26184	9.34329	9.61495	9.89115	9.61831	9.53642	9.82268	9.63752	9.88952	9.01006
1110004E09Rik	8.23156	8.14724	7.95371	7.8716	8.00224	8.0883	8.14927	8.11853	8.12249	8.14	8.28638	7.76885	8.09551	7.85932	8.01536	7.88626	8.27256	8.02179	8.21516	8.30979	8.20609	7.99848	7.7923	7.85225	8.01214	8.09552	8.19371	8.23253	8.26145	8.29474	7.94078	8.05727	7.89622	8.13214	8.23304	8.09626	8.24302	8.14584	8.24231	8.26417	8.02126	7.92657	8.0219	8.05918	8.07	7.97491	8.01309	8.09109	8.10734
1110004F10Rik	12.4764	12.5523	12.0601	12.1179	12.2997	12.148	12.0546	12.2342	12.4265	12.5893	12.5106	12.1557	12.2354	12.1383	12.1806	12.1915	12.3648	12.4131	12.3399	12.476	12.446	12.2562	12.0788	12.2156	12.2391	12.2267	12.4349	12.4366	12.5484	12.5003	12.2617	12.0641	12.1656	12.3298	12.239	12.4445	12.3045	12.2809	12.3129	12.4379	12.3097	12.5006	12.5819	12.4075	12.4459	12.6378	12.5143	12.7259	12.3029
1110006O24Rik	4.43502	4.72048	3.98335	4.60026	4.4581	4.05058	4.52898	4.31594	4.31881	4.41219	4.04118	4.52139	4.25346	4.26842	4.18876	4.60357	4.18665	4.4493	4.38458	4.30761	4.33041	4.40701	4.32721	4.61454	4.35755	4.30244	3.5883	4.41196	4.03845	3.99628	4.18237	4.20689	4.39857	4.04127	4.4841	4.05222	4.50394	4.19646	3.9892	4.25145	4.11181	4.37162	4.43296	4.52966	4.37581	4.67992	4.06	4.61293	4.46021
1110008F13Rik	10.1885	10.363	9.634	9.62207	9.80021	9.66485	9.60625	9.85701	9.84621	10.1067	10.1826	9.57315	9.68454	9.72547	9.63412	9.61528	10.0821	9.90602	9.88381	10.0215	10.1308	9.58902	9.53958	9.72869	9.67383	9.74375	10.0772	10.0497	10.1952	10.1193	9.59779	9.54308	9.72962	9.81127	9.83842	9.9919	9.98692	10.0144	9.90419	9.88068	9.7409	9.98005	10.2992	10.0021	10.036	10.0325	10.1023	10.2653	9.85321
1110008L16Rik	7.97117	7.93684	8.29341	8.2133	8.14187	8.07189	8.07687	8.04551	8.10019	8.15831	8.09067	8.41709	8.36725	8.08079	8.23397	8.3578	8.21645	8.08799	8.04853	8.23901	8.24946	8.22786	8.27239	8.04272	8.39947	8.08674	8.2864	8.20344	8.25568	8.11032	8.36211	8.14731	8.08757	8.24406	8.14645	8.40935	8.15921	7.96055	8.22513	8.15876	8.12448	8.23281	8.1606	8.38165	8.24299	8.31464	8.18756	8.28961	8.14678
1110008P14Rik	6.89424	6.79034	6.20191	6.47386	5.83932	6.21928	7.01486	6.84812	7.01937	6.99985	7.04739	6.09936	6.56087	6.56549	6.41059	6.87012	6.62371	6.91102	6.53028	5.98711	6.46482	5.39699	5.92323	6.16908	6.69211	6.95649	6.15685	6.42062	6.1248	6.62528	5.53006	5.95413	6.46146	5.61273	6.47527	6.0126	6.3847	6.8952	6.19083	6.74814	6.38799	6.06246	5.39948	6.23784	5.64337	5.1193	5.53737	5.51006	6.80969
1110012L19Rik	10.0471	10.0246	9.37596	9.67357	9.87677	9.68246	9.40646	9.76777	9.72174	10.1245	10.0603	9.69378	9.60095	9.73115	9.73434	9.59603	9.64999	9.76176	9.72938	9.82479	9.90122	9.7249	9.62341	9.71703	9.67055	9.63717	9.99763	9.81058	10.1597	9.97492	9.50101	9.6	9.73981	9.82343	9.59338	10.1327	9.89731	9.69087	9.77149	9.70898	9.76774	10.0709	10.3019	9.91424	10.0937	10.3867	10.0406	10.2735	9.70561
1110015O18Rik	11.6425	11.4288	11.38	11.5164	11.4799	11.3483	11.1067	11.4016	10.654	11.5664	11.4593	11.5815	11.2259	11.538	11.0343	11.1111	11.1952	11.8093	11.1123	11.3907	11.4852	11.5634	11.3614	11.3596	11.3071	10.8347	10.9548	11.2619	11.9589	11.2175	11.5069	10.9768	11.3393	11.6779	11.2984	11.1738	11.0288	10.5548	11.1711	10.878	11.3019	12.4671	13.046	11.6412	12.4625	13.6776	12.6053	13.1849	11.2899
1110017D15Rik	6.34178	6.17998	6.33697	5.88052	6.2272	5.89249	5.92042	6.06162	5.97814	6.24446	6.45336	5.88536	6.30929	6.46532	6.16311	6.00308	5.99318	6.10894	6.39862	6.19843	5.5467	6.17451	6.06646	6.23155	6.13269	6.01089	5.75972	6.33185	6.16477	6.23167	6.1269	6.15838	5.97663	6.13193	5.75353	5.98983	6.18778	6.07121	6.21836	6.20301	5.94888	6.31087	6.39295	6.19755	6.44408	6.9224	6.62274	6.19545	6.08037
1110019D14Rik	4.52581	5.13633	4.41297	4.16608	4.24529	4.62675	4.6159	4.58955	4.74536	4.35797	4.5455	4.2524	4.45663	4.37315	4.65216	4.13679	4.53158	4.32656	4.73514	4.51266	4.60326	4.37254	4.59592	4.40947	4.18406	4.67831	4.23008	4.79658	4.53623	4.77294	4.3766	4.29375	4.05566	4.18681	4.40717	4.55142	4.8435	4.77791	4.43061	4.33991	4.67508	4.25777	4.55197	4.17253	4.09025	3.85777	4.29154	4.52154	4.16461
1110020A21Rik	4.33894	4.4806	4.13654	4.31254	3.81848	4.9538	4.86896	4.60535	4.07269	4.61901	4.28715	4.50878	3.88425	4.1099	4.43903	3.97385	4.35694	4.47929	4.19684	4.28111	3.90311	4.49171	4.2365	3.97173	4.23225	4.12384	4.20464	4.51126	4.1302	4.26791	4.30082	4.4133	4.38178	4.21087	4.06049	4.43019	4.4765	4.04965	4.18255	4.87404	4.20743	4.32652	3.74562	4.02633	4.76928	4.16736	4.35699	4.1577	4.57593
1110025L11Rik	3.50841	3.50903	3.50604	3.50666	3.50305	3.50491	3.50738	3.50315	3.50377	3.50656	3.50965	3.50542	3.50728	3.50367	3.50429	3.50614	3.50501	3.50191	3.50439	3.50841	3.50903	3.50604	3.50666	3.50305	3.50491	3.50738	3.50315	3.50377	3.50656	3.50965	3.50542	3.50728	3.50367	3.50429	3.50614	3.50191	3.50439	3.50501	3.51955	3.52078	3.51655	3.51374	3.50827	3.51741	3.51618	3.51037	3.51319	3.5071	3.51893
1110028F11Rik	3.40766	3.415	3.41289	3.42024	3.41079	3.43282	3.46219	3.87055	3.45274	3.38563	3.42234	3.8171	3.42758	3.41813	3.42547	3.4475	3.46743	3.43071	3.46008	3.40766	3.415	3.41289	3.42024	3.41079	3.43282	3.46219	3.4454	3.45274	3.98478	3.42234	3.40555	3.42758	3.41813	3.42547	3.4475	3.43071	3.46008	3.46743	3.46625	3.48093	3.46414	3.43714	3.84091	3.92344	3.4934	3.46429	3.4913	3.45248	3.45891
1110028F18Rik	3.53429	3.53429	3.53429	3.53429	3.53429	3.53429	3.53429	3.53429	3.53429	3.53429	3.53429	3.53429	3.53429	3.53429	3.53429	3.53429	3.53429	3.53429	3.53429	3.53429	3.53429	3.53429	3.53429	3.53429	3.53429	3.53429	3.53429	3.53429	3.53429	3.53429	3.53429	3.53429	3.53429	3.53429	3.53429	3.53429	3.53429	3.53429	3.53429	3.53429	3.53429	3.53429	3.53429	3.53429	3.53429	3.53429	3.53429	3.53429	3.53429
1110032A03Rik	7.50225	7.74433	6.91325	6.97001	7.02504	7.18461	7.35441	7.17699	7.41645	7.25643	7.54623	6.99771	7.19687	7.00147	6.97862	7.31263	7.63322	7.26879	7.41266	7.22957	7.24645	6.9519	6.91239	6.93093	7.26233	7.36199	7.37013	7.37449	7.2125	7.39366	6.88066	7.00402	6.93185	7.06612	7.19305	7.35822	7.42954	7.46342	7.24737	7.35584	7.12708	6.57146	6.5948	7.07207	6.88697	6.23375	6.82966	6.49328	7.30108
1110032F04Rik	6.11267	6.35158	6.27049	6.32825	6.04735	6.10907	6.24616	6.26045	6.46173	6.30842	6.49034	5.99208	6.27807	6.16474	6.22676	6.58068	6.63293	6.33175	6.43283	6.25343	6.40493	6.31508	6.03774	6.24577	6.54722	6.41013	6.4033	6.50378	6.40865	6.58573	6.26281	6.35081	6.33744	6.32536	6.48699	6.37954	6.56901	6.61443	6.48395	6.56368	6.30071	6.05705	5.69217	5.80097	5.8747	5.38538	6.12548	5.65302	6.08694
1110034G24Rik	7.4975	7.71635	6.93203	6.93138	6.8953	7.04307	7.15049	7.44517	7.22392	7.38718	7.40656	6.82603	6.99031	7.00066	6.91829	7.11317	7.15552	7.30646	7.29076	7.33491	7.09169	6.57595	6.8451	6.92192	6.76681	6.79703	7.33221	7.16545	7.05146	7.24118	6.55739	6.96928	6.88712	6.7697	7.28413	7.16753	7.00518	7.27929	7.14928	7.19818	7.06427	6.92633	6.99209	6.75051	6.98718	6.95391	6.95588	7.11547	7.06313
1110036E04Rik	3.53429	3.53429	3.53429	3.53429	3.53429	3.53429	3.53429	3.53429	3.53429	3.53429	3.53429	3.53429	3.53429	3.53429	3.53429	3.53429	3.53429	3.53429	3.53429	3.53429	3.53429	3.53429	3.53429	3.53429	3.53429	3.53429	3.53429	3.53429	3.53429	3.53429	3.53429	3.53429	3.53429	3.53429	3.53429	3.53429	3.53429	3.53429	3.53429	3.53429	3.53429	3.53429	3.53429	3.53429	3.53429	3.53429	3.53429	3.53429	3.53429
1110037F02Rik	10.0525	9.90853	10.6786	10.5886	10.5494	10.3566	10.4104	10.2852	10.1733	10.0664	10.043	10.5505	10.5156	10.3588	10.3633	10.3235	10.2668	10.2407	10.2982	10.3156	10.2066	10.7439	10.5966	10.4815	10.3337	10.4067	10.3173	10.252	10.2809	10.1072	10.6634	10.6234	10.5556	10.5452	10.3008	10.3159	10.2379	10.2326	10.3577	10.1899	10.3562	10.4317	10.3292	10.1968	10.5725	10.4013	10.572	10.1648	10.3478
1110038B12Rik	9.12132	8.93256	8.24947	8.23336	8.41557	8.42908	8.0799	8.60222	8.66624	8.95082	8.65012	8.2445	8.3199	8.38895	8.39276	8.33989	8.43579	8.63478	8.41577	8.14244	8.76872	7.98177	8.27176	8.62008	8.53752	7.99718	7.98845	8.45994	8.58332	8.52533	8.09303	8.35465	8.54394	8.27171	8.40353	8.22289	8.10068	8.54373	8.28024	8.33756	8.60299	8.76463	8.82952	8.69331	8.62304	8.92902	8.67941	9.01771	8.49012
1110038F14Rik	8.13078	8.24441	7.9994	7.81798	7.96257	7.92483	8.01563	8.10236	8.20378	8.23641	8.21934	8.12144	7.8089	7.99684	7.85092	8.26208	7.92591	8.06244	8.04437	7.94211	8.0064	7.74905	7.75971	7.91808	8.05903	8.06336	7.96314	8.05905	8.04171	8.15122	7.90533	7.87341	8.10358	8.01244	8.23059	7.98012	8.04813	7.93206	7.92019	7.90532	8.01764	8.12084	7.85495	8.21443	7.92034	7.86878	7.91173	8.10944	8.50485
1110046J04Rik	4.83168	5.1496	4.38052	3.9945	4.0948	4.462	4.67531	4.63954	4.77265	4.80206	5.06072	4.40434	4.39832	4.17936	4.30304	4.57681	4.86498	4.47273	4.8256	4.76594	4.96123	3.93406	4.28303	4.40941	4.286	4.25214	5.29393	4.75143	4.46746	4.91776	4.38684	4.19664	4.00281	4.05425	4.57319	4.36382	5.05166	4.84406	4.4162	5.13872	4.77153	4.11321	3.88792	4.31674	3.88768	3.71182	4.30288	4.29913	4.27022
1110051M20Rik	11.1828	11.1422	11.1863	11.2369	11.0815	11.0492	11.1564	11.2419	11.1608	11.3029	11.3286	11.1472	11.2023	11.0498	11.1431	11.3187	11.2629	11.3252	11.2262	11.2664	11.238	11.0359	11.1139	11.1361	11.1478	11.2325	11.2628	11.2179	11.2166	11.2143	11.1384	11.1219	11.1996	11.1628	11.2542	11.2356	11.1396	11.1574	11.1671	11.2883	11.1453	11.1794	11.1506	11.3033	11.2361	11.1561	11.091	11.2017	11.244
1110058D11Rik	3.48878	3.48957	3.48396	3.48476	3.47835	3.48074	3.48392	3.47672	3.47751	3.48639	3.49037	3.48316	3.48555	3.47914	3.47994	3.48233	3.4791	3.90011	3.47831	3.48878	3.48957	3.48396	3.48476	3.47835	3.48074	3.48392	3.47672	3.47751	3.48639	3.49037	3.48316	3.92405	3.47914	3.47994	3.48233	3.47512	3.47831	3.4791	3.50833	3.50992	3.50272	3.49682	3.48802	3.50263	3.50104	3.48953	3.49543	3.48584	3.50753
1110059E24Rik	9.15628	9.4155	8.45862	8.44648	8.61815	8.61704	8.76264	8.95705	9.0137	9.03208	9.1817	8.51667	8.64596	8.56472	8.54345	8.76676	9.06521	8.70903	8.97996	8.97822	9.02292	8.51861	8.39834	8.57546	8.72783	8.72422	8.9058	8.98459	8.87658	9.09369	8.58373	8.4986	8.4853	8.8479	8.56635	8.95576	9.01043	8.89248	8.8599	8.92505	8.89119	8.68272	8.68722	8.69964	8.74313	8.59771	8.86641	8.79854	8.74516
1110059G10Rik	8.49159	8.60523	7.8738	8.15579	8.20352	8.39716	8.22925	8.32732	8.49992	8.55282	8.58692	8.04398	8.15516	7.99721	8.19606	8.34464	8.52687	8.27496	8.46748	8.53196	8.51733	8.07743	8.08816	8.12538	8.08903	8.36131	8.25767	8.33495	8.4053	8.49058	7.92106	8.02297	7.91409	8.3039	8.56097	8.40597	8.24213	8.33115	8.34804	8.5272	8.33613	8.19628	8.23662	8.1639	8.34675	8.22635	8.31285	8.39646	8.17388
1110065P20Rik	8.5662	8.89695	7.64449	7.64027	7.75765	7.93047	8.05039	8.24651	8.07191	8.5345	8.58045	7.55724	7.90963	7.92477	7.74898	7.83332	8.27183	7.90804	8.39639	7.9365	8.27531	7.46382	7.57843	8.08901	7.97002	7.84792	8.30044	8.20045	8.19436	8.46718	7.64475	7.85255	7.58231	7.49315	7.93177	8.12395	8.12823	8.23737	8.02454	8.09512	7.97998	8.09476	8.2763	8.12838	7.9677	8.05054	8.2278	8.18728	8.02931
1190002N15Rik	7.93477	8.07275	8.17179	7.97896	8.28273	8.2812	8.53094	8.11136	8.29804	8.07217	8.11105	8.00268	8.15896	8.12647	8.0409	8.37108	8.60694	8.10673	8.30299	8.24227	8.37566	8.45515	8.02995	8.11941	8.37204	8.42207	8.31813	8.17135	8.19427	8.43053	8.3413	8.32887	8.25846	8.13054	8.35393	8.07027	8.38828	8.44446	8.42834	8.33185	8.28411	7.74413	7.67815	7.83305	8.01848	7.3783	8.01309	7.43179	8.05138
1190003K10Rik	3.54708	3.17857	3.19108	3.20426	3.20359	3.70306	3.73681	4.01185	3.29518	3.12585	3.84349	3.59055	3.21744	3.21677	3.64786	3.26949	3.32153	3.25564	3.88876	3.58151	3.78672	3.59877	3.6286	3.84534	3.24313	3.29584	3.282	3.29518	3.5467	3.19175	3.58573	3.21744	3.21677	3.67168	3.26949	3.25564	3.30835	3.32153	3.3495	3.37586	3.36202	3.34331	3.3031	3.31589	3.28953	3.28333	3.7026	3.24866	3.33633
1190005I06Rik	5.29335	5.07291	4.99609	4.8665	4.07468	4.55167	4.84489	5.21622	5.14102	5.36825	5.0891	5.02771	4.76244	4.37411	4.47342	5.03684	4.86675	5.00691	4.62083	4.26353	5.27007	4.47968	4.42233	4.85426	4.4449	4.82121	4.77699	4.75059	4.67438	5.01556	4.24902	4.49312	4.35207	3.94855	4.79807	4.8694	4.95182	5.16816	4.70888	4.86051	4.7742	4.62326	4.81989	5.05776	4.53387	4.76932	4.39892	4.93143	4.88136
1190007I07Rik	5.20559	5.31755	4.74199	5.10453	4.92587	5.00319	5.34393	5.2817	5.55267	5.40104	5.62375	4.95858	5.15929	4.96455	4.91478	4.92602	4.80785	5.44033	5.06441	4.53036	5.46705	4.70411	4.64379	5.12767	4.86679	5.30548	4.93449	5.17494	4.89214	4.99525	4.74348	4.91548	4.95217	4.83801	4.953	4.71708	5.05996	5.09654	5.02812	5.17798	5.11634	4.85681	5.05208	4.65745	5.08268	4.90958	4.59327	4.43976	5.17812
1300002E11Rik	8.24432	8.56827	7.74527	7.83866	7.46685	7.88559	8.11183	7.75425	7.56774	8.21466	7.94439	7.54902	7.58604	8.14403	7.633	7.69369	8.22448	7.96373	8.1403	7.72808	7.90387	7.8775	7.67564	7.82483	7.64769	7.61504	8.30321	7.79078	8.07004	7.81801	7.47765	6.9951	7.99962	8.07868	7.87638	7.59758	7.76882	7.75739	8.00773	8.32858	7.81039	7.9301	7.84868	7.99509	7.83823	8.16187	7.78439	8.33403	7.57588
1300017J02Rik	3.46762	3.45812	3.88532	3.49076	3.9664	3.97349	3.91609	3.53704	3.52754	3.4961	3.91218	3.50975	4.14862	3.53289	3.94003	4.14752	4.13225	4.15197	3.51805	4.05667	3.45812	3.90808	3.91203	3.99906	3.5139	3.47591	3.53704	3.52754	4.22605	3.8721	3.50975	3.48126	3.53289	3.96415	3.4949	3.55603	4.2481	3.50855	3.94414	3.90988	3.93606	4.11224	3.59053	3.8459	4.02011	4.01496	3.49227	4.1625	3.53626
1500004A13Rik	9.72727	9.53773	10.4403	10.3127	10.3756	10.1254	9.91657	10.1395	9.63213	9.7961	9.62791	10.3711	9.99751	10.147	10.2535	9.8007	9.77594	9.95345	9.91626	9.8629	9.96669	10.5401	10.2119	10.2248	10.0436	10.0303	10.0668	9.87966	10.031	9.51529	10.3267	10.0636	10.0918	10.3042	9.67165	9.89346	9.843	9.92781	9.90873	9.86601	9.85808	10.3602	10.5687	10.1071	10.3798	10.6858	10.1517	10.1575	9.99831
1500009C09Rik	10.5002	10.6232	9.9583	10.0851	9.97812	10.1443	10.2124	10.3396	10.2964	10.4212	10.3684	9.97868	10.1032	10.0834	10.1427	10.2949	10.4031	10.3407	10.3495	10.0286	10.2735	9.8225	10.1218	10.0759	10.2382	10.239	10.1762	10.3623	10.2379	10.3703	9.71101	10.0011	10.177	10.0535	10.2355	10.1538	10.3031	10.239	10.2057	10.32	10.1987	10.0455	10.0293	10.1373	10.0177	9.9071	9.92557	9.95914	10.2894
1500009L16Rik	10.4538	10.5436	10.0883	10.0229	10.4044	10.3524	10.0403	10.33	10.3871	10.747	10.5726	10.0898	10.1904	10.1487	10.3653	10.2014	10.166	10.4093	10.211	10.5556	10.5103	10.2383	10.1912	10.3523	10.0183	10.0469	10.5884	10.4133	10.7717	10.4809	10.1201	10.3166	10.2553	10.457	10.2649	10.2886	10.3976	10.3497	10.2919	10.4794	10.3785	10.6812	11.154	10.5957	10.5279	11.1737	10.744	11.1595	10.3285
1500011B03Rik	10.3359	10.5121	9.97142	10.1233	10.1213	10.1561	10.2561	10.2169	10.2881	10.4294	10.4298	10.0835	10.161	10.0678	10.2086	10.319	10.2765	10.4067	10.2055	10.1445	10.2871	10.2083	10.2091	10.1596	10.3044	10.3862	10.2657	10.3579	10.34	10.4716	10.2069	10.2071	10.3125	10.2527	10.3461	10.4677	10.4011	10.3353	10.1515	10.3397	10.2326	10.1656	10.129	10.2143	10.0918	10.0949	10.0055	10.2089	10.3858
1500011K16Rik	6.51561	6.86184	6.00859	5.87757	5.7746	5.95265	6.11419	6.30344	6.251	6.41153	6.52382	5.63171	5.9952	5.97072	5.82747	6.2279	6.32278	6.25872	6.38173	5.7779	6.20552	5.32451	5.73032	5.76153	5.95411	6.16999	6.23344	6.22119	6.05004	6.46224	5.48657	5.68009	5.97847	5.94029	6.04923	5.84918	6.17194	6.54208	5.93132	6.21535	6.16567	5.72166	5.73543	5.77316	5.69696	5.44711	5.5346	5.79186	6.21099
1500012K07Rik	3.14438	3.58463	3.13605	3.81084	2.93243	2.79861	2.87598	3.40181	3.42891	3.62478	3.32997	3.27744	3.51614	3.54838	3.27922	2.83729	3.74738	2.8578	3.4574	3.3436	3.81319	2.68139	3.86416	3.15301	3.73365	4.01352	2.89648	2.91583	3.24345	3.13651	3.14599	2.72008	2.75992	3.83598	3.7801	3.39254	3.80172	3.76037	3.58094	3.60691	3.59014	2.99635	3.25633	3.4362	2.90893	2.81679	2.96812	2.9306	3.06916
1500015A07Rik	6.07015	6.01408	5.9023	6.15239	6.04169	6.0001	5.99767	6.00912	6.10934	6.24232	6.17641	6.11703	6.13097	6.30099	5.98809	6.07758	5.96941	6.24067	6.22338	6.07521	5.96844	5.54241	5.98639	5.85577	5.92134	5.8965	5.85848	5.69782	6.04947	6.10553	5.88164	5.89697	6.02532	6.06382	5.99324	5.86918	6.04182	6.18385	6.17092	6.29558	5.97585	5.90836	5.86084	6.34525	5.78715	6.29012	5.97352	6.38009	5.95342
1500015L24Rik	2.74487	2.5517	2.18841	2.22036	1.97527	2.14298	2.48281	1.79052	2.57428	2.12619	2.74987	2.19737	2.75864	2.40026	2.72379	2.24046	2.36684	2.43551	2.58638	2.67797	2.63174	2.3368	2.0025	2.63996	2.31172	3.05684	2.25311	2.66733	2.25564	2.5617	2.18554	2.83727	2.38533	2.61255	2.42104	2.9344	2.97599	2.81305	2.48829	2.57738	2.5065	2.13943	1.97946	2.28115	2.19206	1.8432	2.21027	2.00575	2.44375
1500015O10Rik	5.2231	4.85709	3.95816	4.33952	4.74362	4.40705	4.13168	4.89721	4.51966	3.71543	4.92009	4.24965	3.49966	4.20734	4.13779	4.1953	4.76519	4.51274	4.39305	5.29935	4.50311	4.32181	5.37484	4.34149	4.26248	4.59233	4.41561	4.70585	4.13993	4.39879	4.10464	3.74362	4.1804	3.69904	4.42129	4.10349	4.34841	4.79314	3.84704	4.03973	4.02499	3.67961	4.08729	4.06106	4.13263	3.28298	4.11843	4.53088	4.5725
1500017E21Rik	4.2208	4.61161	4.39275	4.90477	4.65202	3.50114	4.28387	4.2032	4.7238	4.2965	4.78562	4.19859	4.33956	4.1436	4.21091	4.30964	4.24799	4.60896	4.43209	4.30105	4.48957	4.37395	4.4888	3.93804	4.56626	4.3719	4.25699	4.89872	4.57734	4.96735	4.5802	4.46713	4.4909	4.36578	4.41975	4.57594	4.92024	4.61484	4.37715	4.4387	4.17857	4.11516	4.53577	4.78083	4.35425	4.5773	4.70229	4.10808	4.79535
1500026H17Rik	5.12243	5.46312	5.11545	5.41872	5.34109	5.29908	5.44373	4.81206	5.24113	5.12287	5.41445	4.94132	5.23142	5.17247	5.14105	5.17582	5.48199	5.23862	5.30604	5.42847	5.24026	5.27075	5.25834	5.06536	5.46962	5.37653	5.40861	5.6368	5.2276	5.28573	5.83502	5.38172	4.88078	5.3631	5.20624	5.31935	5.48463	5.43711	5.25322	5.43684	5.01309	5.21837	4.55585	5.35871	5.48263	5.05715	5.1772	4.94135	5.24563
1600002D24Rik	3.36716	3.36493	3.34334	3.79535	3.32174	3.31506	3.30615	3.28901	3.28678	3.37385	3.36271	3.92594	3.33888	3.97639	3.31729	3.3106	3.7253	3.29346	3.69608	3.78496	3.36493	3.34334	3.34111	3.32174	3.31506	3.30615	3.28901	3.7065	3.37385	3.78579	3.34557	3.33888	3.31951	3.31729	4.21722	3.29346	3.70911	3.28232	3.44104	3.43658	3.41945	3.43643	3.42375	3.74242	3.33235	3.32774	3.31075	3.71217	3.44327
1600002H07Rik	7.90067	7.66989	8.13683	7.91008	8.00653	7.79768	7.76383	7.89748	8.03593	8.04509	8.0526	8.03445	7.84084	8.21089	8.03055	8.06988	7.66057	7.97217	7.87169	7.74326	7.96688	7.5787	8.03793	7.81891	7.8431	7.7777	7.65202	7.93504	8.06895	7.73449	7.8105	7.80934	7.98456	7.93859	7.9858	7.85621	7.77919	7.78515	7.83903	7.74874	8.06599	8.18433	8.24485	8.04054	7.81691	8.27768	7.98067	8.11709	7.91876
1600002K03Rik	5.87139	5.96275	5.67428	5.6347	5.40427	5.68329	5.5247	5.9026	5.65679	5.89623	5.84358	5.57215	5.34902	5.55086	5.44238	5.49014	5.63012	5.79617	5.82202	5.48369	5.39667	5.43572	5.34749	4.80536	5.2814	5.16855	5.41872	5.46921	5.56777	5.50267	5.42823	5.33652	4.89147	5.5107	5.49604	5.27621	5.73897	5.80861	5.64721	5.63209	5.77352	5.24354	5.40063	5.39442	5.19504	5.5913	5.38026	5.43029	5.19586
1600010M07Rik	3.37773	2.96014	3.19877	3.21412	3.02422	3.32323	3.40038	3.50939	2.80782	3.17553	3.42537	2.93047	3.40985	3.55128	3.23947	3.19674	3.3019	3.7593	3.41034	2.87523	3.52958	2.94935	3.17216	2.59782	2.67566	2.77943	3.24362	3.22894	3.20812	3.09911	3.08851	3.03635	2.62377	2.64971	2.72755	3.17766	3.2567	2.85971	3.01294	3.63087	3.43752	2.9202	2.87076	2.86973	2.81785	3.1355	2.87218	2.79679	2.987
1600012H06Rik	10.0148	10.0219	10.0446	9.804	9.93956	10.0396	9.90966	9.92022	9.97306	10.0588	10.0257	10.0308	9.88123	9.93114	9.86712	9.88642	9.97858	10.1702	9.97334	10.1031	10.0926	9.81473	9.81652	10.0319	9.7312	9.71072	9.85246	9.99468	10.0733	10.0065	9.94697	9.96399	9.81882	9.98693	9.89239	9.81147	9.93416	9.95403	9.94303	10.0017	9.97662	10.0996	10.2763	10.0838	10.179	10.3702	10.2429	10.3813	10.0529
1600014C10Rik	8.60797	8.59801	8.55605	8.63343	8.67623	8.53177	8.60265	8.64474	8.60582	8.35806	8.48227	8.39579	8.73167	8.476	8.43118	8.55986	8.7373	8.50678	8.61505	8.67347	8.6033	8.72405	8.65167	8.60989	8.75383	8.73119	8.74168	8.70518	8.5834	8.74085	8.60946	8.70499	8.67616	8.61489	8.69119	8.66085	8.71506	8.80054	8.70702	8.63371	8.43261	8.22395	8.28966	8.35934	8.46354	8.09465	8.31566	8.22044	8.58884
1600014C23Rik	3.96377	4.3706	3.6921	3.79771	4.11793	3.46726	3.58141	4.19272	3.62356	4.14039	3.72995	3.28242	3.36803	4.07214	3.85807	3.52433	4.44165	3.96663	3.65209	3.79243	3.85183	4.20831	3.3395	3.83547	3.46726	3.58141	3.59502	3.62356	3.54145	3.85187	3.85429	4.12769	4.20238	4.19944	3.98657	3.98706	4.07636	3.68063	4.10497	4.24792	3.46477	3.81543	3.7813	3.57334	4.08863	3.92192	4.27715	3.92488	3.80981
1600015I10Rik	3.56555	3.56429	3.56115	3.55988	3.55801	3.55422	3.54916	3.54855	3.54729	3.56934	3.56302	3.56241	3.55862	3.55674	3.55548	3.55169	3.54476	3.97308	3.54602	3.56555	3.56429	3.56115	3.55988	3.55801	3.55422	3.54916	3.54855	3.54729	3.56934	3.56302	3.56241	3.55862	3.55674	3.55548	3.55169	3.55108	3.54602	3.54476	3.54898	3.54645	3.54584	3.54963	3.55155	3.54912	3.55165	3.5523	3.54851	3.55169	3.55024
1600019K03Rik	3.53429	3.53429	3.53429	3.53429	3.53429	3.53429	3.53429	3.53429	3.53429	3.53429	3.53429	3.53429	3.53429	3.53429	3.53429	3.53429	3.53429	3.53429	3.53429	3.53429	3.53429	3.53429	3.53429	3.53429	3.53429	3.53429	3.53429	3.53429	3.53429	3.53429	3.53429	3.53429	3.53429	3.53429	3.53429	3.53429	3.53429	3.53429	3.53429	3.53429	3.53429	3.53429	3.53429	3.53429	3.53429	3.53429	3.53429	3.53429	3.53429
1600020E01Rik	7.6316	8.00344	7.02573	7.08844	7.2186	7.3387	7.0114	7.36073	7.34747	7.71022	7.42039	7.23731	7.00844	7.54685	7.25829	7.17132	7.52233	7.30907	6.9879	7.28688	7.50075	7.27867	7.12259	7.0425	7.26294	7.08094	7.47993	7.12731	7.50944	7.31823	6.8708	7.06031	7.14536	7.32682	7.19649	7.43629	7.06412	7.55187	7.41107	7.15307	7.4143	7.39344	8.01046	7.41534	7.44951	7.84264	7.47692	7.82462	7.06482
1600023N17Rik	4.97426	4.85017	5.11541	5.02611	4.38048	4.59136	4.89964	4.97776	5.14014	4.94548	5.10361	4.84888	4.86336	4.41978	5.10252	5.3591	5.01026	5.14	4.76454	4.63221	5.10424	5.06148	5.03137	4.73723	5.0135	5.1859	4.60919	5.17986	5.0887	5.19736	4.63931	4.9894	5.05382	4.82098	4.58356	4.73391	4.78773	4.9361	4.94949	5.2701	4.78315	4.90452	4.9591	4.83101	4.89022	5.17257	5.13286	4.81922	5.02899
1600025M17Rik	3.53429	3.53429	3.53429	3.53429	3.53429	3.53429	3.53429	3.53429	3.53429	3.53429	3.53429	3.53429	3.53429	3.53429	3.53429	3.53429	3.53429	3.53429	3.53429	3.53429	3.53429	3.53429	3.53429	3.53429	3.53429	3.53429	3.53429	3.53429	3.53429	3.53429	3.53429	3.53429	3.53429	3.53429	3.53429	3.53429	3.53429	3.53429	3.53429	3.53429	3.53429	3.53429	3.53429	3.53429	3.53429	3.53429	3.53429	3.53429	3.53429
1600027J07Rik	3.4988	3.50027	3.49739	3.49886	3.4945	3.49892	3.50481	3.49898	3.50045	3.49438	3.50175	3.49591	3.50033	3.49597	3.49745	3.50187	3.5034	3.49603	3.50193	3.4988	3.50027	3.49739	3.49886	3.95192	3.49892	3.50481	3.49898	3.50045	3.49438	3.50175	3.49591	3.50033	3.49597	3.49745	3.50187	3.49603	3.50193	3.5034	3.51436	3.51731	3.51148	3.50943	3.50065	3.51558	3.51264	3.5077	3.50975	3.4995	3.51289
1600029I14Rik	4.08035	4.88248	4.09682	4.08606	4.12405	4.09176	4.04871	4.09747	4.51691	4.11264	4.05883	4.10759	4.0753	4.11329	4.10253	4.07024	4.06518	4.54556	4.07594	4.08035	4.06959	4.09682	4.08606	4.12405	4.09176	4.48117	4.09747	4.08671	4.7023	4.05883	4.51432	4.0753	4.11329	4.10253	4.07024	4.119	4.07594	4.06518	4.23999	4.20711	4.3748	4.59511	4.06313	4.41267	4.42577	4.43288	4.44646	3.96323	4.46065
1600029O15Rik	7.54156	7.68458	7.62579	7.79291	8.08128	8.0025	7.36997	7.69815	7.81027	7.92038	7.89333	7.70118	7.9473	7.96487	7.79619	7.43313	7.43874	7.66158	7.66475	7.94781	7.90481	7.96844	7.90504	7.63696	7.9673	7.65971	7.92327	7.57264	7.88271	8.01544	8.00822	7.63179	7.55389	8.13854	7.75266	7.93054	7.36567	7.88481	7.68342	7.69291	7.86614	8.29175	8.49109	8.27127	8.22278	8.70301	8.14378	8.59703	7.49409
1700001C02Rik	5.10834	5.02952	5.34055	5.02628	5.21196	4.56299	4.9397	4.55767	5.28087	4.62205	5.19129	5.41887	4.55217	4.59527	4.99777	4.53071	5.13292	4.58995	5.23151	5.15595	4.98972	4.58445	4.56831	5.25055	4.56299	5.10999	4.55767	5.55521	5.44726	5.25703	4.60059	4.55217	5.50594	5.02151	4.53071	5.22064	4.52539	5.49963	4.98643	5.08749	5.13062	5.48828	5.08705	4.83771	5.2855	4.88244	5.15688	5.36089	4.85359
1700001C19Rik	4.43061	4.6313	4.06945	3.52925	4.27758	4.08373	4.31453	3.79055	4.19368	4.32836	4.1936	4.12138	4.35428	4.15575	4.29446	4.10186	4.60092	4.40054	3.80442	3.99204	4.71487	3.89822	4.47736	4.0598	3.6599	4.39864	3.79055	4.25549	3.92791	4.11286	3.51538	3.94389	3.64602	4.51237	4.44801	3.77667	4.40811	4.3023	3.90547	4.23082	4.16239	3.9747	4.44606	4.0995	4.46135	4.25494	4.04617	4.24525	4.14165
1700001D01Rik	3.53429	3.53429	3.53429	3.53429	3.53429	3.53429	3.53429	3.53429	3.53429	3.53429	3.53429	3.53429	3.53429	3.53429	3.53429	3.53429	3.53429	3.53429	3.53429	3.53429	3.53429	3.53429	3.53429	3.53429	3.53429	3.53429	3.53429	3.53429	3.53429	3.53429	3.53429	3.53429	3.53429	3.53429	3.53429	3.53429	3.53429	3.53429	3.53429	3.53429	3.53429	3.53429	3.53429	3.53429	3.53429	3.53429	3.53429	3.53429	3.53429
1700001F09Rik	3.59145	3.59248	3.59215	3.59318	3.59181	3.5949	3.59902	3.59663	3.59766	3.58836	3.59351	3.59112	3.59421	3.59284	3.59387	3.59696	3.59972	3.59457	3.59869	3.59145	4.02211	3.59215	3.59318	3.59181	3.5949	3.59902	3.59663	3.59766	3.58836	3.59351	3.59112	3.59421	4.05073	3.59387	3.59696	4.22218	3.59869	3.59972	3.56219	3.56425	3.56185	3.62906	3.6246	3.53455	3.53249	3.59936	3.53215	4.2281	3.56116
1700001G01Rik	3.53429	3.53429	3.53429	3.53429	3.53429	3.53429	3.53429	3.53429	3.53429	3.53429	3.53429	3.53429	3.53429	3.53429	3.53429	3.53429	3.53429	3.53429	3.53429	3.53429	3.53429	3.53429	3.53429	3.53429	3.53429	3.53429	3.53429	3.53429	3.53429	3.53429	3.53429	3.53429	3.53429	3.53429	3.53429	3.53429	3.53429	3.53429	3.53429	3.53429	3.53429	3.53429	3.53429	3.53429	3.53429	3.53429	3.53429	3.53429	3.53429
1700001G11Rik	3.44927	3.56028	3.47802	3.64307	3.24126	3.3275	3.37843	3.72418	3.86406	3.20683	3.43798	3.52196	3.23121	3.30239	3.56996	3.56178	3.04878	3.56298	3.44183	3.93882	3.23637	3.12833	3.47276	3.26942	2.86799	3.68221	3.4589	3.43423	3.38413	3.36194	3.11032	2.7568	2.83318	2.85059	2.90279	3.73044	3.75839	3.04878	3.11074	3.54733	3.20453	3.00628	3.03047	2.98306	3.51852	2.8438	3.04205	3.62496	3.71695
1700001G17Rik	4.10127	4.64676	4.7724	4.67213	4.26947	4.46553	4.54136	4.46373	4.28819	4.93821	4.49686	4.19982	4.57547	4.76092	4.54603	4.26817	4.28363	4.48474	4.26082	4.54167	4.32036	4.67664	4.50143	4.62503	4.5838	4.21557	4.32967	4.86956	3.7473	4.2929	4.59236	4.63408	4.29549	4.26876	4.44857	4.65314	4.27272	4.4743	4.37637	4.53529	4.36689	4.82351	4.43068	4.55512	4.46731	4.42512	4.13182	4.25049	3.67377
1700001J03Rik	3.43104	3.38418	2.94172	2.95774	2.97321	3.8136	3.08537	3.08481	3.53212	3.49688	3.3893	3.50965	3.44996	2.98923	3.42502	3.71467	3.13288	3.48101	3.11686	3.30915	2.91023	3.64369	2.95774	2.97321	3.46888	3.08537	3.08481	3.10084	3.26478	3.34435	2.9257	2.97376	2.98923	3.00525	3.05332	3.05277	3.54116	3.58404	3.22198	3.25403	3.25347	3.17137	3.13877	3.13653	3.10449	3.05388	3.13598	3.08736	3.20596
1700001J11Rik	3.53429	3.53429	3.53429	3.53429	3.53429	3.53429	3.53429	3.53429	3.53429	3.53429	3.53429	3.53429	3.53429	3.53429	3.53429	3.53429	3.53429	3.53429	3.53429	3.53429	3.53429	3.53429	3.53429	3.53429	3.53429	3.53429	3.53429	3.53429	3.53429	3.53429	3.53429	3.53429	3.53429	3.53429	3.53429	3.53429	3.53429	3.53429	3.53429	3.53429	3.53429	3.53429	3.53429	3.53429	3.53429	3.53429	3.53429	3.53429	3.53429
1700001K19Rik	3.46352	3.46452	3.46189	3.4629	3.87982	3.46228	3.4663	3.46166	3.46267	3.4605	3.46553	3.46089	3.4639	3.46027	3.46127	3.46429	3.46468	3.45965	3.46367	3.46352	3.46452	3.46189	3.8835	3.45926	3.46228	3.89315	3.46166	3.46267	3.4605	3.46553	3.46089	3.4639	3.46027	3.46127	3.46429	3.45965	3.46367	3.46468	3.49708	3.4991	3.49445	3.48145	3.4748	3.48658	3.48456	3.46893	3.48193	3.47428	3.49608
1700001K23Rik	3.55513	3.55302	3.57038	3.56827	3.58774	3.58142	3.57298	3.59456	3.59245	3.56146	3.55091	4.15459	3.56617	3.58563	3.58353	3.5772	3.58823	3.59878	3.59034	3.55513	3.55302	3.57038	3.56827	3.58774	3.58142	3.57298	3.59456	3.59245	3.56146	3.55091	3.57249	3.56617	3.58563	3.58353	3.5772	3.59878	3.59034	3.58823	3.55444	3.55023	3.57181	3.56901	3.59481	3.53683	3.54105	3.55562	3.55841	3.58632	3.55655
1700001L05Rik	4.92534	5.33937	4.96727	5.21348	5.38391	5.44526	5.54258	5.51783	5.40875	5.22727	5.33695	5.54987	5.53984	5.23096	5.0848	5.5781	5.24378	5.12016	5.17106	5.21484	4.95388	5.463	5.15178	5.50985	5.36125	5.52639	5.10993	5.61245	5.11248	5.38233	5.8136	5.64933	5.09201	5.1941	5.49546	5.62466	5.5095	5.50783	5.25666	5.56549	5.41498	4.77746	4.7255	5.2806	4.71847	3.87678	5.20058	4.53824	5.28501
1700001L19Rik	9.79722	9.92263	9.25726	9.34685	9.27224	9.33578	9.38899	9.4675	9.49003	9.64969	9.84813	9.39491	9.48355	9.30239	9.40798	9.33489	9.71299	9.7829	9.62729	9.5367	9.4143	9.27133	9.07971	9.1901	9.24197	9.34752	9.35383	9.57935	9.6914	9.58475	9.28382	9.23795	9.33716	9.30713	9.33857	9.61073	9.20778	9.34401	9.4296	9.67023	9.50171	9.89834	10.0442	9.81556	9.80624	9.96551	9.79139	9.82182	9.2919
1700001O22Rik	3.29965	3.28783	2.55069	2.82465	2.35273	2.84729	2.92417	2.77988	3.18163	2.88311	3.32105	2.44811	2.86338	2.85962	2.86419	2.88496	2.92867	2.83938	3.4873	2.6263	3.1521	2.51315	2.33785	2.36302	2.87137	3.03977	2.56418	3.16554	2.68537	2.94012	2.36033	2.67038	2.83397	2.70522	2.83636	2.80439	3.16394	3.32985	2.98724	2.98266	2.74358	2.09615	2.0339	2.66897	2.19043	1.64556	2.6553	1.95486	2.82613
1700001P01Rik	3.44356	3.44595	3.36957	3.37196	3.29319	3.94667	3.74983	3.65091	3.23115	3.43639	3.44834	3.36718	3.37435	3.76441	3.88657	3.30514	3.23593	3.65077	3.23354	3.44356	3.44595	3.77465	3.37196	3.29319	3.74642	3.74362	3.68967	3.8234	3.43639	4.03143	3.77145	3.81442	3.75546	3.73915	3.30514	3.67076	3.65564	3.23593	3.44954	3.45432	3.74268	3.38224	3.2963	3.45838	3.4536	3.3863	3.37722	3.28889	3.44715
1700003C15Rik	3.53429	3.53429	3.53429	3.53429	3.53429	3.53429	3.53429	3.53429	3.53429	3.53429	3.53429	3.53429	3.53429	3.53429	3.53429	3.53429	3.53429	3.53429	3.53429	3.53429	3.53429	3.53429	3.53429	3.53429	3.53429	3.53429	3.53429	3.53429	3.53429	3.53429	3.53429	3.53429	3.53429	3.53429	3.53429	3.53429	3.53429	3.53429	3.53429	3.53429	3.53429	3.53429	3.53429	3.53429	3.53429	3.53429	3.53429	3.53429	3.53429
1700003D09Rik	3.7192	3.71519	3.70753	3.70351	3.69987	3.68783	4.11109	3.67214	3.66813	3.73124	3.71117	3.71154	3.6995	4.1615	3.69184	3.6798	4.10174	3.68017	3.66412	3.7192	3.71519	3.70753	4.12519	3.69987	3.68783	3.67178	3.67214	3.66813	3.73124	3.71117	3.71154	3.6995	3.69585	3.69184	3.6798	3.68017	3.66412	3.66011	3.62492	4.01802	3.61726	4.10831	3.69055	3.61417	3.6222	3.67944	3.61454	4.33247	3.62893
1700003E16Rik	7.10773	7.3409	6.2762	6.39875	6.0014	5.96524	6.45502	6.82681	6.90671	7.08485	6.75846	6.18923	6.54067	6.4819	6.62795	6.70271	6.86258	6.68843	6.63528	6.05293	6.72143	5.71644	6.04646	6.00689	6.68864	6.67515	6.59073	6.65117	6.34568	6.61263	5.78118	6.26048	6.33576	5.92027	6.37894	6.0529	6.63356	6.9989	6.16469	6.6341	6.42803	6.30983	6.0153	6.3988	6.16748	5.86073	5.82274	5.77697	6.72208
1700003E24Rik	3.53429	3.53429	3.53429	3.53429	3.53429	3.53429	3.53429	3.53429	3.53429	3.53429	3.53429	3.53429	3.53429	3.53429	3.53429	3.53429	3.53429	3.53429	3.53429	3.53429	3.53429	3.53429	3.53429	3.53429	3.53429	3.53429	3.53429	3.53429	3.53429	3.53429	3.53429	3.53429	3.53429	3.53429	3.53429	3.53429	3.53429	3.53429	3.53429	3.53429	3.53429	3.53429	3.53429	3.53429	3.53429	3.53429	3.53429	3.53429	3.53429
1700003F12Rik	3.24698	3.26289	3.65428	3.74675	3.70868	3.33005	3.39367	3.79523	3.38749	3.84824	3.92929	3.2567	3.30442	3.29824	3.73308	3.83091	3.86236	3.33977	3.40339	3.24698	3.26289	3.27261	3.28852	3.28233	3.33005	3.39367	3.37158	3.38749	3.78741	3.27879	3.2567	3.30442	3.29824	3.31414	3.36186	3.33977	3.40339	3.4193	3.38754	3.41935	3.39727	3.38793	3.33403	3.41538	3.38357	3.38395	3.39329	3.32348	3.37164
1700003G13Rik	3.53429	3.53429	3.53429	3.53429	3.53429	3.53429	3.53429	3.53429	3.53429	3.53429	3.53429	3.53429	3.53429	3.53429	3.53429	3.53429	3.53429	3.53429	3.53429	3.53429	3.53429	3.53429	3.53429	3.53429	3.53429	3.53429	3.53429	3.53429	3.53429	3.53429	3.53429	3.53429	3.53429	3.53429	3.53429	3.53429	3.53429	3.53429	3.53429	3.53429	3.53429	3.53429	3.53429	3.53429	3.53429	3.53429	3.53429	3.53429	3.53429
1700003G18Rik	3.53429	3.53429	3.53429	3.53429	3.53429	3.53429	3.53429	3.53429	3.53429	3.53429	3.53429	3.53429	3.53429	3.53429	3.53429	3.53429	3.53429	3.53429	3.53429	3.53429	3.53429	3.53429	3.53429	3.53429	3.53429	3.53429	3.53429	3.53429	3.53429	3.53429	3.53429	3.53429	3.53429	3.53429	3.53429	3.53429	3.53429	3.53429	3.53429	3.53429	3.53429	3.53429	3.53429	3.53429	3.53429	3.53429	3.53429	3.53429	3.53429
1700003H04Rik	3.53429	3.53429	3.53429	3.53429	3.53429	3.53429	3.53429	3.53429	3.53429	3.53429	3.53429	3.53429	3.53429	3.53429	3.53429	3.53429	3.53429	3.53429	3.53429	3.53429	3.53429	3.53429	3.53429	3.53429	3.53429	3.53429	3.53429	3.53429	3.53429	3.53429	3.53429	3.53429	3.53429	3.53429	3.53429	3.53429	3.53429	3.53429	3.53429	3.53429	3.53429	3.53429	3.53429	3.53429	3.53429	3.53429	3.53429	3.53429	3.53429
1700003I22Rik	3.62692	3.6276	3.62198	3.62265	3.61635	3.61838	3.62108	3.6141	3.61478	3.6249	3.62827	3.6213	3.62333	3.61703	3.6177	3.61973	3.61613	3.61276	3.61545	3.62692	3.6276	3.62198	3.62265	3.61635	3.61838	3.62108	3.6141	3.61478	3.6249	3.62827	3.6213	3.62333	3.61703	3.6177	3.61973	3.61276	3.61545	3.61613	3.57746	3.57881	3.97421	3.96518	3.55198	3.64521	3.64386	3.6267	3.63824	3.62924	3.57678
1700003L19Rik	3.49649	3.49761	3.50106	3.9544	3.50451	3.50785	3.5123	3.51352	3.51464	3.49315	3.49872	3.49994	3.50328	3.50562	3.50673	3.51007	3.51687	3.5113	3.51575	3.49649	3.49761	3.50106	3.50217	3.50451	3.50785	3.5123	3.51352	3.51464	3.49315	3.49872	3.49994	3.50328	3.50562	3.50673	3.51007	3.5113	3.51575	3.51687	3.51656	3.51879	3.52001	3.51293	3.51193	3.5147	3.51248	3.50885	3.51593	3.51381	3.51545
1700003M07Rik	7.35197	7.575	6.30967	6.45714	6.42441	6.76629	6.88331	6.80905	6.91479	6.90187	7.24242	6.5696	6.77542	6.72988	6.56089	6.74566	7.11721	6.82008	6.97905	6.69298	6.7069	6.09833	6.35505	6.28338	6.67227	6.74268	6.90924	6.84202	6.75186	6.9651	6.22981	6.31775	6.39893	6.53079	6.71001	6.68448	6.90642	6.97429	6.71907	6.7782	6.90388	6.56234	6.27973	6.6532	6.48051	6.0751	6.61756	6.43886	6.63968
1700003P14Rik	3.53429	3.53429	3.53429	3.53429	3.53429	3.53429	3.53429	3.53429	3.53429	3.53429	3.53429	3.53429	3.53429	3.53429	3.53429	3.53429	3.53429	3.53429	3.53429	3.53429	3.53429	3.53429	3.53429	3.53429	3.53429	3.53429	3.53429	3.53429	3.53429	3.53429	3.53429	3.53429	3.53429	3.53429	3.53429	3.53429	3.53429	3.53429	3.53429	3.53429	3.53429	3.53429	3.53429	3.53429	3.53429	3.53429	3.53429	3.53429	3.53429
1700006A11Rik	3.57097	3.56868	3.57532	3.57304	3.58196	3.57511	3.56598	3.57718	3.5749	3.57782	3.5664	3.57761	3.57076	3.57968	3.5774	3.57054	3.57033	3.58175	3.57262	3.57097	3.56868	3.57532	3.57304	3.58196	3.57511	3.56598	3.57718	3.5749	3.57782	3.5664	3.57761	3.57076	3.57968	3.5774	3.57054	3.58175	3.57262	3.57033	3.55709	3.55252	3.56373	3.54156	3.55734	3.5703	3.57487	3.55934	3.58151	3.59956	3.55937
1700006E09Rik	3.52032	3.52044	3.5111	3.51123	3.50175	3.50214	3.50265	3.49305	3.49318	3.51993	3.52057	3.51097	3.51135	3.50188	3.50201	3.50239	3.49343	3.49279	3.4933	3.52032	3.52044	3.5111	3.51123	3.50175	3.50214	3.50265	3.49305	3.49318	3.51993	3.52057	3.51097	3.51135	3.50188	3.50201	3.50239	3.93973	3.4933	3.49343	3.52257	3.52282	3.51322	3.51464	3.50478	3.52017	3.51992	3.51199	3.51057	3.50059	3.52244
1700006F04Rik	3.56796	3.56535	3.55748	3.55487	3.5496	3.54179	3.53138	3.52871	3.52611	3.57577	3.56275	3.56008	3.55227	3.547	3.5444	3.53659	3.5209	3.53392	3.5235	3.56796	3.56535	3.55748	3.55487	3.5496	3.54179	3.53138	3.52871	3.94419	3.57577	3.56275	3.56008	3.55227	3.547	3.5444	3.53659	3.53392	3.5235	3.5209	3.54849	3.54328	3.54061	3.52397	3.52651	3.55856	3.56376	3.53925	3.55589	3.56103	3.55109
1700006H21Rik	3.53429	3.53429	3.53429	3.53429	3.53429	3.53429	3.53429	3.53429	3.53429	3.53429	3.53429	3.53429	3.53429	3.53429	3.53429	3.53429	3.53429	3.53429	3.53429	3.53429	3.53429	3.53429	3.53429	3.53429	3.53429	3.53429	3.53429	3.53429	3.53429	3.53429	3.53429	3.53429	3.53429	3.53429	3.53429	3.53429	3.53429	3.53429	3.53429	3.53429	3.53429	3.53429	3.53429	3.53429	3.53429	3.53429	3.53429	3.53429	3.53429
1700007B14Rik	3.429	3.06901	3.85092	3.73769	3.51093	3.78172	3.66105	3.62365	3.8143	3.65487	4.36071	3.7762	3.11568	3.76733	4.27538	4.45429	3.6932	3.99502	3.9453	3.77455	3.50707	3.77157	3.83541	4.5996	3.7594	3.63362	3.19195	3.20902	3.72621	4.86451	3.63085	4.00416	3.11112	4.59679	3.9714	3.93887	4.16503	3.86635	3.86905	4.22154	3.93953	4.02579	3.55943	3.91307	4.11182	4.10199	3.7105	3.83389	3.72095
1700007F19Rik	3.04381	3.52989	3.03487	3.04446	3.01633	3.04512	3.52375	3.47024	3.05536	3.01503	3.063	3.02527	3.52805	3.4923	3.03552	3.52841	3.07455	3.02658	3.06496	3.46103	3.0534	3.03487	3.46652	3.47251	3.67013	3.08349	3.04577	3.05536	3.43815	3.063	3.43358	3.49612	3.48273	3.65666	3.0643	3.65656	3.66268	3.07455	3.27498	3.29417	3.25645	3.15427	3.09736	3.24193	3.22274	3.10203	3.20421	3.1377	3.26539
1700007G11Rik	5.54442	5.4183	5.40851	4.58414	5.04493	5.0018	4.98203	5.1354	5.1509	5.30159	5.45762	4.83148	5.17302	5.13214	5.36493	4.21812	5.28131	5.59915	5.01063	5.37309	4.65314	4.82436	4.96974	4.84325	4.83995	4.65627	5.49228	4.89226	5.11755	4.87505	5.01858	5.10269	4.20627	4.96879	5.40663	5.17597	4.8994	5.29626	4.64488	4.62878	5.04666	5.22017	5.23531	5.07228	5.64372	4.95911	5.11722	5.27127	5.04281
1700007J10Rik	3.53429	3.53429	3.53429	3.53429	3.53429	3.53429	3.53429	3.53429	3.53429	3.53429	3.53429	3.53429	3.53429	3.53429	3.53429	3.53429	3.53429	3.53429	3.53429	3.53429	3.53429	3.53429	3.53429	3.53429	3.53429	3.53429	3.53429	3.53429	3.53429	3.53429	3.53429	3.53429	3.53429	3.53429	3.53429	3.53429	3.53429	3.53429	3.53429	3.53429	3.53429	3.53429	3.53429	3.53429	3.53429	3.53429	3.53429	3.53429	3.53429
1700007K09Rik	3.20478	3.87655	3.24826	3.25584	3.28416	3.3069	3.33721	3.35796	3.36554	3.18204	3.68127	3.24068	3.26342	3.29174	3.29932	3.32205	3.38069	3.94539	3.37311	3.20478	3.21236	3.94745	3.25584	3.73779	3.3069	3.33721	3.35796	3.36554	3.18204	3.6354	3.81232	3.26342	3.75278	3.74171	3.32205	3.3428	3.37311	3.38069	3.38369	3.39885	3.4196	3.74954	3.32842	3.37733	3.36218	3.71215	3.39808	3.39609	3.37611
1700007K13Rik	5.29492	6.02825	5.27124	5.33303	5.12647	5.31467	5.16253	4.94213	5.45221	5.47916	5.4294	5.3271	5.50823	5.10411	5.18651	5.64564	5.56497	5.66115	5.55102	5.20255	5.54029	5.11243	5.18047	5.05767	5.39544	4.9882	5.42064	5.66528	5.48954	5.27935	4.98393	5.45039	5.2988	5.12056	5.4578	5.73471	5.5922	5.1158	5.36568	5.26036	4.93491	5.00838	5.14273	5.19081	5.68504	5.29467	5.39377	5.37641	5.18094
1700007L15Rik	3.69591	4.1048	3.23834	4.28267	3.63829	3.77975	3.974	3.51828	4.30926	4.1014	4.02748	3.64674	4.05091	3.59519	3.68179	4.07573	3.93968	3.88398	4.2162	3.49093	3.92638	3.42988	3.91221	2.90626	3.61868	3.53549	3.09527	4.13575	3.77726	3.91557	3.95171	3.78538	3.58279	4.0249	3.83741	3.80805	4.0835	3.6287	3.98473	3.79008	3.58662	3.13763	3.50975	3.54891	4.1338	3.05309	3.82036	3.7447	3.76356
1700007P06Rik	2.58997	2.89446	2.76256	2.69112	2.62155	2.52805	2.25264	2.98814	2.13739	2.24295	2.98154	2.33308	2.74276	3.06398	2.80473	3.06065	3.27354	2.67925	2.79218	2.83437	2.70928	2.66737	2.72723	2.46377	3.10232	3.00541	2.79957	2.63429	2.70354	3.09305	2.87515	2.5647	3.03981	2.7827	2.78761	3.14159	2.6585	3.23989	2.63364	2.67023	2.54777	3.08441	1.98407	2.42476	3.18962	1.89765	2.70216	2.12495	2.61535
1700008C04Rik	3.53429	3.53429	3.53429	3.53429	3.53429	3.53429	3.53429	3.53429	3.53429	3.53429	3.53429	3.53429	3.53429	3.53429	3.53429	3.53429	3.53429	3.53429	3.53429	3.53429	3.53429	3.53429	3.53429	3.53429	3.53429	3.53429	3.53429	3.53429	3.53429	3.53429	3.53429	3.53429	3.53429	3.53429	3.53429	3.53429	3.53429	3.53429	3.53429	3.53429	3.53429	3.53429	3.53429	3.53429	3.53429	3.53429	3.53429	3.53429	3.53429
1700008J07Rik	6.32011	6.04381	5.50907	5.57795	5.90844	5.80758	5.75179	5.83541	5.96419	6.12965	6.01889	5.12367	5.67369	5.83811	5.36825	5.58551	5.91864	5.73181	5.63698	5.70597	5.93908	5.61316	5.65957	5.35765	5.63664	5.59333	5.84825	6.0355	5.76353	6.0582	5.36614	5.2809	5.72996	5.61236	5.6487	5.59763	6.016	6.04779	5.91614	6.1916	5.87272	5.90742	5.64892	5.93336	5.94346	5.62009	5.57699	5.78868	5.41999
1700008K24Rik	3.79203	3.78772	3.78038	3.77606	3.77304	3.76009	3.74283	3.74412	3.7398	3.80498	3.7834	3.78469	3.77175	3.76872	3.76441	3.75146	3.73117	3.75275	3.73549	3.79203	3.78772	3.78038	3.77606	3.77304	3.76009	3.74283	3.74412	3.7398	3.80498	3.7834	3.78469	3.77175	3.76872	3.76441	3.75146	3.75275	3.73549	3.73117	3.66165	4.04248	4.02958	3.73942	4.16862	3.66376	3.6724	3.75017	3.66506	4.23665	3.66596
1700008O03Rik	4.22855	4.06275	4.05721	4.33347	4.18564	3.80734	4.30995	4.76194	3.93952	4.63446	4.51687	4.47645	4.18028	4.43566	4.51049	4.30511	4.413	4.3188	4.66229	3.98841	4.33097	4.08195	4.11576	3.76083	4.25242	4.47731	4.71848	4.53099	4.35577	4.32419	4.06617	4.328	4.42337	4.41377	4.29786	3.893	3.95503	3.97053	4.30063	4.50769	4.56674	4.26603	4.30102	4.44638	4.27866	4.19472	4.19404	4.21164	4.33323
1700008P02Rik	3.53429	3.53429	3.53429	3.53429	3.53429	3.53429	3.53429	3.53429	3.53429	3.53429	3.53429	3.53429	3.53429	3.53429	3.53429	3.53429	3.53429	3.53429	3.53429	3.53429	3.53429	3.53429	3.53429	3.53429	3.53429	3.53429	3.53429	3.53429	3.53429	3.53429	3.53429	3.53429	3.53429	3.53429	3.53429	3.53429	3.53429	3.53429	3.53429	3.53429	3.53429	3.53429	3.53429	3.53429	3.53429	3.53429	3.53429	3.53429	3.53429
1700009C05Rik	4.28136	4.26622	4.28262	4.9115	4.72443	4.7131	4.193	4.66277	4.65422	4.32681	4.25107	4.71052	4.25233	4.753	4.26874	4.22329	4.19426	4.69657	4.20941	4.28136	4.26622	4.85554	4.26748	4.29903	4.25359	4.193	4.70207	4.64472	4.91474	4.25107	4.7036	4.25233	4.28389	4.26874	4.22329	4.27	4.20941	4.19426	4.33638	4.78058	3.94001	4.82116	4.48879	4.90513	4.12343	4.99004	4.70341	4.80822	3.93875
1700009J07Rik	3.3173	3.42556	2.97493	2.98985	2.99826	3.69085	3.10273	3.09621	3.11114	3.35371	2.96652	2.96	3.00478	3.01318	3.44646	3.87561	3.14099	3.06637	3.53771	2.93667	3.38343	2.97493	3.72196	2.99826	3.6709	3.10273	3.55941	3.11114	3.48245	2.96652	3.36713	3.6275	3.01318	3.47021	3.53304	3.06637	3.12606	3.14099	3.23968	3.26953	3.26302	3.15592	3.11955	3.19302	3.16317	3.0794	3.1865	3.13521	3.22476
1700009N14Rik	3.64963	3.65165	3.64649	3.64851	3.64134	3.64739	3.65546	3.64627	3.64829	3.64357	3.65366	3.64447	3.65053	3.64335	3.64537	3.65143	3.65233	3.64224	3.65031	3.64963	3.65165	3.64649	3.64851	3.64134	3.64739	3.65546	3.64627	3.64829	3.64357	3.65366	3.64447	3.65053	3.64335	3.64537	3.65143	3.64224	3.65031	3.65233	3.58837	3.59241	3.58322	3.6384	3.62517	3.61463	3.61059	3.66062	3.60544	4.00114	3.58635
1700010B08Rik	3.58357	3.58386	3.58674	3.58703	3.58961	3.59049	3.59166	3.59394	3.59424	3.58269	3.58416	3.58644	3.58732	3.5899	3.59019	3.59107	3.59482	3.59336	3.59453	3.58357	3.58386	3.58674	3.58703	3.58961	3.59049	3.59166	3.59394	3.59424	3.58269	3.58416	3.58644	3.58732	3.5899	3.59019	3.59107	3.59336	3.59453	3.59482	3.56022	3.5608	3.56309	3.57457	3.57627	3.57502	3.57444	3.58878	3.57731	3.57872	3.55993
1700010D01Rik	3.53429	3.53429	3.53429	3.53429	3.53429	3.53429	3.53429	3.53429	3.53429	3.53429	3.53429	3.53429	3.53429	3.53429	3.53429	3.53429	3.53429	3.53429	3.53429	3.53429	3.53429	3.53429	3.53429	3.53429	3.53429	3.53429	3.53429	3.53429	3.53429	3.53429	3.53429	3.53429	3.53429	3.53429	3.53429	3.53429	3.53429	3.53429	3.53429	3.53429	3.53429	3.53429	3.53429	3.53429	3.53429	3.53429	3.53429	3.53429	3.53429
1700010I02Rik	3.53429	3.53429	3.53429	3.53429	3.53429	3.53429	3.53429	3.53429	3.53429	3.53429	3.53429	3.53429	3.53429	3.53429	3.53429	3.53429	3.53429	3.53429	3.53429	3.53429	3.53429	3.53429	3.53429	3.53429	3.53429	3.53429	3.53429	3.53429	3.53429	3.53429	3.53429	3.53429	3.53429	3.53429	3.53429	3.53429	3.53429	3.53429	3.53429	3.53429	3.53429	3.53429	3.53429	3.53429	3.53429	3.53429	3.53429	3.53429	3.53429
1700010I14Rik	5.73613	5.86602	5.98288	6.00371	5.92669	5.98059	5.62641	5.83265	5.75018	5.64799	6.04815	5.9836	5.66141	5.53377	5.93028	6.02299	6.00508	5.88171	5.68133	5.88922	6.40515	6.2032	6.09349	6.00161	5.98463	5.94383	5.46473	6.20743	6.21503	5.67951	5.98342	5.76192	6.20642	6.27291	6.0049	6.06038	5.99787	6.21335	5.60066	5.90948	5.9842	5.74315	6.07985	5.22513	6.19952	6.02599	5.90433	6.20657	5.86603
1700010J16Rik	3.63616	3.63705	3.63726	3.63815	3.63748	3.64014	3.64369	3.64213	3.64302	3.6335	3.63793	3.63637	3.63904	3.63837	3.63925	3.64192	3.6448	3.64036	3.64391	3.63616	3.63705	3.63726	3.63815	3.63748	3.64014	3.64369	3.64213	3.64302	3.6335	3.63793	3.63637	3.63904	3.63837	3.63925	3.64192	3.64036	3.64391	3.6448	3.58489	3.98888	3.5851	3.61271	3.60938	3.61743	3.61565	3.64348	3.61587	3.61165	3.584
1700010K23Rik	3.53429	3.53429	3.53429	3.53429	3.53429	3.53429	3.53429	3.53429	3.53429	3.53429	3.53429	3.53429	3.53429	3.53429	3.53429	3.53429	3.53429	3.53429	3.53429	3.53429	3.53429	3.53429	3.53429	3.53429	3.53429	3.53429	3.53429	3.53429	3.53429	3.53429	3.53429	3.53429	3.53429	3.53429	3.53429	3.53429	3.53429	3.53429	3.53429	3.53429	3.53429	3.53429	3.53429	3.53429	3.53429	3.53429	3.53429	3.53429	3.53429
1700011B04Rik	3.68385	3.68136	3.68245	3.67996	3.68355	3.67606	3.66608	3.67216	3.66967	3.69134	3.67886	3.68495	3.67746	3.68105	3.67856	3.67107	3.66468	3.67715	3.66717	3.68385	3.68136	3.68245	3.67996	3.68355	3.67606	3.66608	3.67216	3.66967	3.69134	3.67886	3.68495	3.67746	3.68105	3.67856	3.67107	3.67715	3.66717	3.66468	3.61087	3.60588	3.98105	3.61931	3.63038	3.65156	3.65655	3.66499	3.65764	3.67121	3.61336
1700011C11Rik	3.48175	3.96223	3.49394	3.49564	3.50442	3.50952	3.51632	3.5234	3.5251	3.47665	3.48515	3.49224	3.49734	3.50612	3.50782	3.51292	3.5285	3.52	3.5268	3.48175	3.48345	3.49394	3.49564	3.50442	3.50952	3.51632	3.5234	3.5251	3.47665	3.48515	3.49224	3.49734	3.50612	3.50782	3.51292	3.52	3.5268	3.5285	3.51241	3.51581	3.5229	3.5109	3.51459	3.51075	3.50735	3.50583	3.51783	3.51982	3.51071
1700011H14Rik	3.65065	3.65379	3.65883	3.66197	3.66386	3.67329	3.68586	3.68462	3.68776	3.64122	3.65693	3.65568	3.66511	3.66701	3.67015	3.67958	3.69404	3.67833	3.6909	3.65065	3.65379	3.65883	3.66197	3.66386	3.67329	3.68586	3.68462	3.68776	4.06262	3.65693	3.65568	3.66511	3.66701	3.67015	3.67958	3.67833	3.6909	3.69404	3.59341	4.0022	3.96706	3.63763	3.6301	3.6429	3.63661	3.68083	4.04226	3.63097	3.59027
1700011I03Rik	4.70268	4.84185	4.86452	4.01554	3.99158	4.4292	4.58018	4.57772	4.93828	4.04534	4.51711	4.59691	4.46926	4.80179	4.71461	3.98671	4.60249	4.37182	4.85764	4.86044	4.62425	4.73908	4.01554	4.62941	4.61354	4.43072	4.43942	3.96081	4.47713	4.62785	4.01748	4.63436	4.4309	3.98963	4.42724	4.59162	4.39659	4.61257	4.67957	4.31795	4.39265	4.6331	4.60049	4.1451	4.45481	4.40403	4.61429	4.78258	4.86141
1700011L22Rik	3.76593	3.7666	3.74849	3.74916	3.73038	3.73238	3.73506	3.71561	3.71628	3.76393	3.76727	3.74782	3.74983	4.19768	3.73171	3.73372	4.15898	3.71427	3.71695	3.76593	3.7666	3.74849	3.74916	3.73038	3.73238	3.73506	3.71561	3.71628	3.76393	3.76727	3.74782	3.74983	3.73105	3.73171	3.73372	3.71427	3.71695	3.71762	3.64072	4.04293	3.62261	4.11441	3.66763	3.70681	3.70547	3.75317	3.68736	3.6659	3.64005
1700011M02Rik	3.53429	3.53429	3.53429	3.53429	3.53429	3.53429	3.53429	3.53429	3.53429	3.53429	3.53429	3.53429	3.53429	3.53429	3.53429	3.53429	3.53429	3.53429	3.53429	3.53429	3.53429	3.53429	3.53429	3.53429	3.53429	3.53429	3.53429	3.53429	3.53429	3.53429	3.53429	3.53429	3.53429	3.53429	3.53429	3.53429	3.53429	3.53429	3.53429	3.53429	3.53429	3.53429	3.53429	3.53429	3.53429	3.53429	3.53429	3.53429	3.53429
1700012A03Rik	3.62114	3.61936	3.62109	3.6193	3.62282	3.61746	3.61031	3.61561	3.61383	3.62651	3.61757	3.62288	3.61751	3.62103	3.61925	3.61388	3.61025	3.61919	3.61204	3.62114	3.61936	3.62109	3.6193	3.62282	3.61746	3.61031	3.61561	3.61383	3.62651	3.61757	3.62288	3.61751	3.62103	3.61925	3.61388	3.61919	3.61204	3.61025	3.57948	3.5759	3.94907	3.61483	3.62372	3.56964	3.57322	3.60857	3.57495	3.58562	3.58126
1700012B07Rik	3.81958	3.48835	3.49861	3.49826	3.50887	3.50782	3.50643	3.51739	3.51704	3.48975	3.488	3.49896	3.49791	3.50852	3.50817	3.50712	3.51634	3.51809	3.51669	3.4887	3.48835	3.49861	3.49826	3.50887	3.50782	3.50643	3.51739	3.51704	3.48975	3.488	3.49896	3.49791	3.50852	3.50817	3.50712	3.51809	3.51669	3.51634	3.5168	3.5161	3.52706	3.5091	3.52076	3.50317	3.50387	3.49616	3.51413	3.52614	3.51715
1700012B09Rik	4.90411	4.71507	4.68548	4.29617	4.36525	4.98962	4.75104	4.81007	4.98474	5.06601	4.23504	4.31209	4.28821	4.82752	4.93975	4.79475	4.36269	4.4025	4.37065	4.96183	5.09879	4.87723	4.29617	4.81919	4.78848	4.30953	4.84933	5.21242	5.19437	5.05842	4.71789	4.28821	4.35729	4.79199	4.787	4.85053	4.79398	4.81278	4.74479	4.79936	4.88398	4.67167	4.77317	4.6202	4.90782	4.2484	5.10049	4.90322	4.56011
1700012C14Rik	3.71286	4.38406	3.74895	3.7554	3.7786	3.79794	3.82374	4.26574	3.84693	4.15555	3.72576	3.74251	3.76185	3.78505	3.7915	3.81084	3.85983	3.82759	3.85338	4.12568	4.15459	3.74895	3.7554	3.7786	3.79794	3.82374	4.30338	3.84693	4.10952	4.14003	3.74251	3.76185	3.78505	3.7915	3.81084	3.82759	3.85338	3.85983	4.04925	3.64807	4.03685	4.1698	4.18324	3.7002	4.0944	3.7941	4.11892	4.1254	3.62872
1700012D01Rik	3.87888	4.40119	3.88308	3.23813	3.23149	3.75906	4.05264	3.51749	3.54191	3.45463	3.38957	3.56777	3.61032	3.74789	3.42542	3.68598	3.84156	3.9195	4.01544	3.62066	3.76443	3.56963	3.62556	3.44406	3.47988	3.34543	3.71529	4.09881	3.48875	4.01641	3.55299	3.23659	3.28131	3.59564	3.79171	3.52139	3.67886	3.60002	3.71586	3.5666	3.69671	3.37707	2.93029	3.08574	3.75168	3.45007	3.09566	3.63597	4.26572
1700012D14Rik	3.99462	4.26041	3.98537	4.23055	4.21343	3.55539	4.35136	3.52513	3.93581	3.67294	3.57787	4.33441	4.04122	4.2551	3.993	3.98666	4.09127	4.29876	4.06405	4.02818	3.59689	4.17701	3.58564	4.06573	3.55539	4.22667	3.98712	3.9273	3.67294	4.16239	4.0289	3.56663	3.59342	3.5744	4.30973	3.56316	3.4871	3.91781	4.00086	3.55046	4.11858	4.25476	3.73769	4.0722	4.10299	3.47156	3.81398	4.32631	4.0509
1700012D16Rik	3.53429	3.53429	3.53429	3.53429	3.53429	3.53429	3.53429	3.53429	3.53429	3.53429	3.53429	3.53429	3.53429	3.53429	3.53429	3.53429	3.53429	3.53429	3.53429	3.53429	3.53429	3.53429	3.53429	3.53429	3.53429	3.53429	3.53429	3.53429	3.53429	3.53429	3.53429	3.53429	3.53429	3.53429	3.53429	3.53429	3.53429	3.53429	3.53429	3.53429	3.53429	3.53429	3.53429	3.53429	3.53429	3.53429	3.53429	3.53429	3.53429
1700012H19Rik	3.53429	3.53429	3.53429	3.53429	3.53429	3.53429	3.53429	3.53429	3.53429	3.53429	3.53429	3.53429	3.53429	3.53429	3.53429	3.53429	3.53429	3.53429	3.53429	3.53429	3.53429	3.53429	3.53429	3.53429	3.53429	3.53429	3.53429	3.53429	3.53429	3.53429	3.53429	3.53429	3.53429	3.53429	3.53429	3.53429	3.53429	3.53429	3.53429	3.53429	3.53429	3.53429	3.53429	3.53429	3.53429	3.53429	3.53429	3.53429	3.53429
1700012I11Rik	3.53429	3.53429	3.53429	3.53429	3.53429	3.53429	3.53429	3.53429	3.53429	3.53429	3.53429	3.53429	3.53429	3.53429	3.53429	3.53429	3.53429	3.53429	3.53429	3.53429	3.53429	3.53429	3.53429	3.53429	3.53429	3.53429	3.53429	3.53429	3.53429	3.53429	3.53429	3.53429	3.53429	3.53429	3.53429	3.53429	3.53429	3.53429	3.53429	3.53429	3.53429	3.53429	3.53429	3.53429	3.53429	3.53429	3.53429	3.53429	3.53429
1700012P22Rik	3.56116	3.55592	3.56166	3.55643	3.5674	3.5517	3.53077	3.54697	3.54174	3.57686	3.55069	3.5669	3.5512	3.56217	3.55694	4.00626	3.53127	3.55744	3.53651	3.56116	3.55592	3.56166	3.55643	3.5674	3.5517	3.53077	3.54697	3.54174	3.57686	3.55069	3.5669	3.5512	3.56217	3.55694	3.54123	3.55744	3.53651	3.53127	3.55321	3.54274	3.55895	3.52339	3.55007	3.54437	3.55484	3.52503	3.56058	3.59249	3.55844
1700013D24Rik	3.53429	3.53429	3.53429	3.53429	3.53429	3.53429	3.53429	3.53429	3.53429	3.53429	3.53429	3.53429	3.53429	3.53429	3.53429	3.53429	3.53429	3.53429	3.53429	3.53429	3.53429	3.53429	3.53429	3.53429	3.53429	3.53429	3.53429	3.53429	3.53429	3.53429	3.53429	3.53429	3.53429	3.53429	3.53429	3.53429	3.53429	3.53429	3.53429	3.53429	3.53429	3.53429	3.53429	3.53429	3.53429	3.53429	3.53429	3.53429	3.53429
1700013F07Rik	4.14601	4.4409	4.59997	4.28672	4.18917	4.61052	4.54525	4.34984	4.13467	4.4553	4.17672	4.53781	4.33153	3.47221	4.49762	4.46744	4.43784	4.72727	4.74257	3.90581	4.46462	4.67108	4.23625	4.35085	3.95333	4.53262	4.30559	4.25416	4.52059	4.34798	4.36051	4.57778	4.4861	4.11209	4.00138	4.24816	4.27416	4.19685	4.48538	4.09181	4.60814	4.50264	4.2151	4.55091	4.6519	4.4149	4.29607	4.09402	4.09955
1700013G24Rik	3.47024	3.47333	3.48296	3.48605	3.49259	3.50186	3.51423	3.51768	3.52077	3.46096	3.47642	3.47987	3.48914	3.49568	3.49877	3.50805	3.52695	3.51149	3.52386	3.47024	3.47333	3.48296	3.48605	3.49259	3.50186	3.51423	3.51768	3.52077	3.88778	3.47642	3.47987	3.48914	3.49568	3.49877	3.50805	3.51149	3.52386	3.52695	3.50553	3.51172	3.51516	3.50596	3.50323	3.51035	3.50417	3.5046	3.5138	3.50797	3.50244
1700013H16Rik	3.52617	3.52943	3.52402	3.52729	3.51861	3.98802	3.54148	3.52953	3.53279	3.51637	3.99543	3.93288	3.53055	3.98911	3.94253	3.53494	3.53933	3.52299	3.53606	3.52617	3.52943	3.52402	3.52729	3.51861	3.52841	3.54148	3.52953	3.53279	3.51637	3.95359	3.52075	3.53055	3.52187	3.52514	3.53494	4.15323	3.95993	3.53933	3.52589	3.53242	3.52047	3.56751	3.54902	3.51181	3.50527	3.54689	3.49986	3.47811	3.52262
1700015F17Rik	3.70625	3.65848	3.62235	3.25403	3.29389	3.33975	3.40088	3.42547	3.44075	3.58563	3.19888	3.22346	3.26931	3.30918	3.74566	3.37032	3.47132	3.3949	3.45603	3.16831	3.18359	3.64769	3.25403	3.29389	3.33975	3.40088	3.89088	3.44075	3.95257	3.61739	3.22346	3.26931	3.30918	3.76954	3.37032	3.3949	3.45603	3.47132	3.78652	3.80631	3.42638	3.31928	3.75129	3.42826	3.39769	3.34573	3.45284	3.43157	3.35595
1700015G11Rik	3.53429	3.53429	3.53429	3.53429	3.53429	3.53429	3.53429	3.53429	3.53429	3.53429	3.53429	3.53429	3.53429	3.53429	3.53429	3.53429	3.53429	3.53429	3.53429	3.53429	3.53429	3.53429	3.53429	3.53429	3.53429	3.53429	3.53429	3.53429	3.53429	3.53429	3.53429	3.53429	3.53429	3.53429	3.53429	3.53429	3.53429	3.53429	3.53429	3.53429	3.53429	3.53429	3.53429	3.53429	3.53429	3.53429	3.53429	3.53429	3.53429
1700016C15Rik	3.76455	3.76238	3.75843	3.75626	3.75448	3.74796	3.73927	3.73966	3.73749	3.77108	3.76021	3.7606	3.75408	3.75231	3.75013	3.74361	3.73314	3.74401	3.73532	3.76455	3.76238	3.75843	3.75626	3.75448	3.74796	3.73927	3.73966	3.73749	3.77108	3.76021	3.7606	3.75408	3.75231	3.75013	3.74361	3.74401	3.73532	3.73314	3.64853	4.0469	4.16736	3.73061	3.73536	3.65679	3.66114	3.74322	3.65719	4.07378	3.65071
1700016D06Rik	3.55218	3.55316	3.55908	3.56006	3.56501	3.56794	3.57184	3.57581	3.57679	3.54925	3.55413	3.97024	3.56103	3.56599	3.56696	3.56989	3.57874	3.57386	3.57776	3.55218	3.55316	3.55908	3.56006	3.56501	3.56794	3.57184	3.57581	3.57679	3.54925	3.55413	3.55811	3.56103	3.56599	3.56696	3.56989	3.57386	3.57776	3.57874	3.54571	3.54766	3.55164	3.55623	3.55825	3.55734	3.55539	3.56591	3.56132	3.56237	3.54474
1700016G22Rik	3.53429	3.53429	3.53429	3.53429	3.53429	3.53429	3.53429	3.53429	3.53429	3.53429	3.53429	3.53429	3.53429	3.53429	3.53429	3.53429	3.53429	3.53429	3.53429	3.53429	3.53429	3.53429	3.53429	3.53429	3.53429	3.53429	3.53429	3.53429	3.53429	3.53429	3.53429	3.53429	3.53429	3.53429	3.53429	3.53429	3.53429	3.53429	3.53429	3.53429	3.53429	3.53429	3.53429	3.53429	3.53429	3.53429	3.53429	3.53429	3.53429
1700016H13Rik	4.17437	4.1799	4.17452	4.18005	4.16914	4.68109	4.20783	4.19139	4.19692	4.81276	4.18542	4.16899	4.18557	4.17467	4.18019	4.19677	4.20797	4.18034	4.20245	4.17437	4.1799	4.17452	4.18005	4.16914	4.18572	4.20783	4.19139	4.19692	4.15779	4.18542	4.70539	4.18557	4.17467	4.18019	4.19677	4.66252	4.59814	4.20797	4.23582	4.23585	3.8435	4.7381	4.3599	4.09275	4.51785	4.21321	4.07632	4.0433	4.32046
1700016K19Rik	6.75628	6.83245	6.57405	6.61632	6.71437	6.46405	6.58851	6.64544	6.79587	6.58404	6.2731	6.62419	6.33609	6.25086	6.54403	6.90575	6.74492	6.7242	6.52739	6.66997	6.90026	6.61755	6.94703	6.39559	6.7459	6.55294	6.25961	6.57694	6.70517	6.48969	6.81408	6.46195	6.54455	6.55293	6.80646	6.7703	6.53426	6.53163	6.45586	6.59149	6.44287	6.99493	6.78822	6.81357	6.85466	6.98307	6.60937	7.16313	6.8802
1700016L04Rik	3.62877	4.09876	3.99715	3.61156	4.02956	4.05383	4.02143	3.57715	3.57374	3.63901	3.62194	3.61839	4.27591	3.60118	4.01567	3.58753	3.56691	3.58398	4.14989	3.62877	4.23315	3.61498	3.61156	3.6046	3.59436	3.5807	4.03982	4.1654	3.63901	3.62194	3.61839	4.04968	4.24844	4.21991	3.58753	3.58398	3.57032	3.56691	3.57805	4.13793	3.56767	4.16026	3.99691	4.0148	3.61071	3.59108	4.0003	4.01646	3.58146
1700016L21Rik	3.53429	3.53429	3.53429	3.53429	3.53429	3.53429	3.53429	3.53429	3.53429	3.53429	3.53429	3.53429	3.53429	3.53429	3.53429	3.53429	3.53429	3.53429	3.53429	3.53429	3.53429	3.53429	3.53429	3.53429	3.53429	3.53429	3.53429	3.53429	3.53429	3.53429	3.53429	3.53429	3.53429	3.53429	3.53429	3.53429	3.53429	3.53429	3.53429	3.53429	3.53429	3.53429	3.53429	3.53429	3.53429	3.53429	3.53429	3.53429	3.53429
1700016P04Rik	3.53429	3.53429	3.53429	3.53429	3.53429	3.53429	3.53429	3.53429	3.53429	3.53429	3.53429	3.53429	3.53429	3.53429	3.53429	3.53429	3.53429	3.53429	3.53429	3.53429	3.53429	3.53429	3.53429	3.53429	3.53429	3.53429	3.53429	3.53429	3.53429	3.53429	3.53429	3.53429	3.53429	3.53429	3.53429	3.53429	3.53429	3.53429	3.53429	3.53429	3.53429	3.53429	3.53429	3.53429	3.53429	3.53429	3.53429	3.53429	3.53429
1700017B05Rik	6.52215	6.69518	6.52802	6.72485	6.3482	6.56923	6.61334	6.6332	6.78764	6.34512	6.52745	6.4558	6.36222	6.65586	6.4975	6.72146	6.48769	6.58674	6.44424	6.31721	6.29374	6.06565	6.53602	6.42811	6.62159	6.81608	6.43594	6.46682	6.21102	6.44517	6.21466	6.42416	6.53917	6.42041	6.40796	6.35831	6.34334	6.53723	6.54372	6.51307	6.56521	6.24491	5.93933	6.33596	6.3398	5.77949	5.89532	5.90776	6.49843
1700017D01Rik	3.53429	3.53429	3.53429	3.53429	3.53429	3.53429	3.53429	3.53429	3.53429	3.53429	3.53429	3.53429	3.53429	3.53429	3.53429	3.53429	3.53429	3.53429	3.53429	3.53429	3.53429	3.53429	3.53429	3.53429	3.53429	3.53429	3.53429	3.53429	3.53429	3.53429	3.53429	3.53429	3.53429	3.53429	3.53429	3.53429	3.53429	3.53429	3.53429	3.53429	3.53429	3.53429	3.53429	3.53429	3.53429	3.53429	3.53429	3.53429	3.53429
1700017G19Rik	3.35134	3.83256	3.76208	3.38055	3.39869	3.40976	3.42452	3.43897	3.44266	3.80515	3.82241	3.37317	3.38424	3.40238	3.82273	3.41714	3.45004	3.43159	3.44635	3.35134	3.35503	3.37686	3.38055	3.39869	3.40976	3.42452	3.43897	3.44266	3.34027	3.35872	3.37317	3.38424	3.40238	3.40607	3.87565	3.87886	3.44635	3.45004	3.45188	3.45926	3.84087	3.40887	3.41593	3.45309	3.44571	3.40269	3.46753	3.47091	3.44819
1700017J07Rik	3.57097	3.56868	3.57532	3.57304	3.58196	3.57511	3.56598	3.57718	3.5749	3.57782	3.5664	3.57761	3.57076	3.57968	3.5774	3.57054	3.57033	3.58175	3.57262	3.57097	3.56868	3.57532	3.57304	3.58196	3.57511	3.56598	3.57718	3.5749	3.57782	3.5664	3.57761	3.57076	3.57968	3.5774	3.57054	3.58175	3.57262	3.57033	3.55709	3.55252	3.56373	3.54156	3.55734	3.5703	3.57487	3.55934	3.58151	3.59956	3.55937
1700017L05Rik	3.46437	3.46774	3.47825	3.48163	3.48876	3.49889	3.51239	3.51615	3.51953	3.92019	3.47112	3.47488	3.485	3.49214	3.49551	3.50564	3.52628	3.5094	3.5229	3.46437	3.46774	3.47825	3.48163	3.48876	3.49889	3.51239	3.51615	3.51953	3.45424	3.47112	3.47488	3.485	3.49214	3.49551	3.50564	3.5094	3.5229	3.52628	3.5029	3.50965	3.51341	3.50337	3.50038	3.50816	3.50141	3.50188	3.51192	3.50555	3.49952
1700017N19Rik	3.54732	3.54811	3.93245	3.5483	3.54693	3.54929	3.55243	3.55027	3.55106	3.54496	3.54889	3.54673	3.54909	3.54771	3.5485	3.55086	3.55263	3.5487	3.55184	3.54732	3.54811	3.54752	3.5483	3.54693	3.54929	3.55243	3.55027	3.55106	3.54496	3.54889	3.54673	3.54909	3.54771	3.5485	3.55086	3.5487	3.55184	3.55263	3.54012	3.54169	3.53953	3.50474	3.50101	3.58997	3.5884	3.55302	3.58781	3.58328	3.53933
1700018A04Rik	3.58284	4.05206	3.57689	3.57314	3.57469	4.02434	3.54845	3.55374	3.55	3.59409	3.57535	3.58064	3.5694	3.57094	3.56719	3.55595	3.5425	3.56124	3.95744	3.58284	3.5791	3.57689	3.57314	3.57469	3.56344	3.54845	3.55374	3.55	3.59409	3.57535	3.58064	3.5694	3.57094	3.56719	3.55595	3.56124	3.54625	3.5425	3.55934	3.55184	3.55713	3.55376	3.56655	3.54874	3.55623	3.55066	3.95491	3.57056	3.56308
1700018B08Rik	3.60119	3.60001	3.60142	3.60024	3.60282	3.5993	3.5946	3.59836	3.59718	3.60471	3.59884	3.60259	3.59907	3.60165	3.60047	3.59695	3.59483	3.60071	3.59601	3.60119	3.60001	3.60142	3.60024	3.60282	3.5993	3.5946	3.59836	3.59718	3.60471	3.59884	3.60259	3.59907	3.60165	3.60047	3.59695	3.60071	3.59601	3.59483	3.56903	3.96836	3.57043	3.56238	3.56848	3.5975	3.59985	3.5932	3.60125	3.60853	3.5702
1700018B24Rik	3.44394	3.92661	3.45963	3.46417	3.47078	3.4844	3.50255	3.92976	3.50916	3.43033	3.45302	3.86643	3.46871	3.47532	3.47986	3.49347	3.51824	3.49555	3.5137	3.8626	3.44848	3.45963	3.46417	3.47078	3.4844	3.50255	3.50463	3.50916	3.43033	3.45302	3.45509	3.46871	3.47532	3.47986	3.49347	3.49555	3.5137	3.51824	3.49242	3.5015	3.50357	3.49157	3.48457	3.50133	3.49225	3.4914	3.5034	3.49186	3.48788
1700018C11Rik	3.64593	3.65442	3.62754	3.63603	3.60067	3.62613	3.66009	3.61623	3.62472	3.62046	3.66291	3.61905	3.64452	3.60915	3.61764	3.64311	3.6417	3.59926	3.63321	3.64593	3.65442	3.62754	3.63603	3.60067	3.62613	3.66009	3.61623	3.62472	3.62046	3.66291	3.61905	3.64452	3.60915	3.61764	3.64311	3.59926	3.63321	3.6417	3.57243	3.5894	3.54555	3.59526	3.53443	3.68111	3.66413	3.68697	3.63725	3.56793	3.56394
1700018F24Rik	3.55608	3.55838	3.54703	3.54934	3.53568	3.54259	3.55181	3.53585	3.53816	3.54917	3.56069	3.54473	3.55164	3.53798	3.54029	3.5472	3.54277	3.53124	3.54046	3.55608	3.55838	3.54703	3.54934	3.53568	3.54259	3.55181	3.53585	3.53816	3.54917	3.56069	3.54473	3.55164	3.53798	3.54029	3.5472	3.53124	3.54046	3.54277	3.53836	3.54297	3.527	3.54598	3.52541	3.56015	3.55554	3.56317	3.54419	3.52131	3.53605
1700018G05Rik	3.53429	3.53429	3.53429	3.53429	3.53429	3.53429	3.53429	3.53429	3.53429	3.53429	3.53429	3.53429	3.53429	3.53429	3.53429	3.53429	3.53429	3.53429	3.53429	3.53429	3.53429	3.53429	3.53429	3.53429	3.53429	3.53429	3.53429	3.53429	3.53429	3.53429	3.53429	3.53429	3.53429	3.53429	3.53429	3.53429	3.53429	3.53429	3.53429	3.53429	3.53429	3.53429	3.53429	3.53429	3.53429	3.53429	3.53429	3.53429	3.53429
1700018L02Rik	4.56688	3.31669	3.66257	3.86771	3.10639	3.86658	3.74302	3.93443	3.71244	4.13281	3.69214	3.96145	3.65484	3.91473	3.74137	3.61653	4.39092	4.01995	3.88069	3.77089	3.90511	3.47159	3.92764	3.85926	3.7417	4.05704	3.94623	3.58395	4.051	3.5076	3.33914	3.9372	3.8083	3.70799	3.82757	3.7656	3.72812	4.1554	3.48777	4.1708	3.9039	3.68	3.71469	3.44886	3.78285	3.43513	3.68783	3.87028	4.01622
1700019A02Rik	3.99188	3.61751	3.63426	3.63857	3.651	3.66393	3.68117	3.6893	3.69361	3.60027	3.62182	3.62995	3.64288	3.65531	3.65962	3.67255	3.70223	3.68068	3.69792	3.6132	4.04997	3.63426	3.63857	3.651	3.66393	3.68117	3.6893	3.69361	3.60027	3.62182	3.62995	3.64288	3.65531	3.65962	3.67255	3.68068	3.69792	3.70223	3.57996	3.99023	3.59671	3.62106	3.62057	3.63195	3.62333	3.66443	3.64008	3.63527	4.33771
1700019B03Rik	5.02281	4.36315	4.93972	4.85157	4.85642	4.43114	4.42969	5.19498	5.06995	5.01791	4.36279	4.39805	4.87097	4.89828	4.4315	4.89457	4.46386	4.46568	5.17189	4.78069	4.36315	4.39769	4.39732	4.43223	4.43114	4.42969	4.46495	4.46459	5.09223	4.78506	4.39805	4.39696	4.88872	4.87241	4.8891	4.46568	4.46423	4.46386	4.55335	4.65764	4.5193	4.86224	4.73137	5.01369	4.9022	4.97593	4.82473	4.87979	4.58698
1700019B21Rik	3.53891	3.53582	3.54399	3.5409	3.55216	3.54289	3.53054	3.54489	3.5418	3.54817	3.53273	3.54708	3.53781	3.54907	3.54598	3.53672	3.53562	3.55106	3.53871	3.53891	3.53582	3.54399	3.5409	3.55216	3.54289	3.53054	3.54489	3.5418	3.54817	3.53273	3.54708	3.53781	3.54907	3.54598	3.53672	3.55106	3.53871	3.53562	3.54223	3.53605	3.55039	3.5358	3.55632	3.52262	3.52879	3.52237	3.53696	3.56057	3.54531
1700019C18Rik	3.53429	3.53429	3.53429	3.53429	3.53429	3.53429	3.53429	3.53429	3.53429	3.53429	3.53429	3.53429	3.53429	3.53429	3.53429	3.53429	3.53429	3.53429	3.53429	3.53429	3.53429	3.53429	3.53429	3.53429	3.53429	3.53429	3.53429	3.53429	3.53429	3.53429	3.53429	3.53429	3.53429	3.53429	3.53429	3.53429	3.53429	3.53429	3.53429	3.53429	3.53429	3.53429	3.53429	3.53429	3.53429	3.53429	3.53429	3.53429	3.53429
1700019D03Rik	4.8822	4.58715	5.18162	4.9721	5.02195	4.8002	5.03095	5.03694	4.63591	4.89906	4.90275	4.4654	4.69857	5.25678	4.86219	5.22784	5.06587	4.83785	4.99684	4.53902	4.89677	5.06076	4.94132	4.79511	4.82038	5.05883	4.92432	4.82426	4.9801	4.80302	5.23754	5.01421	5.15194	4.83337	4.84463	5.0715	4.88221	4.92902	4.58363	4.70131	4.79663	4.38242	4.60243	4.65787	4.59188	4.22979	4.77152	4.35609	4.79365
1700019E08Rik	3.53429	3.53429	3.53429	3.53429	3.53429	3.53429	3.53429	3.53429	3.53429	3.53429	3.53429	3.53429	3.53429	3.53429	3.53429	3.53429	3.53429	3.53429	3.53429	3.53429	3.53429	3.53429	3.53429	3.53429	3.53429	3.53429	3.53429	3.53429	3.53429	3.53429	3.53429	3.53429	3.53429	3.53429	3.53429	3.53429	3.53429	3.53429	3.53429	3.53429	3.53429	3.53429	3.53429	3.53429	3.53429	3.53429	3.53429	3.53429	3.53429
1700019G24Rik	3.88269	3.88055	3.88314	3.881	3.88572	3.87931	3.87076	3.87762	3.87548	3.8891	3.87841	3.88527	3.87886	3.88359	3.88145	3.87504	3.87121	3.8819	3.87335	3.88269	3.88055	3.88314	3.881	3.88572	3.87931	3.87076	3.87762	3.87548	3.8891	3.87841	3.88527	3.87886	3.88359	3.88145	3.87504	3.8819	3.87335	3.87121	4.12367	4.27297	4.08418	4.21041	3.79504	4.20014	3.79513	3.86817	3.79771	3.81099	3.71299
1700019M22Rik	3.53429	3.53429	3.53429	3.53429	3.53429	3.53429	3.53429	3.53429	3.53429	3.53429	3.53429	3.53429	3.53429	3.53429	3.53429	3.53429	3.53429	3.53429	3.53429	3.53429	3.53429	3.53429	3.53429	3.53429	3.53429	3.53429	3.53429	3.53429	3.53429	3.53429	3.53429	3.53429	3.53429	3.53429	3.53429	3.53429	3.53429	3.53429	3.53429	3.53429	3.53429	3.53429	3.53429	3.53429	3.53429	3.53429	3.53429	3.53429	3.53429
1700019N19Rik	3.59147	3.06082	3.33972	3.41851	2.85542	2.8695	3.32826	3.37205	3.20999	3.04204	3.06552	3.36531	3.44097	3.66304	3.28197	3.53517	2.79028	3.49801	3.69166	3.05612	3.06082	3.85505	3.56092	3.49453	3.31392	3.31906	3.79233	3.70541	3.63109	3.06552	3.93239	3.58854	3.50618	3.83595	3.33773	3.53435	3.20799	3.4226	3.24151	3.2509	3.50718	3.15961	3.03812	3.08228	3.07289	3.40148	3.53312	2.84401	3.67802
1700019P21Rik	3.53429	3.53429	3.53429	3.53429	3.53429	3.53429	3.53429	3.53429	3.53429	3.53429	3.53429	3.53429	3.53429	3.53429	3.53429	3.53429	3.53429	3.53429	3.53429	3.53429	3.53429	3.53429	3.53429	3.53429	3.53429	3.53429	3.53429	3.53429	3.53429	3.53429	3.53429	3.53429	3.53429	3.53429	3.53429	3.53429	3.53429	3.53429	3.53429	3.53429	3.53429	3.53429	3.53429	3.53429	3.53429	3.53429	3.53429	3.53429	3.53429
1700020A23Rik	3.53429	3.53429	3.53429	3.53429	3.53429	3.53429	3.53429	3.53429	3.53429	3.53429	3.53429	3.53429	3.53429	3.53429	3.53429	3.53429	3.53429	3.53429	3.53429	3.53429	3.53429	3.53429	3.53429	3.53429	3.53429	3.53429	3.53429	3.53429	3.53429	3.53429	3.53429	3.53429	3.53429	3.53429	3.53429	3.53429	3.53429	3.53429	3.53429	3.53429	3.53429	3.53429	3.53429	3.53429	3.53429	3.53429	3.53429	3.53429	3.53429
1700020D05Rik	3.31923	3.74324	4.3581	4.67343	4.36012	4.19029	4.69687	3.89325	3.64831	3.61707	3.38171	4.55632	4.65381	4.69354	4.55863	4.05087	3.76756	4.34031	3.52855	3.85462	3.78212	4.34126	4.06612	4.40769	4.04653	3.96027	3.71634	3.86811	3.68835	3.33892	4.63385	4.74994	4.06404	4.17808	3.92212	3.57604	3.70859	3.83746	3.92576	3.65344	3.85799	4.18128	4.22708	3.94032	4.38832	4.88694	4.1041	3.96606	3.73677
1700020D14Rik	3.53429	3.53429	3.53429	3.53429	3.53429	3.53429	3.53429	3.53429	3.53429	3.53429	3.53429	3.53429	3.53429	3.53429	3.53429	3.53429	3.53429	3.53429	3.53429	3.53429	3.53429	3.53429	3.53429	3.53429	3.53429	3.53429	3.53429	3.53429	3.53429	3.53429	3.53429	3.53429	3.53429	3.53429	3.53429	3.53429	3.53429	3.53429	3.53429	3.53429	3.53429	3.53429	3.53429	3.53429	3.53429	3.53429	3.53429	3.53429	3.53429
1700020G17Rik	3.53429	3.53429	3.53429	3.53429	3.53429	3.53429	3.53429	3.53429	3.53429	3.53429	3.53429	3.53429	3.53429	3.53429	3.53429	3.53429	3.53429	3.53429	3.53429	3.53429	3.53429	3.53429	3.53429	3.53429	3.53429	3.53429	3.53429	3.53429	3.53429	3.53429	3.53429	3.53429	3.53429	3.53429	3.53429	3.53429	3.53429	3.53429	3.53429	3.53429	3.53429	3.53429	3.53429	3.53429	3.53429	3.53429	3.53429	3.53429	3.53429
1700020I14Rik	10.6863	10.3838	11.7387	11.8539	11.7052	11.4018	11.3157	11.0999	10.9354	10.7991	10.8513	11.9266	11.8495	11.5063	11.4042	11.3498	11.1772	11.0061	10.934	10.9357	10.7035	11.9354	11.8054	11.6842	11.6615	11.4689	11.4099	11.112	11.0605	10.6336	12.0591	11.8511	11.5505	11.6622	10.813	11.3098	11.184	11.1567	11.4989	11.3504	11.0951	11.4656	11.481	11.4015	11.6447	11.4915	11.5065	10.7326	11.2848
1700020L24Rik	3.39281	3.38819	3.39774	3.85023	3.40728	3.39341	3.37492	3.81792	3.38909	3.40668	3.84609	3.98476	3.38849	3.40266	3.39804	3.38417	3.37984	3.40296	3.38447	3.39281	3.38819	3.39774	3.39311	3.40728	3.39341	4.11789	3.39371	3.80953	3.82608	3.38357	3.40236	3.83076	3.40266	3.39804	3.84445	3.40296	3.38447	4.0142	3.88503	3.46139	3.48018	3.45611	3.48415	3.78237	3.3799	3.77721	3.38945	3.42211	3.47526
1700020M21Rik	3.53429	3.53429	3.53429	3.53429	3.53429	3.53429	3.53429	3.53429	3.53429	3.53429	3.53429	3.53429	3.53429	3.53429	3.53429	3.53429	3.53429	3.53429	3.53429	3.53429	3.53429	3.53429	3.53429	3.53429	3.53429	3.53429	3.53429	3.53429	3.53429	3.53429	3.53429	3.53429	3.53429	3.53429	3.53429	3.53429	3.53429	3.53429	3.53429	3.53429	3.53429	3.53429	3.53429	3.53429	3.53429	3.53429	3.53429	3.53429	3.53429
1700020N01Rik	3.29582	3.30145	3.26084	3.26647	3.22023	3.23711	3.70008	3.20776	3.64309	3.27893	3.76919	3.25521	3.2721	3.69337	3.23148	3.24837	3.22465	3.62154	3.79872	3.29582	3.30145	3.66798	3.26647	3.67518	3.23711	3.68987	3.20776	3.63294	3.69893	3.30708	3.66242	3.7138	3.68437	3.23148	3.24837	3.64372	3.21902	3.22465	3.80644	3.80517	3.35132	3.327	3.69898	3.37643	3.36517	3.30024	3.72459	3.2558	3.3863
1700020N15Rik	3.53429	3.53429	3.53429	3.53429	3.53429	3.53429	3.53429	3.53429	3.53429	3.53429	3.53429	3.53429	3.53429	3.53429	3.53429	3.53429	3.53429	3.53429	3.53429	3.53429	3.53429	3.53429	3.53429	3.53429	3.53429	3.53429	3.53429	3.53429	3.53429	3.53429	3.53429	3.53429	3.53429	3.53429	3.53429	3.53429	3.53429	3.53429	3.53429	3.53429	3.53429	3.53429	3.53429	3.53429	3.53429	3.53429	3.53429	3.53429	3.53429
1700020N18Rik	3.34209	2.70405	3.07525	2.70891	3.11205	3.18878	2.78664	3.34471	3.50156	3.2943	2.71862	3.09309	2.72349	3.16916	3.30425	3.22773	2.7915	2.71864	3.1856	3.10139	3.3146	3.49892	3.31335	3.5809	3.35897	3.22235	3.2096	3.18438	2.64576	3.30193	3.37734	3.16507	2.6992	2.71377	3.21931	2.71864	3.20066	3.2419	3.51249	3.12889	3.09003	2.89158	2.82358	3.03366	3.00451	2.79635	2.9948	2.91222	3.08517
1700021F05Rik	9.13784	9.00597	8.71145	8.64161	8.91418	8.69264	8.76656	8.75278	9.02307	9.12281	9.04507	8.56518	8.80855	8.86374	8.73143	8.80746	9.0601	8.82276	9.03398	8.89767	9.05496	8.60529	8.57983	8.7917	8.74605	8.76577	8.76595	8.8848	9.09683	8.97822	8.65964	8.72222	8.73619	8.87876	8.80459	9.10911	8.94673	8.77413	8.80254	9.00323	8.85247	8.93349	9.09271	8.96743	8.89675	8.94903	8.90409	9.17957	8.90653
1700021F07Rik	3.60347	3.23489	3.62999	3.2594	3.26306	3.29433	3.33602	3.32926	3.33968	3.19321	3.24532	3.65192	3.26982	3.7437	3.28391	3.31517	3.36052	3.91146	3.3501	3.22447	3.23489	3.24898	3.2594	3.71671	3.29433	3.33602	3.32926	3.76104	3.77981	3.24532	3.64405	3.26982	3.92302	3.28391	3.31517	3.30841	3.3501	3.36052	3.38121	3.40206	3.3953	3.36509	3.33748	3.3589	3.33805	3.32193	3.35214	3.31411	3.37079
1700021N21Rik	3.57729	3.31265	2.87436	3.67631	2.91018	3.60724	3.02437	3.02756	3.65047	3.23526	3.31731	2.85805	3.38201	3.39565	2.9428	3.45944	3.51981	2.99493	3.472	3.40737	3.27059	3.44883	3.31663	3.36532	3.40507	3.63355	3.02756	3.87626	3.19242	3.27366	3.55888	3.52996	2.92649	3.38512	3.45215	2.99493	3.06018	3.52683	3.60225	3.22064	3.22383	3.18601	3.15658	3.43471	2.99055	2.98855	3.02637	3.39067	3.61443
1700022A21Rik	3.54848	3.54948	3.54505	3.54604	3.54061	3.54361	3.5476	3.54117	3.54217	3.54549	3.55048	3.54405	3.54704	3.54161	3.54261	3.5456	3.54417	3.53917	3.54317	3.54848	3.54948	3.54505	3.54604	3.54061	3.54361	3.5476	3.54117	3.54217	3.54549	3.55048	3.54405	3.54704	3.54161	3.54261	3.5456	3.53917	3.54317	3.54417	3.53867	3.54067	3.53423	3.52263	3.94883	3.57007	3.56807	3.55204	3.56364	3.55421	3.53767
1700022A22Rik	3.53429	3.53429	3.53429	3.53429	3.53429	3.53429	3.53429	3.53429	3.53429	3.53429	3.53429	3.53429	3.53429	3.53429	3.53429	3.53429	3.53429	3.53429	3.53429	3.53429	3.53429	3.53429	3.53429	3.53429	3.53429	3.53429	3.53429	3.53429	3.53429	3.53429	3.53429	3.53429	3.53429	3.53429	3.53429	3.53429	3.53429	3.53429	3.53429	3.53429	3.53429	3.53429	3.53429	3.53429	3.53429	3.53429	3.53429	3.53429	3.53429
1700022E09Rik	3.53429	3.53429	3.53429	3.53429	3.53429	3.53429	3.53429	3.53429	3.53429	3.53429	3.53429	3.53429	3.53429	3.53429	3.53429	3.53429	3.53429	3.53429	3.53429	3.53429	3.53429	3.53429	3.53429	3.53429	3.53429	3.53429	3.53429	3.53429	3.53429	3.53429	3.53429	3.53429	3.53429	3.53429	3.53429	3.53429	3.53429	3.53429	3.53429	3.53429	3.53429	3.53429	3.53429	3.53429	3.53429	3.53429	3.53429	3.53429	3.53429
1700022H01Rik	3.58161	3.21019	3.22476	3.68866	3.66477	3.25975	3.72734	3.71031	3.29474	3.82989	3.67741	3.21795	3.23838	3.24613	3.25294	3.93248	3.75012	3.70104	3.30155	3.78419	3.21019	3.22476	3.8327	3.23932	3.25975	3.28699	3.28793	3.29474	3.18296	3.63174	3.21795	3.23838	3.24613	3.25294	3.73371	3.72119	3.30155	3.30836	3.37271	3.38633	3.38728	3.2954	3.28273	3.36335	3.34974	3.27242	3.76358	3.34483	3.36591
1700022H16Rik	3.53429	3.53429	3.53429	3.53429	3.53429	3.53429	3.53429	3.53429	3.53429	3.53429	3.53429	3.53429	3.53429	3.53429	3.53429	3.53429	3.53429	3.53429	3.53429	3.53429	3.53429	3.53429	3.53429	3.53429	3.53429	3.53429	3.53429	3.53429	3.53429	3.53429	3.53429	3.53429	3.53429	3.53429	3.53429	3.53429	3.53429	3.53429	3.53429	3.53429	3.53429	3.53429	3.53429	3.53429	3.53429	3.53429	3.53429	3.53429	3.53429
1700022I11Rik	3.46417	3.46532	3.84778	3.46311	3.4586	3.46205	3.46666	3.46099	3.46214	3.46072	3.46647	3.46081	3.46426	3.45975	3.4609	3.46436	3.90745	3.45869	3.4633	3.46417	3.46532	3.46196	3.46311	3.4586	3.46205	3.46666	3.46099	3.46214	3.46072	3.46647	3.87015	3.46426	3.45975	3.4609	3.46436	3.45869	3.4633	3.46445	3.49697	3.49928	3.49361	3.48169	3.47372	3.48761	3.4853	3.47002	3.48194	3.47282	3.49582
1700023C21Rik	3.53429	3.53429	3.53429	3.53429	3.53429	3.53429	3.53429	3.53429	3.53429	3.53429	3.53429	3.53429	3.53429	3.53429	3.53429	3.53429	3.53429	3.53429	3.53429	3.53429	3.53429	3.53429	3.53429	3.53429	3.53429	3.53429	3.53429	3.53429	3.53429	3.53429	3.53429	3.53429	3.53429	3.53429	3.53429	3.53429	3.53429	3.53429	3.53429	3.53429	3.53429	3.53429	3.53429	3.53429	3.53429	3.53429	3.53429	3.53429	3.53429
1700023F02Rik	3.61008	3.61118	3.63123	3.63233	3.65129	3.65458	3.65897	3.67683	3.67793	4.2587	3.61228	3.63014	3.63343	3.65239	3.65348	3.65678	3.68013	3.67464	3.67903	3.61008	3.61118	3.63123	3.63233	3.65129	3.65458	3.65897	3.67683	3.67793	3.60679	3.61228	3.63014	3.63343	3.65239	3.65348	3.65678	3.67464	3.67903	3.68013	3.58166	3.58386	3.60172	4.16957	3.57864	3.6598	3.6576	3.63892	3.67766	3.69223	3.58057
1700023F06Rik	3.46223	3.5738	3.54845	3.28085	3.20715	3.30844	3.60212	3.2805	3.43927	3.48016	3.11569	3.31384	2.65729	3.09362	3.36177	3.1615	3.61052	3.24625	3.29755	2.61829	3.24314	3.32335	3.06318	3.50899	3.10563	2.73118	3.14582	3.11993	3.72955	3.24592	3.17952	2.65729	3.53127	2.64394	3.60311	3.09528	3.31488	3.50811	3.06089	3.09579	3.41565	3.32582	3.25061	3.65157	3.60277	3.15617	2.89341	3.20334	3.48436
1700024B18Rik	3.53429	3.53429	3.53429	3.53429	3.53429	3.53429	3.53429	3.53429	3.53429	3.53429	3.53429	3.53429	3.53429	3.53429	3.53429	3.53429	3.53429	3.53429	3.53429	3.53429	3.53429	3.53429	3.53429	3.53429	3.53429	3.53429	3.53429	3.53429	3.53429	3.53429	3.53429	3.53429	3.53429	3.53429	3.53429	3.53429	3.53429	3.53429	3.53429	3.53429	3.53429	3.53429	3.53429	3.53429	3.53429	3.53429	3.53429	3.53429	3.53429
1700024F13Rik	4.45218	3.61097	3.99746	3.61332	4.0481	4.07294	4.04241	3.61213	3.60919	4.08317	3.60803	4.0326	3.61038	4.08878	3.61566	4.41284	3.60331	3.61801	3.60625	4.02687	4.22041	4.02269	4.04103	4.26073	4.05986	3.60096	4.4067	4.2028	4.03925	3.60803	4.19102	4.05184	3.6186	4.23917	4.25679	3.61801	4.53969	4.2372	3.99096	4.26435	3.95402	3.5746	3.59165	4.00309	4.00439	4.17495	3.60457	4.20112	4.02477
1700024G13Rik	4.22079	3.84524	4.28277	3.90571	3.95741	3.97056	3.98809	4.03541	4.0398	3.82771	4.30928	3.89695	4.38326	3.9618	3.96618	3.97933	4.04856	4.02665	4.04418	4.42124	3.84524	4.47519	4.3379	3.95741	3.97056	3.98809	4.03541	4.0398	3.82771	4.26103	3.89695	3.91009	4.42163	3.96618	3.97933	4.4776	4.04418	4.04856	3.71343	4.12384	4.14116	4.32557	4.37492	4.33494	4.32171	3.93201	3.80354	3.83771	3.70904
1700024I08Rik	3.58864	3.58896	3.59213	3.59245	3.5953	3.59626	3.59755	3.60008	3.6004	3.58767	3.58928	3.59181	3.59277	3.59562	3.59594	3.59691	3.60104	3.59943	3.60072	3.58864	3.58896	3.59213	3.59245	3.5953	3.59626	3.59755	3.60008	3.6004	3.58767	3.58928	3.59181	3.59277	3.59562	3.59594	3.59691	3.59943	3.60072	3.60104	3.56289	3.56353	3.56605	3.57871	3.58059	3.57921	3.57856	3.59439	3.58173	3.58329	4.00127
1700024N05Rik	3.53429	3.53429	3.53429	3.53429	3.53429	3.53429	3.53429	3.53429	3.53429	3.53429	3.53429	3.53429	3.53429	3.53429	3.53429	3.53429	3.53429	3.53429	3.53429	3.53429	3.53429	3.53429	3.53429	3.53429	3.53429	3.53429	3.53429	3.53429	3.53429	3.53429	3.53429	3.53429	3.53429	3.53429	3.53429	3.53429	3.53429	3.53429	3.53429	3.53429	3.53429	3.53429	3.53429	3.53429	3.53429	3.53429	3.53429	3.53429	3.53429
1700024P04Rik	3.53429	3.53429	3.53429	3.53429	3.53429	3.53429	3.53429	3.53429	3.53429	3.53429	3.53429	3.53429	3.53429	3.53429	3.53429	3.53429	3.53429	3.53429	3.53429	3.53429	3.53429	3.53429	3.53429	3.53429	3.53429	3.53429	3.53429	3.53429	3.53429	3.53429	3.53429	3.53429	3.53429	3.53429	3.53429	3.53429	3.53429	3.53429	3.53429	3.53429	3.53429	3.53429	3.53429	3.53429	3.53429	3.53429	3.53429	3.53429	3.53429
1700024P16Rik	4.13599	4.49152	4.98981	4.83544	5.38001	4.64661	4.89534	4.46765	4.64811	4.32804	4.58906	4.90592	5.2129	4.94906	4.9689	4.66236	4.75074	4.4779	4.82713	4.82588	4.32813	4.83525	5.12402	5.04178	4.69659	4.8117	4.77814	4.7063	5.07112	4.51939	5.17591	5.22359	4.58985	4.90489	5.18425	4.69566	4.84578	4.90661	5.01996	4.75929	4.95577	4.65208	4.57864	4.86011	4.39579	4.65473	4.74511	4.23834	4.48169
1700025B11Rik	3.60513	3.60682	3.61463	3.61632	3.62245	3.6275	3.63423	3.63868	3.64037	3.60009	3.6085	3.61295	3.618	3.62413	3.62582	3.63087	3.64373	3.63532	3.64205	3.60513	3.60682	3.61463	3.61632	3.62245	3.6275	3.63423	3.63868	3.64037	3.60009	3.6085	4.01818	3.618	3.62413	3.62582	3.63087	3.63532	3.64205	3.64373	3.57278	3.97796	3.5806	3.57925	3.58034	3.62331	3.61994	3.62641	3.62776	3.62717	4.01484
1700025C18Rik	3.53429	3.53429	3.53429	3.53429	3.53429	3.53429	3.53429	3.53429	3.53429	3.53429	3.53429	3.53429	3.53429	3.53429	3.53429	3.53429	3.53429	3.53429	3.53429	3.53429	3.53429	3.53429	3.53429	3.53429	3.53429	3.53429	3.53429	3.53429	3.53429	3.53429	3.53429	3.53429	3.53429	3.53429	3.53429	3.53429	3.53429	3.53429	3.53429	3.53429	3.53429	3.53429	3.53429	3.53429	3.53429	3.53429	3.53429	3.53429	3.53429
1700025F22Rik	3.53429	3.53429	3.53429	3.53429	3.53429	3.53429	3.53429	3.53429	3.53429	3.53429	3.53429	3.53429	3.53429	3.53429	3.53429	3.53429	3.53429	3.53429	3.53429	3.53429	3.53429	3.53429	3.53429	3.53429	3.53429	3.53429	3.53429	3.53429	3.53429	3.53429	3.53429	3.53429	3.53429	3.53429	3.53429	3.53429	3.53429	3.53429	3.53429	3.53429	3.53429	3.53429	3.53429	3.53429	3.53429	3.53429	3.53429	3.53429	3.53429
1700025F24Rik	3.60567	3.60041	3.59297	3.5877	3.58553	3.56974	3.54868	3.55177	3.54651	3.62146	3.59514	3.59823	3.58244	3.58027	3.575	3.55921	3.53598	3.5623	3.54124	3.60567	3.60041	3.59297	3.5877	3.58553	3.56974	3.54868	3.55177	3.54651	3.62146	3.59514	3.59823	3.58244	3.58027	3.575	3.55921	3.5623	4.13711	3.53598	3.56889	3.55836	3.56145	3.56392	3.57754	3.55056	3.56109	3.55612	3.55365	3.57253	3.57416
1700025G04Rik	10.0425	10.0854	9.92663	9.97198	9.96523	10.0141	10.1072	9.89639	9.91029	9.89535	9.93963	9.94104	10.1705	9.97064	9.92164	10.0954	10.1356	9.89663	10.0486	9.82444	9.76741	10.0481	10.0038	9.91583	10.0576	10.1454	10.0364	9.96462	9.86286	9.92098	10.0375	10.1056	9.94549	10.1289	9.95743	9.99928	10.0901	10.2143	10.0084	10.0581	9.90899	9.6641	9.71469	9.76623	9.84019	9.48793	9.7618	9.47524	9.96052
1700025J12Rik	3.89898	3.52141	3.52761	3.9907	3.53381	3.54277	3.55472	3.55495	3.55793	3.50946	3.52439	3.52462	3.53358	3.5368	3.53979	3.54874	3.56391	3.54898	3.56092	3.51842	3.52141	3.52761	3.5306	3.53381	3.54277	3.55472	3.55495	3.55793	3.50946	3.52439	3.52462	3.53358	3.5368	3.53979	3.54874	3.54898	3.56092	3.56391	3.52796	3.53394	3.53417	3.56425	3.55851	4.09769	3.51222	3.54851	3.51843	3.5097	3.52498
1700025K24Rik	3.88242	3.50217	3.50624	3.50553	3.51032	3.50818	3.50533	3.51083	3.51012	3.50502	3.50145	3.50696	3.50482	3.50961	3.50889	3.50676	3.5087	3.9397	3.50941	3.50288	3.50217	3.50624	3.50553	3.51032	3.50818	3.50533	3.51083	3.51012	3.50502	3.50145	3.50696	3.50482	3.50961	3.50889	3.50676	3.51226	3.50941	3.5087	3.52098	3.51955	3.52505	3.52892	3.53584	3.49189	3.89843	3.50126	3.49739	3.50503	3.52169
1700025M24Rik	3.5904	3.59032	3.59328	3.5932	3.59623	3.59599	3.59568	3.59879	3.59871	3.59064	3.59024	3.59335	3.59312	3.59615	3.59607	3.59584	3.59856	3.59895	3.59864	3.5904	3.59032	3.59328	3.5932	3.59623	3.59599	3.59568	3.59879	3.59871	3.59064	3.59024	3.59335	3.59312	3.59615	3.59607	3.59584	3.59895	3.59864	3.59856	3.9827	3.5637	3.56682	3.57853	3.5818	3.5779	3.57805	3.59272	3.58101	3.58436	3.56394
1700025N23Rik	3.36956	3.37431	3.37477	3.37953	3.37523	3.38949	3.4085	3.99899	3.40421	3.3553	3.37907	3.37002	3.38428	3.37999	3.8046	3.399	3.41371	3.38995	3.40896	3.36956	3.37431	3.78357	3.37953	3.37523	3.38949	3.4085	3.39946	3.40421	3.77568	3.37907	3.37002	3.82784	3.37999	3.38474	3.399	3.38995	3.40896	3.41371	3.44978	3.45928	3.45024	3.42604	3.4075	3.44128	3.43177	3.40804	3.43223	3.40893	3.44503
1700026D11Rik	3.59516	3.59435	3.59701	3.59621	3.59967	3.59726	3.59404	3.5983	3.5975	3.59757	3.59355	3.59781	3.5954	3.59886	3.59806	3.59565	3.59589	3.59991	3.5967	3.59516	3.59435	3.59701	3.59621	3.59967	3.59726	3.59404	3.5983	3.5975	3.59757	3.59355	3.59781	3.5954	3.59886	3.59806	3.59565	3.59991	3.5967	3.59589	3.56645	3.56485	3.56911	3.57946	3.58533	3.57677	3.57838	3.59138	3.58103	3.58771	3.56726
1700026F02Rik	3.53429	3.53429	3.53429	3.53429	3.53429	3.53429	3.53429	3.53429	3.53429	3.53429	3.53429	3.53429	3.53429	3.53429	3.53429	3.53429	3.53429	3.53429	3.53429	3.53429	3.53429	3.53429	3.53429	3.53429	3.53429	3.53429	3.53429	3.53429	3.53429	3.53429	3.53429	3.53429	3.53429	3.53429	3.53429	3.53429	3.53429	3.53429	3.53429	3.53429	3.53429	3.53429	3.53429	3.53429	3.53429	3.53429	3.53429	3.53429	3.53429
1700026J14Rik	3.86597	4.07084	2.83169	3.4965	2.89059	3.74213	3.9071	3.89036	3.50315	3.87998	4.13494	3.22393	4.01084	3.94295	3.85462	3.79738	3.73816	3.74518	3.67295	3.66496	3.72437	2.83169	3.27865	3.67051	3.58072	3.77946	3.84719	3.07333	3.4082	3.61877	3.7074	3.84507	2.91123	3.55454	4.00679	4.08667	3.09397	3.88724	3.5753	3.99993	3.59091	3.48186	3.77954	3.1248	3.77991	3.96651	3.54232	3.50709	3.58438
1700027A15Rik	3.53429	3.53429	3.53429	3.53429	3.53429	3.53429	3.53429	3.53429	3.53429	3.53429	3.53429	3.53429	3.53429	3.53429	3.53429	3.53429	3.53429	3.53429	3.53429	3.53429	3.53429	3.53429	3.53429	3.53429	3.53429	3.53429	3.53429	3.53429	3.53429	3.53429	3.53429	3.53429	3.53429	3.53429	3.53429	3.53429	3.53429	3.53429	3.53429	3.53429	3.53429	3.53429	3.53429	3.53429	3.53429	3.53429	3.53429	3.53429	3.53429
1700027F06Rik	3.53429	3.53429	3.53429	3.53429	3.53429	3.53429	3.53429	3.53429	3.53429	3.53429	3.53429	3.53429	3.53429	3.53429	3.53429	3.53429	3.53429	3.53429	3.53429	3.53429	3.53429	3.53429	3.53429	3.53429	3.53429	3.53429	3.53429	3.53429	3.53429	3.53429	3.53429	3.53429	3.53429	3.53429	3.53429	3.53429	3.53429	3.53429	3.53429	3.53429	3.53429	3.53429	3.53429	3.53429	3.53429	3.53429	3.53429	3.53429	3.53429
1700027F09Rik	3.56515	3.56353	3.56775	3.56613	3.57196	3.56711	3.56065	3.5681	3.56648	3.57	3.56192	3.56936	3.56452	3.57035	3.56873	3.56388	3.56325	3.57133	3.56487	3.56515	3.56353	3.56775	3.56613	3.57196	3.56711	3.56065	3.5681	3.56648	3.57	3.56192	3.56936	3.56452	3.57035	3.56873	3.56388	3.57133	3.56487	3.56325	3.55263	3.5494	3.55685	3.57591	3.58659	3.94617	3.53316	3.55644	3.53738	3.54967	3.55425
1700027H10Rik	3.53429	3.53429	3.53429	3.53429	3.53429	3.53429	3.53429	3.53429	3.53429	3.53429	3.53429	3.53429	3.53429	3.53429	3.53429	3.53429	3.53429	3.53429	3.53429	3.53429	3.53429	3.53429	3.53429	3.53429	3.53429	3.53429	3.53429	3.53429	3.53429	3.53429	3.53429	3.53429	3.53429	3.53429	3.53429	3.53429	3.53429	3.53429	3.53429	3.53429	3.53429	3.53429	3.53429	3.53429	3.53429	3.53429	3.53429	3.53429	3.53429
1700027I24Rik	3.53429	3.53429	3.53429	3.53429	3.53429	3.53429	3.53429	3.53429	3.53429	3.53429	3.53429	3.53429	3.53429	3.53429	3.53429	3.53429	3.53429	3.53429	3.53429	3.53429	3.53429	3.53429	3.53429	3.53429	3.53429	3.53429	3.53429	3.53429	3.53429	3.53429	3.53429	3.53429	3.53429	3.53429	3.53429	3.53429	3.53429	3.53429	3.53429	3.53429	3.53429	3.53429	3.53429	3.53429	3.53429	3.53429	3.53429	3.53429	3.53429
1700027J07Rik	3.53429	3.53429	3.53429	3.53429	3.53429	3.53429	3.53429	3.53429	3.53429	3.53429	3.53429	3.53429	3.53429	3.53429	3.53429	3.53429	3.53429	3.53429	3.53429	3.53429	3.53429	3.53429	3.53429	3.53429	3.53429	3.53429	3.53429	3.53429	3.53429	3.53429	3.53429	3.53429	3.53429	3.53429	3.53429	3.53429	3.53429	3.53429	3.53429	3.53429	3.53429	3.53429	3.53429	3.53429	3.53429	3.53429	3.53429	3.53429	3.53429
1700028B04Rik	3.87363	3.86663	3.8491	4.29951	3.83157	3.81058	3.7826	3.77906	3.77206	3.89462	3.85963	3.8561	3.83511	3.82458	3.81758	3.79659	3.75807	4.22062	3.76507	3.87363	3.86663	3.8491	3.8421	3.83157	3.81058	3.7826	3.77906	3.77206	3.89462	3.85963	3.8561	3.83511	3.82458	3.81758	3.79659	3.79306	3.76507	4.20773	3.69869	3.6847	3.68116	4.18816	4.20781	4.13117	3.7365	3.80012	4.1189	3.73643	3.70569
1700028D13Rik	3.53429	3.53429	3.53429	3.53429	3.53429	3.53429	3.53429	3.53429	3.53429	3.53429	3.53429	3.53429	3.53429	3.53429	3.53429	3.53429	3.53429	3.53429	3.53429	3.53429	3.53429	3.53429	3.53429	3.53429	3.53429	3.53429	3.53429	3.53429	3.53429	3.53429	3.53429	3.53429	3.53429	3.53429	3.53429	3.53429	3.53429	3.53429	3.53429	3.53429	3.53429	3.53429	3.53429	3.53429	3.53429	3.53429	3.53429	3.53429	3.53429
1700028E10Rik	3.93026	3.87209	3.94396	3.73036	3.43761	3.92931	3.73024	3.69973	3.70764	3.64587	3.77249	4.10837	3.48838	4.10086	3.43273	3.63883	3.89602	3.67606	3.57079	3.44398	3.8209	3.42984	3.78343	3.46562	3.73201	4.19514	3.86008	3.57995	4.16267	3.71338	3.07829	3.90269	3.74945	3.70403	3.8584	4.03857	3.58666	3.07238	3.8122	3.65331	3.9121	3.35713	4.07004	3.03443	3.52371	3.43885	3.89665	3.69802	3.6837
1700028I16Rik	3.81263	3.81213	4.38301	3.84321	3.8753	3.8738	3.87181	3.90439	3.90389	4.27573	4.27324	3.84421	3.84272	3.8748	3.8743	4.33815	3.90289	3.90539	3.90339	3.81263	3.81213	3.84371	3.84321	3.8753	3.8738	3.87181	3.90439	3.90389	3.81412	3.81163	3.84421	3.84272	3.8748	3.8743	3.8728	3.90539	3.90339	3.90289	3.6895	4.09005	3.72108	3.78579	3.81937	3.74293	3.74393	3.84022	4.33886	3.80959	3.69
1700028J19Rik	4.09091	3.57037	3.80034	3.56293	3.61885	4.20458	3.78343	3.34943	4.00773	3.8858	4.09433	3.83492	3.49403	3.84201	3.75887	4.01741	4.20373	3.93392	3.79352	3.9497	3.85887	3.6718	3.75755	4.20808	3.97747	4.14048	3.59562	3.92793	3.82983	4.07113	3.81867	3.94919	3.9608	3.83973	4.04607	4.17719	4.01814	4.0036	3.75421	3.7905	3.96937	3.58228	3.56621	3.59837	3.60973	3.63658	4.23352	3.34337	4.02147
1700028K03Rik	3.98606	4.07801	3.94843	3.52528	3.74617	3.72825	3.86145	3.54561	4.02995	2.73542	3.8199	4.48566	4.1266	3.86735	3.77243	3.67964	4.11006	3.8784	3.80642	4.02988	3.81395	4.41489	3.74982	3.9673	3.9298	3.83132	3.50251	3.87243	3.9222	3.82094	3.67945	3.22576	3.91747	4.08949	4.42748	4.23257	3.83848	3.6581	4.34882	4.46231	3.97427	3.55888	3.7484	3.65672	3.43992	4.42631	3.37273	3.59637	4.1128
1700028M03Rik	3.53429	3.53429	3.53429	3.53429	3.53429	3.53429	3.53429	3.53429	3.53429	3.53429	3.53429	3.53429	3.53429	3.53429	3.53429	3.53429	3.53429	3.53429	3.53429	3.53429	3.53429	3.53429	3.53429	3.53429	3.53429	3.53429	3.53429	3.53429	3.53429	3.53429	3.53429	3.53429	3.53429	3.53429	3.53429	3.53429	3.53429	3.53429	3.53429	3.53429	3.53429	3.53429	3.53429	3.53429	3.53429	3.53429	3.53429	3.53429	3.53429
1700028P14Rik	5.13334	5.44853	5.30518	5.19391	4.21984	5.14026	5.39	5.69077	5.13087	5.23891	5.62592	5.17474	5.2354	5.43375	5.51195	4.70802	4.73135	5.29381	5.48688	5.21945	4.75685	5.08246	4.78832	5.31098	5.21344	4.99199	5.68835	5.44086	5.41612	5.30768	5.16008	5.33511	5.23584	4.66996	5.57794	5.03668	5.21744	4.92205	5.29066	4.97637	5.18201	5.63064	5.11654	4.7329	5.42508	4.92092	5.34096	5.20013	5.43187
1700028P15Rik	3.53429	3.53429	3.53429	3.53429	3.53429	3.53429	3.53429	3.53429	3.53429	3.53429	3.53429	3.53429	3.53429	3.53429	3.53429	3.53429	3.53429	3.53429	3.53429	3.53429	3.53429	3.53429	3.53429	3.53429	3.53429	3.53429	3.53429	3.53429	3.53429	3.53429	3.53429	3.53429	3.53429	3.53429	3.53429	3.53429	3.53429	3.53429	3.53429	3.53429	3.53429	3.53429	3.53429	3.53429	3.53429	3.53429	3.53429	3.53429	3.53429
1700029B22Rik	3.53429	3.53429	3.53429	3.53429	3.53429	3.53429	3.53429	3.53429	3.53429	3.53429	3.53429	3.53429	3.53429	3.53429	3.53429	3.53429	3.53429	3.53429	3.53429	3.53429	3.53429	3.53429	3.53429	3.53429	3.53429	3.53429	3.53429	3.53429	3.53429	3.53429	3.53429	3.53429	3.53429	3.53429	3.53429	3.53429	3.53429	3.53429	3.53429	3.53429	3.53429	3.53429	3.53429	3.53429	3.53429	3.53429	3.53429	3.53429	3.53429
1700029F12Rik	3.49405	3.49162	3.49398	3.49155	3.91385	3.48905	3.47931	3.48655	3.48411	3.50135	3.48918	3.49642	3.48912	3.49392	3.49148	3.94552	3.47924	3.49142	3.48168	3.49405	3.49162	3.49398	3.49155	3.49635	3.48905	3.47931	3.48655	3.48411	3.50135	3.48918	3.49642	3.48912	3.49392	3.49148	3.48418	3.49142	3.48168	3.47924	3.51657	3.5117	3.51894	3.49816	3.51027	3.49048	3.49535	3.47694	3.49772	3.51226	3.51901
1700029H14Rik	3.70046	3.69626	3.68413	3.67993	4.08894	3.6594	4.07532	3.63887	3.63467	3.71306	3.69206	4.11065	3.67573	4.32786	3.6636	3.65101	3.62628	4.08214	3.63048	4.12763	3.69626	3.68413	3.67993	4.13931	3.6594	3.64261	4.11362	4.04694	3.71306	3.69206	4.10662	3.67573	3.6678	3.6636	3.65101	3.64727	3.63048	3.62628	4.02229	4.17423	3.96266	3.6752	4.1074	3.58455	3.59295	4.07705	4.13541	3.58967	3.61761
1700029I15Rik	3.53975	3.53428	3.51903	3.51355	3.50377	3.48735	3.90646	3.46115	3.45568	3.55618	3.52881	3.5245	3.50808	3.4983	3.49283	3.4764	3.44473	3.4721	3.85559	3.53975	3.53428	3.51903	3.51355	3.95701	3.48735	3.46546	3.46115	3.45568	3.55618	3.52881	3.5245	3.50808	3.4983	3.49283	3.4764	3.4721	3.4502	3.44473	3.53213	3.52118	3.51688	3.50353	3.51017	3.49836	3.50931	3.48071	3.49406	3.9178	3.53761
1700029J03Rik	3.53429	3.53429	3.53429	3.53429	3.53429	3.53429	3.53429	3.53429	3.53429	3.53429	3.53429	3.53429	3.53429	3.53429	3.53429	3.53429	3.53429	3.53429	3.53429	3.53429	3.53429	3.53429	3.53429	3.53429	3.53429	3.53429	3.53429	3.53429	3.53429	3.53429	3.53429	3.53429	3.53429	3.53429	3.53429	3.53429	3.53429	3.53429	3.53429	3.53429	3.53429	3.53429	3.53429	3.53429	3.53429	3.53429	3.53429	3.53429	3.53429
1700029J07Rik	5.72373	6.18455	5.84994	5.77564	5.90335	6.19414	5.92878	5.27071	5.95711	5.47244	5.61426	6.14084	5.64353	6.28892	6.19191	5.73794	5.39772	5.50013	5.78504	5.79415	5.11457	5.37237	6.09997	5.78627	5.35938	5.26791	5.28949	5.50865	5.43309	5.16449	5.74261	5.82963	5.42501	5.67491	6.15946	5.40183	5.5874	5.32853	5.49843	5.38833	6.11327	5.7752	5.91332	5.84786	5.73485	6.15416	5.88888	5.89449	5.50172
1700029M20Rik	4.1906	3.7981	3.8049	4.24787	4.41587	3.79927	4.39432	4.22749	3.79364	4.2734	4.26296	3.80905	3.79661	4.26684	3.80341	3.79098	4.4161	4.23346	4.20543	4.3838	4.2339	3.8049	4.22645	3.81171	3.79927	3.78269	4.2664	4.21783	3.81468	3.79395	4.22264	4.41901	3.80756	3.80341	4.25456	4.24714	3.78949	3.78535	4.2619	4.2317	4.30949	4.10855	4.1506	4.16349	4.16104	4.19303	4.17415	3.79662	4.28876
1700029N11Rik	3.55093	3.5505	3.55453	3.55411	3.55856	3.55729	3.55561	3.56048	3.56006	3.55219	3.55008	3.55495	3.55369	3.55814	3.55772	3.55645	3.55921	3.56132	3.55963	3.55093	3.5505	3.55453	3.55411	3.55856	3.55729	3.55561	3.56048	3.56006	3.55219	3.55008	3.55495	3.55369	3.55814	3.55772	3.55645	3.56132	3.55963	3.55921	3.54483	3.54399	3.54886	3.56721	3.57293	3.52836	3.5292	3.55158	3.53323	3.53936	3.54525
1700029P11Rik	3.53429	3.53429	3.53429	3.53429	3.53429	3.53429	3.53429	3.53429	3.53429	3.53429	3.53429	3.53429	3.53429	3.53429	3.53429	3.53429	3.53429	3.53429	3.53429	3.53429	3.53429	3.53429	3.53429	3.53429	3.53429	3.53429	3.53429	3.53429	3.53429	3.53429	3.53429	3.53429	3.53429	3.53429	3.53429	3.53429	3.53429	3.53429	3.53429	3.53429	3.53429	3.53429	3.53429	3.53429	3.53429	3.53429	3.53429	3.53429	3.53429
1700030A11Rik	3.71501	3.34374	3.74982	3.37654	3.81631	3.4187	3.45614	3.46085	4.0768	3.76814	4.00428	3.35782	3.3859	3.39998	3.82793	3.43742	3.48893	3.44213	3.47957	3.33438	3.95252	3.36718	3.37654	3.39062	3.4187	3.45614	3.46085	3.89075	3.3063	3.7717	3.35782	3.3859	3.39998	3.40934	3.43742	3.89018	3.47957	3.48893	3.44137	3.86269	3.83453	3.47328	3.45928	3.41951	3.40079	3.4327	3.42423	3.40087	3.43201
1700030C10Rik	6.78405	7.04607	7.04801	6.74144	7.02583	7.16539	6.72349	6.4772	7.37409	7.1081	7.38467	6.57608	7.01782	7.20239	7.04605	7.09782	7.25114	6.69776	7.3456	7.10125	7.13782	7.30392	7.30439	6.50831	6.99122	6.69474	6.54259	7.58427	7.14667	6.99746	7.08707	6.86095	6.97278	6.67859	7.26212	6.21134	7.03166	6.9606	7.29769	7.7709	6.93061	6.58044	6.91363	6.66493	6.8873	7.17432	7.16753	6.94846	6.64959
1700030F04Rik	3.44162	3.44526	3.45774	3.46138	3.47022	3.48114	3.4957	3.5009	3.50454	3.4307	3.4489	3.4541	3.46502	3.47386	3.4775	3.48842	3.51182	3.49362	3.50818	3.85904	3.44526	3.45774	3.46138	3.47022	3.48114	3.4957	3.5009	3.50454	3.4307	3.4489	3.86528	3.46502	3.47386	3.4775	3.48842	3.49362	3.50818	3.51182	3.49238	3.49965	3.50486	3.48905	3.48698	3.49382	3.48654	3.48322	3.49902	3.49331	3.48874
1700030F18Rik	3.50292	3.50399	3.50098	3.50205	3.49797	3.50117	3.50544	3.5003	3.50137	3.49972	3.50505	3.49991	3.50311	3.96374	3.50011	3.50331	3.5035	3.49816	3.50243	3.50292	3.50399	3.50098	3.50205	3.49797	3.50117	3.50544	3.5003	3.50137	3.49972	3.50505	3.49991	3.50311	3.49904	3.50011	3.50331	3.49816	3.50243	3.5035	3.51657	3.5187	3.51356	3.51107	3.50379	3.51609	3.51395	3.50845	3.51094	3.5026	3.5155
1700030J22Rik	8.35188	8.16518	8.73068	8.82907	8.83931	8.91831	8.62164	8.82262	8.24033	8.47996	8.65898	8.73623	8.82817	8.567	8.70254	8.74544	8.54244	8.54754	8.6549	8.56356	8.48183	8.75863	8.85377	8.7405	8.56626	8.51355	8.64313	8.57794	8.54107	8.26868	8.69128	8.90026	8.68294	8.66548	8.49689	8.56355	8.28335	8.36554	8.69435	8.77397	8.76099	8.75338	8.93908	8.72996	8.81607	8.86189	8.71039	8.62496	8.48089
1700030K09Rik	8.81566	8.824	9.27844	9.04263	9.06737	8.96319	9.21225	8.92448	8.98029	8.95814	8.85994	9.16138	9.10749	9.27413	9.18892	8.93533	8.82494	9.162	9.07996	9.11269	8.80237	9.12153	9.02959	9.12967	8.93801	8.84041	8.92983	8.74324	8.99954	8.97461	9.07872	9.24483	8.8824	9.02039	9.04189	8.85178	8.6573	9.00105	9.05963	9.11729	8.98946	9.27939	9.34853	9.12197	9.11074	9.57732	9.28578	9.31247	8.93101
1700030L20Rik	3.50292	3.50399	3.50098	3.50205	3.49797	3.50117	3.50544	3.5003	3.50137	3.49972	3.50505	3.49991	3.50311	3.96374	3.50011	3.50331	3.5035	3.49816	3.50243	3.50292	3.50399	3.50098	3.50205	3.49797	3.50117	3.50544	3.5003	3.50137	3.49972	3.50505	3.49991	3.50311	3.49904	3.50011	3.50331	3.49816	3.50243	3.5035	3.51657	3.5187	3.51356	3.51107	3.50379	3.51609	3.51395	3.50845	3.51094	3.5026	3.5155
1700030M09Rik	3.51512	3.51184	3.50208	3.4988	3.49232	3.94094	3.46939	3.46618	3.89179	3.52494	3.50856	3.50536	3.49553	3.48905	3.48577	3.47594	3.45635	3.47273	3.45963	3.51512	3.51184	3.50208	3.4988	3.49232	3.48249	3.46939	3.46618	3.46291	3.52494	3.50856	3.50536	3.49553	3.48905	3.48577	3.47594	3.47273	3.45963	3.45635	3.52146	3.51491	3.5117	3.49894	3.50229	3.49512	3.50167	3.47915	3.49191	3.49853	3.52474
1700030N03Rik	3.53429	3.53429	3.53429	3.53429	3.53429	3.53429	3.53429	3.53429	3.53429	3.53429	3.53429	3.53429	3.53429	3.53429	3.53429	3.53429	3.53429	3.53429	3.53429	3.53429	3.53429	3.53429	3.53429	3.53429	3.53429	3.53429	3.53429	3.53429	3.53429	3.53429	3.53429	3.53429	3.53429	3.53429	3.53429	3.53429	3.53429	3.53429	3.53429	3.53429	3.53429	3.53429	3.53429	3.53429	3.53429	3.53429	3.53429	3.53429	3.53429
1700030O20Rik	3.53429	3.53429	3.53429	3.53429	3.53429	3.53429	3.53429	3.53429	3.53429	3.53429	3.53429	3.53429	3.53429	3.53429	3.53429	3.53429	3.53429	3.53429	3.53429	3.53429	3.53429	3.53429	3.53429	3.53429	3.53429	3.53429	3.53429	3.53429	3.53429	3.53429	3.53429	3.53429	3.53429	3.53429	3.53429	3.53429	3.53429	3.53429	3.53429	3.53429	3.53429	3.53429	3.53429	3.53429	3.53429	3.53429	3.53429	3.53429	3.53429
1700031A10Rik	3.53429	3.53429	3.53429	3.53429	3.53429	3.53429	3.53429	3.53429	3.53429	3.53429	3.53429	3.53429	3.53429	3.53429	3.53429	3.53429	3.53429	3.53429	3.53429	3.53429	3.53429	3.53429	3.53429	3.53429	3.53429	3.53429	3.53429	3.53429	3.53429	3.53429	3.53429	3.53429	3.53429	3.53429	3.53429	3.53429	3.53429	3.53429	3.53429	3.53429	3.53429	3.53429	3.53429	3.53429	3.53429	3.53429	3.53429	3.53429	3.53429
1700031F05Rik	3.53429	3.53429	3.53429	3.53429	3.53429	3.53429	3.53429	3.53429	3.53429	3.53429	3.53429	3.53429	3.53429	3.53429	3.53429	3.53429	3.53429	3.53429	3.53429	3.53429	3.53429	3.53429	3.53429	3.53429	3.53429	3.53429	3.53429	3.53429	3.53429	3.53429	3.53429	3.53429	3.53429	3.53429	3.53429	3.53429	3.53429	3.53429	3.53429	3.53429	3.53429	3.53429	3.53429	3.53429	3.53429	3.53429	3.53429	3.53429	3.53429
1700031L13Rik	3.54424	3.54301	3.53704	3.53581	3.53108	3.52737	3.52243	3.51893	3.5177	3.54795	4.0054	3.53828	3.53457	3.52984	3.52861	3.5249	3.51522	3.5214	3.92918	3.54424	3.54301	3.53704	3.53581	3.53108	3.52737	3.52243	3.51893	3.5177	3.54795	3.54177	3.53828	3.53457	3.52984	3.52861	3.5249	3.5214	3.51646	3.51522	3.5369	3.53443	3.53094	3.59083	3.58981	3.47199	3.47446	3.94121	3.46849	3.87959	3.53814
1700031M16Rik	3.53429	3.53429	3.53429	3.53429	3.53429	3.53429	3.53429	3.53429	3.53429	3.53429	3.53429	3.53429	3.53429	3.53429	3.53429	3.53429	3.53429	3.53429	3.53429	3.53429	3.53429	3.53429	3.53429	3.53429	3.53429	3.53429	3.53429	3.53429	3.53429	3.53429	3.53429	3.53429	3.53429	3.53429	3.53429	3.53429	3.53429	3.53429	3.53429	3.53429	3.53429	3.53429	3.53429	3.53429	3.53429	3.53429	3.53429	3.53429	3.53429
1700031P21Rik	3.53429	3.53429	3.53429	3.53429	3.53429	3.53429	3.53429	3.53429	3.53429	3.53429	3.53429	3.53429	3.53429	3.53429	3.53429	3.53429	3.53429	3.53429	3.53429	3.53429	3.53429	3.53429	3.53429	3.53429	3.53429	3.53429	3.53429	3.53429	3.53429	3.53429	3.53429	3.53429	3.53429	3.53429	3.53429	3.53429	3.53429	3.53429	3.53429	3.53429	3.53429	3.53429	3.53429	3.53429	3.53429	3.53429	3.53429	3.53429	3.53429
1700034E13Rik	3.53429	3.53429	3.53429	3.53429	3.53429	3.53429	3.53429	3.53429	3.53429	3.53429	3.53429	3.53429	3.53429	3.53429	3.53429	3.53429	3.53429	3.53429	3.53429	3.53429	3.53429	3.53429	3.53429	3.53429	3.53429	3.53429	3.53429	3.53429	3.53429	3.53429	3.53429	3.53429	3.53429	3.53429	3.53429	3.53429	3.53429	3.53429	3.53429	3.53429	3.53429	3.53429	3.53429	3.53429	3.53429	3.53429	3.53429	3.53429	3.53429
1700034G24Rik	3.51685	3.51418	3.51868	3.516	3.52317	3.97449	3.50445	3.5143	3.51162	3.52488	3.51151	3.52135	3.51333	3.5205	3.51783	3.5098	3.50628	3.51965	3.50895	3.51685	3.51418	3.51868	3.516	3.52317	3.51515	3.50445	3.5143	3.51162	3.52488	3.51151	3.52135	3.51333	3.5205	3.51783	3.5098	3.51965	3.50895	3.50628	3.52916	3.52381	3.53365	3.51677	3.53197	3.50699	3.51234	3.49995	3.51684	3.53471	3.53183
1700034H15Rik	5.14948	5.1021	5.46578	5.21638	5.21533	5.71126	5.39896	5.38544	5.21304	4.74712	5.38256	5.50183	5.59325	5.43913	5.40313	5.39368	5.33325	5.08563	5.31368	4.93946	5.44384	5.40666	5.23367	5.36224	5.34399	5.32926	5.12602	4.93509	4.86534	5.41041	5.50684	5.60439	5.2686	5.64245	5.28621	5.08355	5.12791	5.13857	5.35811	5.04251	5.17267	5.35408	5.27119	5.28783	4.98035	5.27788	5.16471	5.1339	4.8171
1700034I23Rik	4.36222	3.81568	3.82735	4.27464	3.83902	3.82124	3.79753	3.82105	3.81513	3.83939	3.80976	3.83328	3.8155	3.83309	4.24344	3.80939	3.80327	3.83291	3.8092	3.82161	3.81568	3.82735	3.82142	3.83902	3.82124	3.79753	3.82105	4.23422	3.83939	3.80976	3.83328	4.43798	3.83309	3.82717	4.45455	4.27974	3.8092	3.80327	4.51251	3.67489	4.21581	3.74223	3.77761	3.71853	3.73038	3.78587	3.74205	4.19497	4.13209
1700034J05Rik	3.31237	3.31919	3.33231	3.33913	3.34543	3.36588	3.39314	3.39263	3.39945	3.7569	3.326	3.3255	3.82043	3.35225	3.35906	3.37951	3.41308	3.379	3.81834	3.31237	3.31919	3.33231	3.33913	3.34543	3.36588	3.39314	3.39263	3.39945	3.29193	3.9232	3.3255	3.34594	3.35225	3.35906	3.37951	3.379	3.40626	3.41308	3.42648	3.44012	3.43961	3.40257	3.38843	3.41757	3.40394	3.38002	3.41706	3.3961	3.41967
1700034K08Rik	3.53429	3.53429	3.53429	3.53429	3.53429	3.53429	3.53429	3.53429	3.53429	3.53429	3.53429	3.53429	3.53429	3.53429	3.53429	3.53429	3.53429	3.53429	3.53429	3.53429	3.53429	3.53429	3.53429	3.53429	3.53429	3.53429	3.53429	3.53429	3.53429	3.53429	3.53429	3.53429	3.53429	3.53429	3.53429	3.53429	3.53429	3.53429	3.53429	3.53429	3.53429	3.53429	3.53429	3.53429	3.53429	3.53429	3.53429	3.53429	3.53429
1700034O15Rik	3.53429	3.53429	3.53429	3.53429	3.53429	3.53429	3.53429	3.53429	3.53429	3.53429	3.53429	3.53429	3.53429	3.53429	3.53429	3.53429	3.53429	3.53429	3.53429	3.53429	3.53429	3.53429	3.53429	3.53429	3.53429	3.53429	3.53429	3.53429	3.53429	3.53429	3.53429	3.53429	3.53429	3.53429	3.53429	3.53429	3.53429	3.53429	3.53429	3.53429	3.53429	3.53429	3.53429	3.53429	3.53429	3.53429	3.53429	3.53429	3.53429
1700034P13Rik	3.89785	3.71007	3.32395	4.10003	3.41417	4.04659	3.81968	3.47943	3.90422	3.71755	4.14363	3.32894	3.31396	3.40918	3.82132	3.3892	3.46444	3.48941	3.88088	3.82657	3.6649	3.73166	3.31895	3.41417	3.84317	3.37921	3.47943	3.89409	3.2537	3.9547	3.32894	3.31396	3.40918	3.40418	3.84812	3.48941	3.89364	3.46444	3.43411	3.82634	3.89214	3.74935	3.43226	3.39105	3.40104	3.86987	3.89171	3.60646	3.43911
1700036G14Rik	3.53429	3.53429	3.53429	3.53429	3.53429	3.53429	3.53429	3.53429	3.53429	3.53429	3.53429	3.53429	3.53429	3.53429	3.53429	3.53429	3.53429	3.53429	3.53429	3.53429	3.53429	3.53429	3.53429	3.53429	3.53429	3.53429	3.53429	3.53429	3.53429	3.53429	3.53429	3.53429	3.53429	3.53429	3.53429	3.53429	3.53429	3.53429	3.53429	3.53429	3.53429	3.53429	3.53429	3.53429	3.53429	3.53429	3.53429	3.53429	3.53429
1700037C18Rik	6.47385	6.58392	6.32769	6.25843	6.28658	6.29988	6.45275	6.51579	6.44015	6.40322	6.4154	6.10631	6.39766	6.21292	6.28677	6.44213	6.39152	6.48663	6.33527	6.13166	6.6098	5.95345	6.03887	6.287	6.12561	6.03141	6.26575	6.34518	6.13621	6.62754	5.84953	5.8562	6.30813	5.89503	6.02099	6.09399	6.19294	6.31601	6.08359	6.38682	6.27411	6.32027	6.44727	6.27712	6.518	6.29736	6.42407	6.27452	6.44949
1700037H04Rik	8.87891	8.52064	8.75994	8.75401	8.49515	8.56833	8.94942	9.05171	8.82314	8.81126	8.95788	8.6625	8.71222	8.69595	8.78459	8.93671	8.71356	8.94438	8.8831	8.6315	8.67474	8.41585	8.71502	8.58235	8.87919	8.86978	8.57506	8.85682	8.73923	8.83931	8.34738	8.62327	9.03096	8.51882	8.54075	8.57245	8.62585	8.69945	8.52729	8.80651	8.68916	8.58589	8.46196	8.69737	8.56148	8.42015	8.34238	8.57976	9.07512
1700039E22Rik	3.53429	3.53429	3.53429	3.53429	3.53429	3.53429	3.53429	3.53429	3.53429	3.53429	3.53429	3.53429	3.53429	3.53429	3.53429	3.53429	3.53429	3.53429	3.53429	3.53429	3.53429	3.53429	3.53429	3.53429	3.53429	3.53429	3.53429	3.53429	3.53429	3.53429	3.53429	3.53429	3.53429	3.53429	3.53429	3.53429	3.53429	3.53429	3.53429	3.53429	3.53429	3.53429	3.53429	3.53429	3.53429	3.53429	3.53429	3.53429	3.53429
1700040L02Rik	4.20189	4.14506	4.26529	4.21278	4.18366	4.40435	4.49411	4.55257	4.20416	4.01043	4.48127	4.13041	4.20534	4.25113	4.38548	4.30195	4.30642	4.06859	4.77246	4.49729	4.05559	4.12176	4.3979	4.22049	4.10804	4.36518	4.1866	4.437	4.22267	4.49379	3.95729	4.45545	4.1217	4.23139	4.47683	4.52511	4.37479	4.50525	4.08241	4.52769	4.39628	3.41039	3.58356	3.99259	4.16306	3.34808	4.23533	3.76501	4.41111
1700041A01Rik	3.53429	3.53429	3.53429	3.53429	3.53429	3.53429	3.53429	3.53429	3.53429	3.53429	3.53429	3.53429	3.53429	3.53429	3.53429	3.53429	3.53429	3.53429	3.53429	3.53429	3.53429	3.53429	3.53429	3.53429	3.53429	3.53429	3.53429	3.53429	3.53429	3.53429	3.53429	3.53429	3.53429	3.53429	3.53429	3.53429	3.53429	3.53429	3.53429	3.53429	3.53429	3.53429	3.53429	3.53429	3.53429	3.53429	3.53429	3.53429	3.53429
1700041C23Rik	3.53429	3.53429	3.53429	3.53429	3.53429	3.53429	3.53429	3.53429	3.53429	3.53429	3.53429	3.53429	3.53429	3.53429	3.53429	3.53429	3.53429	3.53429	3.53429	3.53429	3.53429	3.53429	3.53429	3.53429	3.53429	3.53429	3.53429	3.53429	3.53429	3.53429	3.53429	3.53429	3.53429	3.53429	3.53429	3.53429	3.53429	3.53429	3.53429	3.53429	3.53429	3.53429	3.53429	3.53429	3.53429	3.53429	3.53429	3.53429	3.53429
1700041M19Rik	3.53429	3.53429	3.53429	3.53429	3.53429	3.53429	3.53429	3.53429	3.53429	3.53429	3.53429	3.53429	3.53429	3.53429	3.53429	3.53429	3.53429	3.53429	3.53429	3.53429	3.53429	3.53429	3.53429	3.53429	3.53429	3.53429	3.53429	3.53429	3.53429	3.53429	3.53429	3.53429	3.53429	3.53429	3.53429	3.53429	3.53429	3.53429	3.53429	3.53429	3.53429	3.53429	3.53429	3.53429	3.53429	3.53429	3.53429	3.53429	3.53429
1700042G07Rik	3.53429	3.53429	3.53429	3.53429	3.53429	3.53429	3.53429	3.53429	3.53429	3.53429	3.53429	3.53429	3.53429	3.53429	3.53429	3.53429	3.53429	3.53429	3.53429	3.53429	3.53429	3.53429	3.53429	3.53429	3.53429	3.53429	3.53429	3.53429	3.53429	3.53429	3.53429	3.53429	3.53429	3.53429	3.53429	3.53429	3.53429	3.53429	3.53429	3.53429	3.53429	3.53429	3.53429	3.53429	3.53429	3.53429	3.53429	3.53429	3.53429
1700042G15Rik	3.53429	3.53429	3.53429	3.53429	3.53429	3.53429	3.53429	3.53429	3.53429	3.53429	3.53429	3.53429	3.53429	3.53429	3.53429	3.53429	3.53429	3.53429	3.53429	3.53429	3.53429	3.53429	3.53429	3.53429	3.53429	3.53429	3.53429	3.53429	3.53429	3.53429	3.53429	3.53429	3.53429	3.53429	3.53429	3.53429	3.53429	3.53429	3.53429	3.53429	3.53429	3.53429	3.53429	3.53429	3.53429	3.53429	3.53429	3.53429	3.53429
1700042O10Rik	3.93468	3.92094	3.95367	3.93993	3.98641	3.94517	3.89018	3.95041	3.93666	3.97592	3.90719	3.96742	3.92618	3.97266	3.95892	3.91767	3.90917	3.9779	3.92292	3.93468	3.92094	4.3614	3.93993	3.98641	3.94517	3.89018	3.95041	3.93666	3.97592	4.32746	3.96742	3.92618	3.97266	3.95892	3.91767	3.9779	3.92292	3.90917	4.1729	4.2977	3.79046	3.86593	3.95366	4.13425	3.74924	3.85745	3.78198	4.59001	4.21332
1700044C05Rik	3.53429	3.53429	3.53429	3.53429	3.53429	3.53429	3.53429	3.53429	3.53429	3.53429	3.53429	3.53429	3.53429	3.53429	3.53429	3.53429	3.53429	3.53429	3.53429	3.53429	3.53429	3.53429	3.53429	3.53429	3.53429	3.53429	3.53429	3.53429	3.53429	3.53429	3.53429	3.53429	3.53429	3.53429	3.53429	3.53429	3.53429	3.53429	3.53429	3.53429	3.53429	3.53429	3.53429	3.53429	3.53429	3.53429	3.53429	3.53429	3.53429
1700044K03Rik	3.53429	3.53429	3.53429	3.53429	3.53429	3.53429	3.53429	3.53429	3.53429	3.53429	3.53429	3.53429	3.53429	3.53429	3.53429	3.53429	3.53429	3.53429	3.53429	3.53429	3.53429	3.53429	3.53429	3.53429	3.53429	3.53429	3.53429	3.53429	3.53429	3.53429	3.53429	3.53429	3.53429	3.53429	3.53429	3.53429	3.53429	3.53429	3.53429	3.53429	3.53429	3.53429	3.53429	3.53429	3.53429	3.53429	3.53429	3.53429	3.53429
1700045H11Rik	3.53429	3.53429	3.53429	3.53429	3.53429	3.53429	3.53429	3.53429	3.53429	3.53429	3.53429	3.53429	3.53429	3.53429	3.53429	3.53429	3.53429	3.53429	3.53429	3.53429	3.53429	3.53429	3.53429	3.53429	3.53429	3.53429	3.53429	3.53429	3.53429	3.53429	3.53429	3.53429	3.53429	3.53429	3.53429	3.53429	3.53429	3.53429	3.53429	3.53429	3.53429	3.53429	3.53429	3.53429	3.53429	3.53429	3.53429	3.53429	3.53429
1700046C09Rik	3.53429	3.53429	3.53429	3.53429	3.53429	3.53429	3.53429	3.53429	3.53429	3.53429	3.53429	3.53429	3.53429	3.53429	3.53429	3.53429	3.53429	3.53429	3.53429	3.53429	3.53429	3.53429	3.53429	3.53429	3.53429	3.53429	3.53429	3.53429	3.53429	3.53429	3.53429	3.53429	3.53429	3.53429	3.53429	3.53429	3.53429	3.53429	3.53429	3.53429	3.53429	3.53429	3.53429	3.53429	3.53429	3.53429	3.53429	3.53429	3.53429
1700047A11Rik	3.53429	3.53429	3.53429	3.53429	3.53429	3.53429	3.53429	3.53429	3.53429	3.53429	3.53429	3.53429	3.53429	3.53429	3.53429	3.53429	3.53429	3.53429	3.53429	3.53429	3.53429	3.53429	3.53429	3.53429	3.53429	3.53429	3.53429	3.53429	3.53429	3.53429	3.53429	3.53429	3.53429	3.53429	3.53429	3.53429	3.53429	3.53429	3.53429	3.53429	3.53429	3.53429	3.53429	3.53429	3.53429	3.53429	3.53429	3.53429	3.53429
1700047E10Rik	3.53429	3.53429	3.53429	3.53429	3.53429	3.53429	3.53429	3.53429	3.53429	3.53429	3.53429	3.53429	3.53429	3.53429	3.53429	3.53429	3.53429	3.53429	3.53429	3.53429	3.53429	3.53429	3.53429	3.53429	3.53429	3.53429	3.53429	3.53429	3.53429	3.53429	3.53429	3.53429	3.53429	3.53429	3.53429	3.53429	3.53429	3.53429	3.53429	3.53429	3.53429	3.53429	3.53429	3.53429	3.53429	3.53429	3.53429	3.53429	3.53429
1700047G03Rik	3.53429	3.53429	3.53429	3.53429	3.53429	3.53429	3.53429	3.53429	3.53429	3.53429	3.53429	3.53429	3.53429	3.53429	3.53429	3.53429	3.53429	3.53429	3.53429	3.53429	3.53429	3.53429	3.53429	3.53429	3.53429	3.53429	3.53429	3.53429	3.53429	3.53429	3.53429	3.53429	3.53429	3.53429	3.53429	3.53429	3.53429	3.53429	3.53429	3.53429	3.53429	3.53429	3.53429	3.53429	3.53429	3.53429	3.53429	3.53429	3.53429
1700047I17Rik2	3.53429	3.53429	3.53429	3.53429	3.53429	3.53429	3.53429	3.53429	3.53429	3.53429	3.53429	3.53429	3.53429	3.53429	3.53429	3.53429	3.53429	3.53429	3.53429	3.53429	3.53429	3.53429	3.53429	3.53429	3.53429	3.53429	3.53429	3.53429	3.53429	3.53429	3.53429	3.53429	3.53429	3.53429	3.53429	3.53429	3.53429	3.53429	3.53429	3.53429	3.53429	3.53429	3.53429	3.53429	3.53429	3.53429	3.53429	3.53429	3.53429
1700047L14Rik	3.53429	3.53429	3.53429	3.53429	3.53429	3.53429	3.53429	3.53429	3.53429	3.53429	3.53429	3.53429	3.53429	3.53429	3.53429	3.53429	3.53429	3.53429	3.53429	3.53429	3.53429	3.53429	3.53429	3.53429	3.53429	3.53429	3.53429	3.53429	3.53429	3.53429	3.53429	3.53429	3.53429	3.53429	3.53429	3.53429	3.53429	3.53429	3.53429	3.53429	3.53429	3.53429	3.53429	3.53429	3.53429	3.53429	3.53429	3.53429	3.53429
1700047M11Rik	1.91815	2.3765	2.2617	2.10794	1.92051	2.04599	2.45056	2.45705	2.18641	1.9814	2.7821	2.1396	1.88053	2.16926	2.08262	2.47305	2.47559	2.18898	2.53443	1.96342	2.30294	2.31299	2.3569	2.12481	2.08877	2.43039	2.53125	1.92859	1.73033	2.15058	2.40886	2.51228	2.37818	2.32548	2.38677	2.24933	2.41761	2.49611	2.77415	2.58763	2.39537	1.54417	1.26238	1.78305	2.0663	1.14097	1.62236	1.28001	2.44734
1700048M11Rik	3.53429	3.53429	3.53429	3.53429	3.53429	3.53429	3.53429	3.53429	3.53429	3.53429	3.53429	3.53429	3.53429	3.53429	3.53429	3.53429	3.53429	3.53429	3.53429	3.53429	3.53429	3.53429	3.53429	3.53429	3.53429	3.53429	3.53429	3.53429	3.53429	3.53429	3.53429	3.53429	3.53429	3.53429	3.53429	3.53429	3.53429	3.53429	3.53429	3.53429	3.53429	3.53429	3.53429	3.53429	3.53429	3.53429	3.53429	3.53429	3.53429
1700048O20Rik	6.74129	7.96766	7.66605	7.37458	7.75038	7.45622	7.49906	7.80316	7.76901	7.11152	7.57279	7.51066	7.85939	7.47605	7.30073	7.76754	7.2581	7.18519	7.78104	7.58214	7.67982	7.3824	7.49268	7.34459	7.20477	7.6647	6.73217	7.06578	7.45191	7.29453	7.38662	7.02439	7.4603	7.52894	7.75366	7.22022	7.37375	7.15439	7.66563	7.7053	7.79086	7.8371	7.30698	7.3015	7.56179	7.56749	7.61356	7.61504	7.03796
1700049E15Rik	3.53429	3.53429	3.53429	3.53429	3.53429	3.53429	3.53429	3.53429	3.53429	3.53429	3.53429	3.53429	3.53429	3.53429	3.53429	3.53429	3.53429	3.53429	3.53429	3.53429	3.53429	3.53429	3.53429	3.53429	3.53429	3.53429	3.53429	3.53429	3.53429	3.53429	3.53429	3.53429	3.53429	3.53429	3.53429	3.53429	3.53429	3.53429	3.53429	3.53429	3.53429	3.53429	3.53429	3.53429	3.53429	3.53429	3.53429	3.53429	3.53429
1700049E22Rik	3.53429	3.53429	3.53429	3.53429	3.53429	3.53429	3.53429	3.53429	3.53429	3.53429	3.53429	3.53429	3.53429	3.53429	3.53429	3.53429	3.53429	3.53429	3.53429	3.53429	3.53429	3.53429	3.53429	3.53429	3.53429	3.53429	3.53429	3.53429	3.53429	3.53429	3.53429	3.53429	3.53429	3.53429	3.53429	3.53429	3.53429	3.53429	3.53429	3.53429	3.53429	3.53429	3.53429	3.53429	3.53429	3.53429	3.53429	3.53429	3.53429
1700049L16Rik	3.53429	3.53429	3.53429	3.53429	3.53429	3.53429	3.53429	3.53429	3.53429	3.53429	3.53429	3.53429	3.53429	3.53429	3.53429	3.53429	3.53429	3.53429	3.53429	3.53429	3.53429	3.53429	3.53429	3.53429	3.53429	3.53429	3.53429	3.53429	3.53429	3.53429	3.53429	3.53429	3.53429	3.53429	3.53429	3.53429	3.53429	3.53429	3.53429	3.53429	3.53429	3.53429	3.53429	3.53429	3.53429	3.53429	3.53429	3.53429	3.53429
1700051A21Rik	3.51181	3.80977	3.67285	3.14145	3.54743	3.80093	3.63486	3.59002	3.91494	3.09878	3.80184	3.53307	3.81938	3.13312	3.73143	3.17392	3.63904	3.56942	3.18599	3.71682	3.57082	3.53891	3.14145	3.12292	3.15352	3.62332	3.6288	3.5955	3.52103	3.57137	3.52918	3.15165	3.13312	3.58455	3.63296	3.14518	4.12124	3.19619	3.32257	3.34297	3.68224	3.1882	3.57432	3.35743	3.33702	3.20266	3.32869	3.26935	3.31237
1700052I22Rik	3.53429	3.53429	3.53429	3.53429	3.53429	3.53429	3.53429	3.53429	3.53429	3.53429	3.53429	3.53429	3.53429	3.53429	3.53429	3.53429	3.53429	3.53429	3.53429	3.53429	3.53429	3.53429	3.53429	3.53429	3.53429	3.53429	3.53429	3.53429	3.53429	3.53429	3.53429	3.53429	3.53429	3.53429	3.53429	3.53429	3.53429	3.53429	3.53429	3.53429	3.53429	3.53429	3.53429	3.53429	3.53429	3.53429	3.53429	3.53429	3.53429
1700052K11Rik	6.94891	7.08399	7.0788	6.73729	6.97518	6.97715	7.12268	6.94275	7.04528	7.11804	6.92025	7.07029	6.8762	6.8405	6.84031	6.89802	7.00762	6.75919	7.05352	6.87846	7.04782	6.94695	6.77696	6.93525	6.97686	7.03692	7.01703	6.97619	6.94231	6.85821	7.13824	6.93487	6.94793	6.76122	6.89688	6.9079	7.18604	6.70885	6.87912	7.19586	7.06744	6.80935	6.87819	7.06603	6.99273	6.85173	7.08631	7.04947	6.77038
1700054A03Rik	3.7198	3.71789	3.72376	3.72185	3.72963	3.72391	3.71629	3.72597	3.72406	3.72551	3.71599	3.72566	3.71995	3.72772	3.72582	3.7201	3.72025	3.72978	3.72216	3.7198	3.71789	3.72376	3.72185	3.72963	3.72391	3.71629	3.72597	3.72406	3.72551	3.71599	3.72566	3.71995	3.72772	3.72582	3.7201	3.72978	3.72216	3.72025	4.04296	3.62712	3.63679	4.07402	3.66154	3.68949	3.6933	3.71043	3.69917	3.71456	3.63283
1700054K19Rik	3.55637	3.5559	3.55715	3.55668	3.55841	3.55698	3.55507	3.55728	3.5568	3.55781	3.55542	3.55763	3.5562	3.55793	3.55746	3.55602	3.55585	3.55823	3.55632	3.55637	3.5559	3.55715	3.55668	3.55841	3.55698	3.55507	3.55728	3.5568	3.55781	3.55542	3.55763	3.5562	3.55793	3.55746	3.55602	3.55823	3.55632	3.55585	3.5462	3.54524	3.54745	3.53175	3.53491	3.56731	3.56826	3.55381	3.56952	3.57316	3.54668
1700054M17Rik	3.43768	3.44552	3.44191	3.44975	3.43829	3.46181	3.93422	3.47388	3.48172	3.41416	3.45336	3.43407	3.45759	3.44613	3.45397	3.47749	3.4974	3.45819	3.48956	3.43768	3.44552	4.14124	3.44975	3.43829	3.46181	3.49317	3.47388	4.07776	3.99807	3.45336	3.83925	3.45759	3.90622	3.45397	3.47749	3.90783	3.48956	3.4974	3.48026	3.49594	3.47664	3.46237	3.42739	3.53036	3.51468	3.49679	3.51106	3.46824	3.47242
1700055C04Rik	3.53429	3.53429	3.53429	3.53429	3.53429	3.53429	3.53429	3.53429	3.53429	3.53429	3.53429	3.53429	3.53429	3.53429	3.53429	3.53429	3.53429	3.53429	3.53429	3.53429	3.53429	3.53429	3.53429	3.53429	3.53429	3.53429	3.53429	3.53429	3.53429	3.53429	3.53429	3.53429	3.53429	3.53429	3.53429	3.53429	3.53429	3.53429	3.53429	3.53429	3.53429	3.53429	3.53429	3.53429	3.53429	3.53429	3.53429	3.53429	3.53429
1700056E22Rik	3.53753	3.52913	3.57034	3.56194	4.03659	3.58635	3.55277	3.61077	3.60237	4.02465	3.52073	3.99146	4.02802	3.60315	4.01275	3.56956	3.58558	3.62756	3.59397	3.53753	3.52913	3.57034	3.56194	4.0665	3.58635	3.55277	3.61077	3.60237	3.56272	3.93977	3.98589	3.55354	4.0626	3.59475	3.56956	3.62756	4.19073	4.0355	3.56071	4.11099	3.97093	3.59441	3.6692	3.87264	3.47787	3.92308	3.91933	3.60226	3.56911
1700057G04Rik	3.53429	3.53429	3.53429	3.53429	3.53429	3.53429	3.53429	3.53429	3.53429	3.53429	3.53429	3.53429	3.53429	3.53429	3.53429	3.53429	3.53429	3.53429	3.53429	3.53429	3.53429	3.53429	3.53429	3.53429	3.53429	3.53429	3.53429	3.53429	3.53429	3.53429	3.53429	3.53429	3.53429	3.53429	3.53429	3.53429	3.53429	3.53429	3.53429	3.53429	3.53429	3.53429	3.53429	3.53429	3.53429	3.53429	3.53429	3.53429	3.53429
1700057H15Rik	3.5428	3.54109	3.52485	3.52315	3.50861	3.5035	3.49669	3.48386	3.48215	3.54791	3.53939	3.52656	3.52145	3.50691	3.50521	3.5001	3.47875	3.48726	3.48045	3.5428	3.54109	3.52485	3.52315	3.50861	3.94843	3.49669	3.9466	3.48215	3.54791	3.53939	3.52656	3.52145	3.50691	3.50521	3.5001	3.48726	3.48045	3.47875	3.53127	3.52787	3.51503	3.51596	3.50653	3.52484	3.52825	3.51293	3.51201	3.50429	3.53298
1700057H21Rik	3.53429	3.53429	3.53429	3.53429	3.53429	3.53429	3.53429	3.53429	3.53429	3.53429	3.53429	3.53429	3.53429	3.53429	3.53429	3.53429	3.53429	3.53429	3.53429	3.53429	3.53429	3.53429	3.53429	3.53429	3.53429	3.53429	3.53429	3.53429	3.53429	3.53429	3.53429	3.53429	3.53429	3.53429	3.53429	3.53429	3.53429	3.53429	3.53429	3.53429	3.53429	3.53429	3.53429	3.53429	3.53429	3.53429	3.53429	3.53429	3.53429
1700060C16Rik	3.53429	3.53429	3.53429	3.53429	3.53429	3.53429	3.53429	3.53429	3.53429	3.53429	3.53429	3.53429	3.53429	3.53429	3.53429	3.53429	3.53429	3.53429	3.53429	3.53429	3.53429	3.53429	3.53429	3.53429	3.53429	3.53429	3.53429	3.53429	3.53429	3.53429	3.53429	3.53429	3.53429	3.53429	3.53429	3.53429	3.53429	3.53429	3.53429	3.53429	3.53429	3.53429	3.53429	3.53429	3.53429	3.53429	3.53429	3.53429	3.53429
1700060C20Rik	3.63637	3.6361	3.63094	3.63067	3.62577	3.62498	3.62391	3.61928	3.61901	3.63716	3.63583	3.6312	3.6304	3.62551	3.62524	3.62444	3.61848	3.61981	3.61875	3.63637	3.6361	3.63094	3.63067	3.62577	3.62498	3.62391	3.61928	3.61901	3.63716	3.63583	3.6312	3.6304	3.62551	3.62524	3.62444	3.61981	3.61875	3.61848	3.58288	3.58235	3.57772	3.66881	3.66471	3.54261	3.94867	3.62907	3.53798	3.53415	3.58315
1700061F12Rik	3.53429	3.53429	3.53429	3.53429	3.53429	3.53429	3.53429	3.53429	3.53429	3.53429	3.53429	3.53429	3.53429	3.53429	3.53429	3.53429	3.53429	3.53429	3.53429	3.53429	3.53429	3.53429	3.53429	3.53429	3.53429	3.53429	3.53429	3.53429	3.53429	3.53429	3.53429	3.53429	3.53429	3.53429	3.53429	3.53429	3.53429	3.53429	3.53429	3.53429	3.53429	3.53429	3.53429	3.53429	3.53429	3.53429	3.53429	3.53429	3.53429
1700061G19Rik	4.25965	4.23696	3.96325	3.87967	4.35787	4.34885	3.90504	4.29635	4.40854	4.31137	4.339	3.99388	4.24584	4.22892	4.25965	4.24859	4.34902	4.17083	3.87897	4.13049	4.02449	4.12193	4.01959	3.87971	4.4171	3.89187	3.91903	4.18314	3.99174	4.02033	4.11757	4.49524	4.07115	3.87567	3.45302	4.07365	4.19776	4.10745	4.47681	4.17516	4.10641	4.23012	4.08736	4.44904	4.1333	4.27859	4.23373	3.82524	3.4653
1700061I17Rik	3.57738	3.57253	3.58004	3.57519	3.58756	3.573	3.55359	3.57081	3.56596	3.59194	3.56767	3.5849	3.57034	3.58271	3.57785	3.56329	3.55625	3.58052	3.5611	3.57738	3.57253	3.58004	3.57519	3.58756	3.573	3.55359	3.57081	3.56596	3.59194	3.56767	3.5849	3.57034	3.58271	3.57785	3.56329	3.58052	3.5611	3.55625	3.56202	3.55231	3.56954	3.51858	3.54552	3.5798	3.5895	3.54607	3.59702	3.62881	3.56687
1700061J23Rik	3.53429	3.53429	3.53429	3.53429	3.53429	3.53429	3.53429	3.53429	3.53429	3.53429	3.53429	3.53429	3.53429	3.53429	3.53429	3.53429	3.53429	3.53429	3.53429	3.53429	3.53429	3.53429	3.53429	3.53429	3.53429	3.53429	3.53429	3.53429	3.53429	3.53429	3.53429	3.53429	3.53429	3.53429	3.53429	3.53429	3.53429	3.53429	3.53429	3.53429	3.53429	3.53429	3.53429	3.53429	3.53429	3.53429	3.53429	3.53429	3.53429
1700063A18Rik	3.53429	3.53429	3.53429	3.53429	3.53429	3.53429	3.53429	3.53429	3.53429	3.53429	3.53429	3.53429	3.53429	3.53429	3.53429	3.53429	3.53429	3.53429	3.53429	3.53429	3.53429	3.53429	3.53429	3.53429	3.53429	3.53429	3.53429	3.53429	3.53429	3.53429	3.53429	3.53429	3.53429	3.53429	3.53429	3.53429	3.53429	3.53429	3.53429	3.53429	3.53429	3.53429	3.53429	3.53429	3.53429	3.53429	3.53429	3.53429	3.53429
1700063D05Rik	2.77123	2.46859	2.14519	2.62901	2.17346	2.35288	2.78657	2.52957	2.48744	2.64036	2.59261	2.8307	2.23867	2.51444	2.11194	2.57	2.59356	2.69483	2.66649	2.31399	3.18155	2.46855	2.37489	2.22015	2.54645	2.58423	2.94058	2.9289	2.19893	2.96877	2.50123	2.32864	2.27305	2.49638	2.55521	2.50047	2.61052	2.60735	2.4707	2.55214	2.42262	2.13636	2.36076	2.59918	2.10794	1.7736	2.62393	1.80818	2.42998
1700063O14Rik	3.53429	3.53429	3.53429	3.53429	3.53429	3.53429	3.53429	3.53429	3.53429	3.53429	3.53429	3.53429	3.53429	3.53429	3.53429	3.53429	3.53429	3.53429	3.53429	3.53429	3.53429	3.53429	3.53429	3.53429	3.53429	3.53429	3.53429	3.53429	3.53429	3.53429	3.53429	3.53429	3.53429	3.53429	3.53429	3.53429	3.53429	3.53429	3.53429	3.53429	3.53429	3.53429	3.53429	3.53429	3.53429	3.53429	3.53429	3.53429	3.53429
1700064J06Rik	3.53429	3.53429	3.53429	3.53429	3.53429	3.53429	3.53429	3.53429	3.53429	3.53429	3.53429	3.53429	3.53429	3.53429	3.53429	3.53429	3.53429	3.53429	3.53429	3.53429	3.53429	3.53429	3.53429	3.53429	3.53429	3.53429	3.53429	3.53429	3.53429	3.53429	3.53429	3.53429	3.53429	3.53429	3.53429	3.53429	3.53429	3.53429	3.53429	3.53429	3.53429	3.53429	3.53429	3.53429	3.53429	3.53429	3.53429	3.53429	3.53429
1700064M15Rik	3.9429	3.88621	3.44615	3.45245	3.47911	3.49801	3.96578	3.54356	3.54986	3.84972	3.8822	3.8544	3.9351	4.14938	3.49171	3.98143	4.00644	3.96012	3.55616	3.82079	3.41319	3.44615	3.45245	3.47911	3.49801	3.5232	3.54356	4.14532	3.80543	3.8359	3.43985	3.45875	3.48541	3.93555	3.5106	3.53097	3.55616	4.01374	4.19594	3.49652	3.8885	3.58096	3.58873	3.81647	3.3932	3.49024	3.42616	4.1334	3.47762
1700065D16Rik	3.65586	3.65505	3.66097	3.66017	3.66689	3.66448	3.66126	3.66879	3.66798	3.65827	3.65425	3.66177	3.65936	3.66608	3.66528	3.66287	3.66637	3.67039	3.66718	3.65586	3.65505	3.66097	3.66017	3.66689	3.66448	3.66126	3.66879	3.66798	3.65827	3.65425	3.66177	3.65936	3.66608	3.66528	3.66287	3.67039	3.66718	3.66637	3.59843	3.9453	3.60435	3.62765	3.63679	3.62451	3.62612	3.65534	3.63204	3.64198	3.59924
1700065I16Rik	3.53385	3.53279	3.5236	3.52253	3.51441	3.51121	3.50695	3.49989	3.92806	3.53705	3.53172	3.52467	3.52147	3.51335	3.51228	3.50908	3.49669	3.50203	3.49776	3.53385	3.53279	3.5236	3.52253	3.51441	3.51121	3.50695	3.49989	3.49883	3.53705	3.53172	3.52467	3.52147	3.51335	3.51228	3.50908	3.50203	3.49776	3.49669	3.53001	3.52788	3.52082	3.52106	3.51613	3.52296	3.52509	3.51613	3.5159	3.51205	3.53108
1700065J11Rik	3.53429	3.53429	3.53429	3.53429	3.53429	3.53429	3.53429	3.53429	3.53429	3.53429	3.53429	3.53429	3.53429	3.53429	3.53429	3.53429	3.53429	3.53429	3.53429	3.53429	3.53429	3.53429	3.53429	3.53429	3.53429	3.53429	3.53429	3.53429	3.53429	3.53429	3.53429	3.53429	3.53429	3.53429	3.53429	3.53429	3.53429	3.53429	3.53429	3.53429	3.53429	3.53429	3.53429	3.53429	3.53429	3.53429	3.53429	3.53429	3.53429
1700065J18Rik	3.53429	3.53429	3.53429	3.53429	3.53429	3.53429	3.53429	3.53429	3.53429	3.53429	3.53429	3.53429	3.53429	3.53429	3.53429	3.53429	3.53429	3.53429	3.53429	3.53429	3.53429	3.53429	3.53429	3.53429	3.53429	3.53429	3.53429	3.53429	3.53429	3.53429	3.53429	3.53429	3.53429	3.53429	3.53429	3.53429	3.53429	3.53429	3.53429	3.53429	3.53429	3.53429	3.53429	3.53429	3.53429	3.53429	3.53429	3.53429	3.53429
1700065L07Rik	3.54936	3.55143	3.56248	3.56455	3.57354	3.57973	3.588	3.59492	3.59699	3.54316	3.5535	3.56042	3.56661	3.5756	3.57767	3.58387	3.60112	3.59079	3.59905	3.54936	3.55143	3.56248	3.56455	3.57354	3.57973	3.588	3.59492	3.59699	3.96081	3.5535	3.56042	3.56661	3.5756	3.57767	3.58387	3.59079	3.59905	3.60112	3.54632	3.55045	3.92928	3.58193	3.58472	3.54547	3.94794	3.57695	3.55239	3.55311	3.54425
1700065O20Rik	3.53429	3.53429	3.53429	3.53429	3.53429	3.53429	3.53429	3.53429	3.53429	3.53429	3.53429	3.53429	3.53429	3.53429	3.53429	3.53429	3.53429	3.53429	3.53429	3.53429	3.53429	3.53429	3.53429	3.53429	3.53429	3.53429	3.53429	3.53429	3.53429	3.53429	3.53429	3.53429	3.53429	3.53429	3.53429	3.53429	3.53429	3.53429	3.53429	3.53429	3.53429	3.53429	3.53429	3.53429	3.53429	3.53429	3.53429	3.53429	3.53429
1700066B17Rik	3.53429	3.53429	3.53429	3.53429	3.53429	3.53429	3.53429	3.53429	3.53429	3.53429	3.53429	3.53429	3.53429	3.53429	3.53429	3.53429	3.53429	3.53429	3.53429	3.53429	3.53429	3.53429	3.53429	3.53429	3.53429	3.53429	3.53429	3.53429	3.53429	3.53429	3.53429	3.53429	3.53429	3.53429	3.53429	3.53429	3.53429	3.53429	3.53429	3.53429	3.53429	3.53429	3.53429	3.53429	3.53429	3.53429	3.53429	3.53429	3.53429
1700066B19Rik	3.86138	4.89842	4.3832	4.60746	4.25476	4.25535	3.74934	3.76335	4.18096	3.89639	4.30139	4.2631	3.81703	4.28489	4.22402	4.56793	3.72833	3.78669	4.15102	3.86138	3.84971	4.24799	4.24954	4.28753	4.23899	4.17603	3.76335	4.17085	3.89639	3.83804	4.26063	3.81703	3.81937	4.42822	4.41794	4.23362	4.16429	4.36177	3.699	4.07752	4.50144	4.36057	4.23115	4.38865	4.10264	3.75867	3.68923	3.73825	4.32979
1700066J03Rik	3.43205	3.43609	3.44987	3.45391	3.46364	3.47577	3.49194	3.49763	3.50168	3.88358	3.44013	3.44582	3.45795	3.46769	3.47173	3.48386	3.50976	3.48955	3.50572	3.43205	3.43609	3.44987	3.45391	3.46364	3.47577	3.49194	3.49763	3.50168	3.41992	3.44013	3.44582	3.90239	3.46769	3.47173	3.48386	3.48955	3.50572	3.50976	3.48803	3.49612	3.50181	3.48448	3.48208	3.48981	3.48172	3.47817	3.4955	3.48906	3.48399
1700066M21Rik	9.58924	9.73905	9.23555	9.38879	9.44932	9.4697	9.49428	9.58579	9.51496	9.5493	9.78043	9.27443	9.4429	9.35742	9.30711	9.47679	9.71379	9.55371	9.59611	9.67815	9.5998	9.47826	9.3582	9.37825	9.4184	9.54564	9.70717	9.65819	9.58932	9.73317	9.4834	9.41039	9.37804	9.58783	9.46655	9.59246	9.65273	9.61532	9.60096	9.71484	9.53285	9.41453	9.4409	9.4708	9.49642	9.26669	9.518	9.35706	9.43443
1700066N21Rik	3.53429	3.53429	3.53429	3.53429	3.53429	3.53429	3.53429	3.53429	3.53429	3.53429	3.53429	3.53429	3.53429	3.53429	3.53429	3.53429	3.53429	3.53429	3.53429	3.53429	3.53429	3.53429	3.53429	3.53429	3.53429	3.53429	3.53429	3.53429	3.53429	3.53429	3.53429	3.53429	3.53429	3.53429	3.53429	3.53429	3.53429	3.53429	3.53429	3.53429	3.53429	3.53429	3.53429	3.53429	3.53429	3.53429	3.53429	3.53429	3.53429
1700066O22Rik	3.53429	3.53429	3.53429	3.53429	3.53429	3.53429	3.53429	3.53429	3.53429	3.53429	3.53429	3.53429	3.53429	3.53429	3.53429	3.53429	3.53429	3.53429	3.53429	3.53429	3.53429	3.53429	3.53429	3.53429	3.53429	3.53429	3.53429	3.53429	3.53429	3.53429	3.53429	3.53429	3.53429	3.53429	3.53429	3.53429	3.53429	3.53429	3.53429	3.53429	3.53429	3.53429	3.53429	3.53429	3.53429	3.53429	3.53429	3.53429	3.53429
1700067G17Rik	3.53429	3.53429	3.53429	3.53429	3.53429	3.53429	3.53429	3.53429	3.53429	3.53429	3.53429	3.53429	3.53429	3.53429	3.53429	3.53429	3.53429	3.53429	3.53429	3.53429	3.53429	3.53429	3.53429	3.53429	3.53429	3.53429	3.53429	3.53429	3.53429	3.53429	3.53429	3.53429	3.53429	3.53429	3.53429	3.53429	3.53429	3.53429	3.53429	3.53429	3.53429	3.53429	3.53429	3.53429	3.53429	3.53429	3.53429	3.53429	3.53429
1700067K01Rik	3.76269	3.75654	3.75773	3.75158	3.75892	3.74046	3.71584	3.72934	3.72319	3.78115	3.75039	3.76388	3.74542	3.75277	3.74661	3.72815	3.71088	3.74165	3.71703	3.76269	3.75654	3.75773	3.75158	3.75892	3.74046	3.71584	3.72934	3.72319	3.78115	3.75039	3.76388	3.74542	3.75277	3.74661	3.72815	3.74165	3.71703	3.71088	3.65216	3.63986	3.65335	4.08937	3.68816	3.69215	3.70446	4.42233	3.70565	3.73761	3.65832
1700067P10Rik	3.07056	3.08681	3.06536	3.08162	3.46926	3.09267	3.15768	3.10373	3.11998	3.48221	3.10306	3.46184	3.76575	3.86567	3.66569	3.59292	3.15248	3.07122	3.13623	3.07056	3.08681	3.06536	3.08162	3.49767	3.53846	3.15768	3.10373	3.11998	3.43901	3.10306	3.04911	3.85614	3.52039	3.69886	3.58544	3.07122	3.8633	3.15248	3.28357	3.31608	3.26212	3.21422	3.12776	3.28098	3.24848	3.17913	3.22703	3.12432	3.26732
1700069L16Rik	3.56163	3.55807	3.56747	3.56391	3.57686	3.56619	3.55196	3.56847	3.56491	3.57231	3.55451	3.57103	3.56035	3.5733	3.56975	3.55907	3.55779	3.57558	3.56135	3.56163	3.55807	3.56747	3.56391	3.57686	3.56619	3.55196	3.56847	3.56491	3.57231	3.55451	3.57103	3.56035	3.5733	3.56975	3.55907	3.57558	3.56135	3.55779	3.55444	3.54732	3.56383	3.53298	3.55661	3.5569	3.56402	3.95356	3.57341	3.6006	3.55799
1700069P05Rik	3.53429	3.53429	3.53429	3.53429	3.53429	3.53429	3.53429	3.53429	3.53429	3.53429	3.53429	3.53429	3.53429	3.53429	3.53429	3.53429	3.53429	3.53429	3.53429	3.53429	3.53429	3.53429	3.53429	3.53429	3.53429	3.53429	3.53429	3.53429	3.53429	3.53429	3.53429	3.53429	3.53429	3.53429	3.53429	3.53429	3.53429	3.53429	3.53429	3.53429	3.53429	3.53429	3.53429	3.53429	3.53429	3.53429	3.53429	3.53429	3.53429
1700071K01Rik	3.56442	3.56534	3.57864	3.57956	3.59193	3.59469	3.59837	3.60982	3.61074	3.56166	3.56626	3.57771	3.58048	3.59285	3.59377	3.59653	3.61258	3.60798	3.61166	3.56442	3.56534	3.57864	3.57956	3.59193	3.59469	3.59837	3.60982	3.61074	3.56166	3.98619	3.57771	3.58048	3.59285	3.59377	3.59653	3.60798	3.61166	3.61258	3.55554	3.55738	3.56883	3.55381	3.56342	3.58865	3.58681	3.58508	3.6001	3.60879	3.55462
1700071M16Rik	3.52298	3.51835	3.50723	3.5026	3.4961	3.48223	3.46373	3.46186	3.45723	3.53685	3.51373	3.51185	3.49798	3.49148	3.48685	3.47298	3.44798	3.4711	4.03231	3.52298	3.51835	3.50723	3.5026	3.4961	3.48223	3.46373	3.46186	3.87667	3.53685	3.51373	3.92069	3.49798	3.49148	3.48685	3.47298	3.4711	3.45261	3.44798	3.52538	3.51613	3.51426	3.51898	3.52635	3.47202	3.48126	3.47486	3.47014	3.48213	3.53001
1700072B07Rik	3.53429	3.53429	3.53429	3.53429	3.53429	3.53429	3.53429	3.53429	3.53429	3.53429	3.53429	3.53429	3.53429	3.53429	3.53429	3.53429	3.53429	3.53429	3.53429	3.53429	3.53429	3.53429	3.53429	3.53429	3.53429	3.53429	3.53429	3.53429	3.53429	3.53429	3.53429	3.53429	3.53429	3.53429	3.53429	3.53429	3.53429	3.53429	3.53429	3.53429	3.53429	3.53429	3.53429	3.53429	3.53429	3.53429	3.53429	3.53429	3.53429
1700072I22Rik	3.5904	3.59032	3.59328	3.5932	3.59623	3.59599	3.59568	3.59879	3.59871	3.59064	3.59024	3.59335	3.59312	3.59615	3.59607	3.59584	3.59856	3.59895	3.59864	3.5904	3.59032	3.59328	3.5932	3.59623	3.59599	3.59568	3.59879	3.59871	3.59064	3.59024	3.59335	3.59312	3.59615	3.59607	3.59584	3.59895	3.59864	3.59856	3.9827	3.5637	3.56682	3.57853	3.5818	3.5779	3.57805	3.59272	3.58101	3.58436	3.56394
1700072O05Rik	3.53429	3.53429	3.53429	3.53429	3.53429	3.53429	3.53429	3.53429	3.53429	3.53429	3.53429	3.53429	3.53429	3.53429	3.53429	3.53429	3.53429	3.53429	3.53429	3.53429	3.53429	3.53429	3.53429	3.53429	3.53429	3.53429	3.53429	3.53429	3.53429	3.53429	3.53429	3.53429	3.53429	3.53429	3.53429	3.53429	3.53429	3.53429	3.53429	3.53429	3.53429	3.53429	3.53429	3.53429	3.53429	3.53429	3.53429	3.53429	3.53429
1700073E17Rik	3.55898	3.55651	3.53513	3.53266	3.51375	3.50634	3.49645	3.90485	3.47754	3.5664	3.55404	3.94846	3.53019	3.51128	3.50881	3.50139	3.4726	3.48496	3.47507	3.55898	3.55651	3.53513	3.95281	3.51375	3.50634	3.49645	3.48001	3.89671	3.5664	3.55404	3.5376	3.97231	3.51128	3.50881	3.50139	3.48496	3.89966	3.4726	3.53718	3.53224	3.5158	3.56642	3.55493	3.48364	3.48858	3.51783	3.46721	4.03934	3.97875
1700074H08Rik	3.53429	3.53429	3.53429	3.53429	3.53429	3.53429	3.53429	3.53429	3.53429	3.53429	3.53429	3.53429	3.53429	3.53429	3.53429	3.53429	3.53429	3.53429	3.53429	3.53429	3.53429	3.53429	3.53429	3.53429	3.53429	3.53429	3.53429	3.53429	3.53429	3.53429	3.53429	3.53429	3.53429	3.53429	3.53429	3.53429	3.53429	3.53429	3.53429	3.53429	3.53429	3.53429	3.53429	3.53429	3.53429	3.53429	3.53429	3.53429	3.53429
1700074P13Rik	3.53429	3.53429	3.53429	3.53429	3.53429	3.53429	3.53429	3.53429	3.53429	3.53429	3.53429	3.53429	3.53429	3.53429	3.53429	3.53429	3.53429	3.53429	3.53429	3.53429	3.53429	3.53429	3.53429	3.53429	3.53429	3.53429	3.53429	3.53429	3.53429	3.53429	3.53429	3.53429	3.53429	3.53429	3.53429	3.53429	3.53429	3.53429	3.53429	3.53429	3.53429	3.53429	3.53429	3.53429	3.53429	3.53429	3.53429	3.53429	3.53429
1700080E11Rik	3.53429	3.53429	3.53429	3.53429	3.53429	3.53429	3.53429	3.53429	3.53429	3.53429	3.53429	3.53429	3.53429	3.53429	3.53429	3.53429	3.53429	3.53429	3.53429	3.53429	3.53429	3.53429	3.53429	3.53429	3.53429	3.53429	3.53429	3.53429	3.53429	3.53429	3.53429	3.53429	3.53429	3.53429	3.53429	3.53429	3.53429	3.53429	3.53429	3.53429	3.53429	3.53429	3.53429	3.53429	3.53429	3.53429	3.53429	3.53429	3.53429
1700080N15Rik	3.53429	3.53429	3.53429	3.53429	3.53429	3.53429	3.53429	3.53429	3.53429	3.53429	3.53429	3.53429	3.53429	3.53429	3.53429	3.53429	3.53429	3.53429	3.53429	3.53429	3.53429	3.53429	3.53429	3.53429	3.53429	3.53429	3.53429	3.53429	3.53429	3.53429	3.53429	3.53429	3.53429	3.53429	3.53429	3.53429	3.53429	3.53429	3.53429	3.53429	3.53429	3.53429	3.53429	3.53429	3.53429	3.53429	3.53429	3.53429	3.53429
1700080O16Rik	3.58692	3.58449	3.59293	3.59049	3.60137	3.59406	3.58432	3.59763	3.5952	3.59423	3.58205	3.59536	3.58806	3.59893	3.5965	3.58919	3.59032	3.6025	3.59276	3.58692	3.58449	3.59293	3.59049	3.60137	3.59406	3.58432	3.59763	3.5952	3.59423	3.58205	3.59536	3.58806	3.59893	3.5965	3.58919	3.6025	3.59276	3.59032	3.56604	3.56117	3.57448	3.61275	3.63093	3.93898	3.93473	3.57588	3.53761	3.55823	3.56848
1700081H04Rik	3.59315	3.59306	3.59616	3.59608	3.59926	3.59902	3.59868	3.60195	3.60187	3.59339	3.59298	3.59625	3.596	3.59918	3.5991	3.59885	3.6017	3.60212	3.60179	3.59315	3.59306	3.59616	3.59608	3.59926	3.59902	3.59868	3.60195	3.60187	3.59339	3.59298	3.59625	3.596	3.59918	3.5991	3.59885	3.60212	3.60179	3.6017	3.56531	3.56514	3.56841	3.5807	3.58413	3.58003	3.5802	3.59558	3.5833	3.58681	3.56539
1700083H02Rik	3.53429	3.53429	3.53429	3.53429	3.53429	3.53429	3.53429	3.53429	3.53429	3.53429	3.53429	3.53429	3.53429	3.53429	3.53429	3.53429	3.53429	3.53429	3.53429	3.53429	3.53429	3.53429	3.53429	3.53429	3.53429	3.53429	3.53429	3.53429	3.53429	3.53429	3.53429	3.53429	3.53429	3.53429	3.53429	3.53429	3.53429	3.53429	3.53429	3.53429	3.53429	3.53429	3.53429	3.53429	3.53429	3.53429	3.53429	3.53429	3.53429
1700084D21Rik	3.53429	3.53429	3.53429	3.53429	3.53429	3.53429	3.53429	3.53429	3.53429	3.53429	3.53429	3.53429	3.53429	3.53429	3.53429	3.53429	3.53429	3.53429	3.53429	3.53429	3.53429	3.53429	3.53429	3.53429	3.53429	3.53429	3.53429	3.53429	3.53429	3.53429	3.53429	3.53429	3.53429	3.53429	3.53429	3.53429	3.53429	3.53429	3.53429	3.53429	3.53429	3.53429	3.53429	3.53429	3.53429	3.53429	3.53429	3.53429	3.53429
1700084E18Rik	4.8747	4.41892	4.41976	4.67331	4.12906	4.74948	4.68302	4.59567	4.16146	4.77847	4.39884	4.63155	4.0195	4.9253	4.52873	4.08083	4.5849	4.79409	4.55883	4.66606	4.69612	4.03879	4.02914	4.12906	4.10012	4.49787	4.63242	4.58473	4.40139	4.7546	4.04843	4.64236	4.90991	4.55175	4.08083	4.19039	4.882	4.14217	4.37892	4.17853	4.78339	4.06932	4.19816	4.4906	4.5035	4.96337	4.58405	4.50582	4.78345
1700084F23Rik	3.53429	3.53429	3.53429	3.53429	3.53429	3.53429	3.53429	3.53429	3.53429	3.53429	3.53429	3.53429	3.53429	3.53429	3.53429	3.53429	3.53429	3.53429	3.53429	3.53429	3.53429	3.53429	3.53429	3.53429	3.53429	3.53429	3.53429	3.53429	3.53429	3.53429	3.53429	3.53429	3.53429	3.53429	3.53429	3.53429	3.53429	3.53429	3.53429	3.53429	3.53429	3.53429	3.53429	3.53429	3.53429	3.53429	3.53429	3.53429	3.53429
1700084J12Rik	3.53429	3.53429	3.53429	3.53429	3.53429	3.53429	3.53429	3.53429	3.53429	3.53429	3.53429	3.53429	3.53429	3.53429	3.53429	3.53429	3.53429	3.53429	3.53429	3.53429	3.53429	3.53429	3.53429	3.53429	3.53429	3.53429	3.53429	3.53429	3.53429	3.53429	3.53429	3.53429	3.53429	3.53429	3.53429	3.53429	3.53429	3.53429	3.53429	3.53429	3.53429	3.53429	3.53429	3.53429	3.53429	3.53429	3.53429	3.53429	3.53429
1700084M14Rik	3.53429	3.53429	3.53429	3.53429	3.53429	3.53429	3.53429	3.53429	3.53429	3.53429	3.53429	3.53429	3.53429	3.53429	3.53429	3.53429	3.53429	3.53429	3.53429	3.53429	3.53429	3.53429	3.53429	3.53429	3.53429	3.53429	3.53429	3.53429	3.53429	3.53429	3.53429	3.53429	3.53429	3.53429	3.53429	3.53429	3.53429	3.53429	3.53429	3.53429	3.53429	3.53429	3.53429	3.53429	3.53429	3.53429	3.53429	3.53429	3.53429
1700085C21Rik	3.75163	3.37486	3.36393	3.36847	3.35299	3.36663	3.38482	3.78879	3.36933	3.35668	3.37941	3.35938	3.37302	3.35753	3.7797	3.37572	3.37842	3.35569	3.37388	3.37032	3.37486	3.36393	3.36847	3.35299	3.36663	3.38482	3.36478	3.36933	3.35668	3.37941	3.93374	3.37302	3.81615	3.36208	3.37572	3.98596	3.37388	3.37842	3.44456	3.45365	3.43362	3.43214	3.40301	3.41727	3.40817	3.39576	3.39724	3.36356	3.44001
1700086L19Rik	8.44289	8.11398	8.85478	8.84899	8.88879	8.59254	8.70122	8.72706	8.66268	8.38706	8.44977	8.87107	8.95907	8.68519	8.83867	8.66756	8.57264	8.60127	8.44876	8.61109	8.4519	9.12201	8.8572	8.87123	8.71543	8.6472	8.64983	8.65623	8.61798	8.47413	8.86295	8.89375	8.70064	8.89421	8.46696	8.67975	8.58001	8.60353	8.64093	8.75171	8.61062	8.61634	8.73759	8.65104	8.75536	8.80406	8.53802	8.48285	8.70305
1700086O06Rik	5.34445	5.43421	4.42852	4.89584	5.04293	5.10969	4.92907	5.12228	5.58385	5.18175	5.4372	5.15451	5.4588	4.88023	4.80911	5.15239	5.02562	5.32204	5.25967	5.18736	5.15692	4.73903	4.98261	4.93584	5.10304	4.97988	5.11606	5.28137	4.674	5.31644	5.08584	5.18267	5.19001	4.92193	4.99965	5.04822	5.05637	5.05492	5.24929	5.40448	5.21551	4.93073	4.81125	5.10457	4.8663	4.93041	4.76189	5.13936	5.22498
1700088E04Rik	5.73575	5.75447	5.52492	5.648	5.43889	5.83583	5.86794	5.97194	6.34824	5.79949	6.0035	5.78597	5.75346	5.65625	5.86749	6.24063	5.83208	5.5758	5.63218	5.836	5.84989	5.49548	5.59246	5.73865	5.88284	5.68752	5.85842	5.83183	6.11928	5.7621	5.61376	5.47948	5.62523	5.90691	5.60028	5.8457	5.56174	5.79181	5.76848	5.80914	5.91278	5.52728	5.29417	5.71345	5.74647	5.35701	5.73866	5.33515	5.85553
1700091H14Rik	3.47001	3.47161	3.46847	3.47006	3.46532	3.47011	3.4765	3.47016	3.47176	3.46522	3.47321	3.46687	3.47166	3.46692	3.46852	3.47331	3.47495	3.46697	3.47336	3.47001	3.47161	3.46847	3.47006	3.46532	3.47011	3.4765	3.47016	4.06593	3.88953	3.47321	3.46687	3.47166	3.46692	3.46852	3.47331	3.46697	3.47336	3.47495	3.49978	3.50297	3.49663	3.48781	3.47828	3.49481	3.49161	3.47965	3.48847	3.47734	3.49818
1700092C02Rik	3.53429	3.53429	3.53429	3.53429	3.53429	3.53429	3.53429	3.53429	3.53429	3.53429	3.53429	3.53429	3.53429	3.53429	3.53429	3.53429	3.53429	3.53429	3.53429	3.53429	3.53429	3.53429	3.53429	3.53429	3.53429	3.53429	3.53429	3.53429	3.53429	3.53429	3.53429	3.53429	3.53429	3.53429	3.53429	3.53429	3.53429	3.53429	3.53429	3.53429	3.53429	3.53429	3.53429	3.53429	3.53429	3.53429	3.53429	3.53429	3.53429
1700092C10Rik	3.53429	3.53429	3.53429	3.53429	3.53429	3.53429	3.53429	3.53429	3.53429	3.53429	3.53429	3.53429	3.53429	3.53429	3.53429	3.53429	3.53429	3.53429	3.53429	3.53429	3.53429	3.53429	3.53429	3.53429	3.53429	3.53429	3.53429	3.53429	3.53429	3.53429	3.53429	3.53429	3.53429	3.53429	3.53429	3.53429	3.53429	3.53429	3.53429	3.53429	3.53429	3.53429	3.53429	3.53429	3.53429	3.53429	3.53429	3.53429	3.53429
1700092E19Rik	3.57627	3.57806	3.57544	3.57724	3.57282	3.57821	3.58539	3.57918	3.58098	3.57088	3.57986	3.57364	3.57903	3.57462	3.57641	3.5818	3.58457	3.57559	3.58277	3.57627	3.57806	3.57544	3.57724	3.57282	3.57821	3.58539	3.57918	3.58098	3.57088	3.57986	3.57364	3.57903	3.57462	3.57641	3.5818	3.57559	3.58277	3.58457	3.55307	3.55666	3.55045	3.56841	3.55861	3.57626	3.57267	3.58801	3.57005	3.55845	3.55127
1700092K14Rik	3.46656	3.4685	3.44952	3.45145	3.43055	3.43634	3.44406	3.42123	3.42316	3.46077	3.47043	3.44759	3.45338	3.43248	3.43441	3.4402	3.42702	3.41737	3.83542	3.46656	3.4685	3.44952	3.45145	3.43055	3.43634	3.44406	3.42123	3.42316	3.87886	3.47043	3.44759	3.45338	3.43248	3.43441	3.4402	3.41737	3.42509	3.88263	3.48997	3.49384	3.471	3.48955	3.46285	3.46733	3.46346	3.46304	3.44449	3.83122	3.48804
1700092M07Rik	3.63947	3.64261	3.61508	3.61822	3.58756	3.59696	3.60949	3.5757	3.57883	3.63008	3.64574	3.61195	3.62135	3.59069	3.59382	3.60322	3.5851	3.56943	3.58196	3.63947	3.64261	3.61508	3.61822	3.58756	3.59696	3.60949	3.5757	3.57883	3.63008	3.64574	3.61195	3.62135	3.59069	4.03273	3.60322	3.56943	3.58196	3.5851	3.57155	3.57782	3.54403	3.5592	3.95435	3.65563	3.64936	3.63702	3.62184	4.28161	3.56842
1700093K21Rik	3.53587	3.99883	3.53623	3.85301	4.14765	3.93411	3.20869	3.54988	3.91893	4.16905	3.13697	4.01368	3.76419	3.90981	4.29296	3.17099	3.62383	3.80028	4.0003	3.09927	3.52415	3.48121	3.80141	3.50601	3.13329	3.20869	3.1503	3.56432	3.72674	3.13697	3.79017	3.95937	3.77273	3.76652	3.78006	3.53389	4.18497	3.63055	3.91032	3.33471	3.27631	3.53125	3.53174	3.82431	3.3975	3.83788	4.07569	3.86847	4.09852
1700094D03Rik	6.50306	6.44626	6.46238	6.3182	6.22906	6.4337	6.42802	6.40231	6.45293	6.10455	6.20219	6.46207	6.18716	6.65561	6.66532	5.83454	6.38821	6.02755	6.26599	6.50112	6.0763	6.61895	6.38204	6.44957	5.9348	6.26003	6.39611	6.36979	6.42864	6.15515	6.40894	6.52383	6.35705	6.52146	6.62119	6.30608	6.45128	6.31336	6.2751	6.59446	6.10951	6.55257	6.16995	6.30332	6.41268	6.37652	6.35328	6.45219	6.47704
1700094J05Rik	3.45616	3.45941	3.45982	3.46307	3.46024	3.46997	3.48294	3.47687	3.48011	3.44643	3.46265	3.86929	3.46631	3.46348	3.46672	3.47646	3.4866	3.47038	3.48336	3.45616	3.45941	3.45982	3.46307	3.91535	3.46997	3.48294	3.47687	3.48011	3.44643	3.46265	3.45658	3.46631	3.46348	3.46672	3.47646	3.47038	3.48336	3.4866	3.49381	3.5003	3.49422	3.48645	3.47389	3.49638	3.48989	3.48253	3.4903	3.4745	3.49057
1700094M24Rik	3.53429	3.53429	3.53429	3.53429	3.53429	3.53429	3.53429	3.53429	3.53429	3.53429	3.53429	3.53429	3.53429	3.53429	3.53429	3.53429	3.53429	3.53429	3.53429	3.53429	3.53429	3.53429	3.53429	3.53429	3.53429	3.53429	3.53429	3.53429	3.53429	3.53429	3.53429	3.53429	3.53429	3.53429	3.53429	3.53429	3.53429	3.53429	3.53429	3.53429	3.53429	3.53429	3.53429	3.53429	3.53429	3.53429	3.53429	3.53429	3.53429
1700095A21Rik	3.53429	3.53429	3.53429	3.53429	3.53429	3.53429	3.53429	3.53429	3.53429	3.53429	3.53429	3.53429	3.53429	3.53429	3.53429	3.53429	3.53429	3.53429	3.53429	3.53429	3.53429	3.53429	3.53429	3.53429	3.53429	3.53429	3.53429	3.53429	3.53429	3.53429	3.53429	3.53429	3.53429	3.53429	3.53429	3.53429	3.53429	3.53429	3.53429	3.53429	3.53429	3.53429	3.53429	3.53429	3.53429	3.53429	3.53429	3.53429	3.53429
1700095B10Rik	3.54848	3.54948	3.54505	3.54604	3.54061	3.54361	3.5476	3.54117	3.54217	3.54549	3.55048	3.54405	3.54704	3.54161	3.54261	3.5456	3.54417	3.53917	3.54317	3.54848	3.54948	3.54505	3.54604	3.54061	3.54361	3.5476	3.54117	3.54217	3.54549	3.55048	3.54405	3.54704	3.54161	3.54261	3.5456	3.53917	3.54317	3.54417	3.53867	3.54067	3.53423	3.52263	3.94883	3.57007	3.56807	3.55204	3.56364	3.55421	3.53767
1700095J12Rik	3.53385	3.53279	3.5236	3.52253	3.51441	3.51121	3.50695	3.49989	3.92806	3.53705	3.53172	3.52467	3.52147	3.51335	3.51228	3.50908	3.49669	3.50203	3.49776	3.53385	3.53279	3.5236	3.52253	3.51441	3.51121	3.50695	3.49989	3.49883	3.53705	3.53172	3.52467	3.52147	3.51335	3.51228	3.50908	3.50203	3.49776	3.49669	3.53001	3.52788	3.52082	3.52106	3.51613	3.52296	3.52509	3.51613	3.5159	3.51205	3.53108
1700096J18Rik	3.55643	3.55288	3.56533	3.56178	3.57777	3.56713	3.55293	3.57248	3.56893	3.56707	3.54933	3.56887	3.55823	3.57423	3.57068	3.56003	3.56183	3.57958	3.56538	3.55643	3.55288	3.56533	3.56178	3.57777	3.56713	3.55293	3.57248	3.56893	3.56707	3.54933	3.56887	3.55823	3.57423	3.57068	3.56003	3.57958	3.56538	3.56183	3.55336	3.54626	3.5658	3.57043	3.59707	3.51631	3.52341	3.54048	3.53586	3.56605	3.5569
1700096K18Rik	6.28089	6.37531	5.46467	5.96156	5.7517	5.7571	6.00729	5.64951	6.43001	5.99431	6.39336	6.01318	5.75452	5.84968	5.83853	6.05718	5.9032	6.08877	5.80928	5.99652	6.0952	5.78457	5.94478	5.44024	5.88902	5.78758	6.10669	5.79768	6.09418	6.23971	5.86472	5.46515	5.64629	6.09475	5.96402	5.80174	5.96402	6.20868	5.65767	5.88817	6.0138	6.10074	5.89382	6.2083	6.12636	5.94467	6.25594	6.25864	5.71929
1700096P03Rik	3.53429	3.53429	3.53429	3.53429	3.53429	3.53429	3.53429	3.53429	3.53429	3.53429	3.53429	3.53429	3.53429	3.53429	3.53429	3.53429	3.53429	3.53429	3.53429	3.53429	3.53429	3.53429	3.53429	3.53429	3.53429	3.53429	3.53429	3.53429	3.53429	3.53429	3.53429	3.53429	3.53429	3.53429	3.53429	3.53429	3.53429	3.53429	3.53429	3.53429	3.53429	3.53429	3.53429	3.53429	3.53429	3.53429	3.53429	3.53429	3.53429
1700097N02Rik	5.87656	5.83017	5.8888	5.84242	6.54614	6.26744	5.62274	5.77414	6.15722	6.01571	5.78379	5.93518	5.79603	5.90105	5.85466	5.71551	5.63499	6.29287	5.68137	5.87656	5.83017	5.8888	5.84242	5.94743	5.80828	5.62274	5.77414	5.72775	6.01571	5.78379	5.93518	5.79603	5.90105	5.85466	5.71551	5.86691	5.68137	5.63499	5.89961	5.90118	6.10736	6.49136	6.32554	6.17061	6.17373	6.76522	6.22142	5.54813	6.15732
1700099I09Rik	3.58491	3.58481	3.5726	3.5725	3.5604	3.56009	3.55969	3.54769	3.54758	3.58522	3.58471	3.57271	3.5724	3.5603	3.5602	3.55989	3.98773	3.54789	3.54748	3.58491	3.58481	3.5726	3.5725	3.5604	3.56009	3.55969	3.54769	3.54758	3.58522	3.58471	3.57271	3.5724	3.5603	3.5602	3.55989	3.54789	3.54748	3.54738	3.55355	3.55334	3.54134	3.55886	3.54707	3.56637	3.56657	3.57189	3.55437	3.54268	3.55365
1700100I10Rik	3.53429	3.53429	3.53429	3.53429	3.53429	3.53429	3.53429	3.53429	3.53429	3.53429	3.53429	3.53429	3.53429	3.53429	3.53429	3.53429	3.53429	3.53429	3.53429	3.53429	3.53429	3.53429	3.53429	3.53429	3.53429	3.53429	3.53429	3.53429	3.53429	3.53429	3.53429	3.53429	3.53429	3.53429	3.53429	3.53429	3.53429	3.53429	3.53429	3.53429	3.53429	3.53429	3.53429	3.53429	3.53429	3.53429	3.53429	3.53429	3.53429
1700100L14Rik	3.53429	3.53429	3.53429	3.53429	3.53429	3.53429	3.53429	3.53429	3.53429	3.53429	3.53429	3.53429	3.53429	3.53429	3.53429	3.53429	3.53429	3.53429	3.53429	3.53429	3.53429	3.53429	3.53429	3.53429	3.53429	3.53429	3.53429	3.53429	3.53429	3.53429	3.53429	3.53429	3.53429	3.53429	3.53429	3.53429	3.53429	3.53429	3.53429	3.53429	3.53429	3.53429	3.53429	3.53429	3.53429	3.53429	3.53429	3.53429	3.53429
1700101I11Rik	4.22558	4.50387	4.03783	4.00742	3.73127	3.99169	4.20846	3.98468	4.11534	4.35415	4.29481	3.43001	4.11862	4.05098	3.8153	3.91482	4.01345	4.20243	4.41143	4.20609	3.95543	3.94787	4.07784	3.84733	3.75149	4.01099	4.114	4.01242	3.67244	4.09291	3.85182	3.88248	4.10873	4.04073	4.27089	4.24353	4.185	4.28038	4.16742	4.51741	4.12545	4.04235	3.56922	3.76869	3.9881	3.48721	4.24481	3.83064	3.76917
1700101O22Rik	3.53429	3.53429	3.53429	3.53429	3.53429	3.53429	3.53429	3.53429	3.53429	3.53429	3.53429	3.53429	3.53429	3.53429	3.53429	3.53429	3.53429	3.53429	3.53429	3.53429	3.53429	3.53429	3.53429	3.53429	3.53429	3.53429	3.53429	3.53429	3.53429	3.53429	3.53429	3.53429	3.53429	3.53429	3.53429	3.53429	3.53429	3.53429	3.53429	3.53429	3.53429	3.53429	3.53429	3.53429	3.53429	3.53429	3.53429	3.53429	3.53429
1700102H20Rik	4.24056	3.92202	3.95124	4.33115	3.98047	3.97313	3.96335	3.99747	3.99502	3.9318	4.46203	4.29853	3.94635	3.97802	3.97558	3.96824	3.99013	4.00236	3.99258	3.92446	4.43383	4.4296	3.9488	3.98047	3.97313	3.96335	3.99747	3.99502	3.9318	3.91957	3.95369	4.31486	3.97802	3.97558	3.96824	4.37654	3.99258	4.63783	3.74521	4.21234	4.21118	3.83546	4.38937	3.83899	4.66409	3.93413	3.87311	3.91455	4.26932
1700102P08Rik	6.18131	6.07584	6.77828	6.39972	6.78585	6.14483	6.32552	6.31034	6.35529	6.23362	6.47181	6.29387	6.2711	6.46856	6.31909	6.19029	6.30413	6.23363	6.32949	6.2295	6.45413	6.1162	6.52019	6.12421	6.50557	5.92498	6.12578	6.2571	6.78369	6.38987	6.48399	6.0795	6.54126	6.45908	6.28073	6.18083	5.96471	6.32266	6.37092	6.07814	6.37969	6.95416	6.82632	6.4309	6.31061	7.1973	6.28361	6.96055	6.38997
1700104L18Rik	3.53429	3.53429	3.53429	3.53429	3.53429	3.53429	3.53429	3.53429	3.53429	3.53429	3.53429	3.53429	3.53429	3.53429	3.53429	3.53429	3.53429	3.53429	3.53429	3.53429	3.53429	3.53429	3.53429	3.53429	3.53429	3.53429	3.53429	3.53429	3.53429	3.53429	3.53429	3.53429	3.53429	3.53429	3.53429	3.53429	3.53429	3.53429	3.53429	3.53429	3.53429	3.53429	3.53429	3.53429	3.53429	3.53429	3.53429	3.53429	3.53429
1700105P06Rik	3.86006	4.1299	3.85471	3.95804	3.74168	3.30043	3.90247	3.71082	3.71242	3.34036	3.31656	4.14062	3.3085	3.30995	3.30519	4.09767	3.89622	3.72503	3.98091	3.73773	3.75427	3.7239	3.74178	3.76788	4.06919	3.28139	4.0804	3.28284	3.92532	3.31656	3.32278	3.74977	3.30995	3.92786	3.29091	3.29712	3.27808	3.72333	3.84331	3.98757	3.79805	3.89448	4.17084	3.41219	3.82693	3.69522	3.81866	3.84788	3.43567
1700108F19Rik	3.44347	3.44544	3.44916	3.45113	3.45289	3.45878	3.46664	3.46644	3.4684	3.43758	3.4474	3.4472	3.92381	3.45486	3.45682	3.46271	3.47233	3.46251	3.47036	3.44347	3.44544	3.44916	3.87346	3.45289	3.90083	3.46664	3.46644	3.4684	3.43758	3.4474	3.4472	3.45309	3.45486	3.45682	3.46271	3.46251	3.47036	3.47233	3.48976	3.49369	3.49349	3.47596	3.47184	3.48064	3.47671	3.46291	3.48044	3.47435	3.4878
1700108J01Rik	3.53429	3.53429	3.53429	3.53429	3.53429	3.53429	3.53429	3.53429	3.53429	3.53429	3.53429	3.53429	3.53429	3.53429	3.53429	3.53429	3.53429	3.53429	3.53429	3.53429	3.53429	3.53429	3.53429	3.53429	3.53429	3.53429	3.53429	3.53429	3.53429	3.53429	3.53429	3.53429	3.53429	3.53429	3.53429	3.53429	3.53429	3.53429	3.53429	3.53429	3.53429	3.53429	3.53429	3.53429	3.53429	3.53429	3.53429	3.53429	3.53429
1700109G14Rik	3.8132	3.80589	3.80014	3.79284	3.79439	3.77247	3.74325	3.75211	3.7448	3.83512	4.44893	3.80745	3.78553	3.78709	3.77978	3.75786	4.1731	3.76672	3.7375	3.8132	3.80589	3.80014	3.79284	4.43417	3.77247	3.74325	3.75211	4.16533	3.83512	3.79858	3.80745	3.78553	3.78709	3.77978	3.75786	3.76672	3.7375	4.18008	4.08776	3.65991	4.306	3.66742	3.6909	3.74148	3.75609	4.16017	3.75034	3.78113	3.68183
1700109G15Rik	3.53429	3.53429	3.53429	3.53429	3.53429	3.53429	3.53429	3.53429	3.53429	3.53429	3.53429	3.53429	3.53429	3.53429	3.53429	3.53429	3.53429	3.53429	3.53429	3.53429	3.53429	3.53429	3.53429	3.53429	3.53429	3.53429	3.53429	3.53429	3.53429	3.53429	3.53429	3.53429	3.53429	3.53429	3.53429	3.53429	3.53429	3.53429	3.53429	3.53429	3.53429	3.53429	3.53429	3.53429	3.53429	3.53429	3.53429	3.53429	3.53429
1700109H08Rik	3.42668	3.42885	3.74938	3.37014	3.90781	3.96165	3.32228	3.25707	3.25924	3.42017	3.43102	3.3658	3.37231	3.30927	3.31144	3.97831	3.26358	3.25273	3.67194	3.42668	3.42885	3.36797	3.37014	3.76103	3.31361	3.32228	3.71981	3.25924	3.42017	3.43102	3.3658	3.37231	3.30927	3.31144	3.77924	3.25273	3.98929	3.26358	3.44896	3.4533	3.75842	3.34855	3.71448	3.4879	3.48356	3.38316	3.42269	3.35097	3.44679
1700109I08Rik	3.53429	3.53429	3.53429	3.53429	3.53429	3.53429	3.53429	3.53429	3.53429	3.53429	3.53429	3.53429	3.53429	3.53429	3.53429	3.53429	3.53429	3.53429	3.53429	3.53429	3.53429	3.53429	3.53429	3.53429	3.53429	3.53429	3.53429	3.53429	3.53429	3.53429	3.53429	3.53429	3.53429	3.53429	3.53429	3.53429	3.53429	3.53429	3.53429	3.53429	3.53429	3.53429	3.53429	3.53429	3.53429	3.53429	3.53429	3.53429	3.53429
1700109K24Rik	3.60094	3.5954	3.6032	3.59767	3.61101	3.5944	3.57226	3.59113	3.58559	3.61754	3.58987	3.60874	3.59213	3.60547	3.59993	3.58333	3.57452	3.6022	3.58006	3.60094	3.5954	3.6032	3.59767	3.61101	3.5944	3.57226	3.59113	3.58559	3.61754	3.58987	3.60874	3.59213	3.60547	3.59993	3.58333	3.6022	3.58006	3.57452	3.57428	3.56321	3.58208	3.57367	3.60362	3.55399	3.56506	3.56446	3.97175	3.60834	3.57982
1700110C19Rik	3.54515	3.83989	3.37778	3.47335	3.56388	3.02062	3.53758	3.62194	3.65023	3.41386	3.69823	3.39068	3.97165	2.98266	3.5914	3.71838	3.52511	2.98768	3.47387	3.59275	3.02956	3.80149	3.61733	3.60262	3.4671	3.70768	3.48806	3.4653	3.37035	3.04854	3.67564	3.03458	2.98266	3.00164	3.7077	2.98768	3.99621	3.08258	3.24648	3.28444	3.58357	3.1918	3.51808	3.22212	3.18416	3.83632	3.15122	3.72677	3.67053
1700110I01Rik	3.53429	3.53429	3.53429	3.53429	3.53429	3.53429	3.53429	3.53429	3.53429	3.53429	3.53429	3.53429	3.53429	3.53429	3.53429	3.53429	3.53429	3.53429	3.53429	3.53429	3.53429	3.53429	3.53429	3.53429	3.53429	3.53429	3.53429	3.53429	3.53429	3.53429	3.53429	3.53429	3.53429	3.53429	3.53429	3.53429	3.53429	3.53429	3.53429	3.53429	3.53429	3.53429	3.53429	3.53429	3.53429	3.53429	3.53429	3.53429	3.53429
1700110I07Rik	3.53429	3.53429	3.53429	3.53429	3.53429	3.53429	3.53429	3.53429	3.53429	3.53429	3.53429	3.53429	3.53429	3.53429	3.53429	3.53429	3.53429	3.53429	3.53429	3.53429	3.53429	3.53429	3.53429	3.53429	3.53429	3.53429	3.53429	3.53429	3.53429	3.53429	3.53429	3.53429	3.53429	3.53429	3.53429	3.53429	3.53429	3.53429	3.53429	3.53429	3.53429	3.53429	3.53429	3.53429	3.53429	3.53429	3.53429	3.53429	3.53429
1700110K17Rik	3.5271	3.99925	3.53551	3.53706	3.54237	3.54702	3.55321	3.55698	3.55852	3.52245	3.53019	3.53396	3.5386	3.54392	3.54547	3.55011	3.56162	3.55388	3.56007	3.5271	3.52865	3.53551	3.53706	3.54237	3.54702	3.55321	3.55698	3.55852	3.52245	3.53019	3.53396	3.5386	3.54392	3.54547	3.55011	3.55388	3.56007	3.56162	3.53335	3.53645	3.54021	3.49983	3.5005	3.58296	3.57986	3.54635	3.58673	3.58584	3.5318
1700111N16Rik	3.53429	3.53429	3.53429	3.53429	3.53429	3.53429	3.53429	3.53429	3.53429	3.53429	3.53429	3.53429	3.53429	3.53429	3.53429	3.53429	3.53429	3.53429	3.53429	3.53429	3.53429	3.53429	3.53429	3.53429	3.53429	3.53429	3.53429	3.53429	3.53429	3.53429	3.53429	3.53429	3.53429	3.53429	3.53429	3.53429	3.53429	3.53429	3.53429	3.53429	3.53429	3.53429	3.53429	3.53429	3.53429	3.53429	3.53429	3.53429	3.53429
1700112E06Rik	3.11486	3.52768	3.04772	2.97274	2.72332	3.16872	3.19175	3.23495	3.00457	2.86521	3.47957	2.65469	3.17503	3.18297	2.70627	2.77478	2.96436	2.82326	2.77561	2.90864	2.39772	2.72983	2.98037	2.73358	3.06803	2.84125	2.73356	2.97685	2.72478	2.47875	2.57666	2.70718	2.78136	2.52401	3.12144	2.80406	3.02029	3.25618	2.85689	3.0788	3.23686	2.10425	2.46325	2.64886	2.00079	2.073	2.75063	1.95148	3.03157
1700112H15Rik	3.53429	3.53429	3.53429	3.53429	3.53429	3.53429	3.53429	3.53429	3.53429	3.53429	3.53429	3.53429	3.53429	3.53429	3.53429	3.53429	3.53429	3.53429	3.53429	3.53429	3.53429	3.53429	3.53429	3.53429	3.53429	3.53429	3.53429	3.53429	3.53429	3.53429	3.53429	3.53429	3.53429	3.53429	3.53429	3.53429	3.53429	3.53429	3.53429	3.53429	3.53429	3.53429	3.53429	3.53429	3.53429	3.53429	3.53429	3.53429	3.53429
1700112J05Rik	3.53429	3.53429	3.53429	3.53429	3.53429	3.53429	3.53429	3.53429	3.53429	3.53429	3.53429	3.53429	3.53429	3.53429	3.53429	3.53429	3.53429	3.53429	3.53429	3.53429	3.53429	3.53429	3.53429	3.53429	3.53429	3.53429	3.53429	3.53429	3.53429	3.53429	3.53429	3.53429	3.53429	3.53429	3.53429	3.53429	3.53429	3.53429	3.53429	3.53429	3.53429	3.53429	3.53429	3.53429	3.53429	3.53429	3.53429	3.53429	3.53429
1700112J16Rik	3.89432	3.98694	4.05871	4.06178	3.64104	3.83839	4.42205	4.13244	4.44658	4.14372	4.14171	3.15996	3.90398	4.37955	3.66686	3.94238	3.97841	3.63239	4.67324	3.82176	4.29906	3.86117	3.84244	3.93727	4.20969	3.83087	3.93729	3.69742	3.76867	4.39373	4.16303	3.5825	3.9611	4.24623	4.03684	3.79246	3.88716	4.26378	4.00239	3.7839	4.48285	3.43827	3.44041	3.32276	3.69783	3.09809	3.80009	3.37959	3.71933
1700113A16Rik	5.14723	5.38361	4.74828	4.65506	5.06533	4.99441	5.00619	4.94115	5.15958	5.22447	5.1469	4.99058	4.6034	5.07993	4.83123	5.05623	5.15718	4.90928	5.02677	5.05415	4.89501	4.42943	4.96747	4.71045	4.84559	5.10422	4.64549	4.79487	4.95041	5.04437	4.86113	4.51048	4.7996	4.29834	4.82009	5.12324	5.02456	5.18187	5.01754	5.35267	4.80756	5.15769	4.75522	4.9801	5.2499	4.99229	4.72251	4.87497	4.96649
1700113B09Rik	3.49809	3.97439	3.52655	3.53175	3.54981	3.56541	3.58621	3.59907	3.60427	3.48249	3.50849	3.52135	3.53695	3.55501	3.56021	3.57581	3.61467	3.58867	3.60947	3.49809	3.93889	3.52655	3.96335	3.54981	3.56541	3.58621	3.59907	3.60427	3.48249	3.50849	3.52135	3.53695	3.55501	3.56021	3.57581	3.58867	3.60947	3.61467	3.52522	3.53562	3.54848	3.54618	3.54864	3.55239	3.54199	3.56295	3.56525	3.56251	3.52002
1700113H08Rik	3.60782	4.08355	3.60032	3.60041	3.59273	3.593	3.59336	3.58559	4.01524	3.60755	3.608	3.60023	3.6005	3.59282	3.59291	3.59318	3.58586	4.0094	3.58577	3.60782	4.21514	3.60032	3.60041	4.04837	4.03691	4.02212	3.58559	4.00511	4.02944	3.608	3.60023	4.04236	3.59282	3.59291	3.59318	4.21528	3.58577	3.58586	3.98293	3.96936	3.55962	3.63118	4.23607	3.53717	3.94131	4.01269	3.92955	3.93216	3.56712
1700116B05Rik	3.53429	3.53429	3.53429	3.53429	3.53429	3.53429	3.53429	3.53429	3.53429	3.53429	3.53429	3.53429	3.53429	3.53429	3.53429	3.53429	3.53429	3.53429	3.53429	3.53429	3.53429	3.53429	3.53429	3.53429	3.53429	3.53429	3.53429	3.53429	3.53429	3.53429	3.53429	3.53429	3.53429	3.53429	3.53429	3.53429	3.53429	3.53429	3.53429	3.53429	3.53429	3.53429	3.53429	3.53429	3.53429	3.53429	3.53429	3.53429	3.53429
1700119H24Rik	3.54332	3.54236	3.5452	3.54424	3.54803	4.00433	3.54136	3.5461	3.54515	3.54618	3.54141	3.54615	3.54329	3.54708	3.54613	3.54327	3.54324	3.54801	3.5442	3.54332	3.54236	3.5452	3.54424	3.54803	3.54517	3.54136	3.5461	3.54515	3.54618	3.54141	3.54615	3.54329	3.54708	3.54613	3.54327	3.54801	3.5442	3.54324	3.5407	3.53879	3.54353	3.56736	3.57401	3.50995	4.0818	3.53852	3.5147	3.5223	3.54165
1700120C14Rik	3.68718	3.7924	3.3442	3.81565	3.36592	4.20304	3.46974	3.88688	3.90592	3.26316	4.12551	3.91243	3.84623	3.84943	3.39558	3.9102	3.50629	3.43213	3.49145	4.01523	3.7579	3.3442	3.35903	3.36592	3.85965	3.46974	3.46179	4.20617	3.67693	3.33731	3.32937	3.81578	3.8399	3.83757	3.44007	3.43213	3.91591	3.50629	3.83774	3.45408	3.44613	4.00592	4.11942	3.90832	4.16888	3.44802	3.49019	4.01741	3.40958
1700120E14Rik	3.53429	3.53429	3.53429	3.53429	3.53429	3.53429	3.53429	3.53429	3.53429	3.53429	3.53429	3.53429	3.53429	3.53429	3.53429	3.53429	3.53429	3.53429	3.53429	3.53429	3.53429	3.53429	3.53429	3.53429	3.53429	3.53429	3.53429	3.53429	3.53429	3.53429	3.53429	3.53429	3.53429	3.53429	3.53429	3.53429	3.53429	3.53429	3.53429	3.53429	3.53429	3.53429	3.53429	3.53429	3.53429	3.53429	3.53429	3.53429	3.53429
1700120G07Rik	3.50606	3.5047	3.48388	3.48252	3.46306	3.45898	3.45352	3.43543	3.43407	3.51015	3.50333	3.48524	3.48115	3.92866	3.46034	3.45625	3.43134	3.43816	3.84242	3.50606	3.5047	3.48388	3.48252	3.46306	3.45898	3.45352	3.43543	3.85253	3.51015	3.50333	3.48524	3.48115	3.4617	3.46034	3.45625	3.43816	3.43271	3.43134	3.51045	3.50772	3.48963	3.48722	3.47185	3.49484	3.49757	3.47434	3.47675	3.46275	3.51181
1700120K04Rik	3.34633	3.35149	3.37832	3.84307	3.83401	3.42065	3.44131	3.45781	3.46297	3.98147	3.35666	3.37316	3.38865	3.88174	3.41548	3.43098	3.4733	3.44748	3.46814	3.34633	3.35149	3.37832	3.38349	3.40515	3.42065	3.44131	3.45781	3.46297	3.33083	3.77179	3.37316	3.38865	3.41032	3.41548	3.43098	3.44748	3.46814	3.4733	3.45114	3.46147	3.47797	3.47552	3.48169	3.81109	3.3901	3.41448	3.41693	3.41793	3.44597
1700121L16Rik	3.53429	3.53429	3.53429	3.53429	3.53429	3.53429	3.53429	3.53429	3.53429	3.53429	3.53429	3.53429	3.53429	3.53429	3.53429	3.53429	3.53429	3.53429	3.53429	3.53429	3.53429	3.53429	3.53429	3.53429	3.53429	3.53429	3.53429	3.53429	3.53429	3.53429	3.53429	3.53429	3.53429	3.53429	3.53429	3.53429	3.53429	3.53429	3.53429	3.53429	3.53429	3.53429	3.53429	3.53429	3.53429	3.53429	3.53429	3.53429	3.53429
1700121N20Rik	4.13122	4.12674	4.13644	4.13195	4.14613	4.13268	4.11475	4.13341	4.12893	4.14467	4.12226	4.14092	4.12747	4.14165	4.13717	4.12372	4.11996	4.14238	4.12445	4.13122	4.12674	4.13644	4.13195	4.60106	4.13268	4.11475	4.13341	4.12893	4.14467	4.12226	4.14092	4.12747	4.14165	4.13717	4.12372	4.14238	4.12445	4.11996	4.25423	3.83088	4.36942	4.42708	4.02744	4.51643	4.51534	4.10505	3.95478	3.9869	4.28582
1700122C19Rik	3.53429	3.53429	3.53429	3.53429	3.53429	3.53429	3.53429	3.53429	3.53429	3.53429	3.53429	3.53429	3.53429	3.53429	3.53429	3.53429	3.53429	3.53429	3.53429	3.53429	3.53429	3.53429	3.53429	3.53429	3.53429	3.53429	3.53429	3.53429	3.53429	3.53429	3.53429	3.53429	3.53429	3.53429	3.53429	3.53429	3.53429	3.53429	3.53429	3.53429	3.53429	3.53429	3.53429	3.53429	3.53429	3.53429	3.53429	3.53429	3.53429
1700122O11Rik	3.53429	3.53429	3.53429	3.53429	3.53429	3.53429	3.53429	3.53429	3.53429	3.53429	3.53429	3.53429	3.53429	3.53429	3.53429	3.53429	3.53429	3.53429	3.53429	3.53429	3.53429	3.53429	3.53429	3.53429	3.53429	3.53429	3.53429	3.53429	3.53429	3.53429	3.53429	3.53429	3.53429	3.53429	3.53429	3.53429	3.53429	3.53429	3.53429	3.53429	3.53429	3.53429	3.53429	3.53429	3.53429	3.53429	3.53429	3.53429	3.53429
1700123J17Rik	5.45123	5.02679	5.47996	5.05391	5.57457	5.05487	4.95021	5.05582	5.02966	5.13145	5.45305	5.5081	5.02775	5.10719	5.08103	5.00254	4.97733	5.10815	5.00349	5.05296	5.44764	5.08008	5.4658	5.13336	5.05487	5.39545	5.05582	5.02966	5.13145	5.00063	5.10624	5.02775	5.10719	5.53963	5.00254	5.10815	5.44468	4.97733	5.03379	5.05924	5.01857	5.16842	5.68747	5.02787	5.53341	5.60475	5.64665	5.57878	4.35951
1700123K08Rik	3.52174	3.5211	3.5178	3.51716	3.51451	3.51257	3.51	3.50799	3.50735	3.52368	3.52045	3.51845	3.51651	3.51386	3.51322	3.97304	3.50606	3.50928	3.5067	3.52174	3.5211	3.5178	3.51716	3.51451	3.51257	3.51	3.50799	3.50735	3.52368	3.52045	3.51845	3.51651	3.51386	3.51322	3.51129	3.50928	3.5067	3.50606	3.52669	3.5254	3.5234	3.5193	3.51859	3.51939	3.52068	3.51329	3.51739	3.51731	3.52733
1700123L14Rik	3.53186	3.45951	2.81228	3.6085	3.2601	2.88414	3.56848	2.93995	3.56126	3.18838	3.71947	2.79624	2.84438	2.85205	2.86809	3.38019	3.43072	2.90786	3.38327	3.36061	3.52955	2.81228	3.25023	3.47851	3.3277	3.55122	3.40304	2.956	3.45235	3.22706	2.79624	3.28641	3.3087	2.86809	3.56209	3.35501	2.97204	3.62169	3.15724	3.18933	3.69919	3.07268	3.03221	3.04126	3.00917	2.92461	3.03289	3.38777	3.14119
1700123M08Rik	5.51772	5.35295	5.58999	5.90398	5.42432	5.58335	5.20875	5.5567	5.51899	5.80906	5.31566	5.52776	5.25656	5.39835	5.33821	5.54549	5.3458	5.32939	5.48594	5.20847	4.91536	5.62562	5.43228	5.50761	5.56088	5.30469	5.87994	5.20542	5.04157	5.57208	5.69756	5.43853	5.44963	5.39164	5.20911	5.28223	5.22612	5.45672	5.51694	5.70173	5.53612	5.84744	5.41551	5.48671	5.58974	5.52	5.45413	5.67074	5.24722
1700123O12Rik	3.53429	3.53429	3.53429	3.53429	3.53429	3.53429	3.53429	3.53429	3.53429	3.53429	3.53429	3.53429	3.53429	3.53429	3.53429	3.53429	3.53429	3.53429	3.53429	3.53429	3.53429	3.53429	3.53429	3.53429	3.53429	3.53429	3.53429	3.53429	3.53429	3.53429	3.53429	3.53429	3.53429	3.53429	3.53429	3.53429	3.53429	3.53429	3.53429	3.53429	3.53429	3.53429	3.53429	3.53429	3.53429	3.53429	3.53429	3.53429	3.53429
1700123O20Rik	10.2507	10.1021	9.36173	9.31874	9.58498	9.52414	9.51422	9.72825	9.63475	10.0607	10.0618	9.43564	9.37636	9.65287	9.53199	9.65032	9.91964	9.81307	9.80027	9.80339	9.85526	9.51059	9.47391	9.48333	9.53395	9.52244	9.71168	9.57552	9.88167	9.79237	9.4707	9.52823	9.58547	9.8021	9.6745	9.81908	9.86508	9.82151	9.72932	9.67057	9.73989	9.8833	10.1052	9.80811	9.94362	9.96161	9.93065	10.1161	9.6037
1700123O21Rik	3.88205	3.50168	3.50212	3.50344	3.50257	3.50651	3.95622	3.50959	3.5109	3.49642	3.503	3.50081	3.50476	3.50388	3.5052	3.50915	3.51354	3.50696	3.51222	3.50037	3.50168	3.50212	3.50344	3.50257	3.50651	3.51178	3.50959	3.5109	3.49642	3.503	3.50081	3.50476	3.50388	3.5052	3.50915	3.50696	3.51222	3.51354	3.51689	3.51952	3.51733	3.49119	3.48636	3.53967	3.53704	3.51134	3.53748	3.53134	3.51557
1700124L16Rik	3.88742	4.1616	4.03397	4.02397	4.14459	3.41302	4.04984	4.28547	3.44726	3.80014	3.81748	3.78839	3.85782	4.20854	4.12959	4.22685	3.45507	3.8627	4.14746	3.76284	4.10537	3.7855	3.38269	3.85398	3.41302	4.04386	3.90284	4.04676	3.92299	3.36018	3.37488	4.00817	3.86323	3.40912	3.42084	3.88624	3.87525	3.45507	4.0341	3.46044	3.47515	4.23618	4.12699	4.35348	4.16334	3.8187	3.78139	3.79444	3.89118
1700125G02Rik	3.53429	3.53429	3.53429	3.53429	3.53429	3.53429	3.53429	3.53429	3.53429	3.53429	3.53429	3.53429	3.53429	3.53429	3.53429	3.53429	3.53429	3.53429	3.53429	3.53429	3.53429	3.53429	3.53429	3.53429	3.53429	3.53429	3.53429	3.53429	3.53429	3.53429	3.53429	3.53429	3.53429	3.53429	3.53429	3.53429	3.53429	3.53429	3.53429	3.53429	3.53429	3.53429	3.53429	3.53429	3.53429	3.53429	3.53429	3.53429	3.53429
1700125G22Rik	3.48739	3.49077	3.87542	3.95376	3.49652	3.50665	3.52015	3.51627	3.51965	3.47727	3.49414	3.49027	3.50039	3.4999	3.92117	3.5134	3.5264	3.50952	3.52302	3.90143	3.49077	3.49364	3.49702	3.49652	3.50665	3.52015	3.51627	3.93949	3.47727	3.49414	3.49027	3.50039	3.95966	3.50327	3.5134	3.50952	3.52302	3.5264	3.51059	3.51734	3.51347	3.52418	3.51355	3.51044	3.90814	3.51727	3.50656	3.49256	3.50722
1700125H03Rik	3.44914	3.45059	3.45217	3.45362	3.45374	3.96119	3.46391	3.46258	3.46403	3.44478	3.83513	3.45071	3.45507	3.45519	3.45665	3.46101	3.46694	3.45967	3.46549	3.44914	3.45059	3.45217	3.45362	3.45374	3.94739	3.46391	3.46258	3.46403	3.44478	3.45205	3.45071	3.45507	3.45519	3.45665	3.46101	3.45967	3.46549	3.46694	3.49177	3.49468	3.49335	3.47635	3.47211	3.48067	3.47776	3.46234	3.47934	3.47364	3.49032
1700125H20Rik	4.44022	4.70704	4.51108	4.41732	4.64888	4.01857	4.73492	4.50028	4.06588	4.84716	4.67638	3.98167	4.42498	4.0394	4.44704	3.99773	4.48802	4.09712	4.63565	3.90311	3.8927	4.37865	3.96084	4.69077	4.01857	3.9769	4.07629	4.48591	4.3539	4.30147	4.38894	4.39243	4.49888	4.47078	4.64524	4.09712	4.47902	4.04504	4.34721	4.43484	4.65829	4.66863	4.69165	4.22981	4.95943	4.80678	4.88317	4.75371	4.21564
1700126H18Rik	3.53429	3.53429	3.53429	3.53429	3.53429	3.53429	3.53429	3.53429	3.53429	3.53429	3.53429	3.53429	3.53429	3.53429	3.53429	3.53429	3.53429	3.53429	3.53429	3.53429	3.53429	3.53429	3.53429	3.53429	3.53429	3.53429	3.53429	3.53429	3.53429	3.53429	3.53429	3.53429	3.53429	3.53429	3.53429	3.53429	3.53429	3.53429	3.53429	3.53429	3.53429	3.53429	3.53429	3.53429	3.53429	3.53429	3.53429	3.53429	3.53429
1700128A07Rik	3.53429	3.53429	3.53429	3.53429	3.53429	3.53429	3.53429	3.53429	3.53429	3.53429	3.53429	3.53429	3.53429	3.53429	3.53429	3.53429	3.53429	3.53429	3.53429	3.53429	3.53429	3.53429	3.53429	3.53429	3.53429	3.53429	3.53429	3.53429	3.53429	3.53429	3.53429	3.53429	3.53429	3.53429	3.53429	3.53429	3.53429	3.53429	3.53429	3.53429	3.53429	3.53429	3.53429	3.53429	3.53429	3.53429	3.53429	3.53429	3.53429
1700128F08Rik	3.53429	3.53429	3.53429	3.53429	3.53429	3.53429	3.53429	3.53429	3.53429	3.53429	3.53429	3.53429	3.53429	3.53429	3.53429	3.53429	3.53429	3.53429	3.53429	3.53429	3.53429	3.53429	3.53429	3.53429	3.53429	3.53429	3.53429	3.53429	3.53429	3.53429	3.53429	3.53429	3.53429	3.53429	3.53429	3.53429	3.53429	3.53429	3.53429	3.53429	3.53429	3.53429	3.53429	3.53429	3.53429	3.53429	3.53429	3.53429	3.53429
1700129C05Rik	3.53429	3.53429	3.53429	3.53429	3.53429	3.53429	3.53429	3.53429	3.53429	3.53429	3.53429	3.53429	3.53429	3.53429	3.53429	3.53429	3.53429	3.53429	3.53429	3.53429	3.53429	3.53429	3.53429	3.53429	3.53429	3.53429	3.53429	3.53429	3.53429	3.53429	3.53429	3.53429	3.53429	3.53429	3.53429	3.53429	3.53429	3.53429	3.53429	3.53429	3.53429	3.53429	3.53429	3.53429	3.53429	3.53429	3.53429	3.53429	3.53429
1810006J02Rik	3.69398	3.68201	3.71152	3.69954	3.74104	3.7051	3.65718	3.71066	3.69868	3.72992	3.67003	3.7235	4.16126	3.72906	3.71708	3.68114	3.67472	3.73461	3.6867	3.69398	3.68201	4.11891	3.69954	3.74104	3.7051	4.08485	3.71066	3.69868	3.72992	3.67003	3.7235	3.68756	3.72906	3.71708	3.68114	3.73461	3.6867	3.67472	3.63488	4.17738	3.6644	3.59222	3.66965	4.06011	3.67033	3.62766	3.69984	3.78926	3.64686
1810007C17Rik	3.61149	3.61447	3.59777	3.60074	3.58107	3.59	3.60192	3.57926	3.58224	3.60255	3.61744	3.59479	3.60372	3.58405	3.58702	3.59596	3.5882	3.5733	3.58522	3.61149	3.61447	3.59777	3.60074	3.58107	3.59	3.60192	3.57926	3.58224	3.60255	3.61744	3.59479	3.60372	3.58405	3.58702	3.59596	3.5733	3.58522	3.5882	3.56305	3.56901	3.54635	3.54119	3.94632	3.64643	3.64047	3.61861	3.62377	3.59218	3.56007
1810007D17Rik	3.73451	4.02418	3.2282	3.24227	3.24211	3.28432	3.34061	3.32638	3.34045	3.158	3.22836	3.21413	3.7306	3.72536	3.68834	3.31246	3.36859	3.89946	3.76461	3.6131	3.9563	3.63426	3.24227	3.24211	3.28432	3.34061	3.78843	3.76066	3.158	3.64424	3.21413	3.25634	3.90442	3.71202	3.31246	3.29823	3.35452	3.36859	3.77951	3.39531	3.75071	3.30776	3.70017	3.41424	3.3861	3.32669	3.40001	3.34357	3.3531
1810008I18Rik	3.54848	3.54948	3.54505	3.54604	3.54061	3.54361	3.5476	3.54117	3.54217	3.54549	3.55048	3.54405	3.54704	3.54161	3.54261	3.5456	3.54417	3.53917	3.54317	3.54848	3.54948	3.54505	3.54604	3.54061	3.54361	3.5476	3.54117	3.54217	3.54549	3.55048	3.54405	3.54704	3.54161	3.54261	3.5456	3.53917	3.54317	3.54417	3.53867	3.54067	3.53423	3.52263	3.94883	3.57007	3.56807	3.55204	3.56364	3.55421	3.53767
1810009A15Rik	7.53092	7.54971	6.90822	7.11681	6.96015	6.91204	7.2453	7.14617	7.34463	7.51995	7.41173	7.16199	7.11266	7.04665	7.10881	7.19719	7.47816	7.3037	7.25437	7.11599	7.38939	6.64741	7.22973	7.10005	7.16643	7.2035	7.30688	7.1592	7.1269	7.17798	6.74758	6.73393	7.08728	7.01688	7.10457	7.05001	7.20657	7.40989	7.22651	7.45555	7.05491	7.19447	7.04233	7.09218	7.34172	6.99977	6.95921	7.2229	7.04234
1810009J06Rik	3.53429	3.53429	3.53429	3.53429	3.53429	3.53429	3.53429	3.53429	3.53429	3.53429	3.53429	3.53429	3.53429	3.53429	3.53429	3.53429	3.53429	3.53429	3.53429	3.53429	3.53429	3.53429	3.53429	3.53429	3.53429	3.53429	3.53429	3.53429	3.53429	3.53429	3.53429	3.53429	3.53429	3.53429	3.53429	3.53429	3.53429	3.53429	3.53429	3.53429	3.53429	3.53429	3.53429	3.53429	3.53429	3.53429	3.53429	3.53429	3.53429
1810010D01Rik	3.61546	3.09004	3.09056	3.10264	3.51689	3.1273	3.61723	3.15197	3.59479	3.50419	3.10211	3.07849	3.11471	3.10316	3.11523	3.61918	3.18819	3.55455	3.17612	3.49359	3.09004	3.09056	3.10264	3.7327	3.1273	3.17559	3.15197	3.16404	3.63324	3.10211	3.48613	3.11471	3.10316	3.55773	3.61199	3.12783	3.17612	3.63881	3.30035	3.3245	3.30088	3.23003	3.18227	3.26954	3.24539	3.17507	3.24592	3.18608	3.28828
1810010H24Rik	6.29886	6.43725	5.74325	6.0752	6.31562	6.17006	6.15309	5.98757	6.0512	6.05701	5.98952	5.99578	6.30309	5.99223	5.88932	6.03645	6.09283	5.71939	6.17718	6.17119	5.95733	5.98316	5.58831	5.73575	5.96258	5.82395	5.85486	5.97984	6.02186	5.8316	5.68383	5.70893	5.9762	5.83567	6.03178	5.87366	6.03412	5.94968	6.10682	6.20833	5.94645	5.99705	6.12141	6.08872	6.00435	5.89697	6.17096	6.01248	5.99514
1810011H11Rik	4.30566	4.6135	3.96563	4.09087	4.01703	4.20122	4.04794	3.73382	4.03458	4.37009	4.25533	3.78561	4.23902	3.76896	4.21764	3.65091	4.26648	4.07637	4.37787	3.68752	4.22698	3.37588	4.26619	3.49867	4.15631	4.62886	4.37091	4.00936	3.69073	4.43971	3.63075	3.94819	3.20006	4.23956	4.11552	4.1411	4.25021	3.96705	3.66335	4.17615	4.07526	3.93447	3.79542	3.91212	3.93094	3.57644	4.1186	3.56118	4.18905
1810011O10Rik	7.47977	7.82748	7.54943	7.28638	7.19143	7.65616	6.62418	7.09117	7.8821	7.35774	7.30556	7.35585	6.69032	7.17779	6.86186	7.61297	7.25503	7.39179	7.10739	7.19497	7.67283	7.16796	7.33794	7.68258	7.48874	7.65169	7.31813	7.02517	7.52597	7.58158	7.52007	7.14582	7.03201	7.2438	7.4109	7.51927	7.15585	7.42519	7.18786	7.07976	7.33677	7.23208	7.59945	6.89209	7.44835	7.59114	7.33673	8.12375	7.50066
1810012K16Rik	3.18287	3.196	3.60748	3.23879	3.2553	3.75627	3.97022	3.35061	3.36374	3.6051	3.20914	3.62685	3.92138	3.26844	3.28157	3.79237	3.39001	3.32435	3.37688	3.59576	3.196	3.22565	3.23879	3.2553	3.2947	3.34723	3.35061	3.36374	3.55978	3.62391	3.21252	3.25192	3.26844	3.28157	3.32096	3.32435	3.37688	3.39001	3.36684	3.3931	3.39649	3.3426	3.31972	3.36808	3.34182	3.31758	3.37147	3.33546	3.35371
1810013A23Rik	3.53429	3.53429	3.53429	3.53429	3.53429	3.53429	3.53429	3.53429	3.53429	3.53429	3.53429	3.53429	3.53429	3.53429	3.53429	3.53429	3.53429	3.53429	3.53429	3.53429	3.53429	3.53429	3.53429	3.53429	3.53429	3.53429	3.53429	3.53429	3.53429	3.53429	3.53429	3.53429	3.53429	3.53429	3.53429	3.53429	3.53429	3.53429	3.53429	3.53429	3.53429	3.53429	3.53429	3.53429	3.53429	3.53429	3.53429	3.53429	3.53429
1810013L24Rik	10.0628	9.99183	10.1552	10.1087	10.1004	10.0527	9.90101	10.1068	9.85414	9.85182	9.92148	10.0142	10.0395	10.0531	10.0375	9.96461	10.1333	9.91412	9.97666	10.0967	10.1192	10.2866	10.0706	10.1762	10.0667	10.1995	10.3728	10.0469	10.079	10.0213	10.1548	10.245	10.068	10.2888	10.0054	10.2405	10.1178	10.0339	10.2608	9.82203	10.0255	9.91526	10.1209	9.72789	10.238	9.93523	10.153	9.73625	10.0098
1810014B01Rik	5.46253	5.92063	4.76831	4.8169	4.7359	5.34196	5.38803	5.13295	5.17873	5.22973	5.66178	4.90006	5.10616	5.10473	4.8173	5.19761	5.47853	5.05698	5.60171	4.97305	5.81708	4.77826	4.70494	5.08033	5.31458	5.48915	5.2641	5.47421	5.31402	5.49509	4.94455	4.86002	5.0399	5.2063	5.42602	5.4724	5.23431	5.48472	5.22452	5.45535	5.04195	4.87131	4.72601	5.08555	4.95279	4.19279	4.98444	4.50368	4.85926
1810018F18Rik	3.53429	3.53429	3.53429	3.53429	3.53429	3.53429	3.53429	3.53429	3.53429	3.53429	3.53429	3.53429	3.53429	3.53429	3.53429	3.53429	3.53429	3.53429	3.53429	3.53429	3.53429	3.53429	3.53429	3.53429	3.53429	3.53429	3.53429	3.53429	3.53429	3.53429	3.53429	3.53429	3.53429	3.53429	3.53429	3.53429	3.53429	3.53429	3.53429	3.53429	3.53429	3.53429	3.53429	3.53429	3.53429	3.53429	3.53429	3.53429	3.53429
1810019D21Rik	3.90297	3.52629	3.92086	3.50948	3.49659	3.49072	4.08143	3.47196	3.47	3.53412	3.52433	3.5134	3.50753	3.95134	3.88877	3.9822	3.46609	3.47588	3.85881	3.52824	4.12095	3.89874	3.50948	3.93006	3.49072	3.90211	3.47196	3.47	4.11769	3.52433	3.5134	3.50753	3.49464	3.49268	3.92263	3.91373	3.46805	3.94565	3.52482	3.52091	3.86985	4.00598	3.54353	3.86138	3.47201	3.88925	3.88396	4.28511	3.52678
1810020O05Rik	3.48967	3.97151	3.9083	4.01216	4.12083	3.90282	3.97698	4.06021	4.14444	3.34417	3.87063	3.86496	4.1449	4.47255	3.96605	4.15153	3.69592	3.80532	4.04717	3.94848	3.60078	3.98238	4.20784	4.16674	3.618	3.43315	3.70177	4.00741	3.85377	3.92061	4.17149	4.17165	3.2575	4.25324	4.35397	4.10823	3.78772	3.40449	4.16531	3.51918	3.53485	3.09867	3.8303	3.69527	3.9432	3.67594	4.0768	3.60569	4.04874
1810021B22Rik	3.54466	3.1873	3.21596	3.23777	3.84601	3.95839	4.0193	3.80585	3.83433	3.74872	3.85917	3.60767	3.25958	3.26643	3.28823	3.35366	4.07169	3.3387	3.42594	3.57844	4.14113	3.62246	3.23777	3.88389	3.7574	3.39728	3.38232	3.82555	4.25139	3.7947	3.89234	3.25958	3.91621	3.73097	4.00387	3.97003	3.84935	3.44774	3.76614	3.39693	4.02053	3.44555	3.38697	3.32001	3.68165	3.36862	3.7054	3.92868	3.77526
1810022K09Rik	9.55019	9.47317	8.3413	8.29481	8.92689	8.68538	8.95971	8.80382	9.14091	9.15328	9.40021	8.59141	8.55239	8.79324	8.72529	8.54829	9.09133	8.99539	8.95368	9.20963	9.31987	8.75968	8.63315	8.73806	8.78388	8.83523	8.83824	9.03826	9.22347	9.01874	8.5593	8.56028	8.62556	8.98885	8.97569	8.87982	9.11592	8.91679	8.90292	9.12379	8.92515	8.81564	9.27236	9.02267	9.02557	8.9994	9.29984	9.43409	8.80893
1810024B03Rik	3.95998	3.82081	3.6114	3.7205	3.23035	4.01178	3.87372	3.45333	4.05581	3.45102	3.40366	4.02967	3.57826	3.56903	3.81447	3.62332	3.98758	3.29272	3.56741	3.49849	3.85217	3.74058	3.92623	3.72642	3.74349	3.68007	3.51902	3.15795	3.6293	3.53749	3.9101	3.40202	3.10453	3.72191	3.96765	3.6796	3.68746	3.93041	3.77414	3.6551	3.96782	3.72553	3.58907	3.74075	3.69523	3.62376	3.8783	3.4382	3.91638
1810026B05Rik	7.83487	8.353	7.81086	7.58881	8.11488	8.0816	7.87844	7.63119	7.94313	7.67894	7.9283	8.055	7.80698	8.06506	7.71482	7.41737	7.73004	7.79913	7.9622	7.9636	7.99239	7.95738	7.98135	7.95905	7.79887	8.01499	7.85562	7.65311	8.01145	7.75232	7.72348	8.1461	7.82593	7.84787	8.0684	7.81625	8.02436	7.79624	7.89217	7.99765	7.95808	8.13723	7.95722	8.04358	7.70876	8.30776	8.16362	8.09079	7.70994
1810030O07Rik	9.00712	9.18894	9.01472	9.03228	9.07564	9.2542	9.05432	9.05954	9.10552	8.94083	9.23531	8.98501	9.0795	8.94188	9.10601	8.92674	9.02318	9.11859	9.03894	9.20171	9.14651	9.11426	9.12556	9.07725	9.02094	9.12175	9.07403	9.10674	9.20044	9.08261	8.99435	9.128	9.10696	9.12311	9.19804	9.05669	9.10706	9.05488	9.10601	9.02321	9.26539	9.00703	9.22088	9.12385	9.12949	9.03719	9.09047	9.174	8.98212
1810032O08Rik	7.86736	8.31314	7.91257	7.7374	7.75134	8.22715	7.97079	7.85502	8.09325	8.23703	8.06676	8.06969	7.69827	8.06793	8.2849	7.35663	7.64955	8.14433	7.5904	7.79884	7.93357	7.41031	7.90465	7.89358	7.95768	7.80723	7.41552	7.45958	8.4034	7.97987	7.85678	7.85419	7.98156	7.92456	8.15317	7.70738	7.63128	7.92211	7.74762	7.69607	8.00629	8.57603	8.72393	8.30324	7.92547	9.2063	8.24555	9.05588	7.79109
1810034E14Rik	3.40709	2.83092	3.09148	2.89277	2.5043	3.18014	3.54109	3.22545	3.37543	3.11298	3.77756	3.23443	3.384	3.17025	3.11077	3.57236	3.2796	3.03128	3.22605	2.93289	3.30402	3.32906	3.27357	2.5043	3.29527	3.17406	3.42268	3.35827	3.61535	3.20035	3.12235	3.32251	3.5184	3.2811	3.45816	2.60811	3.24422	3.28965	2.97219	2.99139	3.0472	2.83957	2.87618	3.23193	3.19895	2.90853	3.10438	2.73113	3.40256
1810037I17Rik	8.8617	9.09446	7.90619	7.83619	7.90959	8.09544	8.35767	8.4006	8.45524	8.62833	8.81296	7.81023	8.03499	8.05423	7.91895	8.23296	8.6615	8.401	8.58873	8.23618	8.61397	7.617	7.9174	8.0029	8.1403	8.33722	8.40303	8.56298	8.39912	8.65915	7.6369	7.90392	8.06915	8.00816	8.35625	8.25631	8.55296	8.60496	8.19597	8.47314	8.27038	7.90039	7.83676	8.06491	8.0727	7.56622	7.95735	7.8876	8.15735
1810041H14Rik	3.93031	3.53315	3.54531	3.5453	4.00963	3.55745	3.55743	3.5696	4.01838	4.01419	3.53314	3.54531	3.5453	4.04709	4.4247	3.55744	3.56959	3.56961	3.56959	3.9629	3.98909	3.54531	3.99851	3.55747	3.55745	4.01434	3.5696	4.19642	3.53317	3.53314	3.96909	3.5453	3.55746	3.55746	4.24065	3.56961	4.01357	3.56959	3.5398	3.8872	3.55196	3.95728	3.52243	3.92967	3.57483	3.54527	3.58699	3.59918	3.53981
1810041L15Rik	10.8757	10.9937	10.4944	10.7355	10.7817	10.6666	10.7091	10.7179	10.6622	10.822	10.6822	10.6965	10.7542	10.721	10.654	10.6614	10.7337	10.7695	10.713	10.6194	10.6541	10.7421	10.7671	10.727	10.7817	10.7698	10.7383	10.6315	10.6759	10.6324	10.6414	10.6411	10.6901	10.7828	10.7645	10.8083	10.8466	10.7933	10.6903	10.7632	10.7074	10.4888	10.6971	10.7602	10.7133	10.6997	10.5512	10.742	10.659
1810043G02Rik	8.58949	8.77261	8.43251	8.38861	8.17171	8.43328	8.45225	8.58911	8.673	8.7631	8.71621	8.35094	8.56339	8.53398	8.6502	8.66011	8.44849	8.6007	8.54712	8.40728	8.49533	8.05961	8.26963	8.35869	8.57569	8.53265	8.37421	8.67198	8.4607	8.65393	8.25349	8.4657	8.52634	8.30958	8.59429	8.33252	8.52766	8.57831	8.50388	8.43781	8.52164	8.52281	8.45819	8.56071	8.41546	8.34299	8.23082	8.4012	8.72363
1810044D09Rik	4.8897	4.79479	4.64083	4.69103	4.55888	5.22841	4.6392	4.8431	4.61426	4.68529	5.10498	4.66192	4.3871	4.35457	4.72563	4.55681	4.86727	4.73511	4.4858	4.59808	4.49329	4.60028	4.74925	4.61717	4.03645	4.62855	4.39417	5.11898	4.48968	4.79874	4.28688	4.51361	4.65337	4.4422	4.73697	4.59185	4.62328	4.57809	4.59436	4.46162	4.30487	4.71287	4.7007	4.49593	4.44811	4.81495	4.81911	4.73574	4.41044
1810046K07Rik	3.53752	4.00322	3.54256	3.5327	3.55746	3.98726	4.10869	3.52305	3.51319	3.5671	3.5178	3.55242	3.52284	3.5476	3.53774	3.50816	3.49347	3.54277	3.50333	3.53752	3.52766	3.54256	3.5327	3.55746	3.52788	3.48844	3.52305	3.51319	3.5671	3.5178	3.55242	3.52284	3.5476	3.53774	3.50816	3.54277	3.50333	3.49347	3.54828	3.52856	3.56318	3.5159	3.57023	3.8992	3.50593	3.47354	3.52082	3.58502	3.55814
1810053B23Rik	3.54903	3.54996	3.54297	3.5439	3.53598	3.53877	3.54249	3.53364	3.53457	3.54624	3.55089	3.54204	3.54483	3.53691	3.53784	3.54063	3.53643	3.53179	3.5355	3.54903	3.54996	3.54297	3.5439	3.53598	3.53877	3.54249	3.53364	3.53457	3.54624	3.55089	3.54204	3.54483	3.53691	3.53784	3.54063	3.53179	3.5355	3.53643	3.5377	3.53956	3.53071	3.56064	3.54994	3.52839	3.52653	3.54948	3.51955	3.92074	3.53677
1810055G02Rik	10.3394	10.0562	10.3105	10.2244	10.2196	10.2806	9.96718	10.2432	10.0372	10.0874	10.2306	10.4036	10.0728	10.31	10.3348	10.1802	9.77574	10.4342	10.1521	10.267	10.2244	10.2737	10.1992	10.4466	10.2433	10.1466	10.0747	10.213	10.1314	10.0281	10.2032	10.1511	10.1969	10.2075	10.2777	10.3669	10.1508	9.89801	10.256	10.1138	10.2497	10.4291	10.4944	10.2914	10.3153	10.6721	10.3488	10.5092	10.1977
1810058I24Rik	9.35408	9.60274	8.86558	9.1605	9.17938	9.27117	9.30067	9.29549	9.24677	9.41807	9.42771	9.08843	9.18191	8.9225	9.02548	8.95259	9.17919	9.20125	9.19159	9.31647	9.2461	9.11859	9.14631	9.13285	9.13642	9.18717	9.27085	9.30248	9.34162	9.35574	8.79035	8.81756	9.20288	9.05767	9.14842	9.00256	9.07631	9.29954	9.00802	9.20082	9.11365	9.07396	9.47534	9.19636	9.32983	9.29505	9.3195	9.53338	9.26619
1810062G17Rik	3.95087	4.78803	4.01338	4.41154	4.12072	3.6836	4.10817	3.74007	4.47518	3.58281	4.21288	4.34517	3.62308	4.1601	3.68765	4.14244	4.17057	3.74816	4.14318	3.98524	3.99799	4.03812	4.05239	3.69574	4.12885	4.09904	4.20276	3.73602	4.00136	3.56257	4.0419	4.06464	4.33898	3.68765	3.6755	3.74816	4.15508	4.17758	4.00043	4.14543	4.02041	4.3733	4.33274	3.54278	4.52646	4.1824	4.01542	4.1097	3.59083
1810062O18Rik	3.94759	4.0115	3.35055	3.49762	3.7712	3.81072	4.01113	3.31055	3.51054	3.58334	3.57036	3.25833	3.39745	3.57025	3.20029	3.6389	3.81525	3.58616	3.33321	3.33471	3.49558	3.26681	3.55592	3.3855	3.24577	3.48075	3.53852	3.49758	3.78907	3.66181	3.57195	3.60156	3.41282	3.92557	3.29555	4.08448	3.75941	3.82889	3.09661	3.69816	3.67056	2.88381	3.30062	3.06598	3.43514	3.39661	3.7711	3.62341	3.52162
1810063I02Rik	3.53429	3.53429	3.53429	3.53429	3.53429	3.53429	3.53429	3.53429	3.53429	3.53429	3.53429	3.53429	3.53429	3.53429	3.53429	3.53429	3.53429	3.53429	3.53429	3.53429	3.53429	3.53429	3.53429	3.53429	3.53429	3.53429	3.53429	3.53429	3.53429	3.53429	3.53429	3.53429	3.53429	3.53429	3.53429	3.53429	3.53429	3.53429	3.53429	3.53429	3.53429	3.53429	3.53429	3.53429	3.53429	3.53429	3.53429	3.53429	3.53429
1810064F22Rik	3.16207	3.17206	3.56614	3.19078	3.61383	3.2195	3.25949	3.67329	3.25822	3.59713	3.64596	3.17079	3.6751	3.19951	3.20951	3.2395	3.27821	3.22823	3.26821	3.16207	3.6033	3.18079	3.19078	3.18951	3.84445	3.25949	3.71185	3.25822	3.55683	3.60587	3.17079	3.20078	3.19951	3.20951	3.69829	3.67576	3.693	3.27821	3.34754	3.36753	3.35627	3.27357	3.24231	3.7598	3.32473	3.25076	3.33346	3.2922	3.33754
1810065E05Rik	3.52995	3.52794	3.52331	3.52131	3.51869	3.51266	4.12418	3.50402	3.50201	3.53598	3.52593	3.52532	3.5193	3.51668	3.51467	3.50864	3.49799	3.50804	3.5	3.52995	3.52794	3.52331	3.52131	3.51869	3.51266	3.50463	3.50402	3.50201	3.53598	3.52593	3.52532	3.5193	3.51668	3.51467	3.50864	3.50804	3.5	3.49799	3.53081	3.52679	3.52619	3.5196	3.52302	3.51644	3.52046	3.50925	3.51583	3.52125	3.53282
2010001A14Rik	3.16468	3.80641	2.59376	2.64389	2.71405	3.09481	3.00339	2.94817	3.36069	3.24397	3.55569	2.40407	2.83304	2.77578	2.74141	2.85632	3.47732	2.79066	3.45981	2.94723	3.25064	2.31252	2.34571	2.28767	2.60105	3.07881	3.07194	2.98956	2.74302	3.17137	2.12507	2.72636	2.70603	2.64838	2.90691	2.72861	3.33353	3.16838	3.06222	2.9971	3.13398	2.2688	2.1928	2.23075	2.93673	1.65979	2.44688	2.02547	2.39281
2010003K11Rik	3.75481	3.75292	3.77724	3.77535	3.80155	3.79589	3.78835	3.81644	3.81455	3.76047	3.75104	3.77913	3.77346	3.79967	3.79778	3.79212	3.81078	3.82021	3.81266	3.75481	3.75292	4.18404	4.19831	3.80155	3.79589	3.78835	3.81644	3.81455	3.76047	3.75104	3.77913	3.77346	3.79967	3.79778	3.79212	3.82021	3.81266	3.81078	3.65765	3.65388	3.68197	3.80449	3.83635	3.61342	4.31237	4.17512	4.04116	3.67526	4.09999
2010005H15Rik	3.44137	3.44189	3.41854	3.41906	3.39519	3.39675	3.83604	3.37443	3.37495	3.43981	3.44241	3.41802	3.41958	3.39571	3.39623	3.86395	3.37599	3.3734	3.37547	3.44137	3.44189	3.41854	3.84441	3.39519	3.39675	3.39883	3.37443	3.37495	3.43981	3.44241	3.41802	3.41958	3.39571	3.39623	3.85559	3.81816	3.37547	3.37599	3.47589	3.47693	3.45254	3.42012	3.39469	3.47899	3.47795	3.42218	3.4546	3.42865	3.47538
2010009K17Rik	3.53429	3.53429	3.53429	3.53429	3.53429	3.53429	3.53429	3.53429	3.53429	3.53429	3.53429	3.53429	3.53429	3.53429	3.53429	3.53429	3.53429	3.53429	3.53429	3.53429	3.53429	3.53429	3.53429	3.53429	3.53429	3.53429	3.53429	3.53429	3.53429	3.53429	3.53429	3.53429	3.53429	3.53429	3.53429	3.53429	3.53429	3.53429	3.53429	3.53429	3.53429	3.53429	3.53429	3.53429	3.53429	3.53429	3.53429	3.53429	3.53429
2010010A06Rik	3.53429	3.53429	3.53429	3.53429	3.53429	3.53429	3.53429	3.53429	3.53429	3.53429	3.53429	3.53429	3.53429	3.53429	3.53429	3.53429	3.53429	3.53429	3.53429	3.53429	3.53429	3.53429	3.53429	3.53429	3.53429	3.53429	3.53429	3.53429	3.53429	3.53429	3.53429	3.53429	3.53429	3.53429	3.53429	3.53429	3.53429	3.53429	3.53429	3.53429	3.53429	3.53429	3.53429	3.53429	3.53429	3.53429	3.53429	3.53429	3.53429
2010016I18Rik	3.76563	3.39077	3.34918	3.35681	4.03672	3.33047	3.36097	3.30413	3.31176	3.36027	3.3984	3.75295	3.36443	3.31522	3.7395	3.34572	3.32701	3.28888	3.73039	3.38315	3.39077	3.34918	3.35681	3.30759	3.77392	3.36097	3.30413	3.90256	3.36027	3.3984	3.34156	3.36443	3.31522	3.32284	3.34572	3.28888	3.31938	3.32701	3.43411	3.44936	3.39252	3.38168	3.30959	3.47025	3.45499	3.40256	3.4134	3.33369	3.42648
2010106C02Rik	3.51572	3.51589	3.50348	3.50365	3.49106	3.49157	3.49225	3.47949	3.47966	3.51522	3.51606	3.50331	3.50382	3.49123	3.4914	3.49191	3.48	4.07299	3.47983	3.51572	3.51589	3.50348	3.50365	3.49106	3.49157	3.49225	3.47949	3.47966	3.51522	3.51606	3.50331	3.50382	3.49123	3.4914	3.49191	3.47915	3.47983	3.48	3.51871	3.51905	3.5063	3.50818	3.49509	3.51554	3.5152	3.50466	3.50278	3.48952	3.51854
2010106E10Rik	4.15018	3.76118	3.80838	3.80366	4.28257	3.84142	3.82253	3.87917	3.87445	3.78007	3.75646	3.8131	3.79894	3.85086	3.84614	3.83197	3.86501	3.88862	3.86973	4.35621	3.76118	3.80838	3.80366	3.85558	3.84142	3.82253	3.87917	3.87445	3.78007	3.75646	3.8131	3.79894	3.85086	3.84614	3.83197	3.88862	3.86973	3.86501	3.67606	4.23232	3.72326	3.79617	4.29299	4.22667	4.06212	3.77533	3.70242	3.77323	4.12427
2010107E04Rik	10.7229	11.1952	9.59001	9.67426	9.84939	10.0311	9.9467	10.0999	10.1637	10.5194	10.5193	9.63592	9.80193	10.0082	9.72406	9.9347	10.4258	10.0234	10.3271	10.1894	10.3478	9.6337	9.68809	9.77417	9.89282	9.81095	10.3632	10.2987	10.4225	10.4361	9.70223	9.66346	9.57771	10.0517	10.1349	10.2387	10.3829	10.3394	10.0956	10.2958	10.0876	10.0821	10.2722	10.1967	10.0998	9.97262	10.1788	10.3133	9.94102
2010107G23Rik	10.71	10.7663	10.309	10.2584	10.4766	10.3842	10.3743	10.6327	10.525	10.8148	10.6976	10.3373	10.3822	10.302	10.3439	10.4799	10.3309	10.583	10.4175	10.4305	10.4362	10.0366	10.3093	10.4571	10.2324	10.1307	10.1698	10.5401	10.5414	10.531	10.1145	10.065	10.3242	10.2503	10.383	10.4379	10.236	10.351	10.339	10.5757	10.4465	10.6803	10.8025	10.6617	10.5618	10.9365	10.5943	11.0788	10.3783
2010109A12Rik	3.59114	3.59908	3.59743	3.60538	3.59578	3.61962	3.6514	3.63386	3.64181	3.5673	3.60703	3.58949	3.61332	3.60373	3.61167	3.63551	4.10019	3.61797	3.64975	3.59114	3.59908	3.59743	4.03435	3.59578	3.61962	3.6514	3.63386	3.64181	4.1527	3.60703	3.58949	3.61332	3.60373	3.61167	3.63551	3.61797	3.64975	3.6577	3.55791	4.14042	3.55627	3.61934	3.5859	3.60752	3.59163	3.65305	3.58998	3.5486	3.54997
2010109I03Rik	2.66607	2.81906	2.47139	2.82937	2.66704	2.74879	2.73057	2.57665	2.80069	2.3027	2.71688	2.74573	3.21404	3.03068	2.6266	2.7149	2.70339	2.77214	2.50512	2.56723	2.96048	2.41018	2.75453	3.10313	3.15637	2.8892	2.65125	2.99239	2.74716	2.63868	3.19443	2.64396	2.31951	2.92246	2.70487	2.55923	3.0993	2.9913	2.59096	3.21876	2.5284	2.23489	2.05003	2.34001	2.84869	1.92279	2.21631	2.4124	3.18013
2010111I01Rik	6.01514	6.08044	6.28702	6.28072	6.18875	6.32152	6.33579	6.0817	6.26205	5.93735	5.99722	6.30466	6.35036	6.56052	6.47487	6.22749	6.22064	5.97667	6.31815	6.04899	6.02221	6.20785	6.44209	6.20557	6.03098	6.33417	5.83432	6.19385	5.94916	5.91447	6.27492	6.56972	6.08267	6.30925	6.71626	6.04081	6.39381	6.41787	6.05924	6.25349	6.39554	5.7958	5.24467	5.97985	5.65924	5.44779	5.72867	5.53487	6.25598
2010204K13Rik	3.44305	3.79113	2.62736	2.47326	2.54656	2.68698	3.25722	3.04848	3.14564	3.11458	3.63923	2.39929	2.86023	2.7319	2.66913	3.01351	3.65324	2.9817	3.6272	2.95868	3.12583	2.37369	2.55298	2.49951	2.85098	3.35656	3.40543	3.20957	2.68954	3.38054	2.14669	2.51033	2.49182	2.60014	3.14707	2.61262	3.24631	3.52782	3.04993	3.15514	2.69262	2.23951	1.89145	2.42285	2.31004	1.47855	1.95765	2.04533	3.03842
2010300C02Rik	6.5813	6.59819	6.81909	6.97046	6.55281	6.87058	7.37853	6.87936	7.11905	6.2447	6.65875	6.69826	7.07961	6.74171	6.83483	7.20152	7.12713	6.60781	7.08582	6.55856	6.75389	6.79439	6.8945	6.63359	6.9806	7.35396	6.77617	7.07386	6.24634	6.7809	6.6316	7.07688	6.83859	6.76704	7.1954	6.67456	7.12708	7.24289	7.03677	7.10986	6.67277	5.41666	5.16682	6.19318	5.88874	4.59241	5.61417	4.84693	7.04731
2010308F09Rik	3.55053	4.08001	3.54334	3.54649	3.533	3.54245	3.55504	4.01288	3.54155	3.54108	3.55683	3.54019	3.54964	3.53615	3.5393	3.54874	3.54785	4.01134	3.5447	3.55053	3.55368	3.54334	3.54649	3.533	3.54245	3.55504	3.5384	3.54155	4.00483	3.55683	3.54019	3.93034	3.53615	3.5393	3.54874	3.91861	3.5447	3.54785	3.53566	3.54196	3.52532	4.02502	3.52466	3.55975	3.55345	3.56538	3.54311	3.97582	3.53252
2010310C07Rik	3.50841	3.50903	3.50604	3.50666	3.50305	3.50491	3.50738	3.50315	3.50377	3.50656	3.50965	3.50542	3.50728	3.50367	3.50429	3.50614	3.50501	3.50191	3.50439	3.50841	3.50903	3.50604	3.50666	3.50305	3.50491	3.50738	3.50315	3.50377	3.50656	3.50965	3.50542	3.50728	3.50367	3.50429	3.50614	3.50191	3.50439	3.50501	3.51955	3.52078	3.51655	3.51374	3.50827	3.51741	3.51618	3.51037	3.51319	3.5071	3.51893
2010315B03Rik	7.48013	7.5813	7.25203	7.26054	7.43359	7.4246	7.53492	7.39886	7.55984	7.43224	7.60448	7.32105	7.32218	7.42302	7.30292	7.2822	7.61459	7.36997	7.39414	7.40268	7.5187	7.32512	7.22964	7.29146	7.36489	7.27372	7.23465	7.41283	7.34126	7.50548	7.33381	7.41273	7.32742	7.49127	7.47056	7.45281	7.59874	7.51076	7.52651	7.37302	7.50463	7.219	7.30958	7.27184	7.27332	7.02602	7.31891	7.15613	7.32079
2010320M18Rik	8.34425	8.41457	7.86169	7.82269	7.63884	7.94349	7.82332	8.01051	8.28633	8.53233	8.4439	8.11971	7.92696	7.44555	7.97543	7.91712	8.08031	8.06806	8.11921	7.96989	7.98482	7.34454	7.66873	7.41005	8.16911	7.70861	7.80323	7.92875	7.87952	8.09133	7.46689	7.32063	7.83913	7.45541	7.81572	7.77967	8.03934	7.74552	7.6459	7.98103	8.04319	8.2486	8.14866	8.07715	8.20126	8.20789	8.12767	8.42594	7.85885
2200002D01Rik	3.60203	3.88458	3.24856	3.24759	3.27445	3.27155	3.70808	3.29551	3.72371	3.87436	3.86964	3.83137	3.24662	3.27349	3.27252	3.73932	3.29261	3.29745	3.70109	3.22362	3.22266	3.24856	3.67641	3.27445	3.71881	3.26768	3.29551	3.71617	3.22653	3.22169	3.24952	3.24662	3.27349	3.27252	3.26962	3.29745	3.29358	3.74244	3.39239	3.39045	3.41829	3.66146	3.26527	3.39674	3.39867	3.24178	3.42457	3.45531	3.39336
2200002J24Rik	3.54848	3.54948	3.54505	3.54604	3.54061	3.54361	3.5476	3.54117	3.54217	3.54549	3.55048	3.54405	3.54704	3.54161	3.54261	3.5456	3.54417	3.53917	3.54317	3.54848	3.54948	3.54505	3.54604	3.54061	3.54361	3.5476	3.54117	3.54217	3.54549	3.55048	3.54405	3.54704	3.54161	3.54261	3.5456	3.53917	3.54317	3.54417	3.53867	3.54067	3.53423	3.52263	3.94883	3.57007	3.56807	3.55204	3.56364	3.55421	3.53767
2210010C04Rik	4.24084	3.583	3.55608	3.55864	3.95316	3.99639	3.54709	3.51506	3.51762	3.57275	3.58556	3.96488	4.03513	3.53173	3.53429	4.00545	3.52274	3.50993	3.52018	3.58044	3.583	3.55608	3.55864	3.52916	3.53685	3.54709	4.16739	3.51762	3.57275	3.58556	3.96215	3.5612	3.53173	4.50521	3.54197	3.50993	3.94456	3.97263	4.13062	3.54775	3.88289	4.3588	3.58722	3.49738	3.89655	3.57401	3.46534	4.00605	3.54006
2210011C24Rik	3.80628	3.75526	3.33968	3.35156	3.8251	3.43452	4.10477	3.51747	3.52935	3.88445	3.94452	3.3278	3.36344	3.41076	3.84177	3.45827	3.55311	3.49371	3.54123	4.18594	3.28049	3.33968	3.77808	3.39888	3.43452	3.48203	3.9815	3.52935	3.23297	4.0138	3.3278	3.36344	3.41076	3.42264	3.45827	3.49371	3.96555	3.55311	3.83992	3.44886	3.4843	3.91394	3.49726	3.38612	3.36236	3.42284	3.8227	3.83198	3.41323
2210013O21Rik	10.0737	10.0263	9.57722	9.52866	9.84406	9.61603	9.67842	9.74729	9.85187	10.1968	9.95377	9.64625	9.68406	9.61127	9.72213	9.79898	9.90011	9.91429	9.88171	9.95268	9.99991	9.75304	9.92791	9.98143	9.91853	9.88126	9.97366	10.0874	10.1284	10.0798	9.72879	9.74593	10.0453	9.86581	9.93691	9.97858	9.81109	10.0602	9.87137	9.94717	9.89978	9.86201	10.1566	9.95657	10.0792	10.021	9.98892	10.1257	9.94162
2210016F16Rik	7.87405	8.06572	7.46161	7.42117	7.48759	7.59063	7.48735	7.61828	7.52102	7.57558	7.90852	7.46225	7.38212	7.29284	7.4755	7.43147	7.84445	7.60118	7.86543	7.68844	7.99475	7.60598	7.56742	7.70523	7.71153	7.93116	7.78728	7.94694	7.90204	8.06029	7.56028	7.55226	7.68672	7.71741	7.48784	7.87279	7.67712	7.90392	7.65821	7.66386	7.54856	7.81087	7.69794	7.70907	7.77229	7.45393	7.67867	7.96517	7.82731
2210016L21Rik	10.4007	10.305	10.1151	10.1725	10.1839	10.1908	10.2986	10.3331	10.3315	10.4	10.4896	10.1405	10.2187	10.1424	10.3047	10.3862	10.2642	10.4022	10.3656	10.2284	10.4644	10.0236	10.158	10.2435	10.2479	10.4128	10.2001	10.3733	10.2817	10.3883	10.0952	10.2094	10.2697	10.1795	10.2666	10.3934	10.2699	10.4132	10.269	10.3925	10.2255	10.1917	10.168	10.294	10.2179	10.0532	10.0334	10.1162	10.3623
2210039B01Rik	3.69493	3.69388	3.69206	3.69101	3.69024	3.68708	3.68288	3.68316	4.11214	3.69808	3.69282	3.69311	3.68995	3.68919	3.68814	3.68498	3.68001	3.68527	3.68106	4.11053	3.69388	3.69206	3.69101	3.69024	3.68708	4.11359	3.68316	3.68211	3.69808	4.2843	3.69311	3.68995	3.68919	3.68814	4.14448	3.68527	4.10468	3.68001	3.61422	3.61212	3.61241	3.58107	4.0189	3.71575	3.71785	3.6847	4.11634	3.71947	3.61528
2210404E10Rik	3.53429	3.53429	3.53429	3.53429	3.53429	3.53429	3.53429	3.53429	3.53429	3.53429	3.53429	3.53429	3.53429	3.53429	3.53429	3.53429	3.53429	3.53429	3.53429	3.53429	3.53429	3.53429	3.53429	3.53429	3.53429	3.53429	3.53429	3.53429	3.53429	3.53429	3.53429	3.53429	3.53429	3.53429	3.53429	3.53429	3.53429	3.53429	3.53429	3.53429	3.53429	3.53429	3.53429	3.53429	3.53429	3.53429	3.53429	3.53429	3.53429
2210406O10Rik	4.00156	4.18257	3.64058	4.50347	4.21087	3.92637	4.57623	4.3534	4.22254	3.82092	4.22891	3.97595	4.10451	4.3696	4.05179	4.05322	4.16575	4.05265	4.16156	4.15943	4.21224	3.87528	4.04933	4.13036	4.19597	4.24798	3.85684	4.1804	4.14525	4.07537	4.26856	3.79602	3.89073	4.02981	4.30238	4.062	4.13892	4.65385	4.23037	4.39271	4.13505	3.85236	3.55447	3.5978	3.8591	3.36664	3.82227	3.77161	3.8121
2210407C18Rik	3.7162	3.34152	3.32543	3.3312	3.30934	3.78673	3.79108	3.3221	3.32787	3.78008	3.80952	3.31966	3.33697	3.31511	3.73938	3.33819	3.78257	3.31056	3.33364	4.04944	3.95014	3.32543	3.3312	3.30934	3.77261	3.34973	3.3221	3.74831	3.31844	3.34728	3.31966	3.33697	3.31511	3.32088	3.9866	3.75849	3.75717	3.78958	3.42409	3.8381	3.77764	3.42445	3.38528	3.377	3.36546	3.36582	3.34937	3.30443	3.41832
2210408F21Rik	1.35915	1.87502	1.27859	1.2678	1.27015	1.40024	1.9057	1.72552	1.61294	0.962201	1.62534	1.22854	1.2893	1.26976	1.39379	1.53494	1.80848	1.43237	1.6548	1.00203	1.44526	1.19159	1.36115	1.05914	1.39061	2.09179	1.54668	1.70904	0.81312	1.38436	1.17059	1.53535	1.39878	1.28436	1.47443	1.36505	1.9043	1.66635	1.63725	1.80646	0.99157	0.410202	0.365885	0.737526	0.962492	-0.421805	0.552936	0.0820284	1.89097
2210408I21Rik	9.02786	8.8808	9.445	9.41875	9.35912	9.06947	9.25253	9.15336	8.98318	8.79454	8.98197	9.35193	9.37216	9.15282	9.19886	9.18494	9.08844	9.00551	9.10015	9.18655	9.09976	9.40523	9.39908	9.33885	8.94617	9.23435	9.25816	9.19715	9.13961	8.96158	9.40349	9.44601	9.44599	9.45451	9.08262	9.26364	9.08287	8.98774	9.16497	9.26632	9.09509	9.39147	9.35711	9.26552	9.30798	9.39523	9.37762	9.07323	9.23996
2210409D07Rik	3.50014	3.60405	3.68997	3.62259	3.17117	3.20832	3.25784	3.25238	3.26476	3.54451	3.14495	3.55375	3.17664	3.18356	3.19594	3.23308	3.28953	3.22762	3.68529	3.12019	3.74594	3.15187	3.16425	3.17117	3.20832	3.25784	3.25238	3.26476	3.08305	3.14495	3.54552	3.61934	3.18356	3.63874	3.23308	3.86196	3.70217	3.74108	3.3307	3.35546	3.35	3.28111	3.25089	3.31289	3.28813	3.23854	3.30743	3.26483	3.76308
2210409E12Rik	3.53429	3.53429	3.53429	3.53429	3.53429	3.53429	3.53429	3.53429	3.53429	3.53429	3.53429	3.53429	3.53429	3.53429	3.53429	3.53429	3.53429	3.53429	3.53429	3.53429	3.53429	3.53429	3.53429	3.53429	3.53429	3.53429	3.53429	3.53429	3.53429	3.53429	3.53429	3.53429	3.53429	3.53429	3.53429	3.53429	3.53429	3.53429	3.53429	3.53429	3.53429	3.53429	3.53429	3.53429	3.53429	3.53429	3.53429	3.53429	3.53429
2210414B05Rik	3.4988	3.50027	3.49739	3.49886	3.4945	3.49892	3.50481	3.49898	3.50045	3.49438	3.50175	3.49591	3.50033	3.49597	3.49745	3.50187	3.5034	3.49603	3.50193	3.4988	3.50027	3.49739	3.49886	3.95192	3.49892	3.50481	3.49898	3.50045	3.49438	3.50175	3.49591	3.50033	3.49597	3.49745	3.50187	3.49603	3.50193	3.5034	3.51436	3.51731	3.51148	3.50943	3.50065	3.51558	3.51264	3.5077	3.50975	3.4995	3.51289
2210416O15Rik	3.93133	3.54824	3.56231	3.56202	3.57638	4.03523	4.01484	3.58899	3.5887	3.54941	3.54795	3.9745	3.56173	3.57609	3.57579	3.57492	3.58811	3.58957	3.58841	3.54853	3.54824	3.56231	3.56202	3.57638	3.5755	4.0029	4.05228	3.5887	3.97228	3.54795	3.5626	3.56173	3.57609	3.57579	3.57492	3.58957	3.58841	3.58811	3.96504	3.54801	3.56266	3.98731	3.57521	3.5483	3.54888	3.56027	3.56295	3.57848	3.54888
2210417A02Rik	3.64443	3.64104	3.65255	3.64915	3.66406	3.65387	3.6403	3.6586	3.6552	3.65461	3.63764	3.65594	3.64576	3.66066	4.07496	3.64709	3.64841	3.66539	3.65181	3.64443	3.64104	3.65255	3.64915	3.66406	3.65387	3.6403	3.6586	3.6552	3.65461	3.63764	3.65594	3.64576	3.66066	3.65727	3.64709	3.66539	3.65181	3.64841	4.30479	3.59002	3.60832	3.6155	3.64059	3.60331	3.6101	3.62878	3.62161	3.65009	3.60021
2210418O10Rik	3.53429	3.53429	3.53429	3.53429	3.53429	3.53429	3.53429	3.53429	3.53429	3.53429	3.53429	3.53429	3.53429	3.53429	3.53429	3.53429	3.53429	3.53429	3.53429	3.53429	3.53429	3.53429	3.53429	3.53429	3.53429	3.53429	3.53429	3.53429	3.53429	3.53429	3.53429	3.53429	3.53429	3.53429	3.53429	3.53429	3.53429	3.53429	3.53429	3.53429	3.53429	3.53429	3.53429	3.53429	3.53429	3.53429	3.53429	3.53429	3.53429
2210420H20Rik	3.53429	3.53429	3.53429	3.53429	3.53429	3.53429	3.53429	3.53429	3.53429	3.53429	3.53429	3.53429	3.53429	3.53429	3.53429	3.53429	3.53429	3.53429	3.53429	3.53429	3.53429	3.53429	3.53429	3.53429	3.53429	3.53429	3.53429	3.53429	3.53429	3.53429	3.53429	3.53429	3.53429	3.53429	3.53429	3.53429	3.53429	3.53429	3.53429	3.53429	3.53429	3.53429	3.53429	3.53429	3.53429	3.53429	3.53429	3.53429	3.53429
2300002M23Rik	3.64778	3.59578	3.11656	3.1277	3.53703	3.14609	3.19064	3.58855	3.17562	3.53884	3.13158	3.686	3.13884	3.59078	3.8526	3.16837	3.1979	3.56651	3.76642	3.10931	3.12044	3.11656	3.1277	3.11268	3.5902	3.19064	3.16449	3.17562	3.0759	3.13158	3.51311	3.13884	3.12382	3.13496	3.81464	3.14221	3.18676	3.1979	3.31429	3.33656	3.31041	3.26392	3.2155	3.26716	3.24489	3.19452	3.24101	3.18145	3.30315
2300003K06Rik	3.53429	3.53429	3.53429	3.53429	3.53429	3.53429	3.53429	3.53429	3.53429	3.53429	3.53429	3.53429	3.53429	3.53429	3.53429	3.53429	3.53429	3.53429	3.53429	3.53429	3.53429	3.53429	3.53429	3.53429	3.53429	3.53429	3.53429	3.53429	3.53429	3.53429	3.53429	3.53429	3.53429	3.53429	3.53429	3.53429	3.53429	3.53429	3.53429	3.53429	3.53429	3.53429	3.53429	3.53429	3.53429	3.53429	3.53429	3.53429	3.53429
2300009A05Rik	5.63993	5.44551	5.19599	5.10137	5.1762	5.04065	5.30288	5.11915	5.33626	5.69209	5.56949	5.53943	4.67985	5.16245	4.97002	5.46353	5.46847	5.32766	5.23607	4.87173	5.40233	4.48324	4.7728	4.8943	5.4463	5.2838	4.89932	5.25461	5.11675	5.05002	4.94339	5.06695	4.67937	4.74752	5.0821	5.44486	5.01818	5.59657	5.24255	5.34909	5.22305	5.31532	5.41305	5.40464	4.79409	5.29209	5.20899	4.93786	5.4204
2310001H17Rik	4.05759	3.75398	3.67665	3.68067	4.15017	3.92703	3.97535	3.77914	3.39526	4.00012	3.65502	3.6015	3.82348	3.27461	3.29293	3.9023	3.85254	4.03904	3.80353	3.79466	3.60879	3.22723	3.65144	3.86387	3.31125	3.79681	3.37694	3.39526	3.91072	4.00003	3.92928	4.18898	3.27461	4.07063	3.96517	3.76571	3.81551	4.16695	3.75464	3.93773	3.74319	3.34269	3.95541	4.23324	3.37521	3.74593	3.9403	3.81436	3.34412
2310001K24Rik	3.56032	3.55795	3.55254	3.55018	3.54713	3.54003	3.53055	3.52988	3.52751	3.56743	3.55559	3.55491	3.54781	3.54476	3.5424	3.53529	3.96697	3.53462	3.52514	3.56032	3.55795	3.55254	3.55018	3.54713	3.54003	3.53055	3.52988	3.52751	3.56743	3.55559	3.55491	3.54781	3.54476	3.5424	3.53529	3.53462	3.52514	3.52278	3.54578	3.54105	3.54037	3.55917	3.56323	3.51785	3.52258	3.53597	3.51717	3.5236	3.54815
2310002D06Rik	3.39623	3.39983	3.39223	3.39583	3.38464	3.39543	3.40983	3.82006	3.82955	3.84732	3.40343	3.38863	3.39943	3.38823	3.39183	3.40263	3.40583	3.38783	3.40223	3.39623	3.39983	3.79944	3.39583	3.38464	3.39543	3.40983	3.39503	3.39863	3.38544	3.40343	3.38863	3.39943	3.38823	3.83512	3.40263	3.38783	3.40223	3.40583	3.45966	3.46686	3.45206	3.43417	3.41217	3.45012	3.44292	3.41743	3.43532	3.40973	3.45606
2310002F09Rik	6.69965	6.25471	6.30453	6.36751	6.29748	6.55263	6.20056	6.59564	6.47549	6.44838	6.72675	6.27376	5.53571	6.67147	6.41904	6.23146	6.0971	6.53252	5.96867	6.46298	6.18958	5.64138	5.58855	6.60254	5.98477	5.93175	6.29042	5.86129	6.39227	6.46401	6.67948	6.29566	6.74203	6.21523	6.34151	6.36882	6.11912	5.96996	6.4787	6.07413	6.36929	6.85532	7.11573	6.72167	6.78355	7.29147	6.687	7.16317	6.26564
2310002L09Rik	3.73517	3.73631	3.72943	3.73057	3.72255	4.16475	3.73053	3.72137	3.72251	3.73175	3.73745	3.72829	3.73171	3.72369	3.72483	3.72825	3.72479	3.71909	3.72365	3.73517	3.73631	3.72943	3.73057	3.72255	3.72597	3.73053	3.72137	3.72251	3.73175	3.73745	3.72829	3.73171	3.72369	3.72483	3.72825	3.71909	3.72365	3.72479	4.26376	3.633	3.62384	4.11876	3.69955	3.65942	3.65713	3.73741	4.03251	3.63767	3.62958
2310003N18Rik	3.50492	3.98084	3.89174	3.51399	3.51073	3.52306	3.53949	3.53212	3.53623	3.49259	3.51313	3.50577	3.51809	3.51484	3.51895	3.53127	3.54445	3.52391	3.54034	3.50492	3.50902	3.50988	3.51399	3.51073	3.52306	3.53949	3.53212	3.53623	3.49259	3.51313	3.50577	3.51809	3.51484	3.51895	3.53127	3.52391	3.54034	3.54445	3.51797	3.52619	3.51883	3.51207	3.49649	3.55276	3.54454	3.53864	3.54539	3.5257	3.51387
2310005A03Rik	3.49746	3.49584	3.48602	3.4844	3.4762	3.47134	3.90554	3.45828	3.45666	3.50232	3.49422	3.48764	3.48278	3.47458	3.47296	3.4681	3.45342	3.46152	3.45504	3.49746	3.49584	3.48602	3.4844	3.4762	3.47134	3.46486	3.45828	3.45666	3.50232	3.49422	3.89596	3.48278	3.47458	3.47296	3.4681	3.46152	3.45504	3.90358	3.51177	3.50854	3.50195	3.49105	3.48771	3.49217	3.49541	3.47469	3.48559	3.48386	3.51339
2310005E17Rik	3.53429	3.53429	3.53429	3.53429	3.53429	3.53429	3.53429	3.53429	3.53429	3.53429	3.53429	3.53429	3.53429	3.53429	3.53429	3.53429	3.53429	3.53429	3.53429	3.53429	3.53429	3.53429	3.53429	3.53429	3.53429	3.53429	3.53429	3.53429	3.53429	3.53429	3.53429	3.53429	3.53429	3.53429	3.53429	3.53429	3.53429	3.53429	3.53429	3.53429	3.53429	3.53429	3.53429	3.53429	3.53429	3.53429	3.53429	3.53429	3.53429
2310007B03Rik	3.63317	4.30211	3.60724	3.60448	3.58408	3.57579	3.56474	3.97115	3.54434	3.64146	3.62764	3.61001	3.60172	4.04643	3.57855	3.57026	3.53881	3.55263	3.54157	3.63317	3.6304	4.18181	4.43742	3.58408	3.57579	3.99212	4.19919	3.96404	3.64146	3.62764	3.61001	3.60172	4.03665	4.01958	3.57026	3.55263	3.54157	3.53881	3.57353	3.568	3.9169	3.70038	3.68827	3.8696	3.86563	3.5879	3.43789	4.00821	4.33221
2310008N11Rik	3.61978	3.61571	3.6193	3.61523	3.62289	3.61067	3.59438	3.60611	3.60204	3.632	3.61164	3.62337	3.61116	3.61882	3.61474	3.60253	3.5939	3.61426	3.59797	3.61978	3.61571	3.6193	3.61523	3.62289	3.61067	3.59438	3.60611	3.60204	3.632	3.61164	3.62337	3.61116	3.61882	3.61474	3.60253	3.61426	4.01933	3.5939	3.58087	3.57272	3.58446	3.58763	3.60751	3.57588	3.58402	3.59079	3.58761	3.61157	4.20687
2310009A05Rik	6.14568	6.10218	5.59824	5.82006	5.18226	5.4317	5.87211	6.19965	6.17272	6.07452	6.40014	5.61684	5.4878	5.8711	5.76883	5.89188	5.99983	5.90197	5.84527	5.76217	5.91045	5.51453	5.36179	5.58715	5.97941	5.73743	5.82348	5.69269	5.91554	5.83764	5.48408	5.20702	5.64648	5.48842	5.7094	5.80914	5.62912	6.08167	5.84119	5.92851	6.01462	5.32296	5.53454	5.71468	5.44046	5.38499	5.62636	5.37504	5.82525
2310009B15Rik	5.39862	5.18298	4.70998	4.82492	4.75889	4.93977	5.07421	5.04205	5.26834	5.51941	4.81756	4.70907	4.54569	5.11429	4.98644	4.65388	5.25138	5.3619	4.94197	4.93918	5.06558	4.77361	4.46218	4.59637	5.06757	5.05933	5.05334	4.67606	5.08955	5.48753	4.83473	4.7035	4.83709	5.302	4.63962	4.70327	5.05417	5.12619	4.61474	4.74461	4.86329	4.91039	4.85486	5.31002	4.45111	4.75037	5.08832	5.28572	5.29873
2310010J17Rik	4.1116	3.85532	3.4656	3.47107	3.95103	3.89323	4.05366	3.98685	4.1879	3.82482	3.45609	3.46013	3.47654	3.48605	3.49151	3.50792	4.15197	3.51196	4.15779	3.89381	4.11973	4.0908	3.47107	4.17691	3.49698	3.51886	3.5229	3.52837	3.42874	4.17715	3.8085	3.47654	3.48605	3.49151	3.50792	3.51196	3.89851	3.53931	3.94541	3.94298	3.50945	4.02801	3.36462	3.63778	4.25271	3.50388	3.98657	3.62945	3.87066
2310011J03Rik	7.70999	7.86129	7.11672	7.29641	6.99986	7.25172	7.64862	7.43454	7.50918	7.49883	7.64518	7.01374	7.34153	7.11124	7.23459	7.52361	7.44412	7.51986	7.60633	7.18754	7.45223	6.80779	7.09593	7.05884	7.30158	7.45201	7.48688	7.53096	7.25712	7.5827	6.76562	7.07549	7.12098	7.0075	7.4793	7.29111	7.5881	7.63908	7.3483	7.42639	7.09697	6.94067	6.89938	7.2131	6.99183	6.582	6.98362	6.74334	7.63097
2310015A10Rik	6.7435	7.21436	6.22565	6.34299	6.4227	6.60963	6.84405	6.4249	6.80245	6.814	6.84164	6.59194	6.66122	6.78493	6.56354	6.67302	6.94737	6.58131	6.75127	6.50148	6.87063	6.51617	6.65172	6.45248	6.84689	6.78228	6.75006	6.72772	6.66719	7.00297	6.76052	6.59482	6.48905	6.56281	6.90649	6.72199	7.03417	6.94273	6.57125	6.81986	6.73537	6.49787	6.15179	6.52436	6.21529	6.41799	6.5071	6.37985	6.60997
2310015D24Rik	2.65832	2.4455	2.64116	1.99286	2.454	2.79201	2.33905	2.40091	2.43731	2.50437	2.32765	2.29669	2.79047	2.46736	2.40085	2.57649	2.63118	2.84711	2.92989	2.69634	2.24353	2.56967	2.26334	2.61628	2.66999	2.897	2.46601	2.7088	2.75175	2.76929	2.95286	2.78702	2.64215	2.79112	2.76234	2.98084	2.45754	2.74637	2.49419	2.55126	2.50248	2.62074	1.91332	2.82794	2.18594	2.12323	2.19423	2.05983	2.46565
2310016D03Rik	3.6207	3.61328	3.61083	3.6034	3.60838	3.58611	3.55641	3.56881	3.56138	3.64298	3.60585	3.61825	3.59598	3.60096	3.59353	3.57126	3.98901	3.58366	3.55396	3.6207	3.61328	3.61083	3.6034	3.60838	3.58611	3.55641	3.56881	3.56138	3.64298	3.60585	3.61825	3.59598	3.60096	3.59353	3.57126	3.58366	3.55396	3.54654	3.57998	3.56513	3.57753	3.59117	3.61842	3.53282	3.54767	3.55886	3.54522	3.5799	3.58741
2310020H05Rik	3.53429	3.53429	3.53429	3.53429	3.53429	3.53429	3.53429	3.53429	3.53429	3.53429	3.53429	3.53429	3.53429	3.53429	3.53429	3.53429	3.53429	3.53429	3.53429	3.53429	3.53429	3.53429	3.53429	3.53429	3.53429	3.53429	3.53429	3.53429	3.53429	3.53429	3.53429	3.53429	3.53429	3.53429	3.53429	3.53429	3.53429	3.53429	3.53429	3.53429	3.53429	3.53429	3.53429	3.53429	3.53429	3.53429	3.53429	3.53429	3.53429
2310022A10Rik	8.49379	8.30936	8.58758	8.60385	8.49161	8.52394	8.64189	8.66648	8.61682	8.61563	8.51943	8.58279	8.59242	8.62086	8.66683	8.69898	8.46307	8.67366	8.55779	8.48976	8.5584	8.33586	8.59333	8.4515	8.63164	8.63049	8.54642	8.474	8.59173	8.54407	8.25855	8.4809	8.65303	8.40783	8.51238	8.44713	8.40757	8.44848	8.50073	8.49597	8.50131	8.52877	8.33659	8.47813	8.4678	8.42242	8.23722	8.4448	8.57145
2310022B05Rik	11.8669	12.1409	11.243	11.2077	11.2043	11.3192	11.2984	11.5718	11.4361	11.823	11.7765	11.3056	11.3559	11.4677	11.1844	11.4359	11.5232	11.3995	11.4986	11.4199	11.3756	11.008	11.0561	11.1946	11.2812	11.3287	11.5846	11.5007	11.46	11.5433	10.8745	10.9654	11.3179	11.1616	11.1718	11.272	11.4754	11.4689	11.395	11.3942	11.5381	11.5763	11.3879	11.5432	11.3202	11.4892	11.5288	11.7216	11.3935
2310030A07Rik	3.53429	3.53429	3.53429	3.53429	3.53429	3.53429	3.53429	3.53429	3.53429	3.53429	3.53429	3.53429	3.53429	3.53429	3.53429	3.53429	3.53429	3.53429	3.53429	3.53429	3.53429	3.53429	3.53429	3.53429	3.53429	3.53429	3.53429	3.53429	3.53429	3.53429	3.53429	3.53429	3.53429	3.53429	3.53429	3.53429	3.53429	3.53429	3.53429	3.53429	3.53429	3.53429	3.53429	3.53429	3.53429	3.53429	3.53429	3.53429	3.53429
2310030G06Rik	5.24339	4.95698	4.9411	4.96524	4.99726	4.9225	5.20311	4.83678	5.21666	4.69297	5.06691	4.68433	5.33536	4.7737	4.72261	5.02515	4.85509	5.01701	5.2997	5.04335	4.91169	4.87366	4.46099	4.77561	4.92328	4.65338	5.01887	4.86373	4.80081	4.65874	4.7283	4.92977	4.7598	4.99296	5.13553	5.00668	4.69046	4.96399	5.22805	5.3092	4.90816	4.52	4.74186	4.89009	4.58208	4.4492	4.73235	4.84388	5.24243
2310033P09Rik	7.65036	7.47562	7.64764	7.40893	7.5055	7.60533	7.51111	7.8046	7.50559	7.52552	7.43689	7.34069	7.63227	7.14879	7.72435	7.49322	7.5846	7.58886	7.47989	7.58112	7.54945	7.2737	7.32498	7.67173	7.52086	7.40508	7.1338	7.56569	7.37165	7.56592	7.54879	7.56323	7.48542	7.35034	7.42381	7.49665	7.27518	7.42418	7.6131	7.53794	7.49403	7.53834	7.68092	7.43967	7.5578	7.44594	7.66216	7.53792	7.46691
2310034C09Rik	3.53429	3.53429	3.53429	3.53429	3.53429	3.53429	3.53429	3.53429	3.53429	3.53429	3.53429	3.53429	3.53429	3.53429	3.53429	3.53429	3.53429	3.53429	3.53429	3.53429	3.53429	3.53429	3.53429	3.53429	3.53429	3.53429	3.53429	3.53429	3.53429	3.53429	3.53429	3.53429	3.53429	3.53429	3.53429	3.53429	3.53429	3.53429	3.53429	3.53429	3.53429	3.53429	3.53429	3.53429	3.53429	3.53429	3.53429	3.53429	3.53429
2310034G01Rik	4.57986	4.74061	4.14682	4.56695	4.11809	3.957	4.41482	3.80583	4.24421	4.23564	4.2939	4.03182	4.06264	4.57687	4.12647	3.80007	4.29142	4.46589	4.47094	3.98269	4.29315	3.79858	4.34161	4.44912	4.19136	4.68154	4.57707	4.32087	4.21238	4.26721	4.40224	4.30888	4.30012	4.17242	4.3451	4.34529	4.13233	4.30496	4.27981	4.50367	4.44578	4.50884	4.1967	4.17703	4.31804	4.21085	4.18518	4.51851	4.42166
2310034O05Rik	4.11898	4.05128	3.8827	3.49472	3.84721	3.40836	3.83013	3.74606	3.92303	3.59522	3.57164	3.50415	3.49	3.4178	3.83066	4.05487	4.3724	3.33144	4.02055	3.58108	4.18405	3.90683	3.91868	4.42462	3.40836	3.3895	3.32201	3.73703	4.01584	3.57164	4.07863	3.93196	3.4178	3.85447	3.8582	3.96172	3.73624	4.19709	3.93655	4.20434	4.07946	3.9115	3.42609	3.49442	3.50385	3.87809	3.82719	3.37359	3.96764
2310035C23Rik	11.2956	11.0526	11.9227	11.7821	11.9356	11.6576	11.6317	11.522	11.4598	11.3839	11.36	11.8836	11.7926	11.72	11.7378	11.6078	11.5487	11.5338	11.5351	11.7368	11.6262	12.0956	11.8927	11.8328	11.6761	11.609	11.6848	11.5445	11.6582	11.5034	12.1268	11.9512	11.7982	11.9469	11.6805	11.64	11.5783	11.548	11.6187	11.6979	11.6368	11.8861	11.8528	11.7626	11.7773	11.9784	11.7993	11.7562	11.6293
2310036O22Rik	9.15913	9.24185	8.95308	8.75973	9.13897	8.79116	8.88442	9.16078	9.09984	9.26605	9.19709	8.99801	8.7928	8.93761	8.93503	8.87394	9.06521	9.28093	9.16979	9.08063	9.06913	8.73478	8.89619	8.95774	8.87106	9.06672	8.96702	8.92173	9.32824	9.39818	8.86602	9.04961	8.9554	9.04327	9.00386	9.0233	8.97053	8.99417	8.99782	9.07349	9.04751	9.32825	9.38829	9.13164	9.03732	9.31314	8.99336	9.643	9.1146
2310039H08Rik	6.08967	5.88296	5.50153	5.84729	5.92482	5.48136	5.38147	5.82779	6.02707	6.19273	6.35666	6.12572	5.59127	5.98905	6.19805	5.78493	5.79976	6.08152	6.04899	6.00835	6.0363	5.76886	5.36995	6.17258	6.00398	5.89514	5.89433	6.00687	6.14513	5.82805	5.78798	5.89505	5.71083	5.80175	5.62969	6.21578	6.15543	5.81162	6.29135	6.1413	6.03607	6.04047	6.26568	6.18708	5.87541	6.24889	6.15396	5.88947	5.81949
2310039L15Rik	3.53386	3.53282	3.52385	3.52281	3.51488	3.51176	3.50759	3.5007	3.49966	3.53699	3.53178	3.52489	3.52177	3.51384	3.5128	3.50967	3.49758	3.50279	3.49862	3.53386	3.53282	3.52385	3.52281	3.51488	3.51176	3.50759	3.5007	3.9188	3.53699	3.53178	3.52489	3.52177	3.51384	3.5128	3.50967	3.50279	3.49862	3.49758	3.53011	3.52803	3.52114	3.52137	3.51656	3.52322	3.52531	3.51656	3.51634	3.51257	3.53115
2310040G24Rik	6.91166	6.81492	6.59252	6.17292	6.56519	6.3424	6.70716	6.53176	6.77994	7.19239	7.00302	6.80086	6.60738	6.20087	6.54574	6.84441	6.76129	6.84816	6.53152	6.75028	6.76414	6.23552	6.70915	6.56707	6.75684	6.56918	6.26801	6.63459	6.9497	6.96425	6.19457	6.22204	6.58212	6.70654	6.37233	7.03396	6.70206	6.78757	6.71169	6.55064	6.68037	6.69163	7.08169	6.93091	6.78948	7.20395	6.85755	7.10474	6.8075
2310043L19Rik	3.51202	3.50815	3.51374	3.50987	3.51934	3.50773	3.49224	3.50558	3.50171	3.52363	3.50428	3.51761	3.506	3.51547	3.5116	3.49999	3.49397	3.51332	3.49784	3.51202	3.50815	3.51374	4.1106	3.51934	3.50773	3.49224	3.96695	3.50171	3.52363	3.50428	3.51761	3.506	3.51547	3.5116	3.49999	3.51332	3.49784	3.49397	3.52789	3.52015	3.53348	3.5105	3.53158	3.4963	3.50404	3.48665	3.50963	3.53458	3.53176
2310043O21Rik	3.53429	3.53429	3.53429	3.53429	3.53429	3.53429	3.53429	3.53429	3.53429	3.53429	3.53429	3.53429	3.53429	3.53429	3.53429	3.53429	3.53429	3.53429	3.53429	3.53429	3.53429	3.53429	3.53429	3.53429	3.53429	3.53429	3.53429	3.53429	3.53429	3.53429	3.53429	3.53429	3.53429	3.53429	3.53429	3.53429	3.53429	3.53429	3.53429	3.53429	3.53429	3.53429	3.53429	3.53429	3.53429	3.53429	3.53429	3.53429	3.53429
2310045n01rik-mef2b	4.0282	4.12025	3.66004	3.6585	3.67616	4.1311	3.66538	4.10903	3.68304	3.65008	4.29453	4.07329	4.13101	4.33158	3.67308	4.13277	3.67996	4.11135	4.49607	4.06255	3.64391	3.66004	3.6585	4.31857	3.67154	3.66538	3.68458	4.10257	4.07295	4.06449	4.06982	4.09904	4.13164	3.67308	4.12721	3.68767	3.6815	4.12984	4.0151	3.59562	4.42831	4.16355	3.58391	3.68325	4.25642	4.3582	3.70246	3.72629	4.22066
2310050C09Rik	3.53429	3.53429	3.53429	3.53429	3.53429	3.53429	3.53429	3.53429	3.53429	3.53429	3.53429	3.53429	3.53429	3.53429	3.53429	3.53429	3.53429	3.53429	3.53429	3.53429	3.53429	3.53429	3.53429	3.53429	3.53429	3.53429	3.53429	3.53429	3.53429	3.53429	3.53429	3.53429	3.53429	3.53429	3.53429	3.53429	3.53429	3.53429	3.53429	3.53429	3.53429	3.53429	3.53429	3.53429	3.53429	3.53429	3.53429	3.53429	3.53429
2310057J18Rik	3.74537	3.73602	3.74348	3.73414	3.75094	3.72291	4.12534	3.71168	3.70234	3.7734	3.72668	3.75282	3.7248	3.7416	3.73225	3.70422	3.68365	3.73037	3.693	3.74537	3.73602	3.74348	3.73414	3.75094	3.72291	3.68554	3.71168	3.70234	3.7734	3.72668	3.75282	3.7248	3.7416	3.73225	3.70422	3.73037	3.693	3.68365	3.64823	3.62954	3.65568	4.02599	4.07872	3.70825	4.13083	3.67808	3.73439	3.78856	3.65757
2310057M21Rik	7.76103	7.79208	8.1155	8.02819	8.07035	8.18401	8.06903	8.17311	8.0187	7.9072	8.07896	8.06855	8.01707	7.90396	8.19491	8.18941	8.09264	8.10403	7.97428	8.1496	8.24477	8.29864	8.18204	8.21721	8.25693	8.20561	8.18082	8.04716	8.05494	8.16147	8.24301	8.23049	8.07177	8.22607	8.07553	8.05055	8.18484	8.20859	8.12637	8.06843	8.00991	8.02544	8.00205	7.89391	8.15815	7.97004	7.93608	7.71007	8.19734
2310057N15Rik	3.53429	3.53429	3.53429	3.53429	3.53429	3.53429	3.53429	3.53429	3.53429	3.53429	3.53429	3.53429	3.53429	3.53429	3.53429	3.53429	3.53429	3.53429	3.53429	3.53429	3.53429	3.53429	3.53429	3.53429	3.53429	3.53429	3.53429	3.53429	3.53429	3.53429	3.53429	3.53429	3.53429	3.53429	3.53429	3.53429	3.53429	3.53429	3.53429	3.53429	3.53429	3.53429	3.53429	3.53429	3.53429	3.53429	3.53429	3.53429	3.53429
2310061I04Rik	9.22616	9.15426	9.19806	9.20886	9.20462	9.2362	9.21699	9.16051	9.1819	9.17021	9.25564	9.12915	9.23815	9.28398	9.27186	9.20241	9.17212	9.28626	9.23105	9.20725	9.2197	9.11822	9.07559	9.19599	9.11436	9.16515	9.04123	9.01148	9.28842	9.17619	9.12381	9.03301	9.11035	9.04599	9.36197	9.15397	9.19808	9.2718	9.30357	9.1274	9.16275	9.32842	9.14168	9.27067	9.19985	9.32112	9.22845	9.40535	9.19012
2310061N02Rik	3.53429	3.53429	3.53429	3.53429	3.53429	3.53429	3.53429	3.53429	3.53429	3.53429	3.53429	3.53429	3.53429	3.53429	3.53429	3.53429	3.53429	3.53429	3.53429	3.53429	3.53429	3.53429	3.53429	3.53429	3.53429	3.53429	3.53429	3.53429	3.53429	3.53429	3.53429	3.53429	3.53429	3.53429	3.53429	3.53429	3.53429	3.53429	3.53429	3.53429	3.53429	3.53429	3.53429	3.53429	3.53429	3.53429	3.53429	3.53429	3.53429
2310065F04Rik	3.59093	3.89951	3.58595	3.22077	3.59817	3.69405	3.75489	3.67303	4.00684	3.14682	3.90013	3.88815	3.24085	3.66001	3.80141	3.27465	3.30845	3.63065	3.69959	3.20705	3.65797	3.60854	3.64168	3.95906	3.67761	3.3148	3.24823	3.85933	3.8775	3.97619	3.18062	3.24085	3.19435	3.21442	3.27465	3.65521	3.88663	3.75837	3.34742	3.95435	3.68796	3.27776	3.91873	3.86605	3.41088	3.75361	3.38446	3.25766	3.94665
2310068J16Rik	4.11418	3.5849	3.61708	4.08092	4.24746	4.13409	4.14902	4.4529	4.5825	4.20226	4.05567	4.02072	3.63403	4.31582	3.66622	4.3472	3.74925	3.70688	3.74078	4.29164	3.5849	4.19112	4.04925	4.10444	3.67469	4.13845	3.72383	3.73231	3.551	4.01342	3.60861	4.07581	3.65775	3.66622	4.33815	3.70688	3.74078	3.74925	3.98207	3.98616	4.33009	3.60292	4.0363	4.06985	4.2108	4.08791	3.67288	4.24096	3.55874
2310069B03Rik	3.41174	4.08454	3.41735	3.41836	3.42193	3.42498	3.86958	4.03034	3.43262	3.4087	3.41378	3.41633	3.41938	3.42295	3.42397	3.42701	3.43465	3.42957	3.43363	3.41174	3.41276	3.41735	3.41836	3.42193	3.42498	3.42905	3.4316	3.43262	3.4087	3.83685	3.41633	3.41938	3.42295	3.42397	3.42701	3.42957	3.43363	3.43465	3.4748	3.47683	3.47939	3.40887	3.40939	3.49242	3.49039	3.42446	3.49498	3.49448	3.47379
2310069G16Rik	6.34378	6.72407	6.09531	6.11667	6.19106	6.29071	6.21705	6.39472	6.13235	6.29953	6.35478	6.53624	6.03865	6.17491	6.28358	6.24735	6.4381	6.28527	6.30015	6.24844	6.3481	6.35378	6.36999	5.80883	6.03484	6.14959	6.2054	6.18208	6.21226	6.40846	5.97741	6.01383	6.13979	6.15944	6.08017	6.08541	6.32883	6.59751	6.24448	6.35492	6.50109	6.27105	6.30637	6.27757	6.50124	6.57547	6.09561	6.36473	6.34572
2310075C17Rik	3.86503	3.59526	3.98287	3.61013	3.58677	3.84122	3.85952	3.65609	3.24382	3.72709	3.59642	3.54327	4.09824	3.82975	3.1813	3.87755	3.70883	3.20927	3.66202	3.52472	3.87162	3.14181	3.89257	3.15826	3.82366	3.23888	3.88118	3.83908	3.07928	3.54854	3.53502	3.78671	3.81702	3.62269	3.6777	4.09692	3.67911	3.71704	3.73927	3.75071	3.71342	3.35802	3.76475	3.21397	3.88949	3.22243	3.77248	3.16627	3.93957
2310079G19Rik	3.53429	3.53429	3.53429	3.53429	3.53429	3.53429	3.53429	3.53429	3.53429	3.53429	3.53429	3.53429	3.53429	3.53429	3.53429	3.53429	3.53429	3.53429	3.53429	3.53429	3.53429	3.53429	3.53429	3.53429	3.53429	3.53429	3.53429	3.53429	3.53429	3.53429	3.53429	3.53429	3.53429	3.53429	3.53429	3.53429	3.53429	3.53429	3.53429	3.53429	3.53429	3.53429	3.53429	3.53429	3.53429	3.53429	3.53429	3.53429	3.53429
2310081J21Rik	3.53429	3.53429	3.53429	3.53429	3.53429	3.53429	3.53429	3.53429	3.53429	3.53429	3.53429	3.53429	3.53429	3.53429	3.53429	3.53429	3.53429	3.53429	3.53429	3.53429	3.53429	3.53429	3.53429	3.53429	3.53429	3.53429	3.53429	3.53429	3.53429	3.53429	3.53429	3.53429	3.53429	3.53429	3.53429	3.53429	3.53429	3.53429	3.53429	3.53429	3.53429	3.53429	3.53429	3.53429	3.53429	3.53429	3.53429	3.53429	3.53429
2400006E01Rik	3.53429	3.53429	3.53429	3.53429	3.53429	3.53429	3.53429	3.53429	3.53429	3.53429	3.53429	3.53429	3.53429	3.53429	3.53429	3.53429	3.53429	3.53429	3.53429	3.53429	3.53429	3.53429	3.53429	3.53429	3.53429	3.53429	3.53429	3.53429	3.53429	3.53429	3.53429	3.53429	3.53429	3.53429	3.53429	3.53429	3.53429	3.53429	3.53429	3.53429	3.53429	3.53429	3.53429	3.53429	3.53429	3.53429	3.53429	3.53429	3.53429
2410002F23Rik	12.0302	11.9433	12.2662	12.2297	12.3151	11.9943	12.0392	12.1208	12.1207	12.4015	12.0605	12.3901	12.1428	12.1866	12.1996	12.1616	11.897	12.2302	11.976	12.2525	12.2893	12.4391	12.3876	12.4679	12.4351	12.1382	12.1102	12.2861	12.4868	12.253	12.4345	12.4025	12.5426	12.2988	12.3896	12.2751	12.0821	12.0902	12.1871	12.1696	12.2581	12.6956	12.6518	12.5572	12.415	13.0161	12.4535	12.9502	12.3866
2410003L11Rik	3.94643	3.42319	3.4133	3.42403	3.40341	3.4356	4.09971	3.44718	3.45791	3.38026	3.43392	3.40257	3.90926	3.41414	3.42487	3.45707	3.47937	3.42571	3.46864	3.82459	3.85578	3.4133	3.42403	3.85664	3.4356	3.91333	3.44718	3.87919	3.38026	3.43392	3.97375	3.43476	3.41414	3.42487	3.45707	4.05659	3.46864	3.47937	3.46306	3.88619	3.45317	3.44088	3.82322	3.53206	3.5106	3.48842	3.50071	3.43716	3.45233
2410004B18Rik	9.77254	9.69725	9.2685	9.09941	9.24478	9.38317	9.13989	9.26691	9.2599	9.51558	9.6862	9.05391	9.06196	9.31267	9.29547	9.06182	9.51359	9.37188	9.36249	9.61771	9.49117	8.87004	9.05361	9.15978	9.29165	9.11601	9.55099	9.19092	9.5911	9.58819	9.23076	9.08802	9.27179	9.3369	9.25355	9.51636	9.39385	9.37799	9.32475	9.5083	9.27906	9.55144	9.82951	9.51465	9.5584	9.89818	9.59626	9.94007	9.22937
2410004I01Rik	6.42712	6.66237	5.82456	6.05697	5.97239	6.4139	5.62733	6.03315	6.12441	6.16782	6.45374	6.13777	5.87957	5.77291	5.68467	6.16184	5.90196	6.25532	6.15019	5.66592	5.94381	5.9604	5.98418	6.03005	6.14769	5.61408	5.9895	6.00777	6.49687	6.45089	6.35979	6.23033	6.30026	5.71785	6.14542	6.30557	6.17798	6.3039	6.09865	5.97952	6.34246	6.22822	6.32326	6.55044	6.52763	6.93025	6.32854	6.68225	5.97032
2410004P03Rik	7.06689	7.14299	7.48173	6.94874	7.26664	7.23561	7.14466	7.36411	6.9415	7.28945	7.73321	7.17725	7.09745	7.26376	7.26268	7.15007	7.0721	7.51045	7.35256	7.37573	7.74748	7.24202	7.4097	7.30256	7.34287	7.02101	7.47649	7.48272	7.66219	7.65844	7.56012	7.16843	7.22891	7.6322	7.46333	7.79339	7.62143	7.30808	7.58828	7.14016	7.18626	7.54459	7.42611	7.57846	7.40944	7.91798	7.42258	7.77284	7.66133
2410006H16Rik	8.06789	8.20224	6.8765	6.98462	6.70132	7.01198	7.17699	7.38853	7.78394	8.03984	7.97745	7.05011	6.93946	7.2982	6.7354	7.24167	7.43718	7.64278	7.44778	7.11672	7.27434	6.44736	6.59997	7.08254	7.03254	7.45517	7.53714	7.42916	7.5421	7.55276	6.67832	7.05738	6.88238	6.91128	7.16248	7.09788	7.147	7.47718	7.41695	7.22576	7.09999	7.20904	7.21332	7.31828	7.01627	7.23212	7.06006	7.43415	7.59512
2410012E07Rik	3.62533	3.62472	3.63967	3.63906	3.65463	3.65279	3.65033	3.66652	3.6659	3.62718	3.6241	3.64029	3.63844	3.65402	3.6534	3.65156	3.66467	3.66775	3.66529	4.04233	3.62472	3.63967	3.63906	3.65463	3.65279	3.65033	3.66652	3.6659	3.62718	3.6241	3.64029	3.63844	3.65402	3.6534	3.65156	3.66775	3.66529	3.66467	3.5876	3.58637	3.60256	3.63374	3.65116	3.588	3.58923	3.63537	3.60419	3.62222	4.20953
2410015M20Rik	9.4694	9.73061	8.58737	8.79141	8.7082	8.79222	8.9863	9.18655	9.19024	9.2022	9.38049	8.6643	8.85691	8.84231	8.64157	9.01111	9.29331	9.02404	9.24326	9.00987	9.14718	8.57935	8.78885	8.64184	8.87765	8.91988	9.05961	9.21333	9.01083	9.37708	8.4759	8.64426	8.70306	8.79556	9.10043	9.05072	9.06641	9.09451	8.86483	9.21182	8.95275	8.83878	9.05578	8.90988	8.82975	8.62959	8.94121	8.87149	8.867
2410017I17Rik	3.53429	3.53429	3.53429	3.53429	3.53429	3.53429	3.53429	3.53429	3.53429	3.53429	3.53429	3.53429	3.53429	3.53429	3.53429	3.53429	3.53429	3.53429	3.53429	3.53429	3.53429	3.53429	3.53429	3.53429	3.53429	3.53429	3.53429	3.53429	3.53429	3.53429	3.53429	3.53429	3.53429	3.53429	3.53429	3.53429	3.53429	3.53429	3.53429	3.53429	3.53429	3.53429	3.53429	3.53429	3.53429	3.53429	3.53429	3.53429	3.53429
2410018L13Rik	10.4946	10.8022	10.5951	10.1987	10.7748	10.3896	9.99653	10.2394	10.085	10.7386	10.3027	10.4482	10.2283	10.376	10.6525	10.0506	9.98621	10.6192	10.1197	9.98512	10.0959	10.4612	10.5189	10.5356	10.2021	10.0792	10.1117	10.1248	10.5587	10.5652	10.777	10.3584	10.5147	10.7818	9.95255	10.3597	10.0358	9.85955	10.1414	10.3326	10.5031	11.4655	12.0107	10.8943	11.0067	12.2882	11.1572	12.1292	10.3958
2410021H03Rik	3.52833	3.52556	3.51911	3.51635	3.51267	3.50436	3.49329	3.49238	3.91933	3.53663	3.52279	3.52188	3.51358	3.5099	3.50713	3.49883	3.48408	3.49792	3.48685	3.52833	3.52556	3.51911	3.51635	3.51267	3.50436	3.49329	3.49238	3.48961	3.53663	3.52279	3.52188	3.51358	3.5099	3.50713	3.49883	3.49792	3.48685	3.48408	3.52947	3.52393	3.52302	3.514	3.51862	3.50967	3.51521	3.49974	3.50876	3.51616	3.53224
2410089E03Rik	9.88533	10.0033	11.1049	11.0184	10.9718	10.8884	10.7346	10.2181	10.3686	10.0749	9.91952	11.3379	11.0188	11.289	10.9524	10.5128	10.2402	10.3384	10.2233	10.3079	10.1258	11.0619	11.035	10.9406	10.502	10.6553	10.1913	10.2039	10.3945	9.9029	11.121	11.1565	10.8163	10.9323	10.8219	10.2396	10.2935	10.2764	10.4853	10.4799	10.6235	10.8727	10.7846	10.7486	10.7458	11.1624	10.7768	10.6989	10.6408
2410124H12Rik	4.78938	4.39057	4.44214	4.422	4.49371	4.89277	4.35275	4.44459	4.42446	4.93092	4.37043	4.46228	4.40186	4.47357	4.45344	4.86136	5.00709	4.48487	4.40432	4.41071	4.8223	4.44214	4.422	4.9469	4.4333	4.78633	4.44459	4.42446	4.47112	4.37043	4.46228	4.84265	4.47357	4.45344	4.39302	4.48487	4.40432	4.38418	4.4206	4.36964	4.69703	4.21337	4.34549	4.46515	4.7922	4.30118	4.83558	4.29999	4.47126
2410131K14Rik	11.0537	10.7944	11.451	11.2326	11.4228	11.2557	10.8854	11.039	11.172	11.0253	10.8472	11.2422	11.177	11.3325	11.3133	11.0922	10.8486	11.1906	10.924	11.2172	10.8697	11.2999	11.2495	11.2754	11.0437	10.9375	10.9473	10.9552	11.075	10.7794	11.1462	11.1695	11.3086	11.2019	10.8685	11.0807	10.6445	10.839	11.1241	11.0514	11.0924	11.4699	11.6691	11.3698	11.545	11.8022	11.3858	11.7164	11.1536
2410137M14Rik	3.24709	3.2712	3.31824	3.67041	3.11563	3.46151	3.04382	3.37198	3.49396	3.46649	3.26763	3.25858	3.25347	3.65342	2.54115	3.38088	3.19459	3.10985	3.466	3.41301	3.2131	3.45894	3.51181	3.29705	3.53474	3.45787	3.32863	3.1382	3.38339	3.03518	2.95486	3.80261	2.98876	2.98298	3.59027	3.58451	3.28623	3.65144	3.7464	3.62663	2.99085	3.38577	2.86495	3.1591	2.72373	3.35461	3.0794	3.47676	3.64594
2410141K09Rik	3.53429	3.53429	3.53429	3.53429	3.53429	3.53429	3.53429	3.53429	3.53429	3.53429	3.53429	3.53429	3.53429	3.53429	3.53429	3.53429	3.53429	3.53429	3.53429	3.53429	3.53429	3.53429	3.53429	3.53429	3.53429	3.53429	3.53429	3.53429	3.53429	3.53429	3.53429	3.53429	3.53429	3.53429	3.53429	3.53429	3.53429	3.53429	3.53429	3.53429	3.53429	3.53429	3.53429	3.53429	3.53429	3.53429	3.53429	3.53429	3.53429
2500002B13Rik	5.44537	5.27946	4.94461	5.30613	5.52065	4.77058	5.27439	4.94728	5.19984	5.12469	5.20375	5.26151	4.8655	5.10904	5.38553	5.34607	4.99921	5.23824	5.09937	5.34171	5.224	4.94337	4.99823	5.19227	4.91279	5.08716	4.96509	5.17897	5.06629	5.38855	5.00029	4.81768	5.37695	5.31157	5.42325	5.00029	5.17796	5.58162	4.87513	5.74215	5.01354	5.26098	5.33206	4.92493	5.21164	5.66627	5.20885	5.49711	4.99614
2500004C02Rik	5.96472	6.03085	4.96286	5.25311	5.41002	5.47297	5.76471	5.52934	5.61604	5.76478	5.69243	5.14077	5.10893	5.29934	5.41537	5.54878	5.57122	5.42439	5.68903	5.57674	5.39235	4.97774	5.2033	4.91535	5.22364	5.39702	5.56664	5.35644	5.30022	5.51995	4.98166	5.22402	5.19139	5.48056	5.29108	5.14277	5.58538	5.48232	5.40081	5.27395	5.66173	5.30254	4.96798	5.23025	5.18371	4.84597	5.53053	5.13367	5.33474
2510002D24Rik	7.28603	7.27472	6.85422	6.77533	6.84884	7.08747	7.09492	6.87499	6.89241	7.32354	7.20724	7.01313	6.78402	7.06612	7.03051	7.17008	7.02948	6.92446	7.26179	6.91259	7.11231	6.91386	6.99534	6.99334	6.92665	7.0719	7.10192	7.10083	7.28886	7.19911	6.79761	6.96414	6.72887	7.07653	7.16787	7.26674	7.37072	7.24531	7.00717	7.01335	7.01527	7.01551	7.00572	7.10903	6.80062	6.99554	6.88223	6.91948	7.19193
2510003B16Rik	3.95703	3.68866	3.62759	3.71643	3.87784	4.22003	3.35805	3.96008	3.98059	3.81907	3.8782	4.05302	3.93775	3.28783	3.71811	3.33465	3.39885	3.94323	3.96265	3.78629	3.8279	4.05085	4.1067	3.27613	4.07988	3.97134	4.1563	3.96962	3.75593	3.94103	4.03753	3.89195	4.07885	3.29954	3.98438	4.11039	3.9837	4.03266	3.79131	3.80389	3.77843	3.39647	3.81411	3.91126	3.71664	3.73939	4.02934	3.31112	3.992
2510009E07Rik	13.3589	13.3523	13.4581	13.3521	13.484	13.4423	13.1268	13.2937	13.2065	13.4819	13.2128	13.4675	13.3738	13.3516	13.3341	13.154	13.2268	13.2759	13.2703	13.3977	13.3303	13.5477	13.3928	13.468	13.3806	13.1405	13.4173	13.382	13.531	13.3824	13.6032	13.3948	13.4232	13.5056	13.2052	13.4206	13.322	13.2136	13.4309	13.2957	13.3171	13.8467	14.1205	13.6889	13.7589	14.1617	13.8393	13.9203	13.3745
2510039O18Rik	9.42074	9.44555	9.16237	9.24253	9.30246	9.29075	9.34338	9.42303	9.21235	9.38161	9.35183	9.34631	9.31768	9.52937	9.47202	9.42281	9.14694	9.46821	9.29151	9.22188	9.41014	9.10514	9.28766	9.34808	9.5508	9.36622	9.19643	9.29218	9.27595	9.23792	9.1121	9.38927	9.43449	9.20484	9.29943	9.2536	9.27208	9.34461	9.38778	9.30055	9.31588	9.4525	9.2879	9.48299	9.28504	9.55267	9.22744	9.39837	9.40781
2610001J05Rik	11.405	11.4404	10.9158	10.9412	10.8871	10.9806	11.0742	11.1302	11.0769	11.3354	11.3295	10.9264	10.9119	11.0292	10.9486	10.895	11.1582	11.1756	11.1902	11.1553	11.3279	10.9205	10.971	11.0929	10.9622	11.0012	11.2557	11.1988	11.3508	11.4691	11.0459	10.9796	10.8884	11.166	11.0239	11.3244	11.128	11.1233	11.047	11.2802	11.151	11.4113	11.6574	11.3022	11.4222	11.5542	11.2811	11.612	10.9877
2610002M06Rik	11.7239	11.6819	12.2284	12.1273	12.1985	12.0405	11.9646	12.002	11.8579	11.8366	11.85	12.2102	12.1682	11.8619	12.0107	12.0475	12.046	11.9261	11.859	11.9828	11.9415	12.4013	12.1373	12.1869	12.126	11.9963	12.0818	12.0083	12.0273	11.9429	12.3839	12.2269	12.1162	12.2155	11.8438	12.1082	11.9781	11.9563	12.0681	12.1067	11.8613	12.1687	12.282	12.1019	12.3062	12.2353	12.1605	12.0004	12
2610005L07Rik	10.6618	10.7089	11.2895	11.3041	11.5251	10.8974	10.9203	10.7478	10.8607	10.8249	10.5621	11.6207	11.2721	11.4221	11.3048	10.917	10.5071	10.7197	10.7548	10.4448	10.4258	11.3102	11.1356	11.358	11.021	10.6793	10.5941	10.7374	11.2528	10.5267	11.6989	11.1801	11.0129	11.0394	10.8278	10.9004	10.5762	10.631	11.1215	10.7934	10.9313	11.7885	11.9223	11.5617	11.5854	12.2231	11.5023	11.8918	10.7878
2610008E11Rik	11.5851	11.5253	11.8087	11.7444	11.9864	11.8352	11.5219	11.552	11.5605	11.8448	11.5196	11.7616	11.6527	11.8656	11.7256	11.5387	11.5603	11.6062	11.3695	11.7426	11.7727	11.9875	11.8106	12.0531	11.6613	11.6249	11.7403	11.6472	11.9767	11.5719	12.0864	11.8621	11.8019	12.0507	11.8029	11.8146	11.7472	11.6119	11.8579	11.5756	11.7985	12.1889	12.3032	11.8112	11.9952	12.471	12.259	12.0145	11.6892
2610016A17Rik	3.45234	3.44966	3.46545	3.46278	3.48125	3.47322	3.46253	3.48367	3.48099	3.46036	3.90621	3.88041	3.46011	3.47857	3.4759	3.46787	3.91675	3.48901	3.47832	3.45234	3.44966	3.46545	3.46278	3.48125	3.47322	3.46253	3.48367	3.48099	3.46036	3.44699	3.8722	3.46011	3.47857	3.4759	3.46787	3.48901	3.47832	3.47564	3.50255	3.4972	3.51834	3.86502	3.46597	3.50445	3.5098	4.02476	3.52559	3.55475	3.50522
2610020C07Rik	4.43207	5.18475	4.71829	4.90146	5.22784	4.94428	4.45898	4.86121	4.89414	5.07061	4.99964	4.6796	4.5475	4.98556	4.67974	4.65046	5.07847	4.50335	4.74235	4.58944	4.82415	4.56835	5.12943	4.75915	4.70949	4.43129	4.92012	4.54813	4.9317	4.81828	4.91992	4.76445	5.00855	5.07422	5.18857	4.639	5.18416	4.87189	4.71824	4.76649	4.84108	4.90155	4.51952	4.93665	4.91663	4.76721	4.68294	5.09072	5.13619
2610020H08Rik	6.45191	6.85297	6.48739	6.14307	6.54429	6.44637	6.03509	6.02105	6.41131	6.33685	5.86102	6.40163	5.93637	6.42245	6.10367	6.3217	6.03014	6.52429	6.13441	6.23911	6.16953	5.97163	6.22815	6.53666	5.97911	4.85528	6.42358	6.01488	6.68243	5.68471	6.04495	6.49636	6.21433	6.07678	6.12434	6.32082	6.51742	6.14165	6.45415	6.26942	6.32395	6.6853	6.81016	6.79198	6.45208	6.89578	6.40748	6.63317	5.8633
2610027K06Rik	3.40613	3.88435	3.83867	3.45424	3.50011	3.50235	3.50534	3.55046	3.98086	3.86873	3.40762	3.86418	3.45499	3.50086	3.91832	3.50384	3.5527	3.54897	3.96331	3.82422	3.40688	3.4535	3.87556	3.50011	3.94574	3.50534	3.55046	3.55121	3.82846	3.40762	3.45275	3.45499	3.50086	3.94245	3.50384	3.54897	3.55195	3.5527	3.91065	3.49464	4.05771	3.4562	3.49984	3.49715	3.49566	3.45872	3.54228	3.58516	3.4924
2610028E06Rik	4.3901	4.91662	4.81239	4.65901	4.67518	4.49052	4.56555	4.72868	4.76004	4.64643	4.72198	4.69155	4.85216	4.83111	4.35535	4.98382	5.06064	4.53534	4.71386	4.5498	4.80642	4.89998	4.71017	4.50239	4.88247	4.79561	4.26824	4.90098	4.57691	4.42163	4.85024	5.02337	5.41851	4.76381	4.37022	4.86706	4.71097	4.81011	4.40333	5.05435	4.42285	4.30814	4.7428	4.70871	4.69322	4.31862	4.54637	4.52713	4.87478
2610028H24Rik	3.97624	3.96545	4.40214	4.00683	4.06979	4.03741	3.99424	4.068	4.05721	4.00862	3.95465	4.02841	3.99603	4.059	4.0482	4.01583	4.03562	4.08958	4.04641	4.39357	3.96545	4.01762	4.60122	4.06979	4.03741	3.99424	4.068	4.05721	4.00862	3.95465	4.02841	3.99603	4.059	4.48898	4.01583	4.08958	4.04641	4.03562	3.78675	4.16716	3.83892	4.27171	3.94003	4.27659	3.88413	3.94207	3.9363	4.62237	3.79754
2610035D17Rik	6.29643	6.26266	6.33712	6.33634	6.05001	6.09653	6.53988	6.33005	6.7467	6.30027	6.45371	6.31958	6.46091	6.12413	6.26986	6.53105	6.69658	6.299	6.56458	6.4311	6.77141	6.50191	6.22362	6.3517	6.55516	6.25966	6.58598	6.78475	6.52884	6.76888	6.37851	6.45858	6.53876	6.09003	6.38455	6.39235	6.71406	6.5112	6.23704	6.63699	6.35719	6.13011	5.8532	6.27957	6.02922	5.89282	5.91954	5.8378	6.4332
2610035F20Rik	3.94691	3.87462	3.58194	3.66951	4.12784	3.238	3.30017	3.85966	3.88323	3.60625	3.87262	3.89227	3.22958	4.00973	4.04906	3.7347	3.75138	3.96159	3.70451	3.19008	3.20563	3.60596	3.8112	3.64685	3.86423	3.30017	3.26196	3.2775	3.56442	3.94438	3.59063	3.22958	3.20692	3.66382	3.26908	3.67831	3.29304	3.9423	4.17295	3.78413	3.34373	3.3494	4.14115	3.33983	3.71335	4.01573	3.99061	3.62733	3.77654
2610037D02Rik	4.58469	3.91921	3.91808	3.91404	4.51401	3.90484	4.32859	3.89564	4.62986	4.73418	3.91517	4.50136	3.91	4.37821	3.90888	4.35938	3.88352	4.32586	4.46697	4.34162	3.91921	4.49289	4.33445	4.8197	4.52864	3.88869	3.89564	3.8916	4.87318	3.91517	4.4985	3.91	5.00648	4.66597	4.99674	4.35069	4.48582	4.6565	4.44907	4.51847	4.45669	4.32781	4.7759	4.2963	4.1232	4.70641	4.11832	4.44623	4.48935
2610042L04Rik	10.349	10.6031	10.1846	10.0781	10.6796	10.2464	9.9544	10.1011	9.97488	10.3263	9.64391	10.6663	10.1816	10.2442	10.3017	9.82555	9.49225	10.3707	10.1708	10.3421	10.2533	9.82522	9.77282	10.2311	10.197	9.56085	9.79452	9.75694	10.3498	10.1903	10.1224	9.96069	10.1463	10.3812	9.19608	10.2206	9.87407	9.31724	9.87903	9.97814	10.1493	11.0861	11.4766	10.4688	10.6022	11.8937	11.2717	11.7762	10.1281
2610044O15Rik8	6.79487	7.03597	6.38373	6.24785	6.47197	6.4426	6.45774	6.47829	6.80955	6.53053	6.85127	6.36203	6.40272	6.55364	6.37735	6.55575	6.85847	6.59041	6.66011	6.5942	6.63588	6.27587	6.3199	6.61028	6.20798	6.40954	6.41916	6.88294	6.54831	6.73812	6.35643	6.51375	6.24658	6.74783	6.75447	6.60749	6.73177	6.77849	6.74018	6.65718	6.74678	6.46296	6.11822	6.28593	6.40779	6.06645	6.33708	6.1823	6.54953
2610203C22Rik	3.85688	4.75112	3.72033	3.97948	3.24086	4.30685	4.42838	4.69551	3.4125	4.39008	4.05016	3.86983	4.35288	4.18153	4.10358	4.35551	3.44924	4.08723	4.42211	4.25029	4.15528	4.07873	4.13099	3.88244	4.52011	4.4025	4.58965	3.83203	4.2756	4.42828	3.73576	3.65803	4.35838	4.0358	4.12108	4.65978	4.15967	4.22209	4.16106	4.17173	4.13012	3.70782	4.12925	3.98438	3.77023	3.7197	3.99141	4.2101	4.19185
2610206C17Rik	4.97865	4.30646	4.28384	4.27096	4.68518	4.22256	4.92747	4.90398	4.59069	5.01126	4.29358	4.70811	4.73185	4.24834	4.23545	4.66058	4.13551	4.62315	4.1484	4.31935	4.30646	4.28384	4.6927	4.26122	4.22256	4.17102	4.17417	4.75219	4.35801	4.29358	4.29673	4.69997	4.24834	4.67613	4.19679	4.64696	4.57242	4.58518	4.74657	3.89618	4.26663	4.6759	4.71585	4.83503	4.73688	4.90239	4.70746	4.47177	4.55469
2610301B20Rik	8.29067	8.27861	8.10256	8.07076	8.26072	8.21089	8.33048	8.27794	8.2994	8.14535	8.42644	8.03163	8.21112	8.0997	8.22255	8.31985	8.48875	8.25742	8.45692	8.32072	8.32314	8.15682	8.23514	8.16148	8.20149	8.3466	8.39413	8.27721	8.25298	8.30159	8.00405	8.30275	8.09651	8.24648	8.32865	8.28607	8.43482	8.39224	8.44903	8.38204	8.27141	7.88441	7.76502	7.94168	7.93297	7.49903	8.02678	7.62124	8.13763
2610306M01Rik	7.93558	8.26287	7.19377	7.56926	7.60919	7.86115	7.85032	7.67844	7.88357	7.81488	7.85554	7.62957	7.60353	7.60634	7.32854	7.37269	7.62313	7.64762	7.52897	7.67577	7.72156	7.47492	7.74426	7.59402	7.58708	7.83238	7.66564	7.79359	7.81704	7.54568	7.46696	7.48846	7.40817	7.48609	7.56766	8.1345	7.78105	7.64778	7.51731	7.73641	7.67396	7.57501	7.9042	7.79233	7.86981	7.87354	7.62475	7.90121	7.52232
2610307P16Rik	6.74105	6.78166	6.73417	6.75893	6.99469	7.14428	6.03063	6.60013	7.06933	6.5175	6.72511	7.1061	6.72732	6.3442	7.11776	6.78171	6.47016	7.00926	6.65504	6.95068	6.92255	6.75663	6.89443	6.84911	6.85848	6.46253	6.64775	6.54253	7.45322	6.84795	6.80985	7.12785	7.24637	6.90727	7.03293	6.91442	6.07463	6.65051	7.09893	6.33872	6.86191	7.25507	7.53481	6.87977	7.19549	7.84506	7.54781	7.53079	6.71866
2610316D01Rik	6.41571	6.44307	6.69679	6.41952	6.54999	6.12292	6.61509	6.30013	6.61662	6.64791	6.5705	6.6578	6.42893	6.81881	6.54854	6.44869	6.37592	6.218	6.34175	6.54333	6.60941	6.4119	6.64678	6.55886	6.50946	6.86032	6.60404	6.68657	6.32125	6.72438	6.76973	6.80526	6.50553	6.77843	6.51223	6.34508	6.64792	6.69883	6.58041	6.82516	6.42487	6.38643	6.6427	6.48573	6.61383	6.575	6.36793	6.79586	6.36378
2610318N02Rik	5.76366	5.44474	5.17577	5.43378	5.46048	4.61361	5.432	4.92741	5.04669	5.82139	5.25852	5.25231	4.77636	4.9589	5.23759	5.174	5.33911	5.37262	5.62394	5.21736	5.44663	5.71345	4.83798	5.16095	5.37818	5.18139	5.21626	5.35587	5.36469	5.35595	5.2413	5.25245	5.41645	5.29703	5.25317	5.43295	5.61088	5.50304	5.21437	5.36084	5.28908	5.08342	5.49568	4.90461	5.13993	5.53216	5.36822	5.45247	5.34935
2610507B11Rik	11.7517	11.8163	11.6345	11.681	11.5924	11.7105	11.8288	11.6607	11.6153	11.5738	11.6968	11.6578	11.7813	11.722	11.636	11.7494	11.8328	11.5816	11.7434	11.5733	11.5232	11.6256	11.6406	11.567	11.6766	11.8156	11.7226	11.7139	11.5325	11.5883	11.6063	11.6566	11.6256	11.7223	11.6957	11.6509	11.7566	11.7636	11.705	11.7707	11.6664	11.4064	11.3978	11.6072	11.4819	11.2467	11.5187	11.2105	11.6432
2610507I01Rik	8.03531	8.31746	8.02996	7.82407	7.97173	8.05055	8.16826	8.08088	8.08986	8.1709	8.09786	7.96239	7.98539	8.06117	8.10792	8.05806	8.14941	8.19401	8.08221	7.98307	8.12817	8.0306	8.08108	8.01859	8.07317	8.14234	8.07096	8.18478	8.0146	8.27041	7.95254	8.21438	7.79539	8.14303	8.18813	8.09623	8.14826	8.14963	8.0422	8.04673	8.09727	7.84663	7.83253	7.88964	7.77524	7.64922	7.90813	7.8442	8.09648
2610524H06Rik	9.67446	10.0501	9.36098	9.14981	9.46739	9.61633	9.5396	9.50946	9.56574	10.0441	9.86512	9.70882	9.52876	9.57575	9.68153	9.6275	9.33502	9.64693	9.72834	9.47304	9.73336	9.41824	9.27249	9.55371	9.77453	9.43824	9.54882	9.68624	10.1817	9.81984	9.72297	9.46783	9.53885	9.61264	9.66605	9.88065	9.66193	9.66988	9.64728	9.65193	9.62502	9.8814	10.0742	9.83977	9.61976	10.2654	9.91184	10.3485	9.58865
2610528A11Rik	3.74603	4.05666	3.28398	2.99107	3.21999	3.22346	3.34742	3.26298	3.07104	3.3804	3.4441	2.83543	3.28817	3.26739	3.28298	3.32001	3.60955	3.52416	3.49493	3.47786	3.57553	3.3543	3.78365	3.58183	3.08207	3.51798	3.90063	3.62727	3.61086	3.56747	3.53596	3.00345	3.34095	2.71729	3.58524	3.50267	3.43801	3.8544	3.22235	3.29155	3.73384	3.32554	3.3224	3.73121	3.35965	3.15203	2.69336	3.22687	3.21247
2610528J11Rik	3.4623	3.76038	3.1365	3.14754	3.18079	3.21388	3.25801	3.28022	3.72209	3.51048	3.89826	3.70838	3.63394	3.19182	3.20285	3.23594	3.31332	3.68507	3.30229	3.08119	3.09222	3.1365	3.14754	3.63633	3.21388	3.25801	3.28022	3.29126	3.0481	3.10325	3.5331	3.78206	3.19182	3.20285	3.23594	3.25816	3.30229	3.76401	3.32436	3.34643	3.36865	3.27343	3.27359	3.28672	3.67017	3.21372	3.30894	3.29806	3.31333
2700038G22Rik	5.54553	5.91474	5.91575	6.12309	5.6626	5.86237	5.83353	5.19081	5.61139	5.77129	5.61555	5.90302	6.03959	6.28747	5.95271	6.28299	4.99227	5.91825	4.9739	5.70771	5.79912	5.60383	5.78074	5.28139	5.48077	5.28574	5.70151	5.86997	6.07026	5.32253	6.00054	5.74025	5.63404	5.75586	6.09724	5.69235	5.40539	5.63081	5.63525	5.72747	6.17191	6.35388	6.62796	5.93715	5.8396	6.90631	6.24096	6.79875	5.45169
2700046A07Rik	4.67304	4.66582	4.77811	4.5346	5.05389	5.37494	4.91751	4.97659	5.27511	5.1926	4.45435	4.91371	4.7582	4.75515	5.08272	4.9824	4.71043	4.83375	4.80294	4.88553	5.24782	4.79025	4.94418	4.73385	4.70206	4.66311	4.53222	4.66135	4.60847	5.13657	4.59749	4.50955	4.64101	4.60761	4.81997	4.62138	4.83574	4.89867	5.17246	5.19911	4.2694	4.91877	4.98863	4.39654	4.27226	4.60335	4.78611	4.48914	5.10898
2700046G09Rik	4.4704	4.73032	4.1185	4.16153	4.41773	4.48811	4.59568	4.35775	4.72985	4.46507	4.21914	4.31206	4.77476	4.45016	4.37548	4.48253	4.23107	4.28635	4.65264	4.37352	4.17914	4.27773	4.2446	4.5648	4.58324	4.12786	4.1682	4.50862	4.34743	4.46503	4.47648	4.14612	4.31775	4.15433	4.55156	4.1556	4.66571	4.73946	3.81424	4.57826	4.16316	4.40129	4.13034	4.18769	4.29742	4.01533	3.9407	3.76567	4.32457
2700049A03Rik	8.57991	8.75872	9.69506	9.48583	9.44589	9.25732	9.02576	9.10118	8.96371	9.09905	8.94582	9.3644	9.3863	9.45541	9.39515	9.11	8.97369	9.01839	8.96684	9.18687	8.91492	9.41956	9.48334	9.46174	9.19573	9.03539	9.02834	9.02781	8.99581	8.85839	9.48762	9.50076	9.39637	9.50844	8.98129	9.21043	8.90873	8.84292	9.06842	8.86129	9.24626	9.69389	9.66861	9.31982	9.53873	9.70694	9.51114	9.37284	9.05143
2700054A10Rik	8.59411	7.98078	8.54105	8.31041	8.66157	8.44166	8.26856	8.44765	8.39136	8.71727	8.24057	8.51858	8.6132	8.64286	8.52056	8.3948	8.27555	8.27688	8.43789	8.6114	8.39698	8.72976	8.74267	8.61625	8.6143	8.30654	8.46415	8.21589	8.49575	8.41817	8.80571	8.53469	8.71137	8.76732	8.61437	8.62079	8.37239	8.55157	8.45419	8.4525	8.51168	8.79837	8.9694	8.68982	8.86189	9.00833	8.83395	8.86357	8.47585
2700060E02Rik	11.2386	11.3734	10.522	10.6001	10.6649	10.7775	10.7357	10.8813	10.9529	11.1624	11.1697	10.5886	10.6889	10.6608	10.635	10.8168	10.9702	10.891	10.9906	10.9176	11.0102	10.484	10.5211	10.6241	10.7087	10.7738	10.9648	10.8289	11.0763	11.0283	10.4904	10.4638	10.6953	10.7576	10.7727	10.9175	10.9163	10.9123	10.8789	10.9658	10.866	10.8375	10.9928	10.8324	10.8441	10.8927	10.9056	11.0629	10.738
2700062C07Rik	8.0184	7.95223	7.87527	7.85987	8.03251	7.8866	8.08903	7.8818	8.1695	8.17689	8.00563	8.06021	7.94822	7.80725	8.06971	7.84543	7.82373	7.86755	8.04718	8.09368	7.94946	8.10171	8.00306	8.25773	8.12935	8.13097	8.11528	8.06228	8.27097	7.93223	8.25068	7.78859	7.82429	8.07913	8.01796	8.05875	8.13611	7.89362	8.01158	8.05524	7.9833	8.09314	8.00621	8.01468	7.77429	7.96545	8.08353	8.4449	8.18003
2700069I18Rik	5.25911	4.64764	4.92713	4.53217	4.5175	4.96091	4.72875	4.63826	4.83097	4.83674	4.90289	4.96165	5.04564	4.81339	4.86233	5.12465	4.93379	4.74964	4.9285	4.302	4.8333	4.73046	4.99118	4.56541	4.6553	4.61405	4.71428	4.80893	5.07112	4.42791	4.73308	4.61483	4.97098	4.65156	4.41396	4.57765	4.6295	5.0269	4.97301	4.81492	4.70833	4.74354	4.62836	4.84367	5.00807	4.53573	4.85855	5.16403	4.41133
2700070H01Rik	3.03175	2.83312	2.95088	2.50383	2.79529	2.99524	3.3636	2.52888	2.99561	2.89622	3.02322	2.68967	2.57305	2.55805	2.6599	2.86391	2.85215	3.11876	3.0947	2.74964	3.27766	3.23973	2.95791	3.03902	3.20675	3.17956	3.12294	3.23329	3.13862	2.99437	3.20068	2.52852	2.8037	2.3838	2.52577	3.32356	3.12252	3.30931	3.2244	3.51641	3.04177	2.90137	2.17129	2.53333	3.0203	2.52494	2.48769	2.31783	2.59589
2700081O15Rik	15.7587	15.706	15.4638	15.3735	15.7884	15.4043	14.8394	15.249	15.0763	15.8429	15.1518	15.5489	15.207	15.7212	15.4083	15.0945	14.8258	15.6363	15.0075	15.3291	15.2689	15.3631	15.3814	15.6245	15.2518	14.8175	15.347	15.1405	15.7922	15.1149	15.5385	15.248	15.5519	15.4705	15.1872	15.4316	15.0318	14.9417	15.2915	15.1924	15.4481	16.6737	16.9307	16.0466	16.1628	17.4162	16.355	17.2864	15.3206
2700089I24Rik	3.57292	3.57121	3.54402	3.54231	3.51682	3.5117	3.50487	3.48109	3.47938	3.57804	3.5695	3.54573	3.5406	3.51511	3.51341	3.50828	3.91837	3.90748	3.47767	3.57292	3.57121	3.54402	3.54231	3.51682	3.5117	3.50487	3.48109	3.47938	3.57804	3.5695	3.54573	3.5406	3.51511	3.51341	3.50828	3.4845	3.47767	3.47596	3.54086	3.53744	3.51367	3.56878	3.54842	3.50072	3.50414	3.53206	3.87706	3.45829	3.54257
2700097O09Rik	6.17085	6.62608	6.46099	6.23634	6.4041	6.15235	6.70957	6.20774	6.3482	6.54256	6.28544	6.56004	6.08155	6.55376	6.41329	6.45007	6.4756	6.27905	6.3873	6.19919	6.23454	6.21568	6.36306	6.53036	6.077	6.18132	6.26417	6.23821	6.62547	6.25228	6.44599	6.27108	6.30462	6.77004	6.49653	6.39991	6.49317	6.23439	6.23615	6.2711	6.36372	6.35502	6.38351	6.04677	6.52596	6.60626	6.23007	6.49261	6.53595
2700099C18Rik	7.53221	7.15566	7.33335	7.25885	7.03457	6.64001	6.45539	6.79256	7.00363	7.47205	6.86391	6.95775	6.79232	6.73025	6.2219	6.89638	7.13494	6.27758	7.17947	7.23199	6.96343	6.78191	7.09925	6.76028	7.40462	7.19968	6.84681	7.44163	7.36924	6.99784	7.2321	7.09832	7.16759	6.663	6.88615	7.16178	6.7093	7.23376	6.84877	6.92283	7.35238	7.2913	8.06739	7.31684	7.1992	7.87188	7.53073	8.01857	7.35745
2810001G20Rik	8.02225	8.3448	7.40239	7.25717	7.35706	7.39322	7.45594	7.62939	7.74232	8.03377	8.1259	7.35541	7.16664	7.45387	7.49272	7.53593	7.57308	7.3937	7.79956	7.48271	7.88343	6.8439	7.19419	7.38042	7.63851	7.36506	7.43798	7.80217	7.7157	7.91102	7.26662	7.19193	7.20415	7.56715	7.80615	7.55212	7.74338	7.85685	7.33217	7.63558	7.59734	7.61803	7.81726	7.39751	7.60365	7.5186	7.67349	7.93581	7.63989
2810002D19Rik	8.31337	8.77612	8.18282	8.06779	8.56762	8.52673	8.34337	8.66049	8.10094	8.6836	8.53306	8.47867	8.37442	8.37926	8.34849	8.36993	8.22514	8.25821	8.24814	8.39449	8.52921	8.38078	8.41502	8.2348	8.25588	8.35455	8.59792	8.26784	8.50741	8.48355	8.35017	8.11501	8.17821	8.49434	8.18293	8.61942	8.45758	8.3508	8.30482	8.44776	8.48041	8.62077	8.99943	8.616	8.81717	8.89764	8.79394	8.84334	8.13345
2810004N23Rik	8.72278	8.73131	8.5722	8.69346	8.49762	8.68081	8.48888	8.57524	8.71614	8.71075	8.53793	8.63245	8.50846	8.63831	8.63805	8.51635	8.49965	8.64444	8.70054	8.58823	8.66652	8.68065	8.7237	8.53643	8.63633	8.50359	8.64777	8.7317	8.58094	8.69121	8.50287	8.41408	8.57704	8.88737	8.50101	8.58679	8.73594	8.58138	8.45518	8.60523	8.51426	8.73525	8.75092	8.82836	8.71243	8.82549	8.5911	8.6934	8.69402
2810006K23Rik	8.31533	8.36259	8.05505	8.26618	8.06299	8.42861	8.22586	8.3261	8.16565	8.04614	8.25018	8.12542	8.13852	8.21922	8.12233	8.06409	8.27911	8.22267	8.34709	8.25416	8.1457	7.90667	8.09259	7.92721	8.06628	7.9355	8.19029	8.13599	8.20102	8.07626	8.07967	7.90229	7.94171	8.09775	8.15476	8.17115	8.17101	8.0144	8.15655	8.30876	8.16345	8.12613	8.28505	8.27494	8.24702	8.08784	8.204	8.10442	8.05704
2810013P06Rik	8.44015	8.69609	7.86808	7.97221	7.95195	8.2343	8.27134	8.1542	8.39523	8.37381	8.46419	7.87009	8.05568	8.12465	7.87464	8.01065	8.37386	8.09046	8.37135	8.13958	8.21447	7.63929	7.88832	7.8579	7.86889	7.92544	8.04794	8.26828	8.0498	8.17692	7.83932	7.92814	7.71878	7.81833	7.98026	8.18283	8.16711	8.22977	8.20602	8.27175	7.97949	7.97366	7.90428	7.99453	8.05224	7.95118	8.00847	8.16776	7.92584
2810021J22Rik	8.6781	8.63313	8.81445	8.87814	8.91122	9.01937	8.74173	8.82553	8.58957	8.64251	8.76864	8.8514	8.67779	8.73485	8.66042	8.69946	8.67429	8.6744	8.75472	8.78687	8.99049	9.08017	8.99009	9.06573	8.87719	8.99022	8.99072	8.90801	9.06721	8.95428	9.10115	9.07182	9.04715	8.93272	8.82972	9.02905	8.81563	8.84067	9.02617	8.62724	8.81573	8.95982	9.0123	8.73267	9.01978	9.17034	8.92908	9.0556	8.8424
2810025M15Rik	9.26493	9.19603	8.6999	8.6366	8.952	8.67614	8.61955	8.91962	9.04006	9.2574	9.16421	8.54317	8.80853	8.61841	8.80438	8.85474	9.07881	9.11576	9.10323	8.99713	9.04158	8.5311	8.66761	8.69144	8.8479	8.76708	8.96628	8.87769	9.09996	9.04213	8.58207	8.60204	8.69562	8.91262	8.81234	8.88768	8.89537	8.95026	8.83806	9.10849	8.94714	8.9743	9.2504	8.84691	8.98179	8.98121	9.00137	9.14467	8.83676
2810029C07Rik	7.50177	8.05192	7.93442	7.80437	7.75336	8.17584	7.82686	7.73096	7.68089	7.62274	7.93619	8.06182	7.78104	7.95808	7.90337	8.0149	7.56263	7.72895	7.87501	7.81257	7.8661	7.75161	7.73422	7.88151	7.56131	7.75068	7.39933	8.05233	7.80284	7.90665	8.06457	8.06198	7.88054	7.7591	8.20192	7.82408	7.95129	7.93071	7.86355	7.90566	7.8596	7.76874	7.93773	7.81352	7.66384	7.794	7.74509	7.91432	7.78219
2810032G03Rik	7.77362	7.88002	7.39621	7.39056	7.33619	7.6431	7.61941	7.72797	7.63637	8.02689	7.39976	7.64954	7.64301	7.69533	7.66384	7.60609	7.72032	7.90918	7.68629	7.6163	7.80109	7.67785	7.67471	7.47441	7.68164	7.52468	7.68568	7.6162	7.71319	7.66025	7.27031	7.43413	7.62309	7.69372	7.65046	7.6757	7.62146	7.63489	7.62639	7.76346	7.63161	7.77965	7.82083	7.55539	7.78698	7.63811	7.68279	7.75087	7.42246
2810047C21Rik1	3.58431	3.41992	3.63345	4.29175	3.89284	4.05386	4.42431	4.01233	3.92275	4.15926	4.14678	3.8649	3.76532	3.66954	3.72123	4.04057	4.43317	3.71151	4.06413	3.95912	4.11974	4.37549	4.17828	4.15839	4.40591	4.38011	4.24509	3.67941	4.01868	4.42705	4.49004	4.31224	4.50049	3.7845	3.63348	3.49786	4.4746	4.2025	4.15287	4.77912	3.98513	3.5818	3.54966	3.52005	3.46978	3.34385	4.21472	3.67487	4.26606
2810049E08Rik	6.1645	6.44958	6.2764	6.2762	6.52091	7.07609	6.53226	6.18373	6.59703	6.57562	5.84231	6.63584	6.36037	6.75689	6.53237	6.15154	6.08535	6.10822	6.41676	6.40108	6.50278	6.46067	6.68694	6.28296	5.92489	5.88454	5.94936	5.99795	6.38418	6.45509	6.47683	6.57593	6.13209	6.83248	7.12966	6.30803	6.19152	6.00229	6.30347	5.92982	6.78939	6.81424	6.74013	6.45315	6.45008	7.40826	6.77072	6.79397	6.19808
2810403A07Rik	10.2678	10.1236	10.4691	10.3575	10.428	10.2821	10.2514	10.1727	10.1495	10.1978	10.2078	10.3552	10.4167	10.549	10.4756	10.1452	10.1013	10.2303	10.3224	10.3824	10.2116	10.3774	10.4052	10.4561	10.1078	10.1835	9.98751	10.0633	10.3194	10.1176	10.4831	10.5302	10.1736	10.6231	10.4986	10.1728	10.3507	10.3176	10.169	10.037	10.5107	10.537	10.524	10.3047	10.3382	10.6968	10.491	10.4872	10.23
2810403D21Rik	4.05172	4.30025	3.7565	3.11324	3.71658	4.50233	3.6708	3.64248	4.08541	4.48664	4.20216	3.79107	3.94373	3.13384	3.73878	3.85482	4.14231	4.12504	4.24249	4.0613	3.8184	3.67136	3.11324	3.8996	3.6109	3.66097	4.01376	4.24582	4.30107	3.81395	3.78203	3.75185	3.9226	4.02311	4.30122	4.4195	3.97902	3.71653	4.21414	3.73401	3.68915	4.19909	4.26053	4.09995	4.05425	4.02439	4.06615	3.9191	4.04305
2810404M03Rik	3.67871	3.52671	3.22029	3.16453	3.5004	3.50815	3.42223	3.01255	4.07687	3.48592	3.96306	3.35797	3.55369	3.45831	2.83085	2.92144	3.10314	2.95215	3.88749	3.27418	3.53848	3.38041	3.43737	3.67066	3.30522	3.8312	3.6645	3.4623	3.30169	3.45153	3.45676	3.18165	3.58708	3.89152	2.92144	3.58218	3.67011	3.73667	3.49209	3.13701	3.8018	3.53019	3.33366	3.51232	3.0391	2.89072	3.13021	3.07034	3.80421
2810405F15Rik	4.08734	4.2204	3.96097	3.57845	4.44367	3.60962	3.6178	4.0655	3.64283	3.54115	4.20393	3.98633	3.5805	4.07235	4.02481	4.07831	3.64692	3.6367	4.05645	3.54728	3.54933	3.57641	3.57845	3.60349	3.60962	4.04634	3.64079	4.65391	3.54115	3.97376	3.98286	3.5805	3.60553	3.60758	3.61371	3.6367	3.64488	3.64692	3.96996	3.95975	3.58039	3.67134	3.69025	3.89078	3.47268	3.59072	3.49976	3.92817	4.17206
2810408A11Rik	8.08713	8.21237	7.48284	7.86313	7.7894	7.67055	7.54184	7.73676	7.8836	8.42064	7.55241	7.96629	7.62121	8.19969	8.22188	6.78319	7.36938	7.74619	8.00431	8.20494	7.95026	7.90262	7.45663	7.68356	7.75678	7.42528	7.67278	7.93193	8.04731	7.58078	7.67421	7.57992	8.08259	6.93606	7.55127	7.86405	7.53207	7.18417	7.59048	7.79467	7.99445	8.76679	8.71546	8.24095	8.05106	9.23954	8.44511	9.18341	7.37162
2810408I11Rik	4.78305	4.60096	4.42463	4.41837	4.47817	4.67221	4.36568	4.92123	4.48283	4.3392	4.49394	4.56601	4.33869	4.76096	4.78132	4.51333	4.62681	4.33778	4.34811	4.6015	4.58835	4.07677	4.54196	3.99241	4.45105	3.60746	4.7326	4.46528	4.43377	4.69464	4.6166	3.96481	4.19756	4.43286	4.37973	4.58852	4.66058	4.73252	4.83532	4.82248	4.3629	4.6276	4.29551	4.40226	4.44625	4.77423	4.11839	4.54663	4.56486
2810410L24Rik	5.97878	5.59142	5.74117	6.05732	5.85384	5.45306	5.77804	5.74235	5.66108	6.2731	5.9515	5.75767	5.97627	5.70159	6.16678	6.06713	5.67663	6.03208	5.84525	5.37651	6.03618	5.80591	5.53757	5.9381	6.2489	6.06715	5.63515	5.80178	5.66633	5.63308	5.93247	5.57449	5.77283	5.42773	6.05179	5.88945	5.72913	5.86479	5.67042	6.04351	5.88463	5.97383	5.61442	5.86845	5.71079	5.94866	5.76654	5.68963	6.19042
2810428I15Rik	6.84823	7.24025	6.52264	6.3985	6.05142	6.105	6.5754	6.8696	6.54627	6.9665	6.83527	6.15899	6.14157	6.34887	6.48007	6.37873	6.57796	6.90278	6.61032	6.02249	6.60815	5.69612	5.92774	6.05034	6.34511	6.57432	6.66235	6.40311	6.31248	6.84735	5.72771	5.7842	6.61541	5.90066	6.25342	6.23377	6.11509	6.82451	6.23612	6.44592	6.42112	6.51705	6.26136	6.35654	6.25409	6.26235	6.05	6.34182	6.7238
2810429I04Rik	4.79508	3.62195	3.93635	3.5513	4.22363	3.93622	3.45834	4.1289	4.24678	3.6398	3.61748	4.14242	4.02123	4.41277	4.63764	3.93694	3.83002	4.25664	4.37769	4.33512	4.23173	3.96171	3.5513	4.38522	3.92342	4.07126	3.40108	4.23088	4.22518	4.53134	4.25738	4.1684	4.13414	3.92282	4.37857	3.85798	4.32557	3.83755	4.36605	4.10676	4.12146	4.43027	4.15148	4.05506	4.53923	4.23093	3.9854	3.78627	3.55395
2810433D01Rik	3.16465	4.14814	2.86186	3.11914	3.31791	3.53713	2.94356	3.25985	3.58149	2.98551	3.7522	3.21218	3.02255	2.86636	2.41692	2.46876	3.02479	3.2251	3.88665	3.16063	2.69002	3.02172	3.5727	3.16515	3.05956	3.10752	3.32547	2.9671	2.91553	3.44009	3.49662	2.97774	2.85701	2.85786	3.11485	3.26428	3.40369	3.47111	2.91022	2.94478	3.33965	2.46801	2.46054	2.91845	2.88389	2.44168	2.94553	2.92078	3.33349
2810442N19Rik	3.53941	3.53995	3.51934	3.51988	3.49872	3.50035	3.94215	3.48081	3.48135	3.53779	3.54049	3.93037	3.52042	3.49926	3.49981	3.50143	3.48243	3.47973	3.48189	3.53941	3.53995	3.51934	3.51988	3.49872	3.94444	3.93298	3.48081	3.48135	3.53779	3.54049	3.5188	3.52042	3.49926	3.49981	3.50143	3.47973	3.48189	3.48243	3.52627	3.52735	3.50566	3.55698	3.53421	3.49349	3.49241	3.52312	3.4718	3.85695	3.52573
2810454H06Rik	5.61843	5.57149	5.75714	5.6891	5.41338	5.95905	5.76069	5.03009	6.1757	6.15136	5.38893	5.46845	6.03369	5.75975	5.2439	5.53955	5.47957	5.5251	5.55145	5.65751	5.7369	5.2105	5.67725	5.57114	5.43879	5.8785	5.00842	5.63688	5.39524	5.51102	6.15784	5.53503	5.28045	5.44172	5.58525	5.48102	5.64453	5.90463	5.65686	5.57531	5.64252	5.97607	5.53938	5.8124	5.51466	6.33632	5.44049	6.21676	5.29283
2810459M11Rik	9.40862	9.66147	9.09309	9.06043	9.16511	9.21753	9.09748	9.2587	9.07534	9.26159	9.45852	9.21496	9.06028	9.18914	8.9204	9.00651	9.27982	9.28214	9.24551	9.16329	9.3862	9.05672	9.06034	8.99043	9.2048	9.23139	9.25993	9.25492	9.14994	9.22652	9.06347	8.95601	9.04355	9.02205	9.03796	9.16602	9.42729	9.16771	9.15217	9.23956	9.2786	9.44009	9.25913	9.33946	9.34243	9.23003	9.23028	9.30036	9.2331
2810468N07Rik	5.73247	6.14706	5.61415	5.4404	5.47251	5.54109	6.19951	5.77594	5.99373	5.77203	6.06891	5.56995	5.48753	5.72682	5.43138	5.88569	6.0778	5.67547	6.16509	5.82675	6.05429	5.47574	5.59977	5.31623	5.81937	6.14107	5.69318	6.09457	5.38637	6.08033	5.42627	5.4894	5.47502	5.44018	6.05375	5.79303	6.11152	6.1326	5.8422	5.88206	5.75192	5.02922	4.87124	5.27695	5.2401	4.44848	5.29814	4.47411	6.03628
2810471M01Rik	3.67962	3.68102	3.67951	3.68091	3.678	3.6822	3.68779	3.68348	3.68488	3.67543	3.68242	3.67811	3.68231	3.6794	3.6808	3.68499	3.68768	3.68068	3.68628	3.67962	3.68102	3.67951	3.68091	3.678	3.6822	3.68779	3.68348	3.68488	3.67543	3.68242	3.67811	3.68231	3.6794	3.6808	3.68499	3.68068	3.68628	3.68768	3.6055	3.6083	3.97045	3.63359	3.62647	3.66402	4.06438	3.68931	3.65971	3.6512	4.04307
2810474O19Rik	8.82089	8.85702	9.09092	8.91288	9.19085	9.23037	8.91868	8.93565	8.94104	8.81909	8.75438	9.04817	9.07698	9.18737	8.89877	8.75752	8.92007	8.95976	8.82956	9.03039	8.77557	9.23406	9.03265	9.20501	8.94227	8.83682	8.96141	8.85522	8.98631	8.794	9.2554	9.12787	9.02081	9.21271	8.90016	8.86723	8.92013	8.71742	9.11447	8.79487	9.02041	9.04805	9.09696	8.88156	9.24557	9.24242	9.11887	9.04706	8.6657
2900005J15Rik	3.60471	3.27645	3.11402	4.02326	3.43633	3.85367	3.98669	3.12529	3.92644	3.21007	3.93237	3.97372	3.86148	3.97848	4.14905	3.64482	3.17881	3.62359	3.88572	3.59038	3.27362	3.47874	3.44075	3.82626	3.47888	3.72374	3.12792	3.54294	3.3622	3.21593	3.6887	3.96834	3.51695	3.83666	4.07279	3.355	3.80674	3.2493	3.16956	3.5194	3.65289	3.53599	3.24875	3.69169	3.47997	3.2854	3.50546	3.2017	3.90367
2900009J06Rik	7.76094	8.14311	7.41973	7.42393	7.39065	7.61888	7.41822	8.14812	7.23283	8.21552	7.83789	7.67153	7.50911	8.06047	7.39063	7.28193	7.39256	7.85773	7.43824	7.92117	6.93155	6.77024	7.27363	7.63172	7.41538	7.02697	7.54666	6.49487	7.54762	7.14038	7.37828	7.04709	7.60929	7.61014	7.26611	7.49591	7.3915	7.30876	7.65926	7.6511	7.66919	8.25693	8.72168	8.10663	8.16454	8.72363	8.22912	8.84844	7.41382
2900011O08Rik	12.8058	12.9335	12.7085	12.6978	12.7525	12.7575	12.7607	12.8003	12.798	12.8293	12.8585	12.7525	12.7701	12.6252	12.7432	12.7901	12.8192	12.7878	12.7993	12.7768	12.7561	12.7747	12.7075	12.7959	12.8032	12.8036	12.8853	12.8804	12.7992	12.8643	12.7571	12.7589	12.8372	12.7914	12.7889	12.8715	12.7979	12.8315	12.7827	12.9073	12.7478	12.7689	12.8556	12.845	12.7822	12.7492	12.7433	12.7706	12.7676
2900026A02Rik	11.0235	10.9184	11.1931	11.1169	11.2123	10.9275	10.9944	11.0231	11.1016	10.9764	10.872	11.1918	11.1591	11.1151	11.1573	11.0071	10.9036	10.9864	10.857	10.9551	10.786	11.1774	11.1163	11.089	11.1351	11.0738	11.0424	11.0657	10.973	10.8215	11.1652	11.071	11.1975	11.0882	10.9484	11.0385	10.9481	10.9584	10.9934	10.9964	11.0342	11.1595	11.2777	11.2867	11.1231	11.3108	11.0969	11.0877	11.1483
2900041M22Rik	3.72911	4.27722	3.32422	3.17594	3.4545	3.75849	3.50549	3.47902	3.60086	3.58662	3.65938	3.66039	3.03994	3.4094	3.20003	3.22124	3.89238	3.50104	3.59303	3.32839	3.58048	3.31359	3.26483	3.49478	3.34502	4.04088	3.38558	3.91747	3.2168	3.52988	3.25911	3.43352	3.16589	3.32926	3.27218	3.71043	3.59029	3.62974	3.40421	3.64342	3.33867	3.08564	3.15713	3.3125	3.64334	2.93785	3.29162	2.89677	3.71471
2900052N01Rik	2.83309	3.30131	1.48282	1.69375	1.38469	2.21017	2.72068	2.43044	2.94483	1.98569	2.9391	1.47402	2.04195	1.89282	1.83622	2.28981	3.02731	1.91135	2.80457	2.079	2.78049	1.38654	1.90515	1.64048	2.2369	2.84587	2.64362	2.84339	2.18884	3.20445	1.58701	1.9674	1.70074	2.34469	2.71506	2.41346	3.14648	3.12294	2.47083	2.63323	2.39909	1.0497	0.388346	1.46304	1.10611	-0.435351	1.11706	0.340287	1.99315
2900055J20Rik	3.31769	2.97379	4.74594	5.0743	4.52027	3.99258	4.69123	4.2449	4.0958	3.43423	3.11288	4.88097	4.75233	4.48134	4.33526	4.71971	3.90778	3.9501	3.75481	3.56111	3.57255	4.75744	4.59455	4.58779	4.6822	4.67434	3.85485	4.09839	3.45228	3.70983	4.94046	4.5329	4.57592	4.29407	3.8054	3.57436	3.9897	3.94431	4.27916	4.4359	3.92907	3.78947	3.3483	3.98418	4.06966	3.50989	3.89026	2.45098	4.26067
2900057B20Rik	3.55065	3.55134	3.54231	3.543	3.53329	3.53535	3.5381	3.5277	3.52839	3.54859	3.55203	3.54163	3.54369	3.53398	3.53466	3.53673	3.52977	3.52633	3.52908	3.55065	3.55134	3.54231	3.543	3.53329	3.97987	3.5381	3.5277	3.52839	3.54859	3.55203	3.54163	3.54369	3.53398	3.53466	3.53673	3.52633	3.52908	3.52977	3.53761	3.53899	3.52859	3.54081	3.52903	3.54531	3.54394	3.54713	3.53491	3.52244	3.53692
2900060B14Rik	3.54695	3.54524	3.54911	3.5474	3.55297	3.54784	3.541	3.54828	3.54657	3.55208	3.54353	3.55082	3.54569	3.55126	3.96842	3.54442	3.54315	3.5517	3.54486	3.54695	3.54524	3.54911	3.5474	3.55297	3.54784	3.541	3.54828	3.54657	3.55208	3.54353	3.55082	3.54569	3.55126	3.54955	3.54442	3.5517	3.54486	3.54315	3.54341	3.53999	3.54727	3.52247	3.53318	3.55465	3.55807	3.53713	3.56193	3.57435	3.54512
2900076A07Rik	5.85816	6.08876	5.15062	5.44613	5.09061	5.61866	5.47095	5.64673	5.48087	5.95383	5.9063	5.18867	5.32115	5.5881	5.64934	5.5463	5.68177	5.60322	5.7341	5.34853	5.54873	5.46618	5.23666	5.3044	5.00047	5.06656	5.39999	5.68225	5.81162	5.62248	5.72696	5.22682	5.32532	5.55483	6.12363	5.34761	5.69734	5.65697	5.51761	5.58524	5.32221	5.43004	5.58329	5.56286	5.41709	5.74618	5.56174	5.626	5.37134
2900079G21Rik	7.59071	7.24502	7.46884	6.95014	7.41577	7.33737	6.56518	6.88096	7.1402	7.45799	6.8269	7.44541	7.01414	6.81194	7.08441	6.62879	7.44436	7.20999	6.79891	7.00862	6.94029	6.85862	6.99803	6.82181	7.06987	7.00992	6.82182	7.14879	7.02899	7.33189	6.70455	7.21022	6.97139	7.25327	7.47394	7.0655	6.90052	6.6017	7.19855	7.23685	7.16882	7.59101	7.82564	7.4819	7.16038	7.90943	7.48006	7.67502	7.0444
2900092C05Rik	3.53429	3.53429	3.53429	3.53429	3.53429	3.53429	3.53429	3.53429	3.53429	3.53429	3.53429	3.53429	3.53429	3.53429	3.53429	3.53429	3.53429	3.53429	3.53429	3.53429	3.53429	3.53429	3.53429	3.53429	3.53429	3.53429	3.53429	3.53429	3.53429	3.53429	3.53429	3.53429	3.53429	3.53429	3.53429	3.53429	3.53429	3.53429	3.53429	3.53429	3.53429	3.53429	3.53429	3.53429	3.53429	3.53429	3.53429	3.53429	3.53429
2900092D14Rik	10.9471	11.0991	10.5649	10.3722	10.6727	10.7765	10.3422	10.6061	10.4001	10.7529	10.8174	10.4877	10.4498	10.8017	10.6065	10.2727	10.8491	10.7021	10.588	10.7276	10.7571	10.5478	10.4899	10.7104	10.6128	10.5006	10.6895	10.6894	10.9113	10.7498	10.6929	10.574	10.4496	10.7551	10.4146	10.8797	10.6151	10.5028	10.6248	10.7206	10.7967	11.202	11.2042	10.948	10.8942	11.3095	11.1283	11.3611	10.4662
2900097C17Rik	13.2528	13.4716	12.9373	13.0075	13.06	13.1313	13.2454	13.1374	13.1194	13.0045	13.1056	12.9478	13.1238	12.9327	12.9824	13.1748	13.4184	13.0186	13.2282	13.0458	13.0578	13.2377	13.0503	13.0219	13.1645	13.3463	13.3606	13.2707	13.055	13.2747	13.1247	13.1708	13.0622	13.2488	13.2372	13.2084	13.3662	13.3685	13.2096	13.3687	13.1391	12.6996	12.6701	12.973	12.8896	12.4188	12.8544	12.5654	13.1257
3000002C10Rik	5.34806	5.88961	5.5551	5.88278	5.69382	5.7731	5.79267	5.44848	5.65811	5.751	5.50373	5.78745	5.84821	5.83425	5.77932	5.45639	5.36082	5.49319	5.31678	5.16558	5.45081	5.65941	5.72652	5.50411	5.34787	5.48412	5.29994	5.39204	5.56088	5.54818	5.4872	5.98361	5.49654	5.52392	5.67751	5.50289	5.83764	5.86549	5.52184	5.3947	5.57408	5.73541	5.48857	5.95614	5.63208	5.65677	5.70773	5.74631	5.51114
3010001F23Rik	5.80468	5.6097	6.07755	5.46296	5.82466	5.82946	5.58061	6.02074	5.49565	6.03035	5.71529	6.18791	6.02477	5.89273	5.77844	6.12555	5.4623	5.84682	5.86112	6.2388	5.9795	5.72386	5.84133	6.09864	6.1105	5.8164	5.87889	6.14824	6.09932	6.08226	5.94321	6.12236	5.99352	5.6836	5.65697	6.27684	5.64438	5.90934	5.91896	5.88055	5.87394	6.52304	6.88437	6.01628	6.31943	6.30657	6.09607	6.34907	5.60321
3010003L21Rik	4.71994	4.68382	4.76417	4.72806	4.84452	4.73618	4.59173	4.7443	5.31355	4.82828	5.11097	4.80029	4.69195	4.80841	4.7723	4.66395	4.63596	4.81653	4.67208	5.13736	4.68382	4.76417	4.72806	4.84452	4.73618	4.59173	4.7443	4.70819	4.82828	5.24332	4.80029	4.69195	4.80841	5.21318	4.66395	4.81653	5.09633	4.63596	4.60211	5.08288	4.78396	5.11448	4.60473	5.06461	5.20965	5.22051	5.08628	5.06959	4.84156
3100003L05Rik	3.46363	3.46646	3.47513	3.47796	3.48379	3.49229	3.50363	3.50663	3.50946	3.45512	3.92811	3.47229	3.4808	3.48662	3.48946	3.49796	3.51513	3.50096	3.5123	3.46363	3.89652	3.47513	3.90324	3.48379	3.49229	3.50363	3.50663	3.50946	3.45512	3.4693	3.47229	3.4808	3.48662	3.48946	3.49796	3.94641	3.5123	3.51513	3.50187	3.50754	3.51054	3.4777	3.47502	3.52481	3.51914	3.49497	3.92574	3.5223	3.49904
3110002H16Rik	8.83917	8.83598	9.11721	9.1974	9.11963	9.06353	9.09531	8.94509	8.89642	9.02382	9.08462	9.00539	9.12676	9.16081	9.11491	9.07275	9.11725	9.08962	9.12545	9.18473	9.16494	9.16365	9.20653	9.1547	9.1004	9.15744	9.08331	8.98229	9.18256	9.10167	9.15949	9.07333	9.2111	9.1935	9.10161	9.08505	9.10342	9.19706	9.0154	9.07199	8.91604	9.19305	9.15984	9.08233	9.05604	9.06987	9.12946	9.16375	9.04223
3110009E18Rik	5.86686	5.85215	5.76632	5.71836	5.75711	5.50636	5.84354	5.7551	5.69745	5.97263	6.11547	5.79639	5.5632	5.90424	5.64373	5.93839	5.46556	6.07751	5.64392	5.51444	5.92908	5.57595	5.21411	5.69789	5.78272	6.01624	5.49774	5.61893	5.98826	5.71227	5.72837	5.45338	5.3414	5.9919	5.52338	5.89425	5.99268	5.61322	5.85216	5.88985	5.901	5.84481	5.77808	5.68733	5.49067	6.12249	5.72204	5.95665	5.46884
3110009F21Rik	3.58077	3.57844	4.1102	3.56635	3.55894	4.01101	3.54261	3.96157	3.53519	3.58777	3.5761	3.57102	3.56402	3.55661	3.55427	3.54728	3.97277	3.54219	3.53286	3.99754	3.57844	3.56869	3.98804	3.55894	3.55194	3.54261	3.53753	3.95426	3.58777	3.5761	3.57102	3.56402	3.55661	3.99474	3.54728	3.54219	3.53286	3.53053	3.55382	3.54915	3.54407	3.56166	3.56124	3.53985	3.94849	3.55236	3.53477	3.53669	3.55615
3110015C05Rik	3.919	3.91723	4.30128	3.91672	3.91976	3.91445	4.34858	3.91217	4.34073	4.38632	3.91546	3.92026	3.91496	3.91799	3.91622	3.91091	3.90686	3.91571	3.90863	3.919	3.91723	3.91849	3.91672	3.91976	3.91445	3.90737	3.91217	3.9104	3.92431	3.91546	3.92026	4.35708	3.91799	3.91622	4.37099	3.91571	3.90863	3.90686	4.14245	3.72462	3.72942	4.39479	4.54963	4.41876	4.24716	4.31781	4.24386	3.8535	3.72993
3110021A11Rik	3.30062	3.76808	3.65401	3.26696	3.67461	4.02294	3.97007	3.92773	3.62422	3.77733	3.29001	3.85949	3.26166	3.24391	3.65683	3.88131	3.18373	3.81127	3.59999	3.30062	3.72697	3.67903	3.99976	3.24922	3.86131	3.21209	3.66229	3.61453	3.73422	3.7073	3.6838	3.88348	4.03451	3.23861	4.01334	3.21025	3.18903	3.81711	3.82173	3.39797	3.75508	3.92835	3.3248	3.30647	3.72175	3.23514	3.69399	3.87416	3.41389
3110035E14Rik	8.80227	8.92655	8.66831	8.75254	8.64049	8.76907	9.27415	9.02573	9.11462	8.62977	9.10787	8.60149	8.82832	8.56706	8.76801	9.14449	9.36843	8.88165	9.18432	8.85731	8.86898	8.75677	8.68055	8.53208	8.95338	9.31751	8.99752	9.10595	8.49304	9.11916	8.77236	8.78516	8.60159	8.7945	8.90814	8.80401	9.23216	9.36561	9.01458	9.31694	8.74315	7.96888	7.68513	8.47002	8.2116	7.17597	8.03083	7.31651	9.00083
3110039I08Rik	11.0268	11.3675	11.0197	10.9869	10.9847	11.2565	10.8756	10.7916	10.6993	11.1411	10.9038	11.2622	11.0759	11.4231	11.1709	10.7289	10.6467	10.7589	10.9347	11.0942	10.8754	11.1299	11.2795	11.0088	10.9283	10.8363	10.8896	10.7505	11.4201	10.8468	11.2391	11.1998	10.937	11.0159	11.3829	10.9631	11.0531	11.1092	10.8222	10.7663	11.4053	11.6396	11.4542	11.349	10.9611	12.13	11.3892	12.062	10.8892
3110039M20Rik	6.8492	6.82111	6.74048	6.7292	6.7233	7.17779	6.51064	6.84306	6.95036	7.2366	7.03808	6.8696	6.64997	7.01306	6.84584	6.74969	7.02669	6.90331	6.88909	6.73964	7.08961	6.6634	6.7623	6.76578	6.54432	6.66335	6.62904	6.69596	7.04919	6.93496	6.64511	6.70958	6.55271	6.83869	6.8303	6.84575	6.9876	6.6997	6.46682	7.12716	6.8485	7.16027	6.95847	6.8142	6.66069	7.04621	7.00366	7.18232	6.83428
3110040N11Rik	7.82277	8.09684	7.57431	7.50633	7.39375	7.51763	7.89665	7.94189	7.90544	8.14672	8.00485	7.57079	7.93821	7.59493	7.63919	7.75728	7.57396	8.01556	7.87953	7.57666	7.8082	7.34097	7.54257	7.46334	7.60245	7.29637	7.49022	7.76848	7.89732	7.87875	7.39956	7.58104	7.5986	7.48445	7.59757	7.90793	7.72429	7.5381	7.62572	7.72334	7.57758	7.91205	7.81215	7.85879	7.81429	7.96062	7.82326	8.14462	7.7769
3110043O21Rik	11.5939	11.5332	11.7599	11.7164	11.814	11.6451	11.4321	11.6559	11.3833	11.8115	11.6514	11.6137	11.5859	11.7477	11.6229	11.5318	11.5045	11.6754	11.4925	11.7426	11.6981	11.8839	11.7944	11.7809	11.5022	11.4937	11.6674	11.6234	11.8428	11.5699	11.7947	11.669	11.7876	11.7943	11.5238	11.8524	11.6652	11.4786	11.6715	11.6933	11.6194	11.9681	12.2318	11.8795	11.9975	12.3589	11.972	12.2403	11.6092
3110045C21Rik	4.81386	5.05229	4.7764	4.38269	4.99138	4.7444	4.86609	4.47754	4.65084	4.6861	4.98417	4.28823	4.29919	4.38829	4.83767	4.53464	4.72288	5.04942	5.11401	4.90104	4.91553	4.6832	4.57765	4.48814	4.57825	4.77959	4.91515	5.34952	4.69379	4.81934	4.21391	4.49003	4.81494	4.26099	4.51787	4.57452	4.58499	4.59607	4.75964	4.92931	4.76998	4.73353	4.70441	4.65015	4.78162	4.07551	4.46567	4.70974	4.72025
3110056K07Rik	5.06821	5.55903	5.24337	5.31326	4.89143	5.52351	5.5582	5.22634	5.1228	5.02597	5.4262	5.0816	5.30563	5.4896	5.29686	5.09861	5.24435	5.16326	5.23866	4.95323	5.01437	5.25374	5.34886	5.27853	4.83951	5.33416	4.80084	4.91747	4.83793	5.0172	4.70814	5.2982	4.99258	4.9179	5.46211	4.85658	5.06911	5.21738	5.2573	5.2758	5.23469	4.85105	4.66714	4.51976	4.78081	4.85513	5.03902	5.06169	5.016
3110062M04Rik	7.24558	7.54069	7.46159	7.68763	7.13278	7.59142	7.46011	7.11143	7.25381	7.21462	7.34817	7.55607	7.45328	7.25758	7.51958	7.15523	7.14254	7.56953	7.10958	7.1899	7.16504	6.96524	6.85699	7.44166	7.5644	7.31878	7.17874	7.34728	7.45837	7.25126	7.34069	6.95954	7.14233	6.50133	6.97763	7.4125	7.36247	7.18503	7.3039	7.49448	7.21183	7.70469	7.99425	7.48887	7.69265	7.8141	7.24032	7.82218	7.30871
3110070M22Rik	5.20617	5.21932	5.39309	5.3531	5.56121	5.07769	5.58424	5.24128	4.91221	5.31563	5.38929	5.43515	5.07863	5.02162	4.88925	5.16954	5.02624	5.12909	5.10807	5.21444	5.13209	5.30724	5.3737	5.22842	5.09622	5.69026	4.99373	5.32681	5.12474	5.28349	5.30265	5.26363	4.92509	5.43608	5.37281	5.1988	5.09027	5.48855	4.96166	5.43121	5.49453	5.18655	5.3184	5.46563	5.22235	5.18728	5.36714	5.52914	4.70986
3110079O15Rik	3.65431	3.2784	3.33276	3.79291	3.38713	4.04473	3.40802	3.45641	3.88867	4.0571	3.28138	3.91213	3.33873	3.39011	3.81171	3.87226	3.46537	3.87855	3.46238	3.85494	3.71255	3.33276	3.33575	3.38713	4.02692	3.84381	3.45641	3.4594	3.97908	3.69351	3.7347	3.96067	4.18016	3.3931	3.40205	3.45044	3.88628	4.23916	3.84333	3.83796	3.4849	3.40358	3.446	3.38659	3.78653	3.35365	3.83589	3.47442	3.42756
3110082I17Rik	7.48025	7.38033	6.86559	7.02947	7.10209	7.1023	7.23557	7.24019	7.10409	7.48575	7.33785	7.30597	7.19259	7.24421	7.16603	7.17156	7.43575	7.35474	7.24834	6.94506	7.18043	7.05977	7.04719	7.20491	7.1123	7.36698	7.08815	7.22038	7.24007	7.3363	7.21156	7.00888	6.83251	6.93982	7.20824	7.30434	7.0808	7.21607	6.93626	7.23159	7.35536	7.25663	7.1356	7.30242	7.33953	7.45567	6.89689	7.50284	7.11236
3110082J24Rik	4.17853	4.40925	3.8374	3.67031	3.74439	3.77721	3.72742	4.10316	4.02005	3.71073	3.98646	3.71725	3.59165	4.08356	3.8103	3.86736	3.49279	3.29704	4.44321	3.90916	4.11862	3.41812	3.82493	3.46616	3.89655	4.24127	4.16971	4.00696	3.96894	3.72054	3.37812	3.796	4.15714	3.85049	3.8568	3.92728	3.45364	4.12606	3.86081	4.27277	3.95484	3.54911	3.74602	3.63574	3.84392	3.53006	3.8784	4.09592	3.73526
3110099E03Rik	7.46768	7.43796	6.94684	6.90626	7.02649	6.77136	7.35685	7.07816	6.86868	7.06011	7.65265	7.30319	7.24706	7.86272	6.93742	7.18241	7.36198	6.72426	7.11957	7.23285	6.22913	6.92806	6.92209	7.27194	6.95792	6.56955	6.85121	6.74029	7.30711	7.1773	6.88394	6.74615	7.23303	6.77597	6.91724	7.49637	5.98247	7.10905	6.90925	7.02608	7.45761	6.91263	8.26603	7.0899	7.55667	7.46952	7.01303	7.85478	6.52906
3200001D21Rik	3.55156	3.54946	3.9417	3.55441	3.56354	3.55726	3.54888	3.56011	3.55801	3.55784	3.54737	3.55859	3.55231	3.56144	3.55935	3.55307	3.55383	3.56429	3.55592	3.55156	3.54946	3.5565	3.55441	3.56354	3.55726	3.54888	3.56011	3.55801	3.55784	3.54737	3.55859	3.55231	3.56144	3.55935	3.55307	3.56429	3.55592	3.55383	3.54749	3.5433	3.55452	3.50614	3.52155	3.57901	3.5832	3.54185	3.59023	3.60773	3.54958
3300002I08Rik	6.044	5.75845	5.83492	5.93079	5.77385	5.81826	5.56922	5.23957	5.85303	5.67677	4.9026	5.5242	5.92991	5.60595	5.16124	5.58889	5.62499	5.76089	5.47217	5.40129	5.75344	5.75926	5.92105	5.49357	5.3082	5.34408	5.91837	5.44691	5.81408	5.83775	5.44088	5.38516	5.58142	5.76617	5.75803	5.65956	5.57043	5.64666	5.22158	5.59069	5.60651	5.66391	5.84482	5.66969	5.66074	5.79406	5.78447	5.59974	5.53487
3300002P13Rik	4.15283	3.86438	4.20807	3.44146	4.23752	3.94535	4.21449	3.53053	4.12883	4.21242	4.57638	4.44898	3.90833	4.15845	3.91053	4.39138	4.26979	3.54482	3.9275	4.21974	4.42713	4.14929	4.17043	4.40668	4.24989	4.40538	4.32537	4.24505	4.2503	3.97428	4.51312	3.87604	4.1458	4.11469	3.93077	4.70153	4.45006	4.58949	3.49859	4.28071	4.19197	3.86562	3.96096	3.85644	4.02879	4.10651	4.31018	4.42432	4.26408
3300005D01Rik	3.54528	3.54368	3.53655	3.53495	3.52943	3.52462	3.51822	3.5143	3.51269	3.55008	3.54208	3.91623	3.53335	3.52783	3.52622	3.52142	3.50949	3.5175	3.51109	3.54528	3.54368	3.53655	3.53495	3.52943	3.52462	4.21505	3.5143	3.51269	3.55008	3.54208	3.53815	3.53335	3.52783	3.52622	3.52142	3.5175	3.51109	3.50949	3.53702	3.53382	3.5299	3.52482	3.5241	3.53434	3.53755	3.52534	3.53042	3.5313	3.53862
3425401B19Rik	2.48665	2.49857	2.10571	2.39333	2.22334	1.99015	2.61551	2.30544	2.28871	1.92681	1.9618	2.0982	2.2156	2.37784	1.94013	1.85291	2.18507	2.6121	2.41656	2.28881	2.17186	2.66201	2.11522	2.06607	2.30331	2.29862	2.36376	2.51192	2.38576	2.56031	2.25708	1.88827	1.92724	2.00045	2.72075	2.2627	2.72793	2.20414	2.17162	2.22426	2.11806	1.4986	1.95224	1.77149	2.12296	1.04583	2.45867	1.48012	2.1453
3632451O06Rik	8.78361	8.62409	9.18778	9.19478	9.21619	9.14769	9.10195	9.10706	9.00862	8.87055	9.06123	9.10021	9.02885	8.88469	9.00613	9.12544	9.28503	8.98268	9.13562	9.21078	9.18144	9.37096	9.25652	9.22203	9.17888	9.21911	9.22793	9.14189	9.18191	9.04213	9.32	9.24427	9.25524	9.17083	9.05531	9.16501	9.09358	9.13627	9.13559	9.20044	8.97893	9.17819	9.01461	9.01309	9.22756	8.89941	9.11969	8.74811	9.15524
3632454L22Rik	5.66418	5.81349	6.19004	6.41671	5.71445	6.25732	5.97476	6.07424	5.97603	5.46119	5.59915	6.3125	6.32344	6.12823	5.64162	5.72098	6.0102	5.94473	5.53907	6.07115	5.76839	6.01288	6.14445	6.41859	5.77269	5.94607	5.73071	6.1307	5.93517	5.82483	6.20878	6.14163	6.15747	5.94659	5.7019	5.49227	5.97805	6.08845	6.12228	6.12433	5.75759	5.61743	6.15761	5.84833	6.32049	6.08157	6.00475	6.14323	5.81437
3830403N18Rik	4.0469	4.25325	3.58944	3.71315	3.74758	4.54915	3.91902	4.08395	3.37621	2.8649	3.98829	3.73797	3.75998	3.63816	3.78034	3.25551	3.41884	3.73773	3.39752	3.92968	3.90096	3.62366	3.91106	3.78981	3.65777	4.33478	3.35489	3.96781	3.69592	3.56258	3.43551	3.09218	3.17024	3.19156	3.90255	3.94257	3.821	3.86866	3.85474	3.71542	4.10158	3.74399	3.33071	3.60719	3.55743	3.61028	3.25215	3.65498	3.69094
3830406C13Rik	10.0975	10.1886	9.63107	9.81916	10.0013	9.90874	9.70581	9.87055	9.89911	10.0591	10.0632	9.75991	9.65913	9.81846	9.7793	9.78497	9.95177	9.90065	9.99551	9.95593	9.82313	9.61625	9.65084	9.79034	9.70613	9.7674	9.84473	9.85855	9.83958	9.89308	9.745	9.67672	9.73691	10.0122	9.79945	9.95475	9.86445	9.88549	9.97333	10.0402	9.85685	9.90171	10.1015	9.9142	10.0095	9.98823	9.94222	10.0269	9.80288
3830408C21Rik	7.44965	7.86236	7.50714	7.19803	7.57597	7.45606	7.72093	7.14628	7.53469	7.49413	7.32873	7.65532	7.42897	7.70338	7.76648	7.40962	7.38745	7.43632	7.48579	7.51295	7.33395	7.40896	7.16176	7.5943	7.40304	7.42564	7.27654	7.05317	7.58699	7.27491	7.69074	7.28536	7.55145	7.59851	7.54056	7.40995	7.29752	7.27139	7.5867	7.45765	7.7308	7.74145	8.0074	7.78032	7.65407	8.12208	7.83317	7.79938	7.30755
3830417A13Rik	3.61197	3.61139	3.60861	3.60803	3.60583	3.60409	3.60176	3.60015	3.59956	3.61372	3.61081	3.60919	3.60745	3.60525	3.60467	3.60292	3.5984	3.60131	3.59898	3.61197	3.61139	3.60861	3.60803	3.60583	4.0481	3.60176	3.60015	3.59956	3.61372	3.61081	3.60919	3.60745	3.60525	3.60467	3.60292	3.60131	3.59898	3.5984	3.57203	3.57087	3.56925	3.62531	3.62486	3.96435	3.55126	3.60454	3.94913	3.54861	3.57261
3830432H09Rik	4.0316	4.01726	4.04527	4.03094	4.49707	4.67725	4.72922	4.02961	4.01528	4.72883	4.6555	4.05961	4.0166	4.97859	4.76097	4.0016	3.98661	4.05828	4.00094	4.44945	4.44798	4.04527	4.62419	4.5298	4.47332	3.97293	4.02961	4.60612	4.07461	4.42635	4.05961	4.0166	4.70092	4.48514	4.45983	4.05828	4.59888	4.43635	4.2214	4.34203	4.19906	4.41311	4.64439	3.90879	4.73806	4.65409	4.52976	4.06516	3.81845
3930402G23Rik	5.52025	5.18126	5.65707	5.59984	5.39549	5.43463	5.32496	5.47094	5.4759	5.3508	5.25922	4.94153	5.31838	4.5464	5.54021	5.28022	5.23831	5.28101	5.07641	5.66781	5.75226	5.32406	5.45184	5.66067	4.52006	5.19294	5.324	5.59241	5.27218	5.33756	5.6563	5.38252	5.33225	5.40147	4.96049	5.43241	5.53215	5.13112	5.03983	5.30501	5.49641	5.67629	5.85392	5.07692	5.44284	5.91749	5.69368	5.91311	5.2653
4430402I18Rik	5.34214	5.67334	5.36282	5.34004	5.02086	5.3027	5.57161	5.20214	5.40567	5.59611	5.32527	5.32926	5.31898	5.36217	5.14887	5.52803	5.58754	5.60927	5.31584	5.42288	5.38706	5.09083	5.172	5.24003	5.18456	5.42256	5.55537	5.30233	5.20383	5.74744	5.24671	5.40213	5.1485	5.37361	5.43274	5.35978	5.58841	5.5577	5.79213	5.49792	5.44653	5.07714	5.16614	5.29808	5.10116	5.15531	5.14183	4.99221	5.39852
4631405J19Rik	3.55578	3.55201	3.93459	3.54758	3.55069	3.99845	3.52429	3.53117	3.5274	3.5671	3.54824	3.55512	3.54381	3.54692	3.54315	3.53183	3.51986	3.53872	3.52363	3.55578	3.55201	3.55135	4.14348	3.55069	3.53938	3.52429	3.53117	3.5274	3.5671	3.54824	3.55512	3.54381	3.54692	3.98389	3.53183	3.98559	3.947	3.51986	3.96164	3.53905	3.54593	3.55456	3.56899	3.50943	3.51698	3.52495	3.51632	3.53452	3.55036
4632404H12Rik	6.09573	6.26777	6.01914	5.99248	6.14494	6.18239	6.42614	5.93025	6.29281	5.96289	6.01575	5.91194	6.25743	6.28587	6.08488	6.04078	6.1076	5.75327	6.20379	6.0893	6.028	6.05738	6.12819	6.00323	6.20106	6.19788	5.97092	6.15051	5.99155	6.15366	6.099	6.15948	5.91501	6.08251	6.3305	5.99512	6.18064	6.24454	6.27256	6.10417	6.21391	5.93513	5.79014	6.10007	5.73497	5.56003	5.98667	5.82607	6.0028
4632415L05Rik	9.35299	9.30631	9.40196	9.36182	9.46477	9.26519	9.33661	9.38858	9.34416	9.32513	9.35575	9.41939	9.47516	9.36423	9.31991	9.29705	9.49082	9.30686	9.3779	9.26296	9.31439	9.57734	9.3601	9.56643	9.33486	9.36843	9.393	9.35466	9.35304	9.26692	9.47922	9.49648	9.35965	9.5016	9.32998	9.27406	9.37624	9.37862	9.52352	9.34493	9.3416	9.39769	9.52535	9.21337	9.68059	9.50586	9.43034	9.24466	9.32646
4632427E13Rik	3.76166	3.7839	3.85063	3.65251	3.70964	3.34529	3.97151	3.74207	3.94528	3.73635	3.6515	3.84856	3.5407	3.34246	3.88716	3.55855	3.54729	3.8345	3.62259	3.42825	3.59614	3.83869	3.60096	3.5049	4.04093	3.65755	3.36704	3.83947	3.97785	3.44465	3.55077	3.31357	3.783	3.32129	3.35937	3.52263	3.85022	3.91389	3.90006	3.76965	3.56737	3.82195	3.572	3.94043	3.52176	3.61094	3.52352	3.80143	3.80855
4632428C04Rik	3.08173	3.32553	3.11578	3.40602	2.85945	2.88506	3.43651	3.30952	3.19822	3.06661	2.83932	3.3075	3.33126	2.87847	3.01025	3.09893	3.32932	3.46673	3.97284	3.16137	3.10979	2.78819	2.66839	2.74829	3.43093	3.06883	3.11509	2.90935	3.18994	3.12467	3.07085	3.0387	3.19633	3.18337	3.18924	3.17762	3.39399	3.08636	3.18781	3.33472	3.26499	1.94192	2.22186	2.89994	2.563	2.64331	2.69846	1.81179	3.45662
4732416N19Rik	3.48764	3.4876	3.46723	3.46719	3.44685	3.44674	3.44659	3.42629	3.42625	3.48775	3.48757	3.46726	3.46715	3.44681	3.44678	3.91422	3.42618	3.42636	3.42621	3.48764	3.4876	4.03656	3.46719	3.44685	3.44674	4.05694	3.42629	3.42625	3.48775	3.48757	3.46726	3.90623	3.44681	3.44678	3.44667	3.42636	3.42621	3.874	3.50079	3.50072	3.48042	3.45718	3.43695	3.51051	3.51058	3.46697	3.4902	3.47001	3.50083
4732471J01Rik	5.02161	4.66965	4.91924	5.67402	5.14938	4.88859	4.98853	4.75935	5.0098	4.45147	4.36415	5.68992	5.07467	5.59252	5.15204	5.07233	5.05246	4.51977	4.78439	4.58817	4.97128	5.00171	5.40655	5.34644	5.19366	4.9997	4.40815	4.87456	4.93826	4.82537	4.80211	5.22227	4.55637	4.95132	5.22783	4.87691	5.121	4.66051	4.73696	4.62587	5.21599	4.97972	5.14651	4.91497	4.81304	5.35129	5.01935	4.72506	4.84058
4732490B19Rik	4.25594	4.25008	4.23331	4.22745	4.21653	4.19895	4.17551	4.17046	4.16459	4.27352	4.24422	4.23917	4.22158	4.21067	4.20481	4.18723	4.15287	4.18218	4.15873	4.25594	4.6809	4.23331	4.22745	4.21653	4.19895	4.17551	4.17046	4.16459	4.27352	4.24422	4.23917	4.22158	4.21067	4.20481	4.83273	4.18218	4.15873	4.15287	3.88966	4.44465	4.50521	4.7426	4.44982	4.64652	4.47786	4.60455	4.05686	4.88512	3.89552
4732491K20Rik	5.63231	5.90601	5.83976	6.04997	5.86027	5.76762	6.08592	5.83174	6.14049	5.84806	5.98859	5.91062	5.87391	5.67669	5.95003	6.01455	5.56898	5.68605	5.75847	5.85686	5.96034	5.7141	5.91746	5.96975	6.01854	5.92446	5.6618	5.97442	5.84486	5.88159	6.23556	5.98632	5.79468	5.75035	6.1795	5.9869	6.20419	5.95433	5.91688	6.08157	5.93168	5.82461	5.35423	5.4801	5.65836	5.74118	5.79822	5.93018	5.67293
4831407H17Rik	3.04705	3.08315	2.8343	2.64903	2.62733	2.72227	3.09996	2.92941	2.78143	3.08328	3.07873	2.56593	2.21359	3.02538	2.24259	3.10208	3.36697	2.29156	3.18646	3.12758	2.57597	2.98091	3.21366	2.84441	2.88879	3.08149	2.98376	2.35149	2.78943	2.58538	2.85547	2.97353	2.68084	2.68399	3.40519	2.92195	3.21045	2.84143	2.83399	2.87394	2.86299	2.96997	2.49165	2.64485	3.00957	2.31347	2.6339	2.97376	2.81401
4831440E17Rik	5.82074	6.13685	5.86005	5.79695	5.94976	6.11287	6.13148	5.57454	5.93535	6.00071	5.26665	6.07378	5.9721	6.28009	6.19531	6.01242	5.73895	5.59437	6.15416	5.84735	5.62074	5.94065	6.17557	5.77104	5.67076	5.6062	5.58012	5.92439	5.96911	5.79736	6.08608	6.19458	5.74746	5.70556	5.91465	5.91731	5.99653	5.87844	5.92827	5.77076	5.94503	6.30278	5.92319	5.58274	5.73144	6.18162	5.92796	5.90675	5.88505
4833411C07Rik	3.44759	3.24342	2.79295	2.90345	3.2315	3.15513	3.28397	2.56773	3.45684	2.73488	3.73861	3.07953	2.48719	3.71456	2.88646	2.58576	3.44519	3.08824	3.35319	2.97511	3.37778	2.98368	3.46771	3.29146	3.13389	3.40201	3.36288	3.43719	3.10575	3.29899	3.27052	3.361	2.4303	3.2275	3.49264	3.25868	3.48406	2.68432	2.93301	3.57753	3.28311	2.80498	2.6315	2.88727	2.80954	2.68151	2.79152	2.98973	2.89415
4833412C05Rik	5.28029	5.49862	5.11101	4.85685	5.28899	5.32382	5.42783	4.94155	5.03025	5.25101	4.87316	5.25361	4.83122	4.79778	5.22873	5.18253	5.68355	5.37975	5.15833	5.05971	5.21079	5.06248	5.07254	4.99472	4.83689	4.96345	4.966	4.86422	5.31413	4.93297	5.15006	5.57845	4.13456	5.30937	5.22272	5.3044	4.95122	5.22413	5.0504	5.48452	5.13267	5.09284	5.17014	5.16797	5.17409	5.0644	4.88763	5.17733	4.77175
4833415N18Rik	3.91875	3.76467	3.27088	3.41759	3.40414	3.24997	3.73208	3.87042	3.86225	3.60452	3.63361	3.27909	3.57944	3.46662	3.18654	3.1474	3.73421	3.3259	3.87524	3.45861	3.5561	3.39498	3.35197	3.06742	3.00176	3.99793	3.59151	3.88325	3.35394	3.54987	3.23041	3.14446	3.2425	3.22478	3.5278	3.65186	3.53564	3.73326	3.73993	3.38052	3.26366	2.6716	2.55135	3.29166	3.33617	2.47744	3.07245	2.85241	3.68202
4833417C18Rik	3.58009	3.90372	3.44188	3.70543	3.60983	3.35844	3.78773	3.54645	3.49202	3.70976	3.71449	3.83951	3.93497	3.73487	3.26699	3.88672	3.6485	3.78712	3.55581	3.24417	3.71413	3.57566	3.78129	3.90225	3.44709	3.6804	3.43964	3.89166	3.32358	3.86038	3.47405	3.60634	3.31568	3.89968	3.61821	3.78802	3.80234	3.66501	3.45984	3.65033	3.59447	3.45709	3.73939	3.54211	3.6164	3.54699	3.87659	3.36175	3.78188
4833418N02Rik	3.50029	3.92502	3.67521	3.67765	3.97769	3.57417	3.96827	3.78973	3.64545	3.6847	3.80439	3.69766	3.06179	3.06624	3.50742	3.8169	3.70687	3.87203	3.65129	3.78634	3.59217	3.71488	3.6328	3.68444	3.55843	4.15569	3.84382	3.93746	3.48391	4.02538	3.56467	3.68459	3.85148	3.53141	3.16297	3.77329	3.23996	3.26415	3.66603	3.8649	3.91176	3.72741	3.80538	3.76901	3.30691	3.1827	3.33555	3.65454	3.22549
4833419F23Rik	3.50033	2.76862	3.74238	3.41368	3.56943	3.70193	2.88182	3.4144	3.44533	3.59178	3.58368	3.4365	3.26667	3.21869	3.36116	3.6403	3.50713	3.37425	3.67581	3.45958	2.76862	2.74837	3.36999	3.36808	3.23942	3.49045	3.28032	3.25955	3.40029	3.37958	3.426	3.23377	3.39768	3.39435	2.8379	3.22114	3.5892	2.88352	3.11937	3.16329	3.46832	3.56876	3.29407	3.50921	3.05454	2.90207	3.43426	2.90423	3.09741
4833420G17Rik	9.87359	9.63054	10.003	9.87558	9.8931	10.0654	9.88193	9.85547	9.70454	9.75166	9.76728	9.9986	9.87477	10.0757	9.98747	9.68833	9.57539	9.89191	9.73388	9.98628	9.81505	9.7952	9.91058	10.0716	9.64642	9.73303	9.65288	9.66334	9.94868	9.59897	9.91173	10.0098	9.88076	10.1483	9.97792	9.75412	9.83129	9.72575	9.93223	9.59095	10.0662	10.0907	10.0333	9.97369	10.0164	10.1816	10.0091	10.1746	9.67302
4833422C13Rik	5.96929	5.80666	5.90148	5.76185	6.13466	6.06057	5.7323	5.61375	5.81359	5.62434	5.77204	5.72793	6.0455	6.08317	5.92277	5.68058	5.96326	5.94647	5.87078	5.81993	5.69089	6.13458	5.42339	5.91367	5.87958	5.83623	5.82401	5.76103	5.79973	5.94708	5.89818	5.53938	5.83526	5.97581	5.80546	5.92042	5.85205	5.75866	6.0169	5.80883	5.56281	5.60366	5.93871	6.13533	5.79694	5.97413	6.01072	5.86099	5.78441
4833422M21Rik	3.66612	3.66413	3.68163	3.67964	4.12353	3.69316	3.68519	3.70668	3.70469	3.6721	3.66214	4.09553	3.67765	3.69714	3.69515	3.68918	4.32443	3.71066	3.7027	3.66612	4.09525	4.08919	3.67964	4.48236	4.13722	3.68519	3.70668	3.70469	3.6721	4.38716	3.68362	4.1197	3.69714	3.69515	3.68918	3.71066	4.12669	3.7007	3.60995	3.60597	3.62745	4.11075	4.14413	3.59013	3.9986	3.66769	4.01195	3.63908	4.05263
4833423E24Rik	4.65477	4.74027	4.80991	4.25969	4.86951	4.24754	4.65534	4.65984	5.07722	4.76014	4.25565	4.2759	4.72554	4.26374	4.97269	4.69533	4.97192	4.67498	4.79882	4.85992	4.87096	4.96922	4.68163	4.72802	4.69112	4.21513	4.23538	4.64671	4.29615	4.85093	4.85143	4.87433	4.90696	4.25564	4.68993	4.25158	4.21918	4.66089	4.82827	4.58489	4.43145	4.1678	4.95208	4.75591	4.64826	4.79186	4.92205	4.81573	4.67387
4833427F10Rik	3.50901	3.50962	3.50669	3.5073	3.50377	3.50559	3.508	3.50387	3.50448	3.5072	3.51022	3.50609	3.5079	3.50438	3.50498	3.50679	3.50569	3.50266	3.50508	3.50901	3.50962	3.50669	3.5073	3.50377	3.50559	3.508	3.50387	3.50448	3.5072	3.51022	3.50609	3.5079	3.50438	3.9452	3.50679	3.50266	3.50508	3.50569	3.51989	3.5211	3.51696	3.51422	3.50888	3.5178	3.5166	3.51093	3.51367	3.50773	3.51928
4833427G06Rik	4.90173	4.98752	4.57111	4.56393	5.05298	4.60565	4.57691	4.64737	5.07016	5.3351	4.50784	4.5783	4.55674	4.62002	5.33275	5.39548	4.62581	4.66174	5.33988	5.23392	4.94696	4.57111	5.29776	4.6272	4.60565	4.57691	5.11006	4.64018	4.54376	5.09525	4.5783	4.99819	4.62002	4.61283	4.59128	4.66174	5.05601	4.62581	4.97135	4.73756	4.84991	5.00045	5.097	4.74577	5.0758	5.10018	4.92663	5.03397	4.69111
4833428L15Rik	3.4625	3.46744	3.47064	3.47558	3.89787	3.48866	3.5084	3.50173	3.50667	3.91034	3.47238	4.04584	3.48052	3.47878	3.48372	3.49853	3.51654	3.91581	3.51161	3.4625	3.46744	3.8777	3.47558	3.92903	3.48866	3.5084	3.50173	3.50667	3.44769	3.47238	3.46571	3.48052	3.47878	3.48372	3.49853	3.49186	3.93502	3.51654	3.49753	3.90911	3.86842	3.53344	3.5169	3.47916	3.46929	3.91659	3.87235	3.45101	3.93301
4833439L19Rik	12.283	12.399	11.7315	11.7457	11.8449	11.8415	11.9269	11.9938	11.9604	12.1884	12.186	11.7539	11.7572	11.9242	11.9141	11.9096	12.1611	12.0335	12.0327	11.9904	11.9594	11.7205	11.7177	11.8181	11.9198	11.8789	12.0675	12.0159	12.0493	12.1177	11.7524	11.7531	11.8742	11.9511	11.8504	12.0549	12.0236	12.0018	11.959	12.0534	11.9515	11.9366	12.0286	11.9666	11.9872	11.9418	11.9824	12.0293	11.9143
4921501E09Rik	3.57989	3.57471	3.54892	3.54374	3.52313	3.50759	3.48687	3.47144	3.46626	3.59543	3.56954	3.5541	3.53856	3.51795	3.51277	3.49723	3.4559	3.4818	3.87214	3.57989	3.57471	3.54892	3.54374	3.52313	3.50759	3.48687	3.47144	3.46626	3.59543	3.56954	3.5541	3.53856	3.51795	3.95317	3.49723	3.92877	3.88564	3.4559	3.54678	3.53643	3.88763	3.54441	3.53934	3.50468	3.51504	3.92505	3.48924	3.48934	3.55196
4921504A21Rik	3.77333	3.54959	4.20613	3.60475	3.80803	3.97585	3.95723	3.70159	3.99392	3.8034	3.81108	4.15596	3.63903	3.89412	3.86622	3.88147	4.11299	3.57033	3.926	3.963	3.75479	3.7664	3.62064	3.753	4.01518	3.92918	3.69784	3.69792	3.33898	4.27184	4.00021	3.34883	3.99237	3.67762	3.9646	3.94576	3.75712	4.20131	3.97712	3.84913	3.59686	3.84779	3.4726	3.58484	3.80175	3.43995	3.82324	3.34309	4.10859
4921504E06Rik	3.62306	3.62393	3.60061	3.60148	3.57728	3.57989	3.58336	3.5583	3.55917	3.62046	3.6248	3.59974	3.60234	3.57815	3.57902	3.58162	4.00334	3.55656	3.97105	3.62306	3.62393	3.60061	3.60148	3.57728	3.57989	3.58336	3.5583	3.55917	3.62046	3.6248	4.00807	3.60234	3.57815	3.57902	3.58162	3.55656	3.56004	3.5609	3.56658	3.56832	3.54326	3.56471	3.53791	3.6103	3.60856	3.60669	3.58523	3.55757	3.56571
4921507P07Rik	6.71771	6.66419	6.93696	6.33206	7.03919	6.81442	6.56618	6.69879	6.72491	6.94321	6.71544	6.49062	6.50171	6.167	6.44702	6.54691	6.24659	6.35609	6.54045	6.69394	7.02267	6.44702	6.62037	7.2776	7.01369	6.92518	6.69318	6.7275	7.17106	6.64503	6.9931	6.93938	6.71453	7.28052	6.69426	6.75479	6.631	6.6894	6.58646	6.67668	6.79301	7.01053	6.8682	7.07409	6.97311	7.33169	6.9616	7.64969	6.62896
4921508D12Rik	3.81278	3.80525	3.81645	3.80892	3.82766	3.80506	3.77493	3.8012	3.79366	3.83538	3.79772	3.82399	3.80139	3.82012	3.81259	4.44496	3.7786	3.81626	3.78613	3.81278	3.80525	3.81645	3.80892	3.82766	4.24895	3.77493	3.8012	3.79366	3.83538	3.79772	3.82399	4.2425	3.82012	3.81259	4.24846	3.81626	3.78613	3.7786	3.6829	3.66784	4.06197	4.10215	4.15142	3.75598	3.77105	3.76372	4.18174	3.83112	4.13106
4921509C19Rik	3.53429	3.53429	3.53429	3.53429	3.53429	3.53429	3.53429	3.53429	3.53429	3.53429	3.53429	3.53429	3.53429	3.53429	3.53429	3.53429	3.53429	3.53429	3.53429	3.53429	3.53429	3.53429	3.53429	3.53429	3.53429	3.53429	3.53429	3.53429	3.53429	3.53429	3.53429	3.53429	3.53429	3.53429	3.53429	3.53429	3.53429	3.53429	3.53429	3.53429	3.53429	3.53429	3.53429	3.53429	3.53429	3.53429	3.53429	3.53429	3.53429
4921509O07Rik	3.86327	3.3351	3.72557	3.992	3.76964	3.38467	3.43657	3.41595	3.85838	3.748	3.34807	3.32745	3.36637	3.35873	3.3717	3.41062	3.45487	3.39	4.02146	3.74019	3.3351	4.04215	3.3534	3.34575	4.00892	3.86338	3.41595	3.84826	3.70787	3.34807	3.32745	3.36637	3.35873	3.3717	3.41062	3.39	3.4419	3.45487	3.42438	3.45033	3.42971	3.40886	3.79715	3.47271	3.44676	3.84356	3.45209	3.39255	3.41141
4921511C10Rik	3.55259	3.55046	3.54017	3.53804	3.52987	3.5235	3.515	3.50896	3.93555	3.55896	3.54834	3.54229	3.53592	3.52775	3.52562	3.51925	3.50258	3.51321	3.50471	3.55259	3.55046	3.54017	3.53804	3.52987	3.5235	3.515	3.50896	3.50683	3.55896	3.54834	3.54229	3.53592	3.52775	3.52562	3.51925	3.51321	3.50471	3.50258	3.53935	3.5351	3.52906	3.50221	3.50041	3.55819	3.56244	3.52529	3.55215	3.55248	3.54148
4921511C20Rik	3.53385	3.53279	3.5236	3.52253	3.51441	3.51121	3.50695	3.49989	3.92806	3.53705	3.53172	3.52467	3.52147	3.51335	3.51228	3.50908	3.49669	3.50203	3.49776	3.53385	3.53279	3.5236	3.52253	3.51441	3.51121	3.50695	3.49989	3.49883	3.53705	3.53172	3.52467	3.52147	3.51335	3.51228	3.50908	3.50203	3.49776	3.49669	3.53001	3.52788	3.52082	3.52106	3.51613	3.52296	3.52509	3.51613	3.5159	3.51205	3.53108
4921511H03Rik	3.53429	3.53429	3.53429	3.53429	3.53429	3.53429	3.53429	3.53429	3.53429	3.53429	3.53429	3.53429	3.53429	3.53429	3.53429	3.53429	3.53429	3.53429	3.53429	3.53429	3.53429	3.53429	3.53429	3.53429	3.53429	3.53429	3.53429	3.53429	3.53429	3.53429	3.53429	3.53429	3.53429	3.53429	3.53429	3.53429	3.53429	3.53429	3.53429	3.53429	3.53429	3.53429	3.53429	3.53429	3.53429	3.53429	3.53429	3.53429	3.53429
4921511I17Rik	3.49923	3.50027	3.50347	3.5045	3.50667	3.50977	3.5139	3.51503	3.51606	3.49614	3.5013	3.50243	3.50553	3.5077	3.50873	3.51183	3.51813	3.51297	3.5171	3.49923	3.50027	3.50347	3.92393	3.50667	3.50977	3.5139	3.51503	3.51606	3.49614	3.5013	3.50243	3.50553	3.5077	3.50873	3.51183	3.51297	3.5171	3.51813	3.51784	3.51991	3.52105	3.51448	3.51355	3.51612	3.51406	3.5107	3.51726	3.5153	3.51681
4921511M17Rik	3.53429	3.53429	3.53429	3.53429	3.53429	3.53429	3.53429	3.53429	3.53429	3.53429	3.53429	3.53429	3.53429	3.53429	3.53429	3.53429	3.53429	3.53429	3.53429	3.53429	3.53429	3.53429	3.53429	3.53429	3.53429	3.53429	3.53429	3.53429	3.53429	3.53429	3.53429	3.53429	3.53429	3.53429	3.53429	3.53429	3.53429	3.53429	3.53429	3.53429	3.53429	3.53429	3.53429	3.53429	3.53429	3.53429	3.53429	3.53429	3.53429
4921513I03Rik	3.53429	3.53429	3.53429	3.53429	3.53429	3.53429	3.53429	3.53429	3.53429	3.53429	3.53429	3.53429	3.53429	3.53429	3.53429	3.53429	3.53429	3.53429	3.53429	3.53429	3.53429	3.53429	3.53429	3.53429	3.53429	3.53429	3.53429	3.53429	3.53429	3.53429	3.53429	3.53429	3.53429	3.53429	3.53429	3.53429	3.53429	3.53429	3.53429	3.53429	3.53429	3.53429	3.53429	3.53429	3.53429	3.53429	3.53429	3.53429	3.53429
4921515E04Rik	3.5073	3.50524	3.50537	3.50331	3.50549	3.49931	3.49107	3.49532	3.49326	3.51348	3.50318	3.50743	3.50124	3.96964	3.50137	3.49519	3.93216	3.49944	3.4912	3.5073	3.50524	3.50537	3.50331	3.50549	3.49931	3.49107	3.49532	3.49326	3.93822	3.50318	3.50743	3.50124	3.50343	3.50137	3.49519	3.49944	3.4912	3.48914	3.52189	3.51777	3.52202	3.52337	3.53174	3.48534	3.89406	3.90356	3.48959	3.50002	3.52395
4921517D22Rik	3.57806	3.58182	3.58335	3.5871	4.00882	3.59614	3.61116	3.60518	3.60893	3.5668	3.58557	3.57959	3.59086	3.58863	3.59238	3.60365	3.61644	3.59767	3.61268	3.57806	3.58182	3.58335	3.5871	3.58488	3.59614	3.61116	3.60518	3.60893	3.5668	3.58557	3.98863	3.59086	3.58863	3.59238	3.60365	3.59767	3.61268	3.61644	3.97298	3.56257	4.07416	3.59805	3.58456	3.57415	3.56664	3.60963	3.56817	3.55093	3.55131
4921518K17Rik	3.53972	3.53768	3.52476	3.52272	3.51185	3.50573	3.49757	3.48873	3.48669	3.54584	3.53564	3.5268	3.52068	3.50981	3.50777	3.50165	3.48261	3.49282	3.48465	3.53972	3.53768	3.52476	3.52272	3.51185	3.50573	3.49757	3.48873	3.48669	3.54584	3.53564	3.5268	3.52068	3.50981	3.50777	3.50165	3.49282	4.08339	3.48261	3.53157	3.52749	3.51865	3.51845	3.5137	3.51952	3.5236	3.51048	3.51068	3.50797	3.53361
4921524J17Rik	10.527	10.508	10.4072	10.3035	10.6278	10.423	10.1078	10.5726	10.3044	10.5386	10.4328	10.2586	10.2161	10.4212	10.4343	10.2095	10.3422	10.6511	10.3576	10.6521	10.7605	10.3056	10.2426	10.5265	10.1736	10.4814	10.5411	10.1579	10.6288	10.6419	10.1758	10.414	10.2523	10.6099	10.1309	10.4275	10.5241	10.0616	10.4395	10.429	10.4754	10.8131	11.0068	10.4798	10.6744	11.0314	10.8415	10.9846	10.3653
4921524L21Rik	3.53429	3.53429	3.53429	3.53429	3.53429	3.53429	3.53429	3.53429	3.53429	3.53429	3.53429	3.53429	3.53429	3.53429	3.53429	3.53429	3.53429	3.53429	3.53429	3.53429	3.53429	3.53429	3.53429	3.53429	3.53429	3.53429	3.53429	3.53429	3.53429	3.53429	3.53429	3.53429	3.53429	3.53429	3.53429	3.53429	3.53429	3.53429	3.53429	3.53429	3.53429	3.53429	3.53429	3.53429	3.53429	3.53429	3.53429	3.53429	3.53429
4921525O09Rik	4.01953	3.8615	3.65052	3.69062	3.78891	3.94231	3.47397	3.79133	4.00965	3.83871	3.74061	3.56805	3.41158	3.53546	3.49247	3.6344	3.90277	3.73515	3.58141	3.72102	4.03437	3.86958	3.63555	4.03492	3.80714	3.87777	3.86563	3.90115	4.12031	3.36832	3.84646	4.00084	3.78011	3.77683	3.7698	3.88368	4.10233	4.10848	4.01184	3.92788	3.78455	3.57561	3.44875	3.15345	4.07669	3.0661	3.07005	3.61881	4.12702
4921529L05Rik	5.03247	4.99878	4.99202	4.95833	4.98526	4.88418	5.18951	4.81003	5.20578	5.13355	4.96509	5.02571	4.92463	4.95156	4.91787	4.81679	5.15144	4.87742	5.15376	5.61993	4.99878	4.99202	4.95833	4.98526	4.88418	5.17755	4.81003	4.77634	5.13355	4.96509	5.02571	4.92463	4.95156	4.91787	4.81679	4.87742	5.16653	4.70895	4.29685	5.19875	5.01926	5.13995	5.41395	5.1587	5.40719	5.66502	4.50794	5.37687	4.95069
4921530L21Rik	3.77129	3.76028	3.7427	3.73169	4.14977	3.69209	3.64804	3.65249	3.64148	3.80433	4.21186	3.75371	3.72068	3.71411	3.7031	4.13564	4.06225	4.09934	3.63046	3.77129	3.76028	3.7427	3.73169	3.72513	3.69209	3.64804	4.30457	3.64148	3.80433	4.16975	3.75371	3.72068	3.71411	3.7031	3.67006	3.67451	4.05423	4.06934	3.64951	3.62748	3.63193	4.12212	4.15653	3.59832	3.62034	3.66562	4.00306	4.05081	3.66052
4921531C22Rik	4.8984	5.38815	4.88334	4.28743	4.62154	4.85609	4.73727	4.99638	4.94341	4.73332	5.01723	4.81383	4.6127	4.90252	4.91435	4.698	4.68824	4.6104	4.89686	4.89912	5.10338	4.94137	5.01253	4.67367	4.75656	5.18111	5.30081	5.03201	4.7834	5.17421	4.82938	5.16548	4.6811	4.96361	4.90134	5.13668	4.77794	4.59791	5.02466	4.9091	4.9959	4.66122	4.94322	4.56284	4.84579	4.987	5.14319	5.12769	4.16784
4921531P14Rik	3.61495	3.60831	3.61097	3.60433	3.61362	3.59371	4.00762	3.5831	3.57646	3.63485	3.60167	3.6176	3.59769	3.60699	3.60035	3.58044	3.56319	3.59637	3.56982	3.61495	3.60831	3.61097	3.60433	3.61362	3.59371	3.56717	3.5831	3.57646	3.63485	3.60167	3.6176	3.59769	3.60699	3.60035	3.58044	3.59637	3.56982	3.56319	3.57926	3.96726	3.58192	3.59402	3.62322	3.53649	3.54976	3.56451	3.55241	3.99727	3.5859
4921533I20Rik	3.53429	3.53429	3.53429	3.53429	3.53429	3.53429	3.53429	3.53429	3.53429	3.53429	3.53429	3.53429	3.53429	3.53429	3.53429	3.53429	3.53429	3.53429	3.53429	3.53429	3.53429	3.53429	3.53429	3.53429	3.53429	3.53429	3.53429	3.53429	3.53429	3.53429	3.53429	3.53429	3.53429	3.53429	3.53429	3.53429	3.53429	3.53429	3.53429	3.53429	3.53429	3.53429	3.53429	3.53429	3.53429	3.53429	3.53429	3.53429	3.53429
4921534H16Rik	3.56344	3.56651	3.55553	3.55861	3.54454	3.55378	3.56609	3.54895	3.55203	3.5542	3.56959	3.55245	3.56169	3.54762	3.5507	3.55994	3.55819	3.54279	3.55511	3.56344	3.56651	3.55553	3.55861	3.54454	3.55378	3.56609	3.54895	3.55203	3.5542	3.56959	3.55245	3.56169	3.54762	3.5507	3.55994	3.54279	3.55511	3.55819	3.54183	3.54799	3.53084	3.50239	3.47908	3.62268	3.61652	3.57708	3.60554	3.57915	3.53875
4921536K21Rik	5.96464	5.86913	6.13812	6.04471	5.9763	5.87899	5.81602	5.93605	5.72513	5.9899	5.95259	6.25249	5.95148	6.07608	6.0279	5.98753	5.92675	5.84085	5.85603	6.34258	5.87885	5.51706	6.20202	6.00402	5.83605	5.77931	5.65178	6.01439	5.74013	5.63613	6.05782	5.72038	6.04792	5.91912	5.67452	5.82987	5.61419	5.73518	5.85791	5.75821	6.26036	6.2961	6.46752	6.04589	6.55605	6.1774	6.47382	6.63448	5.91977
4921539E11Rik	3.53429	3.53429	3.53429	3.53429	3.53429	3.53429	3.53429	3.53429	3.53429	3.53429	3.53429	3.53429	3.53429	3.53429	3.53429	3.53429	3.53429	3.53429	3.53429	3.53429	3.53429	3.53429	3.53429	3.53429	3.53429	3.53429	3.53429	3.53429	3.53429	3.53429	3.53429	3.53429	3.53429	3.53429	3.53429	3.53429	3.53429	3.53429	3.53429	3.53429	3.53429	3.53429	3.53429	3.53429	3.53429	3.53429	3.53429	3.53429	3.53429
4922502D21Rik	3.64641	3.64533	3.63992	3.63885	3.63452	3.63128	3.62696	3.62371	3.62263	3.64965	3.64425	3.641	3.63777	3.63344	3.63236	3.62912	3.62048	3.62587	3.62155	3.64641	3.64533	3.63992	3.63885	3.63452	3.63128	3.62696	3.62371	3.62263	3.64965	3.64425	3.641	3.63777	3.63344	3.63236	3.62912	3.62587	3.62155	3.62048	3.58819	3.58603	3.58278	3.62736	3.62627	3.59104	3.59319	3.63237	3.9881	3.58777	3.58926
4922502H24Rik	3.53429	3.53429	3.53429	3.53429	3.53429	3.53429	3.53429	3.53429	3.53429	3.53429	3.53429	3.53429	3.53429	3.53429	3.53429	3.53429	3.53429	3.53429	3.53429	3.53429	3.53429	3.53429	3.53429	3.53429	3.53429	3.53429	3.53429	3.53429	3.53429	3.53429	3.53429	3.53429	3.53429	3.53429	3.53429	3.53429	3.53429	3.53429	3.53429	3.53429	3.53429	3.53429	3.53429	3.53429	3.53429	3.53429	3.53429	3.53429	3.53429
4922502N22Rik	4.11573	4.10975	4.07915	4.07317	4.04856	4.03062	4.44657	3.98806	4.41124	4.13367	4.10377	4.08514	4.06719	4.04258	4.0366	4.01866	3.97012	4.42417	3.9761	4.11573	4.10975	4.07915	4.07317	4.04856	4.03062	4.0067	3.98806	3.98208	4.13367	4.10377	4.08514	4.06719	4.04258	4.0366	4.66434	4.00002	3.9761	3.97012	3.8127	4.20226	3.78211	4.25089	4.25213	4.59429	4.02574	4.03729	3.99515	3.99445	4.25918
4930401C15Rik	3.65128	3.6504	3.65601	3.65512	3.66162	3.65897	3.65543	3.66281	3.66192	3.65394	3.64951	3.65689	3.65424	3.66074	3.65985	3.6572	3.66016	3.66458	3.66104	3.65128	3.6504	3.65601	3.65512	3.66162	3.65897	3.65543	3.66281	3.66192	3.65394	3.64951	3.65689	3.65424	3.66074	3.65985	3.6572	3.66458	3.66104	3.66016	4.01368	3.59426	3.60164	3.62371	3.63286	3.62037	3.62214	3.64982	3.62776	3.63779	3.59692
4930401O10Rik	3.53429	3.53429	3.53429	3.53429	3.53429	3.53429	3.53429	3.53429	3.53429	3.53429	3.53429	3.53429	3.53429	3.53429	3.53429	3.53429	3.53429	3.53429	3.53429	3.53429	3.53429	3.53429	3.53429	3.53429	3.53429	3.53429	3.53429	3.53429	3.53429	3.53429	3.53429	3.53429	3.53429	3.53429	3.53429	3.53429	3.53429	3.53429	3.53429	3.53429	3.53429	3.53429	3.53429	3.53429	3.53429	3.53429	3.53429	3.53429	3.53429
4930401O12Rik	3.53429	3.53429	3.53429	3.53429	3.53429	3.53429	3.53429	3.53429	3.53429	3.53429	3.53429	3.53429	3.53429	3.53429	3.53429	3.53429	3.53429	3.53429	3.53429	3.53429	3.53429	3.53429	3.53429	3.53429	3.53429	3.53429	3.53429	3.53429	3.53429	3.53429	3.53429	3.53429	3.53429	3.53429	3.53429	3.53429	3.53429	3.53429	3.53429	3.53429	3.53429	3.53429	3.53429	3.53429	3.53429	3.53429	3.53429	3.53429	3.53429
4930402F06Rik	3.92929	3.54907	3.55928	3.55907	3.56949	3.56885	3.56799	3.57863	3.57841	3.54993	3.54886	3.55949	3.55885	4.03324	3.56906	3.56842	3.57799	3.57905	3.5782	3.54929	3.54907	3.55928	3.55907	3.56949	3.56885	3.56799	3.57863	3.57841	3.54993	3.54886	3.55949	3.55885	3.56927	3.56906	3.56842	3.57905	3.5782	3.57799	3.547	3.54657	3.5572	3.54756	3.55862	3.55679	3.55722	3.55779	3.56743	3.5787	3.98516
4930402F11Rik	3.55637	3.5559	3.55715	3.55668	3.55841	3.55698	3.55507	3.55728	3.5568	3.55781	3.55542	3.55763	3.5562	3.55793	3.55746	3.55602	3.55585	3.55823	3.55632	3.55637	3.5559	3.55715	3.55668	3.55841	3.55698	3.55507	3.55728	3.5568	3.55781	3.55542	3.55763	3.5562	3.55793	3.55746	3.55602	3.55823	3.55632	3.55585	3.5462	3.54524	3.54745	3.53175	3.53491	3.56731	3.56826	3.55381	3.56952	3.57316	3.54668
4930402H24Rik	12.1004	12.2475	12.2804	12.2436	12.2621	12.2945	12.1789	12.0819	12.022	12.0782	12.0799	12.4119	12.2398	12.4534	12.3552	12.1339	12.071	12.0169	12.1466	12.0587	11.9907	12.3271	12.3	12.3245	12.217	12.1618	12.155	12.0842	12.1668	12.0604	12.4024	12.2699	12.2275	12.2932	12.2055	12.0895	12.1144	12.11	12.1015	12.0705	12.2793	12.416	12.3942	12.2964	12.1676	12.626	12.3143	12.3389	12.1618
4930402K13Rik	3.53429	3.53429	3.53429	3.53429	3.53429	3.53429	3.53429	3.53429	3.53429	3.53429	3.53429	3.53429	3.53429	3.53429	3.53429	3.53429	3.53429	3.53429	3.53429	3.53429	3.53429	3.53429	3.53429	3.53429	3.53429	3.53429	3.53429	3.53429	3.53429	3.53429	3.53429	3.53429	3.53429	3.53429	3.53429	3.53429	3.53429	3.53429	3.53429	3.53429	3.53429	3.53429	3.53429	3.53429	3.53429	3.53429	3.53429	3.53429	3.53429
4930404A05Rik	3.55227	3.55008	3.55415	3.55196	3.55821	3.55166	3.54292	3.55135	3.54917	3.55882	3.5479	3.55633	3.54978	3.55603	3.55384	3.54729	3.5448	3.55572	3.54698	3.55227	3.55008	3.55415	3.55196	3.55821	3.55166	3.54292	3.55135	3.54917	3.55882	3.5479	3.55633	3.54978	3.55603	3.55384	3.54729	3.55572	3.54698	3.5448	3.5464	3.54203	3.55047	3.52458	3.53738	3.55631	3.56068	3.53885	3.56474	3.57973	3.54859
4930404H11Rik	3.86311	3.48691	3.51077	3.9708	3.53463	3.54313	3.55447	3.57266	3.57549	3.47557	3.95086	3.50793	3.51644	3.53746	3.5403	3.5488	3.58116	3.99349	3.57833	3.48408	3.48691	3.51077	3.5136	3.53463	3.54313	3.55447	3.57266	3.57549	3.89237	3.48975	3.50793	3.51644	3.53746	3.5403	3.5488	3.56699	3.57833	3.58116	3.51969	3.52536	4.06474	3.52663	3.974	3.52934	3.52367	3.53061	3.54753	3.55722	3.51686
4930404I05Rik	3.43418	3.43564	3.82544	3.44443	3.45031	3.91404	3.46053	3.46495	3.46641	3.4298	3.4371	3.8539	3.44589	3.45177	3.45323	3.45761	3.46932	3.46203	3.46786	3.43418	3.43564	3.44298	3.44443	3.45031	3.45469	3.46053	3.46495	3.46641	3.4298	3.4371	3.44152	3.44589	3.45177	3.45323	3.45761	3.46203	3.46786	3.46932	3.48717	3.49009	3.49451	3.4695	3.471	3.47378	3.47086	3.45319	3.4782	3.47824	3.48571
4930404N11Rik	3.53429	3.53429	3.53429	3.53429	3.53429	3.53429	3.53429	3.53429	3.53429	3.53429	3.53429	3.53429	3.53429	3.53429	3.53429	3.53429	3.53429	3.53429	3.53429	3.53429	3.53429	3.53429	3.53429	3.53429	3.53429	3.53429	3.53429	3.53429	3.53429	3.53429	3.53429	3.53429	3.53429	3.53429	3.53429	3.53429	3.53429	3.53429	3.53429	3.53429	3.53429	3.53429	3.53429	3.53429	3.53429	3.53429	3.53429	3.53429	3.53429
4930405A10Rik	3.53429	3.53429	3.53429	3.53429	3.53429	3.53429	3.53429	3.53429	3.53429	3.53429	3.53429	3.53429	3.53429	3.53429	3.53429	3.53429	3.53429	3.53429	3.53429	3.53429	3.53429	3.53429	3.53429	3.53429	3.53429	3.53429	3.53429	3.53429	3.53429	3.53429	3.53429	3.53429	3.53429	3.53429	3.53429	3.53429	3.53429	3.53429	3.53429	3.53429	3.53429	3.53429	3.53429	3.53429	3.53429	3.53429	3.53429	3.53429	3.53429
4930405A21Rik	3.95608	3.68423	4.05956	4.0062	3.8156	4.15208	3.90144	3.68964	4.12551	3.96712	3.68125	3.61693	3.70595	3.88502	3.23516	4.18351	3.73586	3.84733	3.86391	3.201	4.16077	3.91421	3.821	3.85762	4.00893	3.28063	3.72868	3.86651	3.5932	3.80986	3.77828	3.23172	3.68513	3.85711	3.26244	3.69508	3.70741	3.74288	3.77904	3.383	4.32869	3.77743	3.75248	4.01817	3.8622	3.27718	3.29531	3.25328	3.7974
4930405D11Rik	3.44911	3.92563	3.45984	3.4629	3.89574	3.47668	3.48892	3.49047	3.49353	3.43993	3.45523	3.45678	3.46596	3.47056	3.47362	3.4828	3.49965	3.48435	3.49659	3.44911	3.45217	3.45984	3.4629	3.4675	3.47668	3.48892	3.49047	3.49353	3.43993	3.45523	3.45678	3.46596	3.47056	3.47362	3.4828	3.48435	3.49659	3.49965	3.494	3.50012	3.50167	3.48789	3.48331	3.49349	3.48737	3.48126	3.49504	3.48741	3.49094
4930405J17Rik	3.53429	3.53429	3.53429	3.53429	3.53429	3.53429	3.53429	3.53429	3.53429	3.53429	3.53429	3.53429	3.53429	3.53429	3.53429	3.53429	3.53429	3.53429	3.53429	3.53429	3.53429	3.53429	3.53429	3.53429	3.53429	3.53429	3.53429	3.53429	3.53429	3.53429	3.53429	3.53429	3.53429	3.53429	3.53429	3.53429	3.53429	3.53429	3.53429	3.53429	3.53429	3.53429	3.53429	3.53429	3.53429	3.53429	3.53429	3.53429	3.53429
4930405L22Rik	3.53713	3.53481	3.53725	3.53493	3.53968	3.53273	3.52346	3.53053	3.52821	3.54408	3.53249	3.53956	3.53261	3.53736	3.53505	3.5281	3.52358	3.53516	3.5259	3.53713	3.53481	3.53725	3.53493	3.53968	3.53273	3.52346	3.53053	3.52821	3.54408	3.53249	3.53956	3.53261	3.53736	3.53505	3.5281	3.53516	3.5259	3.52358	3.53808	3.53345	3.54052	3.53119	3.54289	3.52329	3.52792	3.52103	3.53035	3.54437	3.5404
4930405O22Rik	3.90306	3.52368	3.54555	3.54813	3.56742	3.57517	3.5855	3.6022	3.60478	3.51335	3.52626	3.54297	3.55072	3.57	3.57259	3.58033	3.60995	3.59704	3.60737	3.5211	3.52368	3.54555	3.54813	3.56742	3.57517	3.5855	3.6022	3.60478	3.51335	3.94658	3.54297	3.55072	3.57	3.57259	3.58033	3.59704	3.60737	3.60995	3.53734	3.5425	3.55921	3.96223	3.5449	3.57277	3.5676	3.56363	3.58947	3.59843	3.53476
4930406D18Rik	3.53429	3.53429	3.53429	3.53429	3.53429	3.53429	3.53429	3.53429	3.53429	3.53429	3.53429	3.53429	3.53429	3.53429	3.53429	3.53429	3.53429	3.53429	3.53429	3.53429	3.53429	3.53429	3.53429	3.53429	3.53429	3.53429	3.53429	3.53429	3.53429	3.53429	3.53429	3.53429	3.53429	3.53429	3.53429	3.53429	3.53429	3.53429	3.53429	3.53429	3.53429	3.53429	3.53429	3.53429	3.53429	3.53429	3.53429	3.53429	3.53429
4930407G08Rik	3.67934	3.15296	3.17884	3.18775	3.20472	3.23146	3.88962	3.27517	3.28408	3.1173	3.16187	3.7531	3.19667	3.21364	3.64177	3.24929	3.30191	3.86057	3.293	3.14404	3.5858	3.17884	3.6157	3.20472	3.23146	3.26712	3.73831	3.7056	3.83503	3.74867	3.16993	3.19667	3.21364	3.22255	3.24929	3.25734	3.293	3.30191	3.34765	3.36548	3.37353	3.27566	3.26589	3.33105	3.31322	3.24124	3.33911	3.32042	3.33874
4930407I10Rik	3.89532	3.50966	3.50977	3.50828	3.50989	3.5054	3.49941	3.50252	3.50102	3.51565	3.50816	3.51127	3.50678	3.50839	3.5069	3.5024	3.49803	3.50552	3.49953	3.51116	3.50966	3.50977	3.50828	3.50989	3.5054	4.09939	3.50252	3.50102	3.51565	3.50816	3.51127	3.50678	3.50839	3.5069	3.96026	3.50552	3.49953	3.49803	3.52353	3.52053	3.52364	3.51258	3.51868	3.50725	3.51025	3.49929	3.51036	3.51796	3.52503
4930407I19Rik	3.53429	3.53429	3.53429	3.53429	3.53429	3.53429	3.53429	3.53429	3.53429	3.53429	3.53429	3.53429	3.53429	3.53429	3.53429	3.53429	3.53429	3.53429	3.53429	3.53429	3.53429	3.53429	3.53429	3.53429	3.53429	3.53429	3.53429	3.53429	3.53429	3.53429	3.53429	3.53429	3.53429	3.53429	3.53429	3.53429	3.53429	3.53429	3.53429	3.53429	3.53429	3.53429	3.53429	3.53429	3.53429	3.53429	3.53429	3.53429	3.53429
4930412B13Rik	3.53429	3.53429	3.53429	3.53429	3.53429	3.53429	3.53429	3.53429	3.53429	3.53429	3.53429	3.53429	3.53429	3.53429	3.53429	3.53429	3.53429	3.53429	3.53429	3.53429	3.53429	3.53429	3.53429	3.53429	3.53429	3.53429	3.53429	3.53429	3.53429	3.53429	3.53429	3.53429	3.53429	3.53429	3.53429	3.53429	3.53429	3.53429	3.53429	3.53429	3.53429	3.53429	3.53429	3.53429	3.53429	3.53429	3.53429	3.53429	3.53429
4930412C18Rik	4.21844	4.18872	3.96777	3.91416	4.11742	4.12221	4.10886	4.28929	4.2936	4.03951	4.4263	4.14274	3.92471	4.12128	3.70073	3.99093	4.56248	3.51771	3.99612	4.22064	4.14685	4.49556	4.21921	4.25368	4.41932	4.58058	4.69273	4.64588	4.29092	4.78153	4.36625	4.19655	4.2061	4.30892	4.46477	4.52394	4.55301	4.33702	4.04756	4.27316	4.27123	3.86468	3.82407	3.87154	4.14283	3.49064	3.89759	3.60674	4.44002
4930412O13Rik	4.07508	4.06521	4.06389	4.05402	4.06257	4.03296	3.99348	4.0119	4.00203	4.10469	4.05534	4.07376	4.04415	4.0527	4.04283	4.01322	3.98229	4.03164	3.99216	4.07508	4.06521	4.06389	4.05402	4.06257	4.03296	3.99348	4.0119	4.00203	4.10469	4.05534	4.07376	4.04415	4.0527	4.04283	4.01322	4.03164	3.99216	3.98229	4.22697	3.78922	4.17429	3.81684	3.855	3.96718	3.98692	3.9948	4.386	4.61475	3.81883
4930413E15Rik	3.53429	3.53429	3.53429	3.53429	3.53429	3.53429	3.53429	3.53429	3.53429	3.53429	3.53429	3.53429	3.53429	3.53429	3.53429	3.53429	3.53429	3.53429	3.53429	3.53429	3.53429	3.53429	3.53429	3.53429	3.53429	3.53429	3.53429	3.53429	3.53429	3.53429	3.53429	3.53429	3.53429	3.53429	3.53429	3.53429	3.53429	3.53429	3.53429	3.53429	3.53429	3.53429	3.53429	3.53429	3.53429	3.53429	3.53429	3.53429	3.53429
4930413F20Rik	3.3654	3.36492	3.35101	3.35053	3.7613	3.33566	3.33375	3.74433	3.74969	3.36683	3.36444	3.76333	3.35005	3.33662	3.33614	3.80001	3.31936	3.32175	3.31984	3.3654	3.36492	3.35101	3.35053	3.3371	3.77979	3.76344	3.3208	3.32032	3.78685	3.784	3.35149	3.35005	3.33662	3.33614	3.33471	3.32175	3.91615	3.31936	3.44313	3.44217	3.42922	3.38509	3.37309	3.40475	3.4057	3.34766	3.39179	3.38027	3.44361
4930413G21Rik	3.59926	3.6022	4.01169	4.08526	4.0773	3.66166	3.67344	3.69286	3.69581	4.05408	3.60514	3.62457	3.6334	4.12268	3.65872	3.66755	3.7017	4.1111	3.69875	3.59926	3.6022	4.0352	4.05326	3.65283	3.66166	3.67344	3.69286	4.1155	4.18575	4.0269	3.62457	3.6334	3.65577	3.65872	3.66755	3.68698	3.69875	3.7017	3.99412	3.98608	3.60327	3.6334	3.64694	3.59857	3.99725	4.06018	4.01843	4.03978	4.01574
4930413M19Rik	3.53429	3.53429	3.53429	3.53429	3.53429	3.53429	3.53429	3.53429	3.53429	3.53429	3.53429	3.53429	3.53429	3.53429	3.53429	3.53429	3.53429	3.53429	3.53429	3.53429	3.53429	3.53429	3.53429	3.53429	3.53429	3.53429	3.53429	3.53429	3.53429	3.53429	3.53429	3.53429	3.53429	3.53429	3.53429	3.53429	3.53429	3.53429	3.53429	3.53429	3.53429	3.53429	3.53429	3.53429	3.53429	3.53429	3.53429	3.53429	3.53429
4930414N06Rik	3.53429	3.53429	3.53429	3.53429	3.53429	3.53429	3.53429	3.53429	3.53429	3.53429	3.53429	3.53429	3.53429	3.53429	3.53429	3.53429	3.53429	3.53429	3.53429	3.53429	3.53429	3.53429	3.53429	3.53429	3.53429	3.53429	3.53429	3.53429	3.53429	3.53429	3.53429	3.53429	3.53429	3.53429	3.53429	3.53429	3.53429	3.53429	3.53429	3.53429	3.53429	3.53429	3.53429	3.53429	3.53429	3.53429	3.53429	3.53429	3.53429
4930415F15Rik	4.19019	3.87915	4.53056	4.06785	4.30526	4.22713	4.01297	3.85556	4.7092	4.00212	3.86036	4.36192	4.37823	3.95065	3.97331	3.94385	4.17183	4.1321	4.41095	4.25715	4.05162	3.88252	3.9042	4.29933	3.60951	4.08166	4.01599	3.9501	3.24419	4.03617	4.34296	4.43141	3.62328	3.77905	3.80043	4.00352	3.5631	4.00482	4.45862	4.21839	4.12294	3.98963	4.21349	4.11663	4.29487	3.98655	4.51076	4.25621	3.79435
4930415L06Rik	3.53429	3.53429	3.53429	3.53429	3.53429	3.53429	3.53429	3.53429	3.53429	3.53429	3.53429	3.53429	3.53429	3.53429	3.53429	3.53429	3.53429	3.53429	3.53429	3.53429	3.53429	3.53429	3.53429	3.53429	3.53429	3.53429	3.53429	3.53429	3.53429	3.53429	3.53429	3.53429	3.53429	3.53429	3.53429	3.53429	3.53429	3.53429	3.53429	3.53429	3.53429	3.53429	3.53429	3.53429	3.53429	3.53429	3.53429	3.53429	3.53429
4930415O20Rik	3.75929	3.76389	3.75044	3.75505	3.737	3.75081	3.76921	3.74656	3.75117	3.74548	3.76849	3.74584	3.75965	3.7416	3.7462	3.76001	3.76037	3.73736	3.75577	4.17159	3.76389	3.75044	3.75505	3.737	3.75081	3.76921	3.74656	3.75117	3.74548	3.76849	3.74584	3.75965	3.7416	3.7462	3.76001	3.73736	3.75577	3.76037	3.63776	3.64697	3.99524	3.72622	4.13023	4.28074	3.69421	3.78266	3.68076	4.0538	3.63316
4930417O13Rik	3.04064	3.04865	3.42177	3.04715	3.62724	3.05365	3.08567	3.06015	3.49739	3.01663	3.51838	3.73954	3.52869	3.03764	3.46262	3.53482	3.84411	3.04414	3.07616	3.04064	3.90068	3.03914	3.47055	3.02964	3.81677	3.69097	3.52243	3.06816	3.73884	3.05665	3.43802	3.92778	3.03764	3.48638	3.06966	3.04414	3.49916	3.71688	3.27871	3.29472	3.63715	3.19354	3.15201	3.19636	3.18035	3.09517	3.17084	3.12131	3.27071
4930417O22Rik	3.34849	3.35275	3.33179	3.33605	3.73385	3.32362	3.34068	3.31119	3.31545	3.79689	3.35701	3.32753	3.34032	3.78069	3.31936	3.33215	3.32398	3.72579	3.31972	3.34849	3.35275	3.33179	3.33605	3.31083	3.7664	3.94389	3.31119	3.31545	3.33569	3.35701	3.32753	3.34032	3.31509	3.31936	3.33215	3.7484	3.31972	3.32398	3.42878	3.4373	3.40782	3.38668	3.34867	3.41226	3.40373	3.36164	3.38277	3.34049	3.42451
4930419G24Rik	3.53429	3.53429	3.53429	3.53429	3.53429	3.53429	3.53429	3.53429	3.53429	3.53429	3.53429	3.53429	3.53429	3.53429	3.53429	3.53429	3.53429	3.53429	3.53429	3.53429	3.53429	3.53429	3.53429	3.53429	3.53429	3.53429	3.53429	3.53429	3.53429	3.53429	3.53429	3.53429	3.53429	3.53429	3.53429	3.53429	3.53429	3.53429	3.53429	3.53429	3.53429	3.53429	3.53429	3.53429	3.53429	3.53429	3.53429	3.53429	3.53429
4930423M02Rik	3.53713	3.53481	3.53725	3.53493	3.53968	3.53273	3.52346	3.53053	3.52821	3.54408	3.53249	3.53956	3.53261	3.53736	3.53505	3.5281	3.52358	3.53516	3.5259	3.53713	3.53481	3.53725	3.53493	3.53968	3.53273	3.52346	3.53053	3.52821	3.54408	3.53249	3.53956	3.53261	3.53736	3.53505	3.5281	3.53516	3.5259	3.52358	3.53808	3.53345	3.54052	3.53119	3.54289	3.52329	3.52792	3.52103	3.53035	3.54437	3.5404
4930425K10Rik	3.53429	3.53429	3.53429	3.53429	3.53429	3.53429	3.53429	3.53429	3.53429	3.53429	3.53429	3.53429	3.53429	3.53429	3.53429	3.53429	3.53429	3.53429	3.53429	3.53429	3.53429	3.53429	3.53429	3.53429	3.53429	3.53429	3.53429	3.53429	3.53429	3.53429	3.53429	3.53429	3.53429	3.53429	3.53429	3.53429	3.53429	3.53429	3.53429	3.53429	3.53429	3.53429	3.53429	3.53429	3.53429	3.53429	3.53429	3.53429	3.53429
4930425L21Rik	3.36423	3.36876	3.3791	3.38364	3.38945	3.40304	3.42117	3.42245	3.42698	3.35063	4.28901	3.37457	3.38817	3.39398	3.39851	3.41211	3.43605	3.41339	3.43152	3.36423	3.36876	3.78762	3.38364	3.84564	3.40304	3.42117	3.88701	3.42698	3.35063	3.3733	3.37457	3.38817	3.39398	3.39851	3.41211	3.41339	3.43152	3.43605	3.45216	3.46123	3.46251	3.43134	3.42355	3.44072	3.43166	3.41083	3.442	3.42968	3.44763
4930425O10Rik	4.3144	4.40156	3.96636	3.95991	4.00741	3.98806	3.96226	4.0162	4.00975	3.95112	4.38202	3.97281	3.95346	4.00096	4.41178	3.97516	3.99685	4.0291	4.41482	3.93177	4.35659	3.96636	3.95991	4.00741	3.98806	3.96226	4.0162	4.60131	3.95112	4.34075	3.97281	3.95346	4.45847	3.99451	3.97516	4.0291	4.0033	3.99685	4.17304	4.31098	3.79782	3.90201	3.96886	4.1767	4.1806	4.33335	3.81702	4.30159	3.76323
4930426D05Rik	5.21506	4.86436	4.93868	5.25753	5.3599	5.60447	5.01662	4.86658	4.81369	5.13871	4.83448	5.01902	5.24705	5.1168	5.13659	4.33074	4.9065	4.87233	5.0342	5.20937	4.87391	5.17618	4.90111	5.21411	4.97808	4.85047	5.04134	4.84792	5.1094	5.15307	5.331	5.09068	4.95127	5.4107	5.0108	5.06107	5.3819	5.39269	5.17261	5.0672	5.16865	5.28195	5.30325	5.50333	4.98685	5.48315	4.92261	5.41262	4.82046
4930426L09Rik	3.23215	3.51715	3.45053	3.76492	3.47017	3.4119	3.66232	3.61312	3.72424	3.706	3.72484	3.64832	3.7458	3.35219	3.58077	3.95505	3.58765	3.64365	3.65077	4.04317	3.46714	3.46996	3.60933	3.4355	3.75809	3.86301	3.7889	3.21568	3.15087	3.94479	3.43312	3.70883	3.4057	3.40201	3.4034	3.60451	3.62999	3.67689	3.81091	3.6819	3.64692	3.28594	3.47339	3.34617	3.73615	3.00996	3.20024	3.53004	3.73987
4930427A07Rik	9.79763	9.62705	9.51099	9.73194	9.82662	9.73229	9.6931	9.57244	9.713	9.75375	9.55865	9.59958	9.5821	9.52792	9.65437	9.66195	8.88065	9.74706	9.21439	9.79094	9.51094	9.46214	9.45036	9.41453	9.49108	9.14445	9.42231	9.40107	9.76074	9.46582	9.61617	9.25673	9.55607	9.42562	9.07616	9.70445	9.24565	9.09397	9.41891	9.41175	9.75605	10.52	10.7078	10.0331	10.1701	10.9075	10.1284	10.8025	9.62436
4930428D20Rik	3.53429	3.53429	3.53429	3.53429	3.53429	3.53429	3.53429	3.53429	3.53429	3.53429	3.53429	3.53429	3.53429	3.53429	3.53429	3.53429	3.53429	3.53429	3.53429	3.53429	3.53429	3.53429	3.53429	3.53429	3.53429	3.53429	3.53429	3.53429	3.53429	3.53429	3.53429	3.53429	3.53429	3.53429	3.53429	3.53429	3.53429	3.53429	3.53429	3.53429	3.53429	3.53429	3.53429	3.53429	3.53429	3.53429	3.53429	3.53429	3.53429
4930428E07Rik	3.5401	3.5419	3.55411	3.5559	3.56632	3.57171	3.5789	3.58752	3.58931	3.53471	3.54369	3.55231	3.5577	3.56811	3.56991	3.57531	3.59291	3.58392	3.59111	3.9596	3.5419	3.55411	3.5559	3.56632	3.57171	3.5789	3.58752	3.58931	3.53471	3.54369	3.55231	3.5577	3.56811	3.56991	3.57531	3.58392	3.59111	3.59291	3.96096	3.546	3.55461	3.55617	3.56119	3.55652	3.55292	3.56669	3.56513	3.56835	3.5406
4930428G15Rik	3.5505	3.54852	3.55062	4.00523	3.55271	3.54677	3.53884	3.5449	3.54292	3.55644	3.54654	3.5526	3.54665	3.55073	3.54875	3.54281	3.9809	3.54887	3.54094	3.96362	3.97952	3.55062	4.14828	3.55271	3.54677	3.53884	4.00677	3.96249	3.55644	3.54654	3.5526	3.98727	3.55073	3.99003	3.54281	3.54887	3.54094	3.53896	3.54443	3.54047	4.06701	3.45748	3.46751	3.61973	3.6237	3.53675	3.62579	3.6378	3.54641
4930428O21Rik	3.53429	3.53429	3.53429	3.53429	3.53429	3.53429	3.53429	3.53429	3.53429	3.53429	3.53429	3.53429	3.53429	3.53429	3.53429	3.53429	3.53429	3.53429	3.53429	3.53429	3.53429	3.53429	3.53429	3.53429	3.53429	3.53429	3.53429	3.53429	3.53429	3.53429	3.53429	3.53429	3.53429	3.53429	3.53429	3.53429	3.53429	3.53429	3.53429	3.53429	3.53429	3.53429	3.53429	3.53429	3.53429	3.53429	3.53429	3.53429	3.53429
4930429B21Rik	6.63486	6.5723	6.60081	6.77013	6.52016	6.56119	6.71905	6.57501	6.59698	6.48349	6.47895	6.63056	6.62181	6.76375	6.70596	6.74069	6.97276	6.56969	6.52095	6.59431	6.23029	6.65291	6.58513	6.445	6.68442	6.66527	6.57513	6.45411	6.44131	6.56543	6.58053	6.40963	6.51462	6.45079	6.60433	6.61642	6.67836	6.52595	6.4658	6.95504	6.62645	6.42287	6.16985	6.63732	6.25326	6.27454	6.52578	6.22558	6.72776
4930429D17Rik	3.53429	3.53429	3.53429	3.53429	3.53429	3.53429	3.53429	3.53429	3.53429	3.53429	3.53429	3.53429	3.53429	3.53429	3.53429	3.53429	3.53429	3.53429	3.53429	3.53429	3.53429	3.53429	3.53429	3.53429	3.53429	3.53429	3.53429	3.53429	3.53429	3.53429	3.53429	3.53429	3.53429	3.53429	3.53429	3.53429	3.53429	3.53429	3.53429	3.53429	3.53429	3.53429	3.53429	3.53429	3.53429	3.53429	3.53429	3.53429	3.53429
4930429F11Rik	3.53429	3.53429	3.53429	3.53429	3.53429	3.53429	3.53429	3.53429	3.53429	3.53429	3.53429	3.53429	3.53429	3.53429	3.53429	3.53429	3.53429	3.53429	3.53429	3.53429	3.53429	3.53429	3.53429	3.53429	3.53429	3.53429	3.53429	3.53429	3.53429	3.53429	3.53429	3.53429	3.53429	3.53429	3.53429	3.53429	3.53429	3.53429	3.53429	3.53429	3.53429	3.53429	3.53429	3.53429	3.53429	3.53429	3.53429	3.53429	3.53429
4930429F24Rik	3.52796	3.51894	3.51605	3.50703	3.51316	3.4861	3.45003	3.46517	3.45615	3.55502	3.50993	3.93624	3.49801	3.50414	3.49512	3.46807	3.88024	3.90638	3.44714	3.52796	3.94941	3.51605	3.50703	3.51316	3.4861	3.45003	3.46517	3.45615	3.55502	3.50993	3.52507	3.49801	3.50414	3.49512	3.46807	3.48321	3.44714	3.88739	3.53419	3.51615	3.89847	3.52338	3.55656	3.44569	3.46373	4.03288	3.46083	3.50303	3.54321
4930430A15Rik	3.53429	3.53429	3.53429	3.53429	3.53429	3.53429	3.53429	3.53429	3.53429	3.53429	3.53429	3.53429	3.53429	3.53429	3.53429	3.53429	3.53429	3.53429	3.53429	3.53429	3.53429	3.53429	3.53429	3.53429	3.53429	3.53429	3.53429	3.53429	3.53429	3.53429	3.53429	3.53429	3.53429	3.53429	3.53429	3.53429	3.53429	3.53429	3.53429	3.53429	3.53429	3.53429	3.53429	3.53429	3.53429	3.53429	3.53429	3.53429	3.53429
4930430F08Rik	7.76247	7.49343	7.86235	7.70648	7.86836	7.85064	7.95586	7.76873	7.8989	7.75722	7.84703	7.70227	7.96413	7.97462	7.94916	7.79774	7.84647	7.82786	7.9796	8.10691	7.87777	7.71306	7.95725	7.9635	7.78972	7.80098	7.72063	7.75797	7.84053	7.89858	7.7127	7.91062	7.90092	7.95327	8.06229	8.04169	7.97668	7.97858	8.01021	7.92348	7.75873	7.5403	7.66487	7.52335	7.90542	7.34908	7.72093	7.38071	7.57849
4930430F21Rik	3.49583	3.49523	3.49431	3.4937	3.49338	3.49157	3.48916	3.48944	3.48884	3.49764	3.49463	3.49491	3.4931	3.49278	3.49218	3.49037	3.48763	3.49065	3.48824	3.49583	3.49523	3.49431	3.4937	3.49338	3.49157	3.48916	3.48944	3.48884	3.49764	3.49463	3.49491	3.4931	3.49278	3.49218	3.49037	3.49065	3.48824	3.48763	3.5149	3.51369	3.51398	3.50226	3.50375	3.50152	3.50272	3.49008	3.5018	3.50389	3.5155
4930430J02Rik	3.53429	3.53429	3.53429	3.53429	3.53429	3.53429	3.53429	3.53429	3.53429	3.53429	3.53429	3.53429	3.53429	3.53429	3.53429	3.53429	3.53429	3.53429	3.53429	3.53429	3.53429	3.53429	3.53429	3.53429	3.53429	3.53429	3.53429	3.53429	3.53429	3.53429	3.53429	3.53429	3.53429	3.53429	3.53429	3.53429	3.53429	3.53429	3.53429	3.53429	3.53429	3.53429	3.53429	3.53429	3.53429	3.53429	3.53429	3.53429	3.53429
4930431F12Rik	3.54437	3.5458	3.54132	3.54276	3.53684	3.54115	3.54691	3.53955	3.54099	3.54005	3.54724	3.53988	3.5442	3.53828	3.53972	3.54403	3.54386	3.53667	3.54243	3.54437	3.5458	3.54132	3.54276	3.53684	3.54115	3.54691	3.53955	3.54099	3.54005	3.54724	3.53988	3.5442	3.53828	3.53972	3.54403	3.53667	3.54243	3.54386	3.53637	3.53924	3.53189	3.52036	3.51013	3.57027	3.56739	3.55139	3.56291	3.55124	3.53493
4930431P03Rik	3.72901	3.73306	3.68061	3.68465	3.62816	3.64029	4.0964	4.02046	4.44947	3.71689	3.7371	4.08771	3.68869	3.6322	4.22313	4.11154	4.23142	3.58784	4.01506	4.14675	4.16376	4.38203	3.68465	4.41233	4.08336	3.65645	3.59592	3.59996	3.71689	3.7371	4.08509	4.31134	3.6322	3.63625	4.29373	3.58784	3.60401	3.60805	3.60341	4.01338	3.55096	4.0702	4.00945	3.67705	3.66897	3.7089	3.61652	3.95558	3.59937
4930432J09Rik	3.9017	4.37767	3.89211	3.89045	3.88418	4.33862	3.87254	4.29268	3.86628	3.90669	4.36197	3.89377	3.88878	3.88252	4.29715	3.87587	3.86295	3.87127	4.27569	3.9017	3.90004	3.89211	4.31103	4.34095	3.87919	4.29893	3.86794	4.2855	4.33171	3.89837	3.89377	3.88878	3.88252	3.88086	3.87587	4.31826	3.86461	3.86295	4.43342	3.71154	4.0737	4.1662	3.73805	3.85268	4.26013	3.88047	4.24842	4.26055	3.71652
4930432K21Rik	6.00267	6.01185	6.10977	6.24862	6.08118	6.2443	6.14832	5.96729	6.10548	5.78649	5.84356	6.32073	6.44994	5.97987	6.05007	6.03242	6.04913	6.0033	5.84116	6.13289	5.69112	5.74573	6.08442	5.70904	6.1588	5.6185	6.00802	6.12044	5.7099	5.64721	6.02838	5.81137	5.88789	5.4996	5.93002	6.01467	5.61194	5.85856	6.16958	6.19322	6.2326	6.09134	5.86804	5.98428	6.02437	6.07437	6.09665	5.86541	5.68434
4930432M17Rik	3.53429	3.53429	3.53429	3.53429	3.53429	3.53429	3.53429	3.53429	3.53429	3.53429	3.53429	3.53429	3.53429	3.53429	3.53429	3.53429	3.53429	3.53429	3.53429	3.53429	3.53429	3.53429	3.53429	3.53429	3.53429	3.53429	3.53429	3.53429	3.53429	3.53429	3.53429	3.53429	3.53429	3.53429	3.53429	3.53429	3.53429	3.53429	3.53429	3.53429	3.53429	3.53429	3.53429	3.53429	3.53429	3.53429	3.53429	3.53429	3.53429
4930433B08Rik	3.53429	3.53429	3.53429	3.53429	3.53429	3.53429	3.53429	3.53429	3.53429	3.53429	3.53429	3.53429	3.53429	3.53429	3.53429	3.53429	3.53429	3.53429	3.53429	3.53429	3.53429	3.53429	3.53429	3.53429	3.53429	3.53429	3.53429	3.53429	3.53429	3.53429	3.53429	3.53429	3.53429	3.53429	3.53429	3.53429	3.53429	3.53429	3.53429	3.53429	3.53429	3.53429	3.53429	3.53429	3.53429	3.53429	3.53429	3.53429	3.53429
4930433I11Rik	3.37978	3.38282	3.38782	3.39085	3.39282	3.40191	3.41404	3.41298	3.41601	3.37069	3.38585	3.38479	3.39388	3.39585	3.81567	3.40798	3.42207	3.40692	3.41904	3.37978	3.99015	3.79566	3.39085	3.39282	3.40191	3.41404	3.8763	3.41601	3.37069	3.38585	3.38479	3.39388	3.39585	3.83976	3.40798	3.40692	3.41904	3.42207	3.45802	3.46408	3.46302	3.41296	3.40584	3.46016	3.45409	3.40904	3.4591	3.44894	3.45499
4930433N12Rik	3.53429	3.53429	3.53429	3.53429	3.53429	3.53429	3.53429	3.53429	3.53429	3.53429	3.53429	3.53429	3.53429	3.53429	3.53429	3.53429	3.53429	3.53429	3.53429	3.53429	3.53429	3.53429	3.53429	3.53429	3.53429	3.53429	3.53429	3.53429	3.53429	3.53429	3.53429	3.53429	3.53429	3.53429	3.53429	3.53429	3.53429	3.53429	3.53429	3.53429	3.53429	3.53429	3.53429	3.53429	3.53429	3.53429	3.53429	3.53429	3.53429
4930434J06Rik	3.53429	3.53429	3.53429	3.53429	3.53429	3.53429	3.53429	3.53429	3.53429	3.53429	3.53429	3.53429	3.53429	3.53429	3.53429	3.53429	3.53429	3.53429	3.53429	3.53429	3.53429	3.53429	3.53429	3.53429	3.53429	3.53429	3.53429	3.53429	3.53429	3.53429	3.53429	3.53429	3.53429	3.53429	3.53429	3.53429	3.53429	3.53429	3.53429	3.53429	3.53429	3.53429	3.53429	3.53429	3.53429	3.53429	3.53429	3.53429	3.53429
4930435E12Rik	3.53429	3.53429	3.53429	3.53429	3.53429	3.53429	3.53429	3.53429	3.53429	3.53429	3.53429	3.53429	3.53429	3.53429	3.53429	3.53429	3.53429	3.53429	3.53429	3.53429	3.53429	3.53429	3.53429	3.53429	3.53429	3.53429	3.53429	3.53429	3.53429	3.53429	3.53429	3.53429	3.53429	3.53429	3.53429	3.53429	3.53429	3.53429	3.53429	3.53429	3.53429	3.53429	3.53429	3.53429	3.53429	3.53429	3.53429	3.53429	3.53429
4930438E09Rik	3.53429	3.53429	3.53429	3.53429	3.53429	3.53429	3.53429	3.53429	3.53429	3.53429	3.53429	3.53429	3.53429	3.53429	3.53429	3.53429	3.53429	3.53429	3.53429	3.53429	3.53429	3.53429	3.53429	3.53429	3.53429	3.53429	3.53429	3.53429	3.53429	3.53429	3.53429	3.53429	3.53429	3.53429	3.53429	3.53429	3.53429	3.53429	3.53429	3.53429	3.53429	3.53429	3.53429	3.53429	3.53429	3.53429	3.53429	3.53429	3.53429
4930440C22Rik	3.55036	3.55047	3.54728	3.54738	3.54409	3.54441	3.54483	3.54143	3.54153	3.55004	3.55058	3.54717	3.54749	3.54419	3.5443	3.54462	3.54175	3.54121	3.54164	3.55036	3.55047	3.54728	3.54738	4.00091	3.54441	3.54483	3.54143	3.54153	3.55004	3.55058	3.54717	3.54749	3.54419	3.5443	3.54462	3.54121	3.54164	3.54175	3.54068	3.54089	3.53749	3.54306	3.53944	3.54586	3.54565	3.54802	3.54245	3.95067	3.54057
4930440I19Rik	3.73966	3.74128	3.72703	3.72865	3.71277	3.71763	3.72411	3.70662	3.70824	3.7348	3.7429	3.72541	3.73027	3.71439	3.71601	3.72087	3.71148	3.70337	3.70986	3.73966	3.74128	3.72703	3.72865	3.71277	3.71763	3.72411	3.70662	3.70824	3.7348	3.7429	3.72541	3.73027	3.71439	3.71601	3.72087	3.70337	3.70986	3.71148	3.62904	3.63228	3.61478	3.72252	3.70178	3.64813	3.64489	3.73837	3.63063	4.18739	3.62742
4930441H08Rik	3.53429	3.53429	3.53429	3.53429	3.53429	3.53429	3.53429	3.53429	3.53429	3.53429	3.53429	3.53429	3.53429	3.53429	3.53429	3.53429	3.53429	3.53429	3.53429	3.53429	3.53429	3.53429	3.53429	3.53429	3.53429	3.53429	3.53429	3.53429	3.53429	3.53429	3.53429	3.53429	3.53429	3.53429	3.53429	3.53429	3.53429	3.53429	3.53429	3.53429	3.53429	3.53429	3.53429	3.53429	3.53429	3.53429	3.53429	3.53429	3.53429
4930441J16Rik	3.53429	3.53429	3.53429	3.53429	3.53429	3.53429	3.53429	3.53429	3.53429	3.53429	3.53429	3.53429	3.53429	3.53429	3.53429	3.53429	3.53429	3.53429	3.53429	3.53429	3.53429	3.53429	3.53429	3.53429	3.53429	3.53429	3.53429	3.53429	3.53429	3.53429	3.53429	3.53429	3.53429	3.53429	3.53429	3.53429	3.53429	3.53429	3.53429	3.53429	3.53429	3.53429	3.53429	3.53429	3.53429	3.53429	3.53429	3.53429	3.53429
4930442J19Rik	3.53429	3.53429	3.53429	3.53429	3.53429	3.53429	3.53429	3.53429	3.53429	3.53429	3.53429	3.53429	3.53429	3.53429	3.53429	3.53429	3.53429	3.53429	3.53429	3.53429	3.53429	3.53429	3.53429	3.53429	3.53429	3.53429	3.53429	3.53429	3.53429	3.53429	3.53429	3.53429	3.53429	3.53429	3.53429	3.53429	3.53429	3.53429	3.53429	3.53429	3.53429	3.53429	3.53429	3.53429	3.53429	3.53429	3.53429	3.53429	3.53429
4930442L01Rik	3.5439	3.54527	3.54099	3.54236	3.53672	3.54083	3.54632	3.5393	3.54067	3.53978	3.54664	3.53962	3.54374	3.53809	3.53946	3.54358	3.54342	3.53656	3.54204	3.5439	3.54527	3.54099	3.54236	3.53672	3.54083	3.54632	3.5393	3.54067	3.53978	3.54664	3.53962	3.54374	3.53809	3.53946	3.54358	3.53656	3.54204	3.54342	3.53627	3.53901	3.532	3.52101	3.51126	3.56859	3.56584	3.55059	3.56157	3.55045	3.5349
4930443O20Rik	3.45263	3.93131	3.50088	3.50319	3.54682	3.55374	3.56297	3.6043	3.6066	3.90959	3.92049	3.49857	3.50549	3.54913	3.55144	3.55836	4.0542	3.59968	3.60891	3.86975	3.45494	3.50088	3.92599	4.00305	3.55374	3.9918	3.6043	3.6066	3.44571	3.45725	3.49857	3.50549	3.54913	3.55144	3.55836	3.59968	3.60891	3.61122	3.51528	3.51989	3.56122	3.56087	3.59759	3.8898	3.47143	3.51703	3.51737	3.55178	3.51297
4930444F02Rik	3.74282	3.73956	3.75256	3.7493	3.76555	3.75577	3.74272	3.76224	3.75898	3.75261	3.7363	3.75582	3.74603	3.76229	3.75903	3.74924	3.75245	3.76876	3.75571	3.74282	3.73956	3.75256	3.7493	3.76555	3.75577	3.74272	3.76224	3.75898	3.75261	3.7363	3.75582	3.74603	3.76229	3.75903	3.74924	3.76876	3.75571	3.75245	3.64668	3.64016	3.65968	3.70068	3.72672	3.6692	4.06427	4.22052	3.68872	3.71803	4.0725
4930444G20Rik	3.53429	3.53429	3.53429	3.53429	3.53429	3.53429	3.53429	3.53429	3.53429	3.53429	3.53429	3.53429	3.53429	3.53429	3.53429	3.53429	3.53429	3.53429	3.53429	3.53429	3.53429	3.53429	3.53429	3.53429	3.53429	3.53429	3.53429	3.53429	3.53429	3.53429	3.53429	3.53429	3.53429	3.53429	3.53429	3.53429	3.53429	3.53429	3.53429	3.53429	3.53429	3.53429	3.53429	3.53429	3.53429	3.53429	3.53429	3.53429	3.53429
4930444M15Rik	4.23635	3.47453	3.82963	3.44277	4.01351	3.8684	3.39957	3.79929	3.80212	3.48367	3.47224	3.44734	3.44048	3.8798	3.82801	4.2015	3.36781	3.37924	4.07798	3.47681	4.082	3.85282	3.44277	4.1996	3.85251	3.39957	3.83795	3.792	3.48367	4.40413	3.44734	4.2006	3.41329	3.411	4.05032	3.37924	3.3701	3.81782	3.90867	4.17962	3.98099	3.55916	3.53882	3.77136	3.36185	4.13828	3.33237	4.30614	3.49424
4930444P10Rik	6.37653	5.9911	5.43382	6.26414	6.01216	6.36365	6.17416	5.73577	5.33108	5.92428	6.056	6.25932	5.937	6.02586	5.92839	6.24619	5.8336	6.07413	5.64938	5.41034	6.01509	6.3535	5.76119	5.88955	5.76612	5.23274	5.97195	5.98558	6.44305	6.10434	5.47125	6.01763	5.85225	6.26304	5.90661	6.23719	6.33012	5.64542	6.00238	5.83643	6.15302	6.44542	6.50533	6.55996	6.10657	6.72188	6.13025	6.55742	5.59025
4930445N18Rik	3.57292	3.57196	3.95726	3.57534	3.58062	3.57775	3.57394	3.58017	3.57922	3.57578	3.57101	3.57724	3.57438	3.57966	3.57871	3.57585	3.57731	3.58208	3.57827	3.57292	3.57196	3.57629	3.57534	3.58062	3.57775	3.57394	3.58017	3.57922	3.57578	3.57101	3.57724	3.57438	3.57966	3.57871	3.57585	3.58208	3.57827	3.57731	3.55624	3.55433	3.92869	3.969	3.55127	3.58082	3.58272	3.56961	3.58705	3.59615	3.5572
4930447A16Rik	3.53429	3.53429	3.53429	3.53429	3.53429	3.53429	3.53429	3.53429	3.53429	3.53429	3.53429	3.53429	3.53429	3.53429	3.53429	3.53429	3.53429	3.53429	3.53429	3.53429	3.53429	3.53429	3.53429	3.53429	3.53429	3.53429	3.53429	3.53429	3.53429	3.53429	3.53429	3.53429	3.53429	3.53429	3.53429	3.53429	3.53429	3.53429	3.53429	3.53429	3.53429	3.53429	3.53429	3.53429	3.53429	3.53429	3.53429	3.53429	3.53429
4930447C04Rik	3.61046	3.283	4.40074	4.24439	4.60884	4.60674	4.59256	3.79022	4.03946	3.9649	3.62676	4.52518	4.65699	4.60409	4.61797	4.13738	3.36265	3.81691	4.45868	4.00709	4.06056	4.34071	4.43996	4.31212	4.23759	4.09332	3.53643	4.23569	4.70676	4.24747	5.05324	4.73642	3.69242	4.73035	5.0314	4.05567	4.3875	4.53075	4.0053	4.0536	4.42151	4.29439	4.16484	4.24543	4.11647	4.52659	4.40913	3.89375	4.28748
4930447F24Rik	3.36375	3.21828	3.0939	3.18388	3.38683	3.25329	3.76169	3.28493	3.36509	3.31336	3.42855	3.32659	2.77802	2.77369	2.79677	3.36132	2.95405	2.83861	3.74988	3.08292	3.11967	2.73185	3.15374	3.68124	2.81986	2.91221	3.37721	3.61901	3.25119	3.44951	3.40012	3.55649	2.77369	3.57405	3.29886	2.83861	3.38162	3.43251	3.10998	3.53537	3.12873	2.98726	2.91366	3.06235	3.01618	3.33136	3.03493	2.93825	3.50253
4930447J18Rik	3.53429	3.53429	3.53429	3.53429	3.53429	3.53429	3.53429	3.53429	3.53429	3.53429	3.53429	3.53429	3.53429	3.53429	3.53429	3.53429	3.53429	3.53429	3.53429	3.53429	3.53429	3.53429	3.53429	3.53429	3.53429	3.53429	3.53429	3.53429	3.53429	3.53429	3.53429	3.53429	3.53429	3.53429	3.53429	3.53429	3.53429	3.53429	3.53429	3.53429	3.53429	3.53429	3.53429	3.53429	3.53429	3.53429	3.53429	3.53429	3.53429
4930447K03Rik	4.07855	4.57443	3.90246	3.50997	3.50747	4.12582	4.06102	3.44735	4.04346	4.03222	3.52208	3.52918	4.31459	3.49787	3.90594	3.9256	4.29396	3.8919	4.00806	3.95669	3.53168	4.09363	4.108	4.14834	3.92345	4.04699	4.09918	4.02926	4.49628	3.94156	4.10325	4.25984	4.40443	4.24705	3.91879	3.46656	4.02488	4.05208	4.24962	4.20943	3.89306	3.51665	3.97822	3.45304	3.87684	3.86383	4.3439	3.90609	3.98767
4930447M23Rik	4.9218	5.35732	4.86271	4.86053	4.81133	5.00969	5.22579	5.06378	5.18372	4.9085	5.17844	4.76686	4.79071	4.6788	4.97648	5.00513	5.06065	4.87616	5.23766	5.04155	4.87961	4.81084	4.92938	4.9392	4.97943	5.1699	5.11224	5.25279	4.82928	5.01768	5.005	5.09123	4.76385	5.12526	5.28288	5.05588	5.29793	5.19395	4.99273	5.24878	5.00307	4.24105	4.08551	4.69308	4.28404	3.96537	4.48127	3.94668	5.1584
4930447N08Rik	3.44834	3.44967	3.45598	3.45731	3.46229	3.46629	3.47161	3.47526	3.47659	3.44434	3.451	3.45465	3.45864	3.46362	3.46495	3.46895	3.47926	3.4726	3.47792	3.86411	3.44967	3.45598	3.88071	3.46229	3.46629	3.47161	3.47526	3.89601	3.44434	3.451	3.86203	3.45864	3.46362	3.46495	3.46895	3.4726	3.47792	3.47926	3.4938	3.49647	3.50011	3.5201	3.52108	3.44167	3.439	3.4653	3.44531	3.44496	3.49247
4930448C13Rik	3.53429	3.53429	3.53429	3.53429	3.53429	3.53429	3.53429	3.53429	3.53429	3.53429	3.53429	3.53429	3.53429	3.53429	3.53429	3.53429	3.53429	3.53429	3.53429	3.53429	3.53429	3.53429	3.53429	3.53429	3.53429	3.53429	3.53429	3.53429	3.53429	3.53429	3.53429	3.53429	3.53429	3.53429	3.53429	3.53429	3.53429	3.53429	3.53429	3.53429	3.53429	3.53429	3.53429	3.53429	3.53429	3.53429	3.53429	3.53429	3.53429
4930448F12Rik	3.53429	3.53429	3.53429	3.53429	3.53429	3.53429	3.53429	3.53429	3.53429	3.53429	3.53429	3.53429	3.53429	3.53429	3.53429	3.53429	3.53429	3.53429	3.53429	3.53429	3.53429	3.53429	3.53429	3.53429	3.53429	3.53429	3.53429	3.53429	3.53429	3.53429	3.53429	3.53429	3.53429	3.53429	3.53429	3.53429	3.53429	3.53429	3.53429	3.53429	3.53429	3.53429	3.53429	3.53429	3.53429	3.53429	3.53429	3.53429	3.53429
4930448H16Rik	3.53429	3.53429	3.53429	3.53429	3.53429	3.53429	3.53429	3.53429	3.53429	3.53429	3.53429	3.53429	3.53429	3.53429	3.53429	3.53429	3.53429	3.53429	3.53429	3.53429	3.53429	3.53429	3.53429	3.53429	3.53429	3.53429	3.53429	3.53429	3.53429	3.53429	3.53429	3.53429	3.53429	3.53429	3.53429	3.53429	3.53429	3.53429	3.53429	3.53429	3.53429	3.53429	3.53429	3.53429	3.53429	3.53429	3.53429	3.53429	3.53429
4930448I06Rik	3.53429	3.53429	3.53429	3.53429	3.53429	3.53429	3.53429	3.53429	3.53429	3.53429	3.53429	3.53429	3.53429	3.53429	3.53429	3.53429	3.53429	3.53429	3.53429	3.53429	3.53429	3.53429	3.53429	3.53429	3.53429	3.53429	3.53429	3.53429	3.53429	3.53429	3.53429	3.53429	3.53429	3.53429	3.53429	3.53429	3.53429	3.53429	3.53429	3.53429	3.53429	3.53429	3.53429	3.53429	3.53429	3.53429	3.53429	3.53429	3.53429
4930448I18Rik	3.53429	3.53429	3.53429	3.53429	3.53429	3.53429	3.53429	3.53429	3.53429	3.53429	3.53429	3.53429	3.53429	3.53429	3.53429	3.53429	3.53429	3.53429	3.53429	3.53429	3.53429	3.53429	3.53429	3.53429	3.53429	3.53429	3.53429	3.53429	3.53429	3.53429	3.53429	3.53429	3.53429	3.53429	3.53429	3.53429	3.53429	3.53429	3.53429	3.53429	3.53429	3.53429	3.53429	3.53429	3.53429	3.53429	3.53429	3.53429	3.53429
4930448K20Rik	3.53429	3.53429	3.53429	3.53429	3.53429	3.53429	3.53429	3.53429	3.53429	3.53429	3.53429	3.53429	3.53429	3.53429	3.53429	3.53429	3.53429	3.53429	3.53429	3.53429	3.53429	3.53429	3.53429	3.53429	3.53429	3.53429	3.53429	3.53429	3.53429	3.53429	3.53429	3.53429	3.53429	3.53429	3.53429	3.53429	3.53429	3.53429	3.53429	3.53429	3.53429	3.53429	3.53429	3.53429	3.53429	3.53429	3.53429	3.53429	3.53429
4930449E01Rik	3.50222	3.5028	3.50977	3.51035	3.51674	3.51847	3.52079	3.5266	3.52718	3.50048	3.50338	3.50919	3.51092	3.51731	3.51789	3.51963	3.52834	3.52544	3.52776	3.91849	3.5028	3.50977	3.51035	3.51674	3.51847	3.52079	3.5266	3.52718	3.50048	3.50338	3.50919	3.51092	3.51731	3.51789	3.51963	3.52544	3.52776	3.52834	3.52145	3.52261	3.52842	3.49674	3.50139	3.53968	3.53853	3.51382	3.54549	3.54957	3.52087
4930449E18Rik	3.53429	3.53429	3.53429	3.53429	3.53429	3.53429	3.53429	3.53429	3.53429	3.53429	3.53429	3.53429	3.53429	3.53429	3.53429	3.53429	3.53429	3.53429	3.53429	3.53429	3.53429	3.53429	3.53429	3.53429	3.53429	3.53429	3.53429	3.53429	3.53429	3.53429	3.53429	3.53429	3.53429	3.53429	3.53429	3.53429	3.53429	3.53429	3.53429	3.53429	3.53429	3.53429	3.53429	3.53429	3.53429	3.53429	3.53429	3.53429	3.53429
4930449I24Rik	3.53429	3.53429	3.53429	3.53429	3.53429	3.53429	3.53429	3.53429	3.53429	3.53429	3.53429	3.53429	3.53429	3.53429	3.53429	3.53429	3.53429	3.53429	3.53429	3.53429	3.53429	3.53429	3.53429	3.53429	3.53429	3.53429	3.53429	3.53429	3.53429	3.53429	3.53429	3.53429	3.53429	3.53429	3.53429	3.53429	3.53429	3.53429	3.53429	3.53429	3.53429	3.53429	3.53429	3.53429	3.53429	3.53429	3.53429	3.53429	3.53429
4930451G09Rik	5.90884	6.14179	6.12989	5.68829	5.90139	6.1827	5.90033	6.07741	5.83356	5.82202	5.85932	5.93941	5.98396	6.17275	5.95207	6.09629	5.97363	5.706	6.05468	6.25558	5.9153	5.65448	5.79418	6.04505	5.78724	5.93661	5.905	5.96552	5.46842	5.97075	5.78009	5.44659	5.79763	5.95757	6.0422	5.75147	5.78698	5.64084	5.92972	5.9604	5.93481	5.88725	5.5833	5.90876	5.62699	5.79488	6.01842	5.94257	5.86598
4930451I11Rik	3.65557	3.75564	3.31308	3.32165	3.76959	3.36688	3.84225	3.41211	3.42069	3.71133	3.29356	3.71799	3.33022	3.34974	3.35831	3.38403	3.43783	3.39497	3.42926	3.27642	3.7193	3.31308	3.32165	3.34117	3.36688	3.8372	3.41211	3.84323	3.66526	3.29356	3.30451	3.33022	3.34974	3.80035	3.84631	3.39497	3.42926	3.43783	3.41511	3.43225	3.4432	3.36357	3.35736	3.44177	3.42463	3.37308	3.85374	3.43794	3.40654
4930452A19Rik	3.54968	3.55065	3.54336	3.54433	3.53606	3.53897	3.54285	3.53362	3.53459	3.54677	3.55162	3.54239	3.5453	3.53703	3.538	3.54091	3.53653	3.53167	3.53556	3.54968	3.55065	3.54336	3.54433	3.53606	3.53897	3.54285	3.53362	3.53459	3.54677	3.55162	3.54239	3.5453	3.53703	3.538	3.54091	3.53167	3.53556	3.53653	3.53785	3.53979	3.53056	3.56181	3.55063	3.52813	3.52619	3.55015	3.51889	3.50675	3.53688
4930452B06Rik	8.65512	8.81946	8.66529	8.77737	8.87969	8.68583	8.82193	8.66829	8.6938	8.75225	8.77524	8.68264	8.71524	8.75575	8.64024	8.8568	8.79033	8.81172	8.75336	8.80987	8.74861	8.82349	8.79973	8.86322	8.66821	8.7337	8.71468	8.63832	8.47802	8.8264	8.72103	8.76643	8.8014	8.83281	8.7418	8.76948	8.72445	8.89155	8.84214	8.87425	8.68916	8.5342	8.91469	8.76964	8.87251	8.77918	8.67759	8.56119	8.74473
4930452G13Rik	4.91573	4.97419	5.04123	4.92287	5.34049	5.19186	4.40047	5.25302	4.52341	5.63622	5.07193	5.19203	5.32283	4.87113	5.22968	4.86733	4.96506	4.52495	5.43083	4.87477	5.27621	4.28165	4.87868	5.30349	5.16669	5.14026	5.17576	4.94306	5.08836	5.1699	4.98319	5.15434	4.86209	4.40304	5.04823	5.1551	5.25132	5.68537	5.05514	5.35528	4.84615	4.82975	5.4887	4.90656	5.39306	5.18629	5.1792	5.0448	4.8812
4930452N14Rik	3.53429	3.53429	3.53429	3.53429	3.53429	3.53429	3.53429	3.53429	3.53429	3.53429	3.53429	3.53429	3.53429	3.53429	3.53429	3.53429	3.53429	3.53429	3.53429	3.53429	3.53429	3.53429	3.53429	3.53429	3.53429	3.53429	3.53429	3.53429	3.53429	3.53429	3.53429	3.53429	3.53429	3.53429	3.53429	3.53429	3.53429	3.53429	3.53429	3.53429	3.53429	3.53429	3.53429	3.53429	3.53429	3.53429	3.53429	3.53429	3.53429
4930453H23Rik	3.55634	3.55338	3.56052	3.55756	3.56765	3.55877	3.54693	3.55999	3.55703	3.56522	3.55042	3.56348	3.5546	3.56469	3.56173	3.55285	3.55111	3.56591	3.55407	3.55634	3.55338	3.56052	3.55756	3.56765	3.55877	3.54693	3.55999	3.55703	3.56522	3.55042	3.56348	3.5546	3.56469	3.56173	3.55285	3.56591	3.55407	3.55111	3.55036	3.54444	3.5575	3.56832	3.5873	3.51592	3.52184	3.5398	3.52898	3.55092	3.55332
4930453L07Rik	3.5699	3.57201	3.57758	3.5797	3.58316	3.5895	3.59795	3.5993	3.60141	3.56356	3.57412	3.57547	3.58181	3.58527	3.58738	3.59373	3.60564	3.59507	3.60353	3.5699	4.00249	3.57758	3.5797	3.58316	3.5895	3.59795	3.5993	3.60141	3.56356	3.57412	3.57547	4.02325	3.58527	3.58738	3.59373	3.59507	3.60353	3.60564	3.55382	3.55805	3.92666	3.55039	3.54751	3.60004	3.59581	4.00378	3.60139	3.59639	3.55171
4930453N24Rik	8.27307	8.2551	7.82954	7.9085	8.0337	7.83181	8.06082	8.0494	7.93607	8.05177	7.99178	7.73652	7.90932	7.94512	7.96108	7.81738	8.11787	7.98519	8.22547	8.14753	8.22303	8.03786	7.92765	8.03265	7.84329	8.22787	8.1824	8.04394	8.1996	8.14883	7.97055	8.11217	8.10324	8.03864	7.87972	8.06631	8.17019	8.29088	7.98236	8.2595	7.89475	7.9098	7.82043	8.02277	7.87621	7.80978	8.08927	7.87622	7.99711
4930455B14Rik	3.90617	3.52443	3.54346	3.54337	3.56248	3.56223	3.5619	3.58109	3.58101	3.52476	3.52435	3.54354	3.54329	3.5624	3.56232	4.02823	3.58084	3.58126	3.58093	3.9406	3.52443	3.54346	3.54337	3.56248	3.56223	3.5619	3.58109	3.58101	3.52476	3.52435	3.54354	3.54329	3.5624	3.56232	3.56207	3.58126	3.58093	3.58084	3.53896	3.53879	3.55798	3.54169	3.99663	3.53998	3.54015	3.54288	3.55917	3.57861	3.53904
4930455C13Rik	3.53429	3.53429	3.53429	3.53429	3.53429	3.53429	3.53429	3.53429	3.53429	3.53429	3.53429	3.53429	3.53429	3.53429	3.53429	3.53429	3.53429	3.53429	3.53429	3.53429	3.53429	3.53429	3.53429	3.53429	3.53429	3.53429	3.53429	3.53429	3.53429	3.53429	3.53429	3.53429	3.53429	3.53429	3.53429	3.53429	3.53429	3.53429	3.53429	3.53429	3.53429	3.53429	3.53429	3.53429	3.53429	3.53429	3.53429	3.53429	3.53429
4930455D15Rik	3.67687	3.66682	3.67605	3.66599	3.68527	3.65511	3.6149	3.64423	4.06365	3.70703	3.65677	3.6861	3.65594	3.67522	3.66516	3.63501	3.61407	3.66434	3.62413	3.67687	3.66682	3.67605	3.66599	3.68527	3.65511	3.6149	3.64423	3.63418	3.70703	3.65677	3.6861	3.65594	3.67522	3.66516	3.63501	3.66434	3.62413	3.61407	3.61522	3.59511	3.62445	3.63367	3.6831	3.56712	3.58723	3.60567	3.99666	3.65595	4.0654
4930455F16Rik	3.53429	3.53429	3.53429	3.53429	3.53429	3.53429	3.53429	3.53429	3.53429	3.53429	3.53429	3.53429	3.53429	3.53429	3.53429	3.53429	3.53429	3.53429	3.53429	3.53429	3.53429	3.53429	3.53429	3.53429	3.53429	3.53429	3.53429	3.53429	3.53429	3.53429	3.53429	3.53429	3.53429	3.53429	3.53429	3.53429	3.53429	3.53429	3.53429	3.53429	3.53429	3.53429	3.53429	3.53429	3.53429	3.53429	3.53429	3.53429	3.53429
4930455G09Rik	3.70037	3.72457	3.42611	3.51633	3.45661	3.52894	3.74219	3.67598	3.52216	3.00852	3.53476	3.44559	3.07087	3.04259	3.77641	3.90118	3.74175	3.05315	3.68252	3.46011	3.06031	3.45146	3.66136	3.48345	3.06848	3.55542	3.73039	3.51364	3.72471	3.48844	3.83563	3.07087	3.04259	3.05553	3.74473	3.05315	3.52847	3.11788	3.27669	3.70473	3.26135	3.82348	3.15479	3.21627	3.76177	3.1356	3.17504	3.50416	3.88907
4930455H04Rik	3.54262	3.49229	3.03746	3.05045	3.48386	3.09794	3.5908	3.74402	3.15842	2.964	3.49231	3.02448	3.06344	3.07197	3.08495	3.58927	3.18439	3.11946	3.1714	3.42006	3.44754	3.03746	3.05045	3.51531	3.09794	3.14988	3.14543	3.15842	2.964	3.4508	3.02448	3.50596	3.977	3.52656	3.12391	3.56727	3.1714	3.18439	3.27289	3.29886	3.29441	3.21555	3.18512	3.21168	3.18571	3.12837	3.20723	3.16381	3.2599
4930455J16Rik	3.55251	3.55194	3.5379	3.53732	3.52385	3.52213	3.51983	3.50694	3.50636	3.55423	3.55136	3.53847	3.53675	3.52328	3.5227	3.52098	3.50522	3.50809	3.50579	3.55251	3.55194	3.5379	3.53732	3.52385	3.52213	3.51983	3.50694	3.50636	3.55423	3.55136	3.53847	3.53675	3.52328	3.5227	3.52098	3.50809	3.50579	3.9546	3.53667	3.53552	3.52262	3.51108	3.49933	3.55831	3.55946	3.53388	3.54542	3.53425	3.53724
4930456L15Rik	3.53429	3.53429	3.53429	3.53429	3.53429	3.53429	3.53429	3.53429	3.53429	3.53429	3.53429	3.53429	3.53429	3.53429	3.53429	3.53429	3.53429	3.53429	3.53429	3.53429	3.53429	3.53429	3.53429	3.53429	3.53429	3.53429	3.53429	3.53429	3.53429	3.53429	3.53429	3.53429	3.53429	3.53429	3.53429	3.53429	3.53429	3.53429	3.53429	3.53429	3.53429	3.53429	3.53429	3.53429	3.53429	3.53429	3.53429	3.53429	3.53429
4930459C07Rik	3.46437	3.46774	3.47825	3.48163	3.48876	3.49889	3.51239	3.51615	3.51953	3.92019	3.47112	3.47488	3.485	3.49214	3.49551	3.50564	3.52628	3.5094	3.5229	3.46437	3.46774	3.47825	3.48163	3.48876	3.49889	3.51239	3.51615	3.51953	3.45424	3.47112	3.47488	3.485	3.49214	3.49551	3.50564	3.5094	3.5229	3.52628	3.5029	3.50965	3.51341	3.50337	3.50038	3.50816	3.50141	3.50188	3.51192	3.50555	3.49952
4930459L07Rik	3.53429	3.53429	3.53429	3.53429	3.53429	3.53429	3.53429	3.53429	3.53429	3.53429	3.53429	3.53429	3.53429	3.53429	3.53429	3.53429	3.53429	3.53429	3.53429	3.53429	3.53429	3.53429	3.53429	3.53429	3.53429	3.53429	3.53429	3.53429	3.53429	3.53429	3.53429	3.53429	3.53429	3.53429	3.53429	3.53429	3.53429	3.53429	3.53429	3.53429	3.53429	3.53429	3.53429	3.53429	3.53429	3.53429	3.53429	3.53429	3.53429
4930461G14Rik	3.25468	3.26597	3.28437	3.29566	3.72869	3.33664	3.38182	3.37762	3.38891	3.86987	3.27727	3.6863	3.30695	3.31405	3.32535	3.35923	3.4115	3.35503	3.40021	3.25468	3.26597	3.28437	3.29566	3.30276	3.33664	3.38182	3.37762	3.38891	3.63837	3.27727	3.27307	3.30695	3.77491	3.32535	3.82014	3.35503	3.40021	3.4115	3.39803	3.42062	3.41643	3.37923	3.35245	3.40481	3.38222	3.36342	3.40062	3.36254	3.38674
4930463O16Rik	3.53429	3.53429	3.53429	3.53429	3.53429	3.53429	3.53429	3.53429	3.53429	3.53429	3.53429	3.53429	3.53429	3.53429	3.53429	3.53429	3.53429	3.53429	3.53429	3.53429	3.53429	3.53429	3.53429	3.53429	3.53429	3.53429	3.53429	3.53429	3.53429	3.53429	3.53429	3.53429	3.53429	3.53429	3.53429	3.53429	3.53429	3.53429	3.53429	3.53429	3.53429	3.53429	3.53429	3.53429	3.53429	3.53429	3.53429	3.53429	3.53429
4930465K10Rik	3.15206	3.15994	3.89825	3.1448	3.53863	3.13754	3.16906	3.55475	3.8776	3.59183	3.63082	3.5413	3.15268	3.12179	3.12967	3.1533	3.15392	3.53917	3.55766	3.56871	3.15994	3.13692	3.1448	3.89724	3.58203	3.59857	3.59359	3.13816	3.12843	3.58909	3.53713	3.15268	3.12179	3.12967	3.1533	3.11453	3.57015	3.15392	3.32773	3.34348	3.30471	3.22757	3.17304	3.30799	3.29223	3.19207	3.26921	3.61783	3.31985
4930465M20Rik	3.47772	3.48228	3.49834	3.50289	3.51439	3.52806	3.54628	3.55323	3.55778	3.46406	3.48683	3.49378	3.50745	3.51895	3.52351	3.53717	3.5669	3.54412	3.56234	4.19544	3.48228	3.90624	3.50289	3.51439	3.52806	3.54628	3.55323	3.97767	3.46406	3.48683	3.90222	3.50745	3.51895	3.52351	3.53717	3.54412	3.56234	3.5669	3.51176	3.92329	3.52781	3.5578	3.55564	3.49329	3.88894	3.53022	3.50024	3.49352	3.5072
4930467D21Rik	4.42425	4.33601	4.23024	3.68755	4.13417	4.50145	4.15444	3.73671	4.16668	4.31598	4.46047	4.67716	4.50165	4.17646	4.12791	4.62764	4.49923	4.15794	4.31737	4.25239	4.09431	4.49468	4.61549	3.71039	4.15509	4.14096	4.65172	4.15657	4.0862	4.08809	4.67192	4.13027	3.71097	4.33218	3.7133	4.36529	4.33608	4.1883	4.19872	4.49891	4.6525	4.02035	4.22711	4.12391	4.50834	4.68475	4.42022	4.46063	4.22855
4930467E23Rik	3.46476	3.46995	3.46362	3.46882	3.4573	3.47288	3.49365	3.47694	3.48213	3.44918	3.47514	3.8697	3.47401	3.46249	3.46769	3.48326	3.49252	3.46655	3.48732	3.46476	3.46995	3.46362	3.46882	3.4573	3.47288	3.49365	3.47694	3.48213	3.44918	3.47514	3.45843	3.47401	3.46249	3.46769	3.48326	3.46655	3.48732	3.49252	3.49376	3.50415	3.48744	3.51304	3.48595	3.49108	3.48069	3.49997	3.47437	3.44208	3.48857
4930467K11Rik	3.5393	3.53813	3.5358	3.53463	3.53348	3.52996	3.52527	3.52528	3.52411	3.54282	3.53696	3.53698	4.00533	3.5323	3.53113	3.52761	3.52177	3.52763	3.52294	3.5393	3.53813	3.5358	3.53463	3.53348	3.52996	3.52527	3.98497	3.52411	3.54282	3.53696	3.53698	3.53346	3.5323	3.53113	3.52761	3.52763	3.52294	3.52177	3.53622	3.53387	3.53389	3.51014	3.5125	3.55133	3.55367	3.93597	3.55135	3.55488	3.53739
4930469G21Rik	3.48804	3.48926	3.49934	3.50056	3.50943	3.51309	3.51797	3.52562	3.52683	3.48438	3.95461	3.49812	3.50178	3.51065	3.51187	3.51553	3.52927	3.52318	3.52805	3.48804	3.48926	3.49934	3.50056	3.50943	3.51309	3.51797	3.52562	3.52683	3.48438	3.49048	3.49812	3.50178	3.51065	3.51187	3.51553	3.52318	3.52805	3.52927	3.5156	3.51804	3.52568	3.51365	3.51886	3.51227	3.50983	3.50788	3.51992	3.52391	3.51438
4930470H14Rik	3.04138	3.71644	2.99653	3.00042	3.37197	2.95947	3.41534	3.34309	3.77252	3.02969	3.84491	2.99263	3.00432	2.95168	2.95557	3.43128	3.55392	2.91072	2.92631	3.62967	3.47629	2.99653	3.72619	3.59049	2.95947	3.57801	2.91852	3.51364	3.02969	3.04917	3.80159	3.44646	2.95168	2.95557	3.61325	2.91072	3.52419	3.56397	3.26151	3.2693	3.21277	3.15649	3.09216	3.13662	3.12882	3.0238	3.64454	3.01185	3.25761
4930470O06Rik	3.53429	3.53429	3.53429	3.53429	3.53429	3.53429	3.53429	3.53429	3.53429	3.53429	3.53429	3.53429	3.53429	3.53429	3.53429	3.53429	3.53429	3.53429	3.53429	3.53429	3.53429	3.53429	3.53429	3.53429	3.53429	3.53429	3.53429	3.53429	3.53429	3.53429	3.53429	3.53429	3.53429	3.53429	3.53429	3.53429	3.53429	3.53429	3.53429	3.53429	3.53429	3.53429	3.53429	3.53429	3.53429	3.53429	3.53429	3.53429	3.53429
4930470P17Rik	3.49115	3.49091	3.46496	3.46472	3.43902	3.43829	3.43732	3.41186	3.41161	3.49188	3.49067	3.46521	3.46448	3.43877	3.43853	3.4378	3.41113	3.41234	3.82254	3.49115	3.49091	3.46496	3.46472	3.43902	3.43829	3.43732	3.41186	3.41161	3.49188	3.49067	3.46521	3.46448	3.43877	3.43853	3.4378	4.04215	3.41137	3.41113	3.49987	3.49938	3.47392	3.45536	3.43038	3.50729	3.50777	3.46326	3.48183	3.4571	3.50011
4930471C04Rik	3.66302	3.66089	4.17549	4.27815	3.61392	3.60753	4.21949	3.57978	3.57765	3.66942	3.65876	4.05186	4.10708	4.08007	3.60966	3.60327	3.57339	4.18407	3.98621	3.66302	3.66089	4.04382	3.63528	4.06776	3.60753	3.59901	3.57978	3.99723	4.08707	3.65876	3.63954	3.63315	4.07126	4.05102	3.60327	3.58405	3.57552	3.57339	4.00092	3.58372	4.29645	4.00508	4.17612	3.62777	3.63203	4.5289	4.17183	4.58127	4.03195
4930471G03Rik	3.53429	3.53429	3.53429	3.53429	3.53429	3.53429	3.53429	3.53429	3.53429	3.53429	3.53429	3.53429	3.53429	3.53429	3.53429	3.53429	3.53429	3.53429	3.53429	3.53429	3.53429	3.53429	3.53429	3.53429	3.53429	3.53429	3.53429	3.53429	3.53429	3.53429	3.53429	3.53429	3.53429	3.53429	3.53429	3.53429	3.53429	3.53429	3.53429	3.53429	3.53429	3.53429	3.53429	3.53429	3.53429	3.53429	3.53429	3.53429	3.53429
4930471M09Rik	3.32819	3.32982	3.69625	3.31438	3.29566	3.76043	3.30711	3.28676	3.28839	3.32328	3.33145	3.31111	3.31601	3.2973	3.29893	3.76988	3.29166	3.28349	3.29003	3.7443	3.32982	3.31274	3.31438	3.75127	3.30057	3.30711	3.28676	3.28839	3.32328	3.33145	3.31111	3.75823	3.2973	3.29893	3.76337	3.28349	3.88743	3.29166	3.42188	3.42515	3.4048	3.38678	3.36317	3.77513	3.35928	3.32418	3.3422	3.31695	3.42025
4930473A02Rik	3.53429	3.53429	3.53429	3.53429	3.53429	3.53429	3.53429	3.53429	3.53429	3.53429	3.53429	3.53429	3.53429	3.53429	3.53429	3.53429	3.53429	3.53429	3.53429	3.53429	3.53429	3.53429	3.53429	3.53429	3.53429	3.53429	3.53429	3.53429	3.53429	3.53429	3.53429	3.53429	3.53429	3.53429	3.53429	3.53429	3.53429	3.53429	3.53429	3.53429	3.53429	3.53429	3.53429	3.53429	3.53429	3.53429	3.53429	3.53429	3.53429
4930473O22Rik	3.53429	3.53429	3.53429	3.53429	3.53429	3.53429	3.53429	3.53429	3.53429	3.53429	3.53429	3.53429	3.53429	3.53429	3.53429	3.53429	3.53429	3.53429	3.53429	3.53429	3.53429	3.53429	3.53429	3.53429	3.53429	3.53429	3.53429	3.53429	3.53429	3.53429	3.53429	3.53429	3.53429	3.53429	3.53429	3.53429	3.53429	3.53429	3.53429	3.53429	3.53429	3.53429	3.53429	3.53429	3.53429	3.53429	3.53429	3.53429	3.53429
4930474G06Rik	4.13155	3.5702	3.49382	3.91305	3.85352	3.66068	4.05972	3.69293	3.72315	3.64511	4.2308	3.79053	3.63356	3.61573	3.59209	3.90435	3.34487	3.21717	4.02668	3.06724	3.69972	3.91628	3.55507	4.02696	3.82534	4.03717	3.7314	4.01499	3.83111	4.13849	3.65929	4.30379	4.2446	3.93297	3.71055	3.84687	4.34117	4.23397	3.88434	4.03884	3.82935	3.45937	3.37313	3.17515	3.52822	3.28748	3.82904	3.737	3.88959
4930474H20Rik	3.53429	3.53429	3.53429	3.53429	3.53429	3.53429	3.53429	3.53429	3.53429	3.53429	3.53429	3.53429	3.53429	3.53429	3.53429	3.53429	3.53429	3.53429	3.53429	3.53429	3.53429	3.53429	3.53429	3.53429	3.53429	3.53429	3.53429	3.53429	3.53429	3.53429	3.53429	3.53429	3.53429	3.53429	3.53429	3.53429	3.53429	3.53429	3.53429	3.53429	3.53429	3.53429	3.53429	3.53429	3.53429	3.53429	3.53429	3.53429	3.53429
4930474M22Rik	3.53713	3.53481	3.53725	3.53493	3.53968	3.53273	3.52346	3.53053	3.52821	3.54408	3.53249	3.53956	3.53261	3.53736	3.53505	3.5281	3.52358	3.53516	3.5259	3.53713	3.53481	3.53725	3.53493	3.53968	3.53273	3.52346	3.53053	3.52821	3.54408	3.53249	3.53956	3.53261	3.53736	3.53505	3.5281	3.53516	3.5259	3.52358	3.53808	3.53345	3.54052	3.53119	3.54289	3.52329	3.52792	3.52103	3.53035	3.54437	3.5404
4930474N05Rik	3.53429	3.53429	3.53429	3.53429	3.53429	3.53429	3.53429	3.53429	3.53429	3.53429	3.53429	3.53429	3.53429	3.53429	3.53429	3.53429	3.53429	3.53429	3.53429	3.53429	3.53429	3.53429	3.53429	3.53429	3.53429	3.53429	3.53429	3.53429	3.53429	3.53429	3.53429	3.53429	3.53429	3.53429	3.53429	3.53429	3.53429	3.53429	3.53429	3.53429	3.53429	3.53429	3.53429	3.53429	3.53429	3.53429	3.53429	3.53429	3.53429
4930474N09Rik	3.60946	4.28212	3.93541	4.19698	3.91525	4.14944	4.27495	3.44903	4.19167	4.24934	3.61721	3.96019	3.55986	3.49475	3.49863	4.1654	3.90321	4.17138	4.16435	4.02538	3.61333	4.5339	3.97935	3.49087	3.94672	3.94751	4.24395	3.87239	4.32182	4.20964	3.95572	4.43343	4.13969	4.12002	3.96918	3.44127	4.05367	3.46067	3.53932	3.94903	4.29254	4.1427	3.46413	3.58545	3.5777	4.28735	4.08047	4.24858	3.97634
4930477N07Rik	3.53669	3.5389	3.53167	3.53388	3.52445	3.53107	3.5399	3.52826	3.53047	3.53007	3.54111	3.52946	3.53609	3.52665	3.52886	3.53549	3.53489	3.52385	3.53268	3.53669	3.5389	3.53167	3.53388	3.52445	3.53107	3.5399	3.52826	3.53047	3.53007	3.54111	3.52946	3.53609	3.52665	3.52886	3.53549	3.52385	3.53268	3.53489	3.53077	3.53519	3.52355	3.55659	3.54053	3.52573	3.52131	3.54713	3.51409	3.49582	3.52856
4930478L05Rik	3.51226	3.51325	3.52051	3.5215	3.52777	3.53075	3.53472	3.53999	3.54099	3.50928	3.51424	3.9303	3.52249	3.52876	3.52975	3.53273	3.54297	3.538	3.54198	3.51226	3.51325	3.52051	3.5215	3.52777	3.53075	3.53472	3.53999	3.54099	3.50928	3.51424	3.51951	3.52249	3.52876	3.52975	3.53273	3.538	3.54198	3.54297	3.5264	3.52839	3.53366	3.54608	3.54937	3.50977	3.50778	3.52746	3.51504	3.51733	3.52541
4930478P22Rik	3.53429	3.53429	3.53429	3.53429	3.53429	3.53429	3.53429	3.53429	3.53429	3.53429	3.53429	3.53429	3.53429	3.53429	3.53429	3.53429	3.53429	3.53429	3.53429	3.53429	3.53429	3.53429	3.53429	3.53429	3.53429	3.53429	3.53429	3.53429	3.53429	3.53429	3.53429	3.53429	3.53429	3.53429	3.53429	3.53429	3.53429	3.53429	3.53429	3.53429	3.53429	3.53429	3.53429	3.53429	3.53429	3.53429	3.53429	3.53429	3.53429
4930479D17Rik	4.29421	3.47769	3.69649	3.89286	3.84175	3.89686	4.08208	3.72538	3.66083	3.75263	3.74278	3.96494	4.11591	3.56286	3.85995	3.63404	4.13646	3.78352	4.39745	4.00301	4.07311	4.08273	3.63861	4.05833	3.86577	3.82169	4.20379	3.90096	3.7442	3.83403	4.21729	3.78409	3.66654	3.83778	3.62118	4.24487	3.9249	4.15602	3.95384	3.96944	3.09925	3.63768	3.8847	3.85209	3.97978	3.48267	3.7588	3.64729	4.09405
4930480E11Rik	3.53429	3.53429	3.53429	3.53429	3.53429	3.53429	3.53429	3.53429	3.53429	3.53429	3.53429	3.53429	3.53429	3.53429	3.53429	3.53429	3.53429	3.53429	3.53429	3.53429	3.53429	3.53429	3.53429	3.53429	3.53429	3.53429	3.53429	3.53429	3.53429	3.53429	3.53429	3.53429	3.53429	3.53429	3.53429	3.53429	3.53429	3.53429	3.53429	3.53429	3.53429	3.53429	3.53429	3.53429	3.53429	3.53429	3.53429	3.53429	3.53429
4930480G23Rik	3.53429	3.53429	3.53429	3.53429	3.53429	3.53429	3.53429	3.53429	3.53429	3.53429	3.53429	3.53429	3.53429	3.53429	3.53429	3.53429	3.53429	3.53429	3.53429	3.53429	3.53429	3.53429	3.53429	3.53429	3.53429	3.53429	3.53429	3.53429	3.53429	3.53429	3.53429	3.53429	3.53429	3.53429	3.53429	3.53429	3.53429	3.53429	3.53429	3.53429	3.53429	3.53429	3.53429	3.53429	3.53429	3.53429	3.53429	3.53429	3.53429
4930480K15Rik	3.53429	3.53429	3.53429	3.53429	3.53429	3.53429	3.53429	3.53429	3.53429	3.53429	3.53429	3.53429	3.53429	3.53429	3.53429	3.53429	3.53429	3.53429	3.53429	3.53429	3.53429	3.53429	3.53429	3.53429	3.53429	3.53429	3.53429	3.53429	3.53429	3.53429	3.53429	3.53429	3.53429	3.53429	3.53429	3.53429	3.53429	3.53429	3.53429	3.53429	3.53429	3.53429	3.53429	3.53429	3.53429	3.53429	3.53429	3.53429	3.53429
4930480K23Rik	6.18996	6.28595	6.23047	6.32426	6.47427	6.49586	6.81658	6.24409	6.48533	6.17727	6.09779	6.7087	6.95437	6.76406	6.2213	6.39251	6.30866	6.14167	6.0871	6.31835	6.13376	6.48935	6.56577	6.2709	6.39445	6.13433	6.22955	6.3979	6.11647	6.09887	6.53543	6.60088	6.22599	6.29041	6.5844	6.50774	6.17633	6.29365	6.37359	6.61389	6.54332	6.25313	6.44807	6.61115	6.39294	6.32405	6.56719	6.31901	6.44348
4930480M12Rik	3.53429	3.53429	3.53429	3.53429	3.53429	3.53429	3.53429	3.53429	3.53429	3.53429	3.53429	3.53429	3.53429	3.53429	3.53429	3.53429	3.53429	3.53429	3.53429	3.53429	3.53429	3.53429	3.53429	3.53429	3.53429	3.53429	3.53429	3.53429	3.53429	3.53429	3.53429	3.53429	3.53429	3.53429	3.53429	3.53429	3.53429	3.53429	3.53429	3.53429	3.53429	3.53429	3.53429	3.53429	3.53429	3.53429	3.53429	3.53429	3.53429
4930481A15Rik	3.97716	4.40384	3.95376	3.7919	3.46972	3.63343	3.94982	3.69452	4.35638	3.59274	3.80395	3.06918	3.53653	4.15663	3.51987	3.64356	3.79425	3.98056	3.65116	3.96565	3.78435	3.34171	3.66635	3.51583	3.71968	3.84293	3.56863	4.15552	3.70981	3.94992	3.91841	3.86396	3.47188	4.11053	4.0042	4.25629	3.77142	3.96262	3.90343	4.09113	4.03813	2.97359	3.33905	3.74025	3.47265	2.84589	3.64955	3.1294	3.83621
4930482G09Rik	4.29168	4.28379	4.28101	4.27312	4.27824	4.25456	4.22298	4.23599	4.2281	4.31537	4.27589	4.28891	4.26522	4.27034	4.26245	4.23877	4.21231	4.25178	4.2202	4.29168	4.28379	4.28101	4.27312	4.27824	4.25456	4.22298	4.23599	4.2281	4.31537	4.27589	4.28891	4.26522	4.27034	4.26245	4.23877	4.69996	4.2202	4.21231	3.91555	4.46742	4.55043	4.55421	4.15529	4.7064	4.42015	4.63745	4.01204	4.45854	4.36669
4930483J18Rik	3.63523	3.63524	3.65651	3.65652	3.67777	3.67781	3.67786	3.6991	3.69912	4.09721	3.63526	4.47217	3.65654	3.67779	4.09494	4.14319	4.14144	4.1237	4.27846	3.63523	4.06606	3.65651	3.65652	3.67777	3.67781	3.67786	3.6991	3.69912	4.05523	4.05483	4.06356	3.65654	3.67779	4.11872	3.67784	3.69908	3.69913	3.69914	3.59539	3.59541	3.98474	4.00214	4.03129	4.08855	4.0809	4.23617	3.698	3.7192	4.03627
4930483K19Rik	3.53429	3.53429	3.53429	3.53429	3.53429	3.53429	3.53429	3.53429	3.53429	3.53429	3.53429	3.53429	3.53429	3.53429	3.53429	3.53429	3.53429	3.53429	3.53429	3.53429	3.53429	3.53429	3.53429	3.53429	3.53429	3.53429	3.53429	3.53429	3.53429	3.53429	3.53429	3.53429	3.53429	3.53429	3.53429	3.53429	3.53429	3.53429	3.53429	3.53429	3.53429	3.53429	3.53429	3.53429	3.53429	3.53429	3.53429	3.53429	3.53429
4930483O08Rik	3.43214	3.43519	3.43257	3.43562	3.42995	3.43909	3.45127	3.44257	3.44561	3.42301	3.43823	3.84095	3.43866	3.433	3.43605	3.91022	3.4517	3.43647	3.44866	3.43214	3.43519	3.83883	3.43562	3.42995	3.43909	3.45127	3.44257	3.86432	3.42301	3.43823	3.42953	3.87943	3.433	3.43605	3.44518	3.43647	3.44866	3.4517	3.48038	3.48647	3.47777	3.46365	3.44885	3.47671	3.47062	3.45389	3.468	3.45016	3.47734
4930484H19Rik	3.19341	3.19942	3.17883	3.18485	3.58226	3.17629	3.20036	3.59217	3.17375	3.63936	3.20544	3.17281	3.66474	3.6304	3.58699	3.18833	3.62837	3.15569	3.17977	3.19341	3.19942	3.17883	3.60662	3.15823	3.17629	3.62808	3.16773	3.76477	3.90344	3.62794	3.58111	3.19087	3.62078	3.17027	3.18833	3.60279	3.60389	3.18579	3.35054	3.36258	3.32994	3.25534	3.21067	3.32819	3.31616	3.22096	3.29556	3.24487	3.34452
4930486F22Rik	3.53429	3.53429	3.53429	3.53429	3.53429	3.53429	3.53429	3.53429	3.53429	3.53429	3.53429	3.53429	3.53429	3.53429	3.53429	3.53429	3.53429	3.53429	3.53429	3.53429	3.53429	3.53429	3.53429	3.53429	3.53429	3.53429	3.53429	3.53429	3.53429	3.53429	3.53429	3.53429	3.53429	3.53429	3.53429	3.53429	3.53429	3.53429	3.53429	3.53429	3.53429	3.53429	3.53429	3.53429	3.53429	3.53429	3.53429	3.53429	3.53429
4930486I03Rik	3.40118	3.40334	3.38446	3.38663	3.36558	3.37207	3.38073	3.35751	3.35968	3.39469	3.40551	3.79409	3.38879	3.36774	3.36991	3.3764	3.80544	3.77878	3.36184	3.81366	3.40334	3.38446	3.38663	3.36558	3.37207	3.38073	3.81881	3.35968	3.39469	3.40551	3.3823	3.38879	3.82697	3.36991	3.3764	3.35319	3.36184	3.36401	3.45721	3.46154	3.43833	3.42164	3.3941	3.43951	3.43518	3.39961	3.4163	3.38659	3.45505
4930486L24Rik	3.28922	3.98594	3.36002	3.82775	3.47675	4.00712	3.69405	3.40481	4.24296	3.922	3.87783	3.39076	3.7712	3.54443	3.81574	3.71858	3.62918	3.56147	2.99707	3.57513	3.87518	3.51988	3.75933	3.52079	2.9036	3.54122	3.89529	3.91444	3.95837	3.49176	3.38537	3.45792	2.88696	3.76767	3.7087	3.94887	3.83632	3.63915	3.58407	4.07281	3.74716	3.08447	3.7245	3.68817	3.93573	3.4574	3.58489	3.45011	3.15973
4930487D11Rik	3.53429	3.53429	3.53429	3.53429	3.53429	3.53429	3.53429	3.53429	3.53429	3.53429	3.53429	3.53429	3.53429	3.53429	3.53429	3.53429	3.53429	3.53429	3.53429	3.53429	3.53429	3.53429	3.53429	3.53429	3.53429	3.53429	3.53429	3.53429	3.53429	3.53429	3.53429	3.53429	3.53429	3.53429	3.53429	3.53429	3.53429	3.53429	3.53429	3.53429	3.53429	3.53429	3.53429	3.53429	3.53429	3.53429	3.53429	3.53429	3.53429
4930487H11Rik	3.50651	3.98354	3.51948	3.52065	3.5313	3.53478	3.53942	3.54891	3.55008	3.50303	3.50883	3.51832	3.52181	3.53246	3.53362	3.5371	3.5524	3.54659	3.55124	3.50651	3.50767	3.51948	3.52065	3.5313	3.53478	3.53942	3.54891	3.55008	3.50303	3.50883	3.51832	3.52181	3.53246	3.53362	3.5371	3.54659	3.55124	3.5524	3.52572	3.52805	3.53754	3.93765	3.5154	3.54743	3.54511	3.52761	3.55692	3.56292	3.52456
4930488B22Rik	3.53429	3.53429	3.53429	3.53429	3.53429	3.53429	3.53429	3.53429	3.53429	3.53429	3.53429	3.53429	3.53429	3.53429	3.53429	3.53429	3.53429	3.53429	3.53429	3.53429	3.53429	3.53429	3.53429	3.53429	3.53429	3.53429	3.53429	3.53429	3.53429	3.53429	3.53429	3.53429	3.53429	3.53429	3.53429	3.53429	3.53429	3.53429	3.53429	3.53429	3.53429	3.53429	3.53429	3.53429	3.53429	3.53429	3.53429	3.53429	3.53429
4930488L21Rik	3.60082	3.82289	3.26261	3.62156	3.48987	3.56305	3.93045	3.66304	3.86093	3.57922	3.9583	3.62386	3.77065	3.68549	3.4862	3.97998	3.59681	3.54189	3.82266	3.50199	4.00085	3.91295	3.44984	3.76478	3.99598	4.03933	3.73766	3.75238	3.59655	4.15011	3.6174	3.60311	3.94443	3.98458	3.9671	3.58253	3.67122	3.60899	3.5397	4.01938	3.79603	3.7602	3.68573	3.78754	3.36288	3.33177	3.88306	3.59748	3.55845
4930500F04Rik	3.53429	3.53429	3.53429	3.53429	3.53429	3.53429	3.53429	3.53429	3.53429	3.53429	3.53429	3.53429	3.53429	3.53429	3.53429	3.53429	3.53429	3.53429	3.53429	3.53429	3.53429	3.53429	3.53429	3.53429	3.53429	3.53429	3.53429	3.53429	3.53429	3.53429	3.53429	3.53429	3.53429	3.53429	3.53429	3.53429	3.53429	3.53429	3.53429	3.53429	3.53429	3.53429	3.53429	3.53429	3.53429	3.53429	3.53429	3.53429	3.53429
4930500L23Rik	3.76387	3.75657	3.74846	3.74117	3.74036	3.71847	3.68928	3.69577	3.68847	3.78576	3.74927	3.75576	3.73387	3.73306	3.72576	3.70388	3.67388	3.71036	3.68118	3.76387	3.75657	3.74846	3.74117	3.74036	3.71847	3.68928	3.69577	3.68847	3.78576	3.74927	3.75576	3.73387	3.73306	3.72576	3.70388	3.71036	3.68118	4.12259	3.64867	4.03515	4.00974	4.01787	3.61307	3.73948	3.75407	3.69739	3.74597	3.77434	3.65597
4930502A04Rik	3.55093	3.5505	3.55453	3.55411	3.55856	3.55729	3.55561	3.56048	3.56006	3.55219	3.55008	3.55495	3.55369	3.55814	3.55772	3.55645	3.55921	3.56132	3.55963	3.55093	3.5505	3.55453	3.55411	3.55856	3.55729	3.55561	3.56048	3.56006	3.55219	3.55008	3.55495	3.55369	3.55814	3.55772	3.55645	3.56132	3.55963	3.55921	3.54483	3.54399	3.54886	3.56721	3.57293	3.52836	3.5292	3.55158	3.53323	3.53936	3.54525
4930502E09Rik	3.53429	3.53429	3.53429	3.53429	3.53429	3.53429	3.53429	3.53429	3.53429	3.53429	3.53429	3.53429	3.53429	3.53429	3.53429	3.53429	3.53429	3.53429	3.53429	3.53429	3.53429	3.53429	3.53429	3.53429	3.53429	3.53429	3.53429	3.53429	3.53429	3.53429	3.53429	3.53429	3.53429	3.53429	3.53429	3.53429	3.53429	3.53429	3.53429	3.53429	3.53429	3.53429	3.53429	3.53429	3.53429	3.53429	3.53429	3.53429	3.53429
4930502E18Rik	4.09555	4.50301	3.96643	3.76155	3.94507	4.44456	3.70498	4.27453	3.9642	4.15852	3.95686	2.95798	4.03241	4.22577	4.03586	3.98184	4.19977	4.01778	3.70449	3.63367	3.78151	3.66981	3.91324	4.01142	3.91979	3.93427	4.01761	4.27343	4.0492	4.03005	3.65952	4.1339	3.66476	4.31628	3.06291	3.71165	3.85348	4.21622	4.15716	4.23202	3.64912	3.79022	3.79841	4.1128	3.98982	3.7526	3.13699	3.93644	3.67092
4930503B20Rik	3.53713	3.53481	3.53725	3.53493	3.53968	3.53273	3.52346	3.53053	3.52821	3.54408	3.53249	3.53956	3.53261	3.53736	3.53505	3.5281	3.52358	3.53516	3.5259	3.53713	3.53481	3.53725	3.53493	3.53968	3.53273	3.52346	3.53053	3.52821	3.54408	3.53249	3.53956	3.53261	3.53736	3.53505	3.5281	3.53516	3.5259	3.52358	3.53808	3.53345	3.54052	3.53119	3.54289	3.52329	3.52792	3.52103	3.53035	3.54437	3.5404
4930503E14Rik	3.4885	3.48946	3.49411	3.49507	3.49876	3.50164	3.50547	3.5082	3.50916	3.48562	3.49042	3.49315	3.49603	3.49972	3.50068	3.50355	3.51108	3.50629	3.51012	3.4885	3.48946	3.49411	3.49507	3.49876	3.50164	3.50547	3.5082	3.50916	3.48562	3.49042	3.49315	4.11906	3.49972	3.50068	3.50355	3.50629	3.51012	3.51108	3.51324	3.51516	3.51789	3.5076	3.50841	3.50838	3.50646	3.50082	3.51112	3.51097	3.51228
4930503E24Rik	3.53802	3.53661	3.52775	3.52635	3.51888	3.51468	3.50908	3.50302	3.50162	3.54222	3.53521	3.52915	3.52495	3.51748	3.51608	3.51188	3.49881	3.50582	3.91125	3.53802	3.53661	3.52775	3.52635	3.51888	3.51468	3.50908	3.50302	3.50162	3.54222	3.53521	3.52915	3.52495	3.51748	3.51608	3.51188	3.50582	3.50021	3.49881	3.53242	3.52962	3.52355	3.52342	3.52015	3.52415	3.52695	3.51794	3.51808	3.51622	3.53382
4930503F20Rik	3.53429	3.53429	3.53429	3.53429	3.53429	3.53429	3.53429	3.53429	3.53429	3.53429	3.53429	3.53429	3.53429	3.53429	3.53429	3.53429	3.53429	3.53429	3.53429	3.53429	3.53429	3.53429	3.53429	3.53429	3.53429	3.53429	3.53429	3.53429	3.53429	3.53429	3.53429	3.53429	3.53429	3.53429	3.53429	3.53429	3.53429	3.53429	3.53429	3.53429	3.53429	3.53429	3.53429	3.53429	3.53429	3.53429	3.53429	3.53429	3.53429
4930503H13Rik	3.53429	3.53429	3.53429	3.53429	3.53429	3.53429	3.53429	3.53429	3.53429	3.53429	3.53429	3.53429	3.53429	3.53429	3.53429	3.53429	3.53429	3.53429	3.53429	3.53429	3.53429	3.53429	3.53429	3.53429	3.53429	3.53429	3.53429	3.53429	3.53429	3.53429	3.53429	3.53429	3.53429	3.53429	3.53429	3.53429	3.53429	3.53429	3.53429	3.53429	3.53429	3.53429	3.53429	3.53429	3.53429	3.53429	3.53429	3.53429	3.53429
4930503L19Rik	8.00401	7.62506	8.14522	8.27009	8.15355	8.1035	8.0017	7.88633	8.14612	8.04406	7.65077	8.1942	8.18988	8.13071	8.16333	8.03664	7.64389	7.9989	7.86448	8.0766	7.7933	8.08664	8.04345	8.04601	7.81846	7.67585	7.79354	7.94898	7.87762	7.78503	8.21737	8.18049	8.13685	8.14629	7.86067	7.99025	7.78994	7.87464	7.91184	7.89579	8.13074	8.27887	8.52575	7.91177	8.46548	8.4857	8.24618	7.85339	7.99967
4930503O07Rik	3.57805	3.58103	3.58127	3.58426	3.58151	3.59047	3.6024	3.59667	3.59966	3.56909	3.58402	3.57829	3.58724	3.5845	3.58748	3.59643	3.60563	3.59071	3.60264	3.57805	3.58103	3.58127	3.58426	3.58151	3.59047	3.6024	3.59667	3.59966	3.56909	3.58402	3.98612	3.58724	3.5845	3.58748	3.59643	3.59071	3.60264	3.60563	3.96996	3.56076	3.55503	3.57669	3.565	3.58623	3.58026	3.60216	3.5805	3.56582	3.55181
4930504C09Rik	3.53429	3.53429	3.53429	3.53429	3.53429	3.53429	3.53429	3.53429	3.53429	3.53429	3.53429	3.53429	3.53429	3.53429	3.53429	3.53429	3.53429	3.53429	3.53429	3.53429	3.53429	3.53429	3.53429	3.53429	3.53429	3.53429	3.53429	3.53429	3.53429	3.53429	3.53429	3.53429	3.53429	3.53429	3.53429	3.53429	3.53429	3.53429	3.53429	3.53429	3.53429	3.53429	3.53429	3.53429	3.53429	3.53429	3.53429	3.53429	3.53429
4930504O13Rik	3.53429	3.53429	3.53429	3.53429	3.53429	3.53429	3.53429	3.53429	3.53429	3.53429	3.53429	3.53429	3.53429	3.53429	3.53429	3.53429	3.53429	3.53429	3.53429	3.53429	3.53429	3.53429	3.53429	3.53429	3.53429	3.53429	3.53429	3.53429	3.53429	3.53429	3.53429	3.53429	3.53429	3.53429	3.53429	3.53429	3.53429	3.53429	3.53429	3.53429	3.53429	3.53429	3.53429	3.53429	3.53429	3.53429	3.53429	3.53429	3.53429
4930505A04Rik	3.60321	3.74144	3.46546	3.73395	3.82295	3.11465	3.58638	3.56253	3.5765	4.15186	3.73272	3.07525	3.91315	4.02475	3.6963	3.78781	4.13736	3.85625	3.96897	3.88819	3.92824	3.65699	3.69012	3.87312	3.88029	3.57714	4.05331	3.56646	3.76428	3.91074	3.48227	3.09828	3.0993	3.86654	3.58992	4.00835	3.57746	3.93497	3.88446	3.88341	3.67887	3.34399	3.32198	3.92354	3.79034	3.13666	3.89537	3.88421	3.91632
4930505G20Rik	3.53429	3.53429	3.53429	3.53429	3.53429	3.53429	3.53429	3.53429	3.53429	3.53429	3.53429	3.53429	3.53429	3.53429	3.53429	3.53429	3.53429	3.53429	3.53429	3.53429	3.53429	3.53429	3.53429	3.53429	3.53429	3.53429	3.53429	3.53429	3.53429	3.53429	3.53429	3.53429	3.53429	3.53429	3.53429	3.53429	3.53429	3.53429	3.53429	3.53429	3.53429	3.53429	3.53429	3.53429	3.53429	3.53429	3.53429	3.53429	3.53429
4930505K13Rik	3.53429	3.53429	3.53429	3.53429	3.53429	3.53429	3.53429	3.53429	3.53429	3.53429	3.53429	3.53429	3.53429	3.53429	3.53429	3.53429	3.53429	3.53429	3.53429	3.53429	3.53429	3.53429	3.53429	3.53429	3.53429	3.53429	3.53429	3.53429	3.53429	3.53429	3.53429	3.53429	3.53429	3.53429	3.53429	3.53429	3.53429	3.53429	3.53429	3.53429	3.53429	3.53429	3.53429	3.53429	3.53429	3.53429	3.53429	3.53429	3.53429
4930505K14Rik	3.53429	3.53429	3.53429	3.53429	3.53429	3.53429	3.53429	3.53429	3.53429	3.53429	3.53429	3.53429	3.53429	3.53429	3.53429	3.53429	3.53429	3.53429	3.53429	3.53429	3.53429	3.53429	3.53429	3.53429	3.53429	3.53429	3.53429	3.53429	3.53429	3.53429	3.53429	3.53429	3.53429	3.53429	3.53429	3.53429	3.53429	3.53429	3.53429	3.53429	3.53429	3.53429	3.53429	3.53429	3.53429	3.53429	3.53429	3.53429	3.53429
4930506A18Rik	3.28714	3.95442	3.31367	3.32015	3.33371	3.80772	3.37908	3.38616	3.39265	3.26769	3.76785	3.30718	3.32663	3.34019	3.34667	3.36612	3.84356	3.80394	3.39913	3.28714	3.90874	3.31367	3.32015	3.79416	3.35316	3.37908	3.38616	3.39265	3.26769	3.8915	3.30718	3.94955	3.34019	3.79357	3.36612	3.3732	3.39913	3.40561	3.41749	3.43046	3.43754	3.83845	3.40984	3.37378	3.36081	3.35904	3.38086	3.36849	3.41101
4930506C21Rik	3.17092	3.54129	2.58925	2.79335	3.0367	3.27438	2.81278	2.88749	3.43372	3.26609	3.20989	2.60784	3.4067	2.80847	3.04616	2.62021	3.2365	2.79963	3.36714	3.33668	3.012	2.80035	2.96255	2.82555	2.94085	3.37663	3.60086	3.08751	3.12292	3.25298	2.67868	2.9785	3.2447	2.88682	3.22737	3.29141	3.21426	3.32971	3.17649	3.37683	2.58281	3.08208	2.47782	3.09355	2.4218	2.47684	2.97552	3.159	3.16918
4930507D05Rik	5.7789	6.28045	6.15818	6.00964	6.4701	5.95852	5.86304	5.93338	6.16851	5.81206	5.56294	6.17108	6.06867	5.99552	5.82979	6.15828	5.80136	6.0396	6.24295	6.10716	6.02614	5.9938	5.80137	6.12925	6.10475	6.01391	5.82422	5.68967	6.2318	6.35492	6.16053	6.10181	6.01847	6.05791	6.09335	6.12359	6.01105	6.26841	6.02178	6.05371	5.63918	6.19702	6.31505	6.10314	6.13409	6.14315	6.40297	5.86558	5.92073
4930507D10Rik	3.49018	3.48639	4.02599	3.48139	3.48397	3.4726	3.45745	3.46382	3.46003	3.50155	3.4826	3.9013	3.4776	3.48018	3.47639	3.46503	3.45245	3.4714	3.45624	3.49018	3.48639	3.48518	3.48139	3.48397	3.4726	3.45745	3.92694	3.46003	3.50155	3.4826	3.48897	3.91969	3.48018	3.47639	3.46503	3.4714	3.88008	3.45245	3.51353	3.50595	3.51232	3.46689	3.48084	3.49771	3.50529	3.45866	3.50408	3.93245	3.51731
4930509E16Rik	3.34344	4.1627	3.37908	3.38228	3.41154	3.42112	3.43388	3.45996	3.46315	3.79679	3.81247	3.37589	3.38547	3.41473	3.83535	3.4275	3.46953	3.45357	3.46634	3.34344	3.95424	3.37908	3.38228	3.41154	3.42112	3.43388	3.45996	3.46315	3.33386	3.34982	3.37589	3.38547	3.41473	3.41792	3.88664	4.0838	3.46634	3.91941	3.45349	3.45988	3.8542	3.38874	3.84367	3.47257	3.46618	3.40142	3.49864	3.51514	3.4503
4930509J09Rik	3.53429	3.53429	3.53429	3.53429	3.53429	3.53429	3.53429	3.53429	3.53429	3.53429	3.53429	3.53429	3.53429	3.53429	3.53429	3.53429	3.53429	3.53429	3.53429	3.53429	3.53429	3.53429	3.53429	3.53429	3.53429	3.53429	3.53429	3.53429	3.53429	3.53429	3.53429	3.53429	3.53429	3.53429	3.53429	3.53429	3.53429	3.53429	3.53429	3.53429	3.53429	3.53429	3.53429	3.53429	3.53429	3.53429	3.53429	3.53429	3.53429
4930509K18Rik	3.53429	3.53429	3.53429	3.53429	3.53429	3.53429	3.53429	3.53429	3.53429	3.53429	3.53429	3.53429	3.53429	3.53429	3.53429	3.53429	3.53429	3.53429	3.53429	3.53429	3.53429	3.53429	3.53429	3.53429	3.53429	3.53429	3.53429	3.53429	3.53429	3.53429	3.53429	3.53429	3.53429	3.53429	3.53429	3.53429	3.53429	3.53429	3.53429	3.53429	3.53429	3.53429	3.53429	3.53429	3.53429	3.53429	3.53429	3.53429	3.53429
4930511A02Rik	3.30632	3.78523	3.96466	3.75801	3.72	3.94923	3.7504	3.72456	3.30205	3.3002	3.3104	3.30014	3.78015	3.76406	3.30008	3.30619	3.74876	3.29593	3.71529	3.30632	3.73923	3.70984	3.30422	3.75236	3.7455	3.31027	3.30001	3.30205	3.3002	3.3104	3.70861	3.30626	3.29804	3.30008	4.21204	3.74306	3.30409	3.30613	3.41619	3.82229	3.41001	3.8688	3.42744	3.29495	3.69514	3.31646	3.68502	3.67992	3.41415
4930511A08Rik	3.48704	3.48857	3.498	3.49953	3.50743	3.51201	3.51813	3.5245	3.52603	3.48245	3.4901	3.49647	3.50105	3.50896	3.51048	3.51507	3.52909	3.52144	3.52756	3.48704	3.91915	3.498	3.49953	3.50743	3.51201	3.51813	3.5245	3.52603	3.48245	3.4901	3.49647	3.50105	3.50896	3.51048	3.51507	3.52144	3.52756	3.52909	3.51461	3.51767	3.52404	3.51325	3.51657	3.51312	3.51006	3.5087	3.51949	3.52127	3.51309
4930511E03Rik	3.73164	3.7298	3.73169	3.72986	3.73359	3.72808	3.72073	3.7263	3.72446	3.73715	3.72797	3.73353	3.72802	3.73175	3.72991	3.72441	3.72079	3.72997	3.72262	3.73164	3.7298	3.73169	3.72986	3.73359	3.72808	3.72073	3.7263	3.72446	3.73715	3.72797	3.73353	3.72802	4.18776	3.72991	3.72441	3.72997	3.72262	3.72079	3.63483	4.03313	3.63672	3.63322	3.64245	3.71678	3.72045	3.71884	4.12267	3.73342	3.63666
4930511M06Rik	3.95375	3.554	3.93831	4.17585	3.53965	3.97767	4.23269	4.08292	4.0798	4.51112	3.54434	3.55649	4.20547	3.52999	3.93009	3.96197	4.22027	4.21872	4.04457	4.16248	4.17088	3.96128	3.95125	4.18314	3.51066	3.47202	3.48416	4.06565	3.59265	3.97501	4.14206	3.5275	3.52999	3.52033	3.49134	4.13349	3.89625	3.89787	4.13893	3.92648	4.0523	3.9568	3.55431	3.89563	3.9174	3.88495	4.1851	3.54053	3.99237
4930512B01Rik	3.53429	3.53429	3.53429	3.53429	3.53429	3.53429	3.53429	3.53429	3.53429	3.53429	3.53429	3.53429	3.53429	3.53429	3.53429	3.53429	3.53429	3.53429	3.53429	3.53429	3.53429	3.53429	3.53429	3.53429	3.53429	3.53429	3.53429	3.53429	3.53429	3.53429	3.53429	3.53429	3.53429	3.53429	3.53429	3.53429	3.53429	3.53429	3.53429	3.53429	3.53429	3.53429	3.53429	3.53429	3.53429	3.53429	3.53429	3.53429	3.53429
4930512J16Rik	3.99266	3.98834	3.92202	4.37134	3.85569	3.84274	3.82547	4.19208	3.76346	4.00561	3.98403	3.92634	3.91338	3.85138	4.26354	3.83411	3.75483	3.77642	4.33844	3.99266	3.98834	3.92202	4.33912	3.85569	3.84274	4.7677	3.76778	3.76346	4.00561	3.98403	3.92634	4.35521	3.85138	3.84706	4.47952	3.77642	4.18315	3.75483	3.73247	3.72384	3.66615	3.80143	4.36483	4.2282	4.22691	4.70748	4.15662	4.12311	3.73679
4930512M02Rik	3.53429	3.53429	3.53429	3.53429	3.53429	3.53429	3.53429	3.53429	3.53429	3.53429	3.53429	3.53429	3.53429	3.53429	3.53429	3.53429	3.53429	3.53429	3.53429	3.53429	3.53429	3.53429	3.53429	3.53429	3.53429	3.53429	3.53429	3.53429	3.53429	3.53429	3.53429	3.53429	3.53429	3.53429	3.53429	3.53429	3.53429	3.53429	3.53429	3.53429	3.53429	3.53429	3.53429	3.53429	3.53429	3.53429	3.53429	3.53429	3.53429
4930513D17Rik	3.53445	3.52486	3.52674	3.51715	4.12606	3.49984	3.90138	3.9061	3.47294	3.56323	3.97726	3.53633	3.50755	3.51902	3.50943	3.48065	3.45376	3.50172	3.46335	3.53445	3.52486	3.93362	3.51715	3.98353	3.94358	3.89043	3.48253	3.47294	3.56323	3.51527	3.53633	3.50755	3.97641	3.95007	3.48065	3.50172	3.46335	3.90298	3.5401	3.52092	3.54198	3.44296	3.9178	3.53755	3.55674	3.45959	3.55862	3.60845	3.5497
4930513N10Rik	7.02187	6.91767	7.00511	7.22839	7.20426	7.55872	7.08828	7.19581	7.33289	7.71931	7.29121	7.18437	6.99478	7.11006	6.56277	7.258	7.12257	7.03467	7.05621	7.12986	6.72282	7.31373	7.43959	7.30939	6.95451	6.7848	7.1813	6.94118	7.39168	7.00053	6.88704	7.14755	7.20406	7.36387	6.84018	7.31898	7.22941	6.70508	6.74144	7.37078	6.9702	7.52954	7.79691	7.48634	7.28207	7.98385	7.38035	7.71163	7.33135
4930513O06Rik	3.53429	3.53429	3.53429	3.53429	3.53429	3.53429	3.53429	3.53429	3.53429	3.53429	3.53429	3.53429	3.53429	3.53429	3.53429	3.53429	3.53429	3.53429	3.53429	3.53429	3.53429	3.53429	3.53429	3.53429	3.53429	3.53429	3.53429	3.53429	3.53429	3.53429	3.53429	3.53429	3.53429	3.53429	3.53429	3.53429	3.53429	3.53429	3.53429	3.53429	3.53429	3.53429	3.53429	3.53429	3.53429	3.53429	3.53429	3.53429	3.53429
4930515B02Rik	3.53429	3.53429	3.53429	3.53429	3.53429	3.53429	3.53429	3.53429	3.53429	3.53429	3.53429	3.53429	3.53429	3.53429	3.53429	3.53429	3.53429	3.53429	3.53429	3.53429	3.53429	3.53429	3.53429	3.53429	3.53429	3.53429	3.53429	3.53429	3.53429	3.53429	3.53429	3.53429	3.53429	3.53429	3.53429	3.53429	3.53429	3.53429	3.53429	3.53429	3.53429	3.53429	3.53429	3.53429	3.53429	3.53429	3.53429	3.53429	3.53429
4930515G01Rik	6.04461	5.69668	5.6816	5.12577	5.81552	5.32396	5.06576	5.52234	5.98755	5.49862	5.74935	6.0753	5.47183	5.36025	5.77186	5.56961	5.40516	5.54853	5.56494	5.4889	5.39305	5.87567	5.50826	5.80957	5.44026	6.00137	6.27687	5.758	6.05605	5.73023	5.67949	5.80143	5.48899	5.83129	5.43951	5.69352	5.49589	5.09409	5.45643	5.38997	5.79453	5.92719	5.67966	5.6202	6.06935	6.29403	6.22415	5.82216	5.71086
4930515G16Rik	3.53429	3.53429	3.53429	3.53429	3.53429	3.53429	3.53429	3.53429	3.53429	3.53429	3.53429	3.53429	3.53429	3.53429	3.53429	3.53429	3.53429	3.53429	3.53429	3.53429	3.53429	3.53429	3.53429	3.53429	3.53429	3.53429	3.53429	3.53429	3.53429	3.53429	3.53429	3.53429	3.53429	3.53429	3.53429	3.53429	3.53429	3.53429	3.53429	3.53429	3.53429	3.53429	3.53429	3.53429	3.53429	3.53429	3.53429	3.53429	3.53429
4930515L03Rik	3.41007	3.41126	3.40326	3.40445	3.39526	3.39884	3.8438	3.39322	3.39441	3.86624	3.41245	3.40207	3.40564	3.39645	3.39764	3.40122	3.3968	3.39083	3.3956	3.41007	3.41126	3.40326	3.40445	3.39526	3.39884	3.40361	3.39322	3.39441	3.40649	3.41245	3.40207	3.84649	3.39645	3.39764	3.8625	4.02223	3.3956	3.3968	3.46758	3.46997	3.45958	3.41525	3.40248	3.46632	3.46394	3.41161	3.45594	3.44197	3.46639
4930515L19Rik	3.55355	3.55308	3.55599	3.55553	3.5589	3.55751	3.55567	3.55949	3.55903	3.55493	3.55262	3.55645	3.55507	3.55843	3.55797	3.55659	3.55811	3.56042	3.55857	3.55355	3.55308	3.55599	3.55553	3.5589	3.55751	3.55567	3.55949	3.55903	3.55493	3.55262	3.55645	3.55507	3.55843	3.55797	3.55659	3.56042	3.55857	3.55811	3.5456	3.54468	3.54851	3.54789	3.55264	3.54954	3.55047	3.55276	3.55337	3.55859	3.54606
4930517E11Rik	3.51335	3.51355	3.51054	3.51074	3.50753	3.50813	3.50892	3.50552	3.50572	3.51275	3.51375	3.51034	3.51094	3.50773	3.50793	3.50853	3.50611	3.50512	3.50591	3.51335	3.51355	3.51054	3.51074	3.50753	3.95047	3.50892	3.50552	3.50572	3.51275	3.51375	3.51034	3.51094	3.50773	3.50793	3.50853	3.50512	3.50591	3.50611	3.52221	3.52261	3.5192	3.51606	3.51225	3.51849	3.51809	3.51193	3.51508	3.51108	3.52202
4930517M08Rik	3.53429	3.53429	3.53429	3.53429	3.53429	3.53429	3.53429	3.53429	3.53429	3.53429	3.53429	3.53429	3.53429	3.53429	3.53429	3.53429	3.53429	3.53429	3.53429	3.53429	3.53429	3.53429	3.53429	3.53429	3.53429	3.53429	3.53429	3.53429	3.53429	3.53429	3.53429	3.53429	3.53429	3.53429	3.53429	3.53429	3.53429	3.53429	3.53429	3.53429	3.53429	3.53429	3.53429	3.53429	3.53429	3.53429	3.53429	3.53429	3.53429
4930518J21Rik	3.60306	3.59909	3.61013	3.60616	3.62116	3.60926	3.59339	3.61236	3.6084	3.61496	3.59513	3.61409	3.60219	3.6172	3.61323	3.60133	3.60046	3.6203	3.60443	3.60306	3.59909	3.61013	3.60616	3.62116	3.60926	3.59339	3.61236	3.6084	3.61496	3.59513	3.61409	3.60219	3.6172	3.61323	3.60133	3.6203	3.60443	3.60046	3.57617	3.56824	3.58721	3.58456	3.61146	3.56604	3.57398	3.58236	3.58501	3.61588	3.58014
4930518P08Rik	3.53429	3.53429	3.53429	3.53429	3.53429	3.53429	3.53429	3.53429	3.53429	3.53429	3.53429	3.53429	3.53429	3.53429	3.53429	3.53429	3.53429	3.53429	3.53429	3.53429	3.53429	3.53429	3.53429	3.53429	3.53429	3.53429	3.53429	3.53429	3.53429	3.53429	3.53429	3.53429	3.53429	3.53429	3.53429	3.53429	3.53429	3.53429	3.53429	3.53429	3.53429	3.53429	3.53429	3.53429	3.53429	3.53429	3.53429	3.53429	3.53429
4930519D14Rik	3.50252	4.1721	3.50055	3.49925	3.49989	3.49598	3.49076	3.4927	3.4914	3.50643	3.49992	3.50186	3.49795	3.49858	3.49728	3.49337	3.48879	3.49531	3.4901	3.50252	3.50122	3.50055	3.49925	3.49989	3.49598	3.49076	3.4927	3.4914	3.50643	3.49992	3.50186	3.49795	3.49858	3.49728	3.49337	3.49531	3.4901	4.12438	3.51872	3.51612	3.51806	3.52498	3.52952	3.48257	3.48518	3.49143	3.48451	3.49036	3.52003
4930519F09Rik	3.62379	3.62728	3.61632	3.6198	3.60536	3.6158	3.62973	3.61181	3.61529	3.61335	3.63076	3.61284	3.62328	3.60884	3.61232	3.62277	3.62225	3.60485	3.61877	3.62379	3.62728	3.61632	3.6198	3.60536	3.6158	3.62973	3.61181	3.61529	3.61335	3.63076	3.61284	3.62328	3.60884	3.61232	3.62277	3.60485	3.61877	3.62225	3.57182	3.57878	3.56087	3.60057	3.57569	3.6189	3.61194	3.64068	3.60098	3.57262	3.56834
4930519F16Rik	4.21994	3.83702	3.77365	3.77177	4.13416	3.70465	4.13694	4.06092	3.63564	3.84454	3.83514	3.77553	3.76989	3.7084	3.70652	3.70089	3.63188	4.06531	4.04449	3.8389	3.83702	3.77365	3.77177	3.71028	4.14834	3.69713	3.63752	4.22611	3.84454	3.83514	4.18251	3.76989	4.16582	3.70652	3.70089	4.0879	4.05679	3.63188	3.65585	4.05356	3.59248	3.70959	3.65373	3.703	3.70676	3.7605	4.04298	3.58941	4.52865
4930519F24Rik	4.37727	4.35368	4.35877	4.33518	4.36386	4.2931	4.63934	4.67397	4.22743	4.44803	4.79057	4.38236	4.3116	4.34027	4.31669	4.24593	4.18026	4.72587	4.20385	4.37727	4.35368	4.35877	4.33518	4.81682	4.2931	4.19876	4.25102	4.22743	4.44803	4.33009	4.38236	4.3116	4.34027	4.31669	4.24593	4.29819	4.62692	4.62993	4.38228	4.32438	3.97521	4.67755	4.61162	4.4483	4.49153	4.60398	4.97513	4.62348	3.9937
4930519G04Rik	3.53824	3.53963	3.52365	3.52503	3.50766	3.51183	3.51738	3.49862	3.50001	3.53407	3.54102	3.52226	3.52642	3.50905	3.51044	4.16729	3.50279	3.49584	3.5014	3.53824	3.53963	3.52365	3.52503	3.50766	3.51183	3.51738	3.49862	3.50001	3.53407	3.54102	3.52226	3.52642	3.50905	3.51044	3.5146	3.49584	3.5014	3.50279	3.52758	3.53035	3.5116	3.52473	3.50319	3.53899	3.53622	3.53336	3.52023	3.49731	3.52619
4930519H02Rik	3.55188	3.55143	3.55569	3.55525	3.55995	3.55861	3.55683	3.56198	3.56153	3.55322	3.55099	3.55614	3.5548	3.5595	3.55906	3.55772	3.56064	3.56287	3.56109	3.55188	3.55143	3.55569	3.55525	3.55995	3.55861	3.55683	3.56198	3.56153	3.55322	3.55099	3.55614	3.5548	3.5595	3.55906	3.55772	3.56287	3.56109	3.56064	3.54544	3.54454	3.54969	3.5691	3.57514	3.52801	3.52891	3.55257	3.53316	3.53965	3.54588
4930519K11Rik	3.5335	3.53169	3.50792	3.5061	3.48415	3.47871	3.47145	3.45131	3.44949	3.53895	3.52988	3.50973	3.50429	3.48233	3.48052	3.47508	3.44586	3.45493	3.44768	3.5335	3.53169	3.50792	3.93422	3.48415	3.47871	3.47145	3.45131	3.87022	3.53895	3.52988	3.50973	3.50429	3.48233	3.48052	3.47508	3.45493	3.86992	3.44586	3.52292	3.51929	3.49915	3.50127	3.91932	3.51324	3.51687	3.49522	3.4931	3.88666	3.52473
4930520O04Rik	5.50674	5.77634	5.38562	5.61634	5.44931	5.86826	5.56998	5.64673	5.32888	5.18827	5.10656	5.70074	5.33014	5.41946	5.75415	5.55336	5.50597	5.68963	5.42147	5.7122	5.29586	5.51916	5.42356	5.54094	5.28029	5.2206	5.47721	5.38542	5.64744	5.54571	5.47697	5.42991	4.74581	5.53578	5.20864	5.5413	5.24035	5.45663	5.54618	5.69707	5.37784	5.70661	5.72416	5.40185	5.59593	5.94542	5.49776	5.31242	5.53451
4930520P13Rik	3.53429	3.53429	3.53429	3.53429	3.53429	3.53429	3.53429	3.53429	3.53429	3.53429	3.53429	3.53429	3.53429	3.53429	3.53429	3.53429	3.53429	3.53429	3.53429	3.53429	3.53429	3.53429	3.53429	3.53429	3.53429	3.53429	3.53429	3.53429	3.53429	3.53429	3.53429	3.53429	3.53429	3.53429	3.53429	3.53429	3.53429	3.53429	3.53429	3.53429	3.53429	3.53429	3.53429	3.53429	3.53429	3.53429	3.53429	3.53429	3.53429
4930521E06Rik	3.53429	3.53429	3.53429	3.53429	3.53429	3.53429	3.53429	3.53429	3.53429	3.53429	3.53429	3.53429	3.53429	3.53429	3.53429	3.53429	3.53429	3.53429	3.53429	3.53429	3.53429	3.53429	3.53429	3.53429	3.53429	3.53429	3.53429	3.53429	3.53429	3.53429	3.53429	3.53429	3.53429	3.53429	3.53429	3.53429	3.53429	3.53429	3.53429	3.53429	3.53429	3.53429	3.53429	3.53429	3.53429	3.53429	3.53429	3.53429	3.53429
4930522H14Rik	3.49467	3.49402	3.49982	3.49918	3.50562	3.5037	3.50113	3.50821	3.50757	3.49659	3.49338	3.91088	3.49854	3.50498	3.50434	3.50241	3.50629	3.5095	3.50693	3.49467	3.49402	3.49982	3.49918	3.50562	3.5037	3.50113	3.50821	3.50757	3.49659	3.49338	3.50047	3.49854	3.50498	3.50434	3.50241	3.5095	3.50693	3.50629	3.5177	3.51641	3.5235	3.50809	3.51646	3.50365	3.50493	3.49533	3.51073	3.51975	3.51834
4930522O17Rik	3.53429	3.53429	3.53429	3.53429	3.53429	3.53429	3.53429	3.53429	3.53429	3.53429	3.53429	3.53429	3.53429	3.53429	3.53429	3.53429	3.53429	3.53429	3.53429	3.53429	3.53429	3.53429	3.53429	3.53429	3.53429	3.53429	3.53429	3.53429	3.53429	3.53429	3.53429	3.53429	3.53429	3.53429	3.53429	3.53429	3.53429	3.53429	3.53429	3.53429	3.53429	3.53429	3.53429	3.53429	3.53429	3.53429	3.53429	3.53429	3.53429
4930523C07Rik	6.00876	5.81694	5.7658	5.22834	5.65108	5.78488	5.47204	5.76995	5.95473	5.99536	5.66929	5.19841	5.62956	5.78393	5.50021	5.29087	5.75026	5.67194	5.61137	5.97341	5.86833	5.76914	5.59038	5.70815	5.31539	5.76412	5.95821	5.74512	5.51036	6.10185	5.61864	5.45062	5.50724	5.57292	5.74332	6.10065	6.08933	5.86532	5.61727	5.57166	5.59796	5.48393	5.35469	5.47743	5.6498	5.53195	5.8194	5.46565	5.70179
4930523O13Rik	3.53429	3.53429	3.53429	3.53429	3.53429	3.53429	3.53429	3.53429	3.53429	3.53429	3.53429	3.53429	3.53429	3.53429	3.53429	3.53429	3.53429	3.53429	3.53429	3.53429	3.53429	3.53429	3.53429	3.53429	3.53429	3.53429	3.53429	3.53429	3.53429	3.53429	3.53429	3.53429	3.53429	3.53429	3.53429	3.53429	3.53429	3.53429	3.53429	3.53429	3.53429	3.53429	3.53429	3.53429	3.53429	3.53429	3.53429	3.53429	3.53429
4930524B15Rik	4.42246	4.32262	4.3141	4.40563	4.32386	4.64129	3.98168	4.43792	4.7769	4.94685	4.31825	4.17791	4.47031	4.76447	4.01969	4.2942	4.44235	4.29536	4.1249	4.28072	3.81217	4.36782	4.42193	4.48482	4.21634	3.96897	4.29717	4.35369	4.22865	4.49949	4.34792	4.18855	4.41481	4.19005	4.1436	4.22647	4.14319	4.55746	4.35774	4.36921	4.5209	4.095	3.84468	4.52431	4.17807	4.44734	4.52599	4.70375	4.28596
4930524B17Rik	3.56836	3.56527	3.56958	3.56649	3.57388	3.56463	3.55229	3.56277	3.55968	3.57761	3.56219	3.57266	3.56341	3.5708	3.56771	3.55846	3.55351	3.56894	3.5566	3.56836	3.56527	3.56958	3.56649	3.57388	3.56463	3.55229	3.56277	3.55968	3.57761	3.56219	3.57266	3.56341	3.5708	3.56771	3.55846	3.56894	3.5566	3.55351	3.55502	3.54885	3.55932	3.52748	3.54413	3.56935	3.57552	3.54799	3.57983	3.59955	3.5581
4930524C18Rik	3.53429	3.53429	3.53429	3.53429	3.53429	3.53429	3.53429	3.53429	3.53429	3.53429	3.53429	3.53429	3.53429	3.53429	3.53429	3.53429	3.53429	3.53429	3.53429	3.53429	3.53429	3.53429	3.53429	3.53429	3.53429	3.53429	3.53429	3.53429	3.53429	3.53429	3.53429	3.53429	3.53429	3.53429	3.53429	3.53429	3.53429	3.53429	3.53429	3.53429	3.53429	3.53429	3.53429	3.53429	3.53429	3.53429	3.53429	3.53429	3.53429
4930524N10Rik	3.53429	3.53429	3.53429	3.53429	3.53429	3.53429	3.53429	3.53429	3.53429	3.53429	3.53429	3.53429	3.53429	3.53429	3.53429	3.53429	3.53429	3.53429	3.53429	3.53429	3.53429	3.53429	3.53429	3.53429	3.53429	3.53429	3.53429	3.53429	3.53429	3.53429	3.53429	3.53429	3.53429	3.53429	3.53429	3.53429	3.53429	3.53429	3.53429	3.53429	3.53429	3.53429	3.53429	3.53429	3.53429	3.53429	3.53429	3.53429	3.53429
4930524O05Rik	3.53429	3.53429	3.53429	3.53429	3.53429	3.53429	3.53429	3.53429	3.53429	3.53429	3.53429	3.53429	3.53429	3.53429	3.53429	3.53429	3.53429	3.53429	3.53429	3.53429	3.53429	3.53429	3.53429	3.53429	3.53429	3.53429	3.53429	3.53429	3.53429	3.53429	3.53429	3.53429	3.53429	3.53429	3.53429	3.53429	3.53429	3.53429	3.53429	3.53429	3.53429	3.53429	3.53429	3.53429	3.53429	3.53429	3.53429	3.53429	3.53429
4930524O08Rik	3.53429	3.53429	3.53429	3.53429	3.53429	3.53429	3.53429	3.53429	3.53429	3.53429	3.53429	3.53429	3.53429	3.53429	3.53429	3.53429	3.53429	3.53429	3.53429	3.53429	3.53429	3.53429	3.53429	3.53429	3.53429	3.53429	3.53429	3.53429	3.53429	3.53429	3.53429	3.53429	3.53429	3.53429	3.53429	3.53429	3.53429	3.53429	3.53429	3.53429	3.53429	3.53429	3.53429	3.53429	3.53429	3.53429	3.53429	3.53429	3.53429
4930525C09Rik	3.53429	3.53429	3.53429	3.53429	3.53429	3.53429	3.53429	3.53429	3.53429	3.53429	3.53429	3.53429	3.53429	3.53429	3.53429	3.53429	3.53429	3.53429	3.53429	3.53429	3.53429	3.53429	3.53429	3.53429	3.53429	3.53429	3.53429	3.53429	3.53429	3.53429	3.53429	3.53429	3.53429	3.53429	3.53429	3.53429	3.53429	3.53429	3.53429	3.53429	3.53429	3.53429	3.53429	3.53429	3.53429	3.53429	3.53429	3.53429	3.53429
4930525D18Rik	3.74356	3.74934	3.73319	3.73897	3.71704	4.19236	3.75752	3.7298	3.73559	3.72621	3.75513	3.72741	3.74476	3.72282	3.7286	3.74596	3.74716	3.71824	3.74137	3.74356	3.74934	4.30503	3.73897	3.71704	3.73439	3.75752	3.7298	3.73559	3.72621	3.75513	3.72741	3.74476	3.72282	3.7286	3.74596	3.71824	3.74137	3.74716	3.62795	3.63952	3.97953	3.64258	4.0371	3.77062	3.75906	3.77368	4.14159	3.69783	3.62217
4930525G20Rik	5.0688	5.27635	5.01018	5.41644	5.20977	5.49446	5.3149	5.56178	5.41297	5.36909	5.13469	5.19066	5.47123	5.03017	4.84354	5.35856	5.20354	5.2176	5.57907	5.48396	5.66363	5.49123	5.40617	5.77747	5.69764	5.47047	5.5575	5.69537	5.72213	5.45568	5.61014	5.5909	5.39664	5.54848	5.41878	5.35692	5.33646	5.37115	5.40219	5.38831	5.42507	5.03656	5.04714	5.22986	5.02323	5.08117	5.30406	5.27662	5.09149
4930526H09Rik	3.50927	3.50597	3.5022	3.49891	3.49843	3.48855	3.47538	3.47819	3.4749	3.51914	3.50268	3.50549	3.49562	3.49514	3.49184	3.94486	3.46832	3.48478	3.47161	3.50927	3.50597	3.5022	3.49891	3.49843	3.48855	3.90272	3.47819	3.4749	3.51914	3.50268	3.50549	3.49562	3.49514	3.49184	3.48197	3.48478	3.47161	3.46832	3.52154	3.51495	3.51776	3.50056	3.50995	3.49355	3.50013	3.88864	3.49636	3.50905	3.52483
4930526I15Rik	4.7285	4.68984	4.3621	4.83113	4.48264	4.31567	4.95863	4.73405	5.15345	4.78793	4.81605	4.30934	4.17475	4.96972	4.28858	4.56557	4.38938	4.72686	4.37327	4.2804	4.4793	4.28633	4.7416	4.55203	4.71224	4.4755	4.59818	4.5506	4.00855	4.51831	4.30284	4.30179	4.69205	3.85662	3.80785	4.01271	3.94769	4.39668	4.47398	4.48262	4.47442	4.40026	4.31054	4.55632	4.28439	4.735	4.33967	4.70024	4.63056
4930526L06Rik	3.87956	3.86788	3.8837	3.87202	3.89952	3.86449	3.81779	3.85696	3.84529	3.91458	3.85621	3.89537	3.86035	3.88784	3.87617	3.84114	3.82194	3.88031	3.83361	3.87956	3.86788	3.8837	3.87202	3.89952	3.86449	3.81779	3.85696	3.84529	3.91458	3.85621	3.89537	3.86035	3.88784	3.87617	3.84114	4.32759	3.83361	3.82194	4.13495	3.69732	4.10506	3.84538	3.9079	4.06553	4.08175	3.80198	4.09311	3.76727	4.17381
[truncated: 23,548 more rows]
[truncated: 33 more columns]

## Sheet: P5 WT-DM vs WT-Oil
Gene	log2FoldChange	padj
Eri2	-0.191552	0.0198319
Ap5b1	0.101353	0.0344525
Atr	-0.171187	0.0344525
Pprc1	-0.182792	0.0344525
[truncated: 24,524 more rows]

## Sheet: P5 CHD8 Het-DM vs CHD8 Het-Oil
Gene	log2FoldChange	padj
[truncated: 24,528 more rows]

## Sheet: P5 CHD8 Het-oil vs WT-Oil
Gene	log2FoldChange	padj
[truncated: 24,528 more rows]

[truncated: 3 more sheets: 1yr WT-DM vs WT-Oil, 1yr CHD8 Het-DM vs CHD8 Het-Oil, 1yr CHD8 Het-Oil vs WT-Oil]
