# Supplementary material for: Developmental pyrethroid exposure and age influence phenotypes in a Chd8 haploinsufficient autism mouse model
Source: Sci Rep. 2022 Apr 1;12:5555. doi: 10.1038/s41598-022-09533-x (PMC8975859; doi:10.1038/s41598-022-09533-x)
Supplement: Supplementary file 3 — Supplementary Information 3. [file 41598_2022_9533_MOESM3_ESM.xlsx]

## Sheet: Cortex_18month_Chd8_het_vs_wt
	log2FoldChange	padj	Cortex_18month_Chd8_HET_b4-17_Rep1	Cortex_18month_Chd8_HET_b4-18_Rep2	Cortex_18month_Chd8_HET_b4-13_Rep3	Cortex_18month_Chd8_HET_b4-21_Rep5	Cortex_18month_Chd8_HET_b4-22_Rep6	Cortex_18month_Chd8_WT_b4-11_Rep1	Cortex_18month_Chd8_WT_b4-12_Rep2	Cortex_18month_Chd8_WT_b4-14_Rep4	Cortex_18month_Chd8_WT_b4-20_Rep3	Cortex_18month_Chd8_WT_b4-15_Rep5	Cortex_18month_Chd8_WT_b4-16_Rep6
Chd8	-0.56891	7.41854e-29	11.2446	11.2415	11.3332	11.2199	11.1533	11.8052	11.7031	11.7088	11.758	11.7648	11.7573
Usp11	-0.369718	2.80663e-15	11.7004	11.7793	11.734	11.7439	11.6226	12.0345	12.0498	12.0247	12.1019	12.0517	12.0342
Chmp2a	0.250078	6.29387e-05	10.994	10.9636	11.067	11.0124	10.9824	10.6896	10.7809	10.7592	10.8054	10.7623	10.7239
Gaa	-0.187892	0.00178414	12.5217	12.6472	12.8043	12.7448	12.4927	12.9298	12.7565	12.8615	12.9179	12.8661	12.7198
Lingo1	-0.19004	0.00365635	11.8882	11.8998	11.9988	12.0953	11.9475	12.3676	12.1036	12.1706	12.253	12.2209	12.0889
Clstn1	-0.129085	0.00588209	15.1523	15.2342	15.257	15.2293	15.1148	15.3642	15.322	15.3438	15.3289	15.3903	15.285
Strip2	0.194987	0.00710541	11.1899	11.1202	11.1616	11.1722	11.1644	10.879	10.8011	10.8072	11.1038	10.8977	10.9037
Rapgef4	0.128743	0.00711842	14.6051	14.4368	14.5196	14.4896	14.6446	14.435	14.3982	14.4312	14.3447	14.3599	14.4779
Atp6v0c-ps2	-0.169351	0.00886268	10.9761	11.1016	11.198	11.1797	11.1028	11.4403	11.3477	11.3709	11.3417	11.3078	11.2196
Col1a2	-0.227188	0.00886268	9.01641	8.94522	8.93029	8.87542	8.84875	9.2633	9.22097	9.20712	9.06487	9.4364	9.23909
Irs2	-0.215751	0.00886268	9.9958	9.80962	10.1473	9.92785	9.90138	10.4339	9.58132	10.2137	10.4533	9.95498	10.1765
Nos1ap	-0.163719	0.00886268	11.0215	11.0767	10.9552	11.1249	10.9819	11.2574	11.2151	11.2891	11.1646	11.2932	11.1215
Orc3	0.17908	0.00886268	10.6455	10.6397	10.6427	10.5969	10.6792	10.3438	10.467	10.4038	10.4935	10.4473	10.3828
Rcc2	-0.152534	0.00886268	11.1261	11.1146	11.2493	11.1798	11.1537	11.4264	11.3583	11.3723	11.3561	11.319	11.3586
Hexim1	-0.183501	0.00892365	10.1447	9.92847	10.2357	10.1794	10.1781	10.5629	10.2763	10.4293	10.4278	10.3238	10.3572
Marcksl1	-0.196612	0.00892365	9.55203	9.6221	9.62592	9.61831	9.59003	9.88779	9.84111	9.73322	9.99472	9.81712	9.85892
Tubb2a	-0.11977	0.00892365	12.9274	13.0411	13.018	13.0076	12.9467	13.1693	13.0627	13.0932	13.1425	13.1241	13.0792
Fam131a	-0.130778	0.00950005	12.2959	12.3724	12.4837	12.3795	12.3349	12.606	12.4229	12.481	12.6098	12.5023	12.4691
Ptgds	-0.180835	0.0106859	13.6634	13.5148	13.3064	13.4584	13.4306	13.8837	13.822	13.773	13.5227	14.0705	13.9472
Hjurp	0.171314	0.0114967	10.0514	9.9304	9.91714	10.0984	9.97074	9.78331	9.74531	9.7571	9.69532	9.81446	9.81421
Mpp2	-0.128537	0.0114967	12.1892	12.1641	12.2048	12.3037	12.1665	12.4489	12.3417	12.3532	12.3624	12.3545	12.3827
Xbp1	-0.143235	0.0114967	11.6424	11.1882	11.4772	11.6155	11.4493	11.8703	11.4679	11.7317	11.6126	11.7224	11.6917
Cx3cl1	-0.0909363	0.0126167	14.0024	13.7759	13.8482	13.9743	13.936	14.101	14.0649	14.1179	13.9497	14.0432	14.0873
Ncdn	-0.111492	0.0126167	14.1686	14.1849	14.2928	14.2616	14.1742	14.4455	14.3165	14.3482	14.347	14.3759	14.3278
Slc13a3	-0.173308	0.0126167	9.44911	9.53731	9.34054	9.33459	9.31241	9.65376	9.48356	9.5209	9.55625	9.69536	9.71645
Tmem132a	-0.146165	0.0126167	11.0792	11.1393	11.2229	11.3305	11.1106	11.4719	11.4094	11.4883	11.3147	11.3935	11.2466
Apc	0.114249	0.0130082	14.117	14.1171	14.0842	14.0586	14.1587	13.948	13.9401	13.9434	13.9472	13.8709	14.0546
Cbarp	-0.140763	0.0130082	11.1452	11.1968	11.374	11.3366	11.2173	11.5295	11.4035	11.428	11.5632	11.3628	11.373
Unc13c	0.147386	0.0131549	11.2304	10.9784	11.0987	11.2415	11.1367	10.8924	10.9471	11.0758	11.0004	10.8684	10.9383
Abca8a	-0.157036	0.0149176	9.4903	9.47524	9.41844	9.51995	9.3062	9.64864	9.70594	9.70675	9.68098	9.70746	9.73432
Rrm2b	0.13748	0.0149176	11.0614	11.1113	10.9673	11.0577	11.0543	10.8117	10.9412	10.8913	10.7757	10.9306	10.871
Fasn	-0.117565	0.0157277	12.8553	12.9006	12.9764	12.9543	12.8395	13.1691	12.846	12.9946	13.1021	13.0402	12.9936
Myoc	-0.150638	0.0165908	9.67267	9.83902	9.58151	9.75256	9.54375	9.9459	9.94752	9.81744	9.80193	10.0739	9.98492
Parva	0.129624	0.0181389	11.5236	11.5465	11.549	11.5006	11.4724	11.2935	11.4046	11.3303	11.2298	11.4028	11.4013
Phc1	-0.140432	0.0181389	10.2793	10.3118	10.264	10.3189	10.2243	10.5093	10.3955	10.4763	10.4676	10.3989	10.524
Pla2g7	0.124761	0.0181389	11.9873	12.0351	11.9511	11.9619	12.0725	11.8179	11.92	11.8568	11.7371	11.7657	11.9411
Prrc2a	-0.125325	0.0181389	12.6792	12.7257	12.9209	12.8942	12.7593	13.1213	12.9568	12.9843	12.9872	12.9528	12.9191
Aldoa	-0.0872265	0.0195915	15.1439	15.1522	15.1323	15.2144	15.1283	15.284	15.2653	15.2616	15.3026	15.2923	15.2158
Arhgap23	-0.120113	0.0237805	11.0935	10.9544	11.1525	11.0595	11.0296	11.3092	10.9888	11.2655	11.2993	11.1575	11.1539
BC003331	0.129422	0.0243288	10.6139	10.7779	10.707	10.7191	10.7494	10.4945	10.5751	10.5126	10.5223	10.534	10.4258
Dctn1	-0.114315	0.0243288	12.3103	12.3851	12.4553	12.5153	12.3569	12.6706	12.4842	12.6055	12.5724	12.5479	12.4401
Arl2	-0.119728	0.0281113	9.3421	9.3305	9.4959	9.41468	9.47594	9.76437	9.63068	9.62207	9.76027	9.58245	9.60506
Dhcr24	-0.101604	0.0281113	11.7468	11.8669	11.8116	11.7199	11.6957	11.8822	11.7617	11.8414	11.9388	11.8784	11.874
Myh9	-0.119256	0.0281113	11.2986	11.1758	11.3687	11.3855	11.2645	11.701	11.1236	11.4425	11.5536	11.4123	11.4311
Pcdh1	-0.114344	0.0281113	11.7935	11.7959	11.8624	11.8739	11.6504	12.03	11.7037	11.882	12.0123	11.9287	11.9489
Pja1	-0.0925229	0.0281113	12.4621	12.4355	12.4691	12.5085	12.4874	12.65	12.6027	12.5985	12.6301	12.5814	12.5926
Pkm	-0.0810213	0.0281113	15.0138	14.9734	14.9416	14.9956	14.9314	15.0762	15.0863	15.086	15.0565	15.1416	15.077
Ptms	-0.118245	0.0281113	11.5182	11.5571	11.6544	11.6957	11.6497	11.9484	11.7657	11.7956	11.8595	11.8001	11.6881
Spock2	-0.0877451	0.0281113	14.1383	14.1635	14.0939	14.1463	14.0286	14.2164	14.1941	14.2705	14.1578	14.2682	14.2165
St3gal2	-0.109955	0.0281113	11.3594	11.3278	11.3498	11.375	11.3832	11.5816	11.5409	11.5818	11.4413	11.5404	11.4884
Tmbim6	-0.0994532	0.0281113	12.2898	12.3256	12.32	12.3466	12.3719	12.5357	12.4673	12.4804	12.4756	12.4236	12.4552
Grn	-0.116091	0.0293338	10.623	10.6656	10.7187	10.6271	10.6144	10.8319	10.8059	10.8195	10.8273	10.804	10.8092
Tmem80	0.113474	0.0293338	9.37258	9.28443	9.34745	9.40345	9.46396	9.16933	9.26152	9.05899	9.21351	9.15004	9.23676
Gm15800	-0.0887578	0.0308845	13.0497	12.951	13.0294	13.0727	13.0378	13.2433	13.0748	13.1564	13.1737	13.0955	13.1929
Mut	0.116555	0.0323105	10.495	10.5509	10.3914	10.5194	10.5312	10.2625	10.4171	10.3587	10.2452	10.3395	10.3176
Baiap2	-0.110422	0.0339723	12.1955	12.0406	12.2169	12.3984	12.2672	12.5698	12.4099	12.4074	12.5178	12.4007	12.3365
Camta2	-0.098021	0.037344	12.4995	12.5309	12.5983	12.5928	12.5228	12.7929	12.6847	12.677	12.6424	12.742	12.6729
6430706D22Rik	0.106352	0.037976	9.84585	9.75951	9.88509	9.94266	9.78153	9.64844	9.63454	9.53514	9.5834	9.62787	9.74432
Pan2	0.106428	0.0390393	9.67253	9.73064	9.75404	9.72937	9.78954	9.52486	9.51673	9.42687	9.59959	9.43188	9.57186
Mlh3	0.109566	0.0417257	10.3557	10.3228	10.2502	10.3105	10.4196	10.1173	10.208	10.2284	10.0716	10.1724	10.1011
Slc4a4	0.097367	0.0439195	12.7624	12.822	12.6609	12.6716	12.8186	12.5562	12.6478	12.6144	12.4912	12.5243	12.7195
Gpaa1	-0.0971473	0.0483857	9.21479	9.33581	9.34467	9.28327	9.2118	9.47946	9.48624	9.46488	9.53314	9.52843	9.38712
Hivep3	-0.100566	0.0553568	10.968	10.8079	11.0099	10.913	10.8001	11.0854	10.6839	11.068	11.2749	10.9416	10.9581
Hspbp1	-0.0954389	0.0575291	9.46978	9.40765	9.51551	9.61621	9.44998	9.84188	9.60864	9.6977	9.7073	9.72504	9.64417
Ap2a1	-0.0882348	0.0592661	12.0691	12.1241	12.1169	12.2088	12.0994	12.3112	12.2529	12.2496	12.2884	12.2788	12.179
Slco3a1	-0.0985259	0.0592661	9.95674	9.93918	10.005	10.1112	10.0238	10.2816	10.3139	10.3628	10.1226	10.1902	10.1249
Wfs1	-0.0957877	0.0596644	11.3585	11.3687	11.4948	11.5562	11.318	11.6703	11.441	11.6469	11.5706	11.5357	11.4666
Mt1	-0.0913375	0.0601836	9.82191	10.068	10.2489	10.0076	10.0389	10.3991	10.1129	10.281	10.3814	10.1312	10.0921
Fabp7	0.089026	0.0623644	9.5354	9.97718	9.44966	9.72173	9.9057	9.37953	10.1779	9.53978	9.27452	9.50726	9.67063
Orai2	-0.0963384	0.0626023	10.783	10.7963	10.892	10.7449	10.7959	11.0317	10.8638	10.9248	10.9838	10.9228	10.9883
Snrpb	-0.0892704	0.0628782	9.66598	9.75432	9.93688	9.89817	9.81531	10.1653	9.9628	10.0207	10.1985	9.98392	9.86168
Stx1a	-0.0766845	0.0628782	12.477	12.5259	12.5259	12.5431	12.5282	12.6647	12.6648	12.6104	12.6713	12.6061	12.6358
Pitpnm1	-0.0948627	0.0655197	11.2348	11.2867	11.5122	11.4201	11.3731	11.6841	11.4885	11.5627	11.6174	11.4562	11.4581
Tmem151a	-0.0879862	0.0678157	11.4419	11.4306	11.5306	11.4812	11.3995	11.6561	11.5534	11.5736	11.5888	11.6185	11.6032
Kif5b	0.0795005	0.077487	13.5294	13.45	13.473	13.4835	13.6071	13.4151	13.3931	13.4068	13.3706	13.2991	13.4614
Sgsm1	-0.0901526	0.077487	11.6393	11.5392	11.6755	11.9337	11.7315	12.0535	11.989	11.9621	11.8486	11.891	11.8148
Trp53i11	-0.0869202	0.077487	11.0179	10.9945	11.0049	11.1159	11.0384	11.2416	11.2884	11.2524	11.0855	11.1967	11.1909
Dmwd	-0.0897627	0.0802771	10.7219	10.822	10.8647	10.8811	10.8133	11.0526	10.9887	10.9406	11.069	10.9924	10.8887
Coro1a	-0.0892124	0.082069	10.7006	10.6468	10.8649	10.789	10.7656	11.0627	10.8042	10.8685	11.0457	10.897	10.8584
Lamb2	-0.0777087	0.0833658	9.66639	9.81453	9.78692	9.86774	9.56838	10.0224	9.92208	9.90552	9.86348	10.0461	9.93424
Slit3	-0.0879123	0.0833658	10.2271	10.1339	10.1546	10.2721	10.1258	10.4349	10.1875	10.3531	10.3754	10.2955	10.3798
Myh11	-0.0601713	0.0852699	9.1167	9.52116	9.21593	9.12793	9.0333	9.40982	9.43597	9.24514	9.24945	9.56022	9.5488
Clstn3	-0.0721022	0.0897788	13.6173	13.6218	13.6671	13.6918	13.5463	13.7908	13.6539	13.6817	13.7682	13.7613	13.7399
Pcdhga8	-0.08544	0.0899763	10.1185	10.0683	10.1672	10.1053	9.98778	10.2812	10.1502	10.2848	10.2553	10.2482	10.2651
Hdac5	-0.0852542	0.0931945	11.171	11.2016	11.3629	11.322	11.3424	11.6411	11.3405	11.4435	11.5704	11.3493	11.3968
Cdc42bpb	-0.073115	0.0936816	11.9454	11.9536	12.0369	11.9418	11.9284	12.1286	11.9012	12.0684	12.1273	12.0167	12.0351
Atp6v0c	-0.073685	0.0939883	11.0047	11.1736	11.2313	11.2749	11.1342	11.5711	11.3859	11.5129	11.4009	11.3984	11.2577
Dscaml1	-0.0837008	0.0939883	10.2922	10.4912	10.3787	10.5947	10.3513	10.6249	10.7013	10.5924	10.5802	10.5908	10.5267
Unc5a	-0.0815328	0.0939883	10.5424	10.5447	10.8729	10.7699	10.6151	11.0506	10.7727	10.7874	10.9868	10.8642	10.786
Ywhag	-0.0662365	0.0939883	14.6182	14.6385	14.6421	14.6527	14.6308	14.7761	14.7223	14.8033	14.7055	14.7776	14.6504
Zfp362	-0.0707937	0.0939883	9.21098	9.27096	9.27338	9.23245	9.13882	9.41524	9.44683	9.37354	9.42121	9.4899	9.42196
Syngr1	-0.0652887	0.0971977	14.0108	14.0624	14.0962	14.0286	13.9232	14.091	14.0793	14.126	14.1427	14.1487	14.0782
Aldh1a1	0.079787	0.098269	10.4427	10.3753	10.3277	10.2544	10.4931	10.1858	10.2696	10.1268	10.1753	10.2032	10.3667
Panx2	-0.0807954	0.098269	10.1409	10.0815	10.3067	10.2689	10.2187	10.5491	10.3578	10.469	10.3628	10.358	10.3312
Zfp607b	0.0771793	0.098269	9.88995	9.71769	9.82135	9.87889	9.84448	9.70911	9.51627	9.69188	9.64409	9.63525	9.64521
Scaf1	-0.0815826	0.098462	10.6034	10.7247	10.7955	10.876	10.7204	11.0551	10.8638	10.9599	10.9354	10.8641	10.7937
Eif4h	-0.0736462	0.0994881	12.6745	12.7335	12.7318	12.8027	12.7567	12.9445	12.847	12.9266	12.8606	12.8774	12.7392
Epn1	-0.0760511	0.0994881	11.7335	11.7492	11.8104	11.8411	11.7967	12.0131	11.9684	11.923	11.8889	11.9619	11.8872
Ftl1	-0.0793292	0.0994881	11.4642	11.4693	11.7207	11.5686	11.5499	11.8244	11.7289	11.7242	11.7267	11.7025	11.6725
Lman2l	-0.0787153	0.0994881	9.99552	9.96664	9.88628	9.98995	10.1084	10.2922	10.2282	10.1806	10.0751	10.2047	10.1938
Pdxk	-0.0669483	0.0994881	12.4757	12.4604	12.4829	12.4712	12.4932	12.619	12.5603	12.5497	12.6342	12.5701	12.5902
Pum3	0.0787838	0.0994881	10.2424	10.1617	10.2131	10.223	10.2215	10.0348	10.0645	10.0744	10.0147	10.0893	10.0391
Vps18	-0.0808941	0.0994881	10.3901	10.4981	10.4839	10.4284	10.4927	10.7015	10.521	10.6412	10.6453	10.6055	10.5057
Arhgef10	-0.0790748	0.099966	10.3519	10.3193	10.3084	10.2693	10.2786	10.4697	10.3096	10.4764	10.5162	10.3855	10.4755
Olfm2	-0.0793854	0.099966	10.4479	10.5055	10.5424	10.5944	10.4776	10.7969	10.6398	10.649	10.6587	10.7415	10.6157
Rnf170	0.0778719	0.099966	10.372	10.4195	10.3707	10.4082	10.2942	10.1026	10.2514	10.2212	10.1358	10.2863	10.1413
Uchl1	-0.0756326	0.099966	12.4412	12.4436	12.5343	12.5439	12.5714	12.771	12.6137	12.683	12.6843	12.6287	12.5464
Slc12a5	-0.0614894	0.101226	13.8947	13.891	13.9008	13.9506	13.829	14.0199	13.9456	13.9852	13.9673	14.0137	13.9808
Itpka	-0.0772853	0.102915	11.2702	11.3722	11.4269	11.383	11.3398	11.5854	11.4183	11.4148	11.579	11.4581	11.4761
Bbs2	0.0731647	0.104476	9.86286	9.87227	9.94776	9.95277	9.92754	9.74514	9.78924	9.69816	9.77351	9.7376	9.73573
Fbxo2	-0.0757314	0.105248	10.0042	10.0497	10.1043	10.1117	10.1137	10.3442	10.2543	10.3368	10.2392	10.1715	10.2044
Srebf2	-0.0711273	0.108469	11.9329	11.8774	11.9565	12.0185	11.9111	12.1396	12.0019	12.1005	12.0682	12.1041	11.971
Per2	-0.0743577	0.114265	11.1254	10.9126	11.5578	11.0943	10.8876	11.4002	10.3986	11.0748	11.8774	11.0649	11.0409
Atp9a	-0.0661879	0.122778	12.7512	12.8367	12.8314	12.8693	12.7747	12.9777	12.9222	12.9302	12.8929	12.9658	12.8569
Madd	-0.065206	0.122778	12.6685	12.6721	12.669	12.7765	12.6844	12.8876	12.8059	12.8004	12.7704	12.7877	12.8357
Sbf1	-0.0694431	0.122778	12.0262	12.0424	12.1143	12.1158	12.0743	12.3146	12.0449	12.2026	12.2303	12.152	12.1261
Abat	0.0572789	0.123886	13.3891	13.4169	13.3458	13.4215	13.4037	13.2637	13.3518	13.3371	13.2864	13.2906	13.2932
Abhd3	0.073548	0.123886	10.6541	10.6626	10.6861	10.7278	10.7279	10.5612	10.6253	10.5462	10.5285	10.5388	10.5656
Crym	-0.0708331	0.123886	10.4571	10.5067	10.6005	10.6993	10.5236	10.9003	10.6018	10.7152	10.7963	10.7208	10.6152
Pcdhga10	-0.0704674	0.123886	9.84829	9.91618	9.95958	9.9421	9.82822	10.0773	10.0277	10.0953	10.0803	10.0096	10.0262
Acox3	0.0719177	0.123985	10.388	10.3893	10.4457	10.3179	10.3392	10.1307	10.2238	10.0741	10.3078	10.226	10.2928
Setd1b	-0.0706496	0.123985	10.2735	10.1549	10.4572	10.3039	10.0497	10.4855	10.0066	10.4386	10.5335	10.2602	10.389
Clip2	-0.0715727	0.126994	11.4855	11.5587	11.6839	11.6685	11.543	11.8303	11.696	11.7725	11.725	11.7281	11.625
Slc25a25	-0.0721694	0.126994	11.2466	11.0012	11.1814	10.986	11.0051	11.2927	10.8451	11.196	11.3548	11.1375	11.3485
Snw1	0.0716524	0.130094	11.3688	11.2234	11.3331	11.3648	11.3487	11.1582	11.3627	11.2209	11.1422	11.3431	11.1434
5930403L14Rik	0.0711296	0.133044	10.5953	10.5906	10.5894	10.6016	10.6642	10.4459	10.6004	10.434	10.4353	10.4308	10.5737
Faim2	-0.0607583	0.133044	13.4563	13.4672	13.504	13.4604	13.454	13.6044	13.6175	13.6057	13.5042	13.6391	13.5494
Dbi	0.0708862	0.133239	10.8877	10.9401	10.9366	10.8945	11.0068	10.7901	10.9191	10.8118	10.7238	10.8285	10.7846
Aatk	-0.0685266	0.135235	11.8025	11.8179	12.0057	11.9775	11.8331	12.1091	12.0509	12.0617	12.0244	12.0473	11.9422
Pcdhga7	-0.0697245	0.135235	10.3765	10.4648	10.251	10.365	10.2404	10.469	10.3608	10.4551	10.4368	10.5245	10.4851
Cux2	-0.0666109	0.137709	10.0578	10.1601	10.3628	10.2611	10.1189	10.4857	10.3181	10.3118	10.4298	10.3338	10.3302
Agap3	-0.067586	0.139139	11.3845	11.3976	11.4946	11.5068	11.4219	11.6432	11.5746	11.5989	11.5779	11.5839	11.498
Grm2	-0.0664112	0.139139	9.6516	9.85958	9.75013	9.77665	9.6301	9.89292	9.80798	9.89005	9.86025	9.8684	9.82225
Atn1	-0.0676537	0.141659	11.3152	11.2875	11.4061	11.4652	11.3466	11.6034	11.4464	11.4953	11.5486	11.4753	11.4462
Atp1a3	-0.0598734	0.146316	15.7801	15.8808	15.8874	15.9032	15.712	15.948	15.9342	15.9445	15.874	15.9696	15.918
Gng3	-0.0640665	0.146316	11.8558	11.8575	11.8816	11.8461	11.8181	11.934	12.0578	11.9156	12.027	12.0452	11.9635
Gpr83	0.0649978	0.146316	10.4672	10.3319	10.2699	10.438	10.39	10.1718	10.1053	10.2486	10.2636	10.1991	10.1589
Psap	-0.0532454	0.146316	15.2583	15.2768	15.3044	15.2785	15.2474	15.3925	15.3645	15.3528	15.3236	15.4063	15.3481
Spock1	-0.0634138	0.146316	13.0499	13.1132	13.0225	13.0042	12.9881	13.1274	13.1579	13.2004	13.0588	13.2563	13.0854
Npdc1	-0.0676839	0.146389	10.6804	10.7556	10.8478	10.8516	10.7995	11.0607	10.9064	10.9356	10.9776	10.8991	10.8681
Thbd	-0.0515961	0.149232	9.31053	8.94864	9.09546	9.27281	9.12351	9.4941	9.34189	9.45274	9.18805	9.52056	9.37437
Cetn3	0.0620933	0.149306	10.0123	10.2678	10.1959	10.0868	10.2103	9.94786	10.1213	9.91205	9.95199	10.063	9.8927
Epas1	-0.0667074	0.149306	11.8954	11.943	12.0702	11.8969	11.8386	12.1398	12.0295	12.1001	11.9637	12.0971	12.1156
Jph3	-0.0665467	0.149306	11.0876	11.0286	11.2074	11.1974	11.1447	11.402	11.2763	11.3585	11.2553	11.3096	11.1813
Trrap	-0.0621048	0.149306	12.0741	11.9532	12.0847	12.1011	11.9981	12.2413	11.928	12.1251	12.2677	12.0756	12.1458
Zbtb16	-0.0656288	0.149306	10.9473	10.7151	10.7404	10.8331	10.7945	11.2041	10.3427	10.8509	11.002	10.9558	10.9124
Ctbp1	-0.0652924	0.149741	11.4672	11.4602	11.5041	11.5211	11.5954	11.7786	11.6813	11.6708	11.5859	11.6574	11.6334
Numbl	-0.0615963	0.149741	9.95692	9.94198	10.1137	10.0835	10.0094	10.3608	10.0627	10.1567	10.2464	10.1144	10.2093
Adgrg1	-0.0654134	0.15743	10.6872	10.885	10.6633	10.753	10.8317	10.9611	10.9489	10.912	10.7939	10.8757	10.9049
Hsp90ab1	-0.0508059	0.157844	15.6806	15.5509	15.5977	15.6047	15.5871	15.7228	15.6619	15.7161	15.6317	15.7391	15.7275
Aldh2	-0.0632664	0.159915	10.3105	10.3949	10.4596	10.4935	10.3633	10.6696	10.5757	10.6765	10.4531	10.5126	10.5349
Cdh13	-0.0638227	0.159915	11.4109	11.3538	11.315	11.3156	11.2559	11.4354	11.3756	11.4423	11.4465	11.4911	11.4988
Kcnf1	-0.0573526	0.159915	12.3438	12.4134	12.3869	12.4189	12.3483	12.4998	12.4047	12.4935	12.5098	12.4171	12.4425
Myrf	-0.0636058	0.159915	10.7798	10.6733	10.7381	10.7047	10.5528	10.8686	10.6514	10.8607	10.8022	10.9115	10.833
Prrc2b	-0.0537785	0.159915	13.8909	13.9421	13.9274	13.9882	13.8678	14.0512	13.9602	13.9977	14.0051	14.0202	13.9802
Rai1	-0.0623064	0.159915	10.4146	10.4017	10.6562	10.665	10.4219	10.8239	10.5362	10.6247	10.8233	10.6292	10.599
Ifi27	-0.0555167	0.160975	9.6356	9.68241	9.54075	9.60874	9.68171	9.82756	9.87004	9.7548	9.79337	9.74409	9.93158
Taok2	-0.0616275	0.160975	11.4902	11.5401	11.5903	11.5658	11.4861	11.7082	11.5287	11.668	11.6601	11.6292	11.5716
Chd5	-0.0554293	0.161025	12.9218	12.9727	13.0151	13.048	12.9279	13.1239	13.0214	13.0954	13.0754	13.022	13.0426
A730017C20Rik	-0.0611718	0.162973	9.99265	10.0935	10.0086	9.98238	9.98408	10.0594	10.2644	10.1557	10.2716	10.1888	10.0973
Aebp1	-0.0454861	0.162973	9.39806	9.49862	9.33868	9.36368	9.20388	9.63193	9.49294	9.45835	9.36582	9.84803	9.58848
Svop	-0.0574898	0.162973	12.0711	12.0707	12.1	12.1884	12.0773	12.22	12.2914	12.2441	12.2182	12.2294	12.1556
Vegfa	0.0621292	0.162973	11.2199	10.7683	11.0251	11.0557	11.0003	10.8444	10.7245	10.9261	10.9384	10.776	10.972
Ghitm	0.0504744	0.163591	13.7797	13.7776	13.6889	13.7639	13.8224	13.6815	13.7552	13.7027	13.6201	13.7233	13.6928
Map3k10	-0.0626958	0.165516	10.5733	10.5543	10.716	10.6538	10.6488	10.9004	10.7361	10.849	10.7609	10.7042	10.7621
Sez6l2	-0.0588056	0.165516	13.0048	13.0304	13.1026	13.0566	12.9647	13.1776	13.1228	13.1747	13.1008	13.2164	13.0685
Clcn6	-0.0581587	0.166076	11.807	11.8005	11.7782	11.7672	11.7473	11.8961	11.8377	11.8914	11.8523	11.9074	11.8915
Etfrf1	0.0517875	0.166076	9.45731	9.60154	9.56513	9.52407	9.53304	9.34035	9.367	9.24412	9.39722	9.37078	9.35995
App	-0.0510961	0.166201	15.4925	15.5067	15.4743	15.5076	15.4105	15.552	15.5522	15.5502	15.5421	15.6162	15.5549
Cdk5rap3	-0.050863	0.166201	9.38076	9.42906	9.37828	9.31499	9.34445	9.5122	9.44906	9.42242	9.69998	9.5616	9.50124
Plxnb3	-0.0545256	0.166201	9.51662	9.40817	9.44941	9.59082	9.41845	9.72167	9.64207	9.67871	9.58755	9.70443	9.65621
Galnt2	-0.0616089	0.172022	10.7959	10.8935	10.8205	10.8871	10.768	11.0102	10.8082	10.9499	10.9625	10.9707	10.8646
Lrrc4b	-0.0566367	0.173726	9.83528	9.89416	10.1667	10.044	9.86215	10.2366	10.0348	10.1826	10.1911	10.1251	9.96485
Pabpn1	0.05898	0.173726	10.6297	10.7022	10.9066	10.912	10.8367	10.7008	10.7172	10.5279	10.7806	10.5439	10.606
Cops7a	-0.0601984	0.173912	11.0714	11.0671	11.0298	11.0568	11.1413	11.2728	11.1478	11.2234	11.1964	11.1685	11.177
Cox6c	0.0585108	0.173912	11.6724	11.7553	11.7244	11.6939	11.7929	11.5844	11.7474	11.621	11.6081	11.6216	11.6008
Mtfp1	-0.05857	0.173912	10.2463	10.3245	10.3969	10.3555	10.3028	10.5856	10.509	10.5437	10.373	10.4719	10.486
Rbfox3	-0.0601268	0.173912	11.8	11.9288	12.0149	12.0331	11.902	12.1619	12.0982	12.08	12.064	12.0588	11.9824
Scrn3	0.0602866	0.173912	10.5147	10.4696	10.3103	10.4958	10.5266	10.2961	10.3793	10.3952	10.2319	10.3369	10.3266
Sema6b	-0.0607521	0.173912	10.57	10.739	10.7118	10.7461	10.576	10.8226	10.7589	10.7699	10.8375	10.7955	10.7219
Ssb	0.0580308	0.173912	11.694	11.772	11.7151	11.7613	11.7487	11.5825	11.7482	11.6102	11.6182	11.6053	11.6673
Stau2	0.0568369	0.175794	12.3091	12.3185	12.267	12.2758	12.3754	12.1971	12.2649	12.2278	12.1368	12.2733	12.1557
Plec	-0.0592283	0.178054	11.7393	11.7143	11.8584	11.88	11.731	12.0503	11.7779	11.8856	11.9195	11.9038	11.8774
Mark2	-0.0587688	0.180962	11.2606	11.3066	11.3067	11.3714	11.2837	11.4981	11.3845	11.4083	11.4232	11.4237	11.394
Gpr17	-0.0575405	0.182214	10.4884	10.3556	10.4124	10.5233	10.3565	10.6885	10.566	10.6918	10.3872	10.6448	10.6388
Rpl21	0.0547007	0.182214	12.6998	12.7801	12.8171	12.7015	12.7758	12.626	12.812	12.6318	12.5934	12.7183	12.6741
Ttyh3	-0.0590338	0.182214	11.6911	11.6614	11.7891	11.8709	11.7706	12.029	11.8337	11.9067	11.9343	11.8554	11.8135
Galnt9	-0.0563973	0.189298	10.8869	10.7316	10.986	11.0983	11.0443	11.3789	11.173	11.1617	11.1232	11.1609	11.0655
Hmgb3	-0.0445706	0.189298	9.29098	9.4788	9.43391	9.21447	9.20111	9.40423	9.37153	9.37069	9.59466	9.51401	9.4495
Hsdl2	0.0561706	0.191029	10.238	10.1083	10.1244	10.2017	10.2975	10.0545	10.22	10.123	9.98402	10.0645	10.1186
Slc39a12	0.0579397	0.191029	10.8096	10.8282	10.8538	10.8028	10.9446	10.7472	10.7858	10.7372	10.635	10.6645	10.7662
Slc7a11	-0.0580429	0.191029	11.1944	11.0916	10.9783	11.2025	11.1041	11.3121	11.3389	11.2144	11.0969	11.3686	11.3604
Tubb4a	-0.052161	0.191029	13.9493	13.9756	14.0385	14.0142	13.8972	14.1014	14.0412	14.0716	14.0423	14.121	14.0311
Amph	-0.0504278	0.195689	12.601	12.6702	12.5776	12.5687	12.6226	12.7227	12.6001	12.6813	12.6825	12.6737	12.6777
Htr2c	0.0575059	0.195689	10.9394	11.0818	11.1053	11.0094	10.9804	10.8347	10.8664	10.8317	10.9884	10.8062	10.8914
Igf2r	-0.0574856	0.195689	10.735	10.7129	10.6447	10.6992	10.5842	10.8191	10.6964	10.7598	10.7907	10.8262	10.8741
Pcnx2	-0.0554011	0.195689	11.5697	11.5976	11.5711	11.6238	11.558	11.7426	11.6188	11.6638	11.6989	11.7197	11.6458
Igf2	-0.0449643	0.197441	10.783	10.7887	10.5236	10.6596	10.666	11.0526	10.9161	10.8639	10.577	11.2332	10.9913
Ppip5k1	0.0541088	0.197441	12.0086	11.9863	11.9905	12.0908	11.9798	11.8895	11.9296	11.8863	11.9225	11.9252	11.8988
Ppp1r16a	-0.0550657	0.198493	9.98065	9.97684	10.0794	10.1743	10.0785	10.3165	10.2708	10.2397	10.2592	10.2118	10.1296
Zfand3	-0.0539434	0.198493	10.1866	10.2172	10.2526	10.366	10.3118	10.5817	10.3816	10.4811	10.4152	10.4035	10.3255
Uqcrb	0.0556612	0.206556	10.6489	10.5454	10.5367	10.6585	10.7398	10.5197	10.561	10.5222	10.4922	10.4702	10.5045
Fabp5	0.0558962	0.207034	10.9748	11.0286	11.1385	10.9317	10.9392	10.8103	10.8869	10.814	10.8344	10.9017	10.9032
Gabbr2	-0.0525053	0.21106	11.884	11.9753	11.9093	11.9679	11.8852	12.0431	12.0159	12.0938	11.9457	12.0348	11.9564
Rlbp1	0.0493941	0.211137	9.68409	9.79851	9.73027	9.81575	9.75758	9.5423	9.75659	9.623	9.5708	9.53597	9.64349
P2ry12	0.0539265	0.211919	10.2785	10.4697	10.3657	10.4193	10.3755	10.1951	10.3268	10.345	10.1178	10.1789	10.1873
Tubb5	-0.0487124	0.211919	13.3072	13.3467	13.3626	13.3837	13.324	13.4789	13.4507	13.4322	13.3975	13.4477	13.4256
Actb	-0.0462235	0.213332	14.3936	14.2848	14.2857	14.3018	14.3825	14.4675	14.3384	14.362	14.448	14.4506	14.4195
Akr1e1	0.0485454	0.213332	9.88678	9.884	9.84892	9.74266	9.93103	9.6291	9.79501	9.74283	9.63325	9.72836	9.72041
Asb6	-0.0424399	0.213332	9.29481	9.32632	9.46423	9.50907	9.40224	9.76535	9.51218	9.5812	9.60998	9.59456	9.4722
Slc25a23	-0.0479276	0.213332	13.106	13.106	13.1029	13.1077	13.1279	13.2407	13.228	13.1565	13.1753	13.2027	13.2562
Stab1	-0.0457946	0.213332	9.29866	9.35615	9.34421	9.41676	9.23937	9.56007	9.51122	9.54787	9.35902	9.52202	9.52112
Aplp1	-0.0468922	0.213365	14.2536	14.225	14.3087	14.3017	14.2033	14.3676	14.3324	14.3436	14.3405	14.3734	14.324
Bcor	-0.0534093	0.213365	10.648	10.459	10.7082	10.6088	10.4442	10.7949	10.3611	10.6099	10.9036	10.6914	10.6952
Ptprn	-0.0536877	0.213365	13.0042	13.0882	13.1541	13.2316	13.0461	13.3273	13.1381	13.1813	13.2652	13.2027	13.1431
Ulk1	-0.0540147	0.218206	11.0464	10.9959	11.108	11.0947	11.0401	11.2445	11.104	11.181	11.2112	11.1168	11.1833
Slc45a1	-0.0539077	0.219906	10.4044	10.4389	10.4666	10.4121	10.3241	10.5328	10.4525	10.4527	10.6289	10.5598	10.5252
Arhgef4	-0.0509304	0.22173	11.9581	11.9537	12.0535	12.0386	11.9644	12.1391	12.0787	12.0857	12.1353	12.083	12.0664
Chd3	-0.0457698	0.221771	13.7978	13.917	13.851	13.8429	13.8355	13.9403	13.9372	13.9065	13.8926	13.9043	13.9443
Clic4	-0.0533764	0.221771	11.708	11.5979	11.4685	11.4887	11.6203	11.7563	11.5778	11.6976	11.561	11.7117	11.829
Eef2	-0.0537769	0.221771	14.3026	14.4096	14.4505	14.4857	14.4256	14.6968	14.5701	14.5656	14.5399	14.5387	14.5332
Fxyd7	-0.0421023	0.221771	9.08352	9.02958	9.18452	9.11598	9.03833	9.27605	9.21597	9.35144	9.29734	9.26711	9.14006
Gcn1l1	-0.0539108	0.221771	10.7099	10.8095	10.8867	10.8561	10.7301	11.0113	10.8224	10.924	10.9314	10.9076	10.8521
Islr2	-0.0499971	0.221771	10.1996	10.2903	10.4679	10.3407	10.2449	10.5818	10.1478	10.5093	10.5652	10.3651	10.2499
Lgi3	-0.0536992	0.221771	11.1276	11.1206	11.1335	11.1057	11.0345	11.2272	11.1762	11.1432	11.2478	11.2834	11.2425
Lrrc61	0.048065	0.221771	9.69542	9.84177	9.62607	9.70539	9.72892	9.4903	9.6698	9.55203	9.47098	9.61117	9.5834
Skp1a	0.0481994	0.221771	13.206	13.2175	13.1733	13.18	13.2637	13.0763	13.195	13.1342	13.1403	13.1141	13.11
Trim41	-0.0514172	0.221771	10.1252	10.2838	10.2239	10.2766	10.1768	10.4226	10.3189	10.3062	10.3632	10.3745	10.2958
Stat6	-0.0419931	0.221791	9.57366	9.50056	9.40807	9.4532	9.46381	9.57482	9.72645	9.77158	9.60714	9.70616	9.62568
Ets2	-0.0530569	0.221848	11.5236	11.532	11.6795	11.5429	11.5022	11.7636	11.5205	11.5918	11.7192	11.6856	11.6568
Timp3	-0.0526054	0.221848	12.292	12.3925	12.4808	12.1921	12.2908	12.5599	12.111	12.3111	12.4473	12.4282	12.4353
Hrh3	-0.051932	0.223249	10.5502	10.5833	10.7981	10.6307	10.4327	10.7444	10.4432	10.5802	11.0264	10.6848	10.6308
Prr12	-0.0488416	0.223249	10.0704	10.147	10.2957	10.332	10.1197	10.4945	10.2631	10.3617	10.3763	10.3464	10.2327
Atp6v0a1	-0.0473257	0.227059	13.6423	13.7155	13.6706	13.736	13.5968	13.7667	13.7716	13.8055	13.6741	13.7944	13.722
Chpf	-0.0393149	0.227059	9.19233	9.21819	9.50666	9.46924	9.35492	9.7428	9.54659	9.60092	9.5718	9.51239	9.42244
Dcaf11	0.0518814	0.227059	11.3	11.3035	11.3638	11.259	11.3046	11.1703	11.21	11.154	11.2133	11.2239	11.2089
Eml2	-0.0526858	0.227059	11.2304	11.3476	11.5216	11.3086	11.1062	11.3746	11.3202	11.4174	11.5065	11.4151	11.3404
Srcin1	-0.048562	0.227059	12.787	12.8402	12.8547	12.8858	12.7484	12.9257	12.9387	12.9063	12.8989	12.935	12.9106
Agpat4	-0.051183	0.232517	10.4502	10.4673	10.5204	10.5532	10.4943	10.7079	10.6164	10.6162	10.6668	10.6381	10.583
Igsf8	-0.0513413	0.232517	10.5811	10.6504	10.7497	10.7143	10.6315	10.8366	10.8353	10.8038	10.8801	10.8812	10.6423
Kcnh3	-0.0519399	0.232517	10.8092	10.8496	10.994	10.9298	10.9034	11.1377	10.9859	11.0243	11.0655	11.0001	10.9657
Tmem47	0.0499287	0.232517	12.2782	12.2554	12.1376	12.2167	12.3633	12.1764	12.2128	12.2082	12.0311	12.1776	12.1679
Flywch1	-0.0518294	0.233857	11.6855	11.8358	11.8945	11.872	11.753	12.0182	11.9689	12.0248	11.8327	11.9682	11.8324
Apba2	-0.0500552	0.234663	12.0437	12.1838	12.1683	12.1705	12.064	12.2677	12.2213	12.2629	12.1529	12.227	12.1842
Tro	-0.0483839	0.234663	12.669	12.6022	12.7741	12.7245	12.5687	12.8036	12.6569	12.7686	12.8007	12.7335	12.7607
Abca2	-0.0496913	0.236557	12.5566	12.5747	12.6861	12.7443	12.5266	12.8066	12.6229	12.7168	12.7582	12.7159	12.6476
Camk1g	-0.0472975	0.236557	10.4067	10.3402	10.5928	10.4466	10.363	10.6642	10.3584	10.3991	10.8483	10.5709	10.5273
Dgkb	0.0497028	0.236557	12.6322	12.5675	12.4006	12.5496	12.5623	12.3774	12.4402	12.4608	12.3858	12.4388	12.491
Pcdhga2	-0.0499465	0.236557	10.2226	10.3088	10.2111	10.206	10.1543	10.3663	10.2507	10.2997	10.3083	10.3866	10.3553
Scn2b	-0.0482174	0.236557	13.3285	13.2764	13.1888	13.2392	13.2188	13.2932	13.3782	13.4292	13.2832	13.395	13.3475
Sec11c	0.0456928	0.236557	9.90332	9.92994	9.95176	9.91668	9.95908	9.71294	9.86747	9.80738	9.8379	9.72545	9.78321
Tia1	0.0490855	0.236557	10.689	10.7397	10.7602	10.8915	10.8725	10.6914	10.6261	10.5529	10.782	10.5783	10.5424
D3Ertd751e	0.0421772	0.236827	9.5382	9.719	9.62655	9.56903	9.61345	9.37056	9.50679	9.48416	9.41755	9.36596	9.4654
Efhd2	-0.0479329	0.236827	12.5848	12.558	12.5704	12.6074	12.6573	12.776	12.6699	12.7351	12.6765	12.6677	12.668
Acp1	0.0506314	0.237014	10.7607	10.7474	10.703	10.6914	10.8429	10.6191	10.6602	10.6135	10.6172	10.6521	10.6142
Slc4a3	-0.050883	0.237014	10.9453	11.0602	11.2064	11.2338	10.983	11.2623	11.1981	11.2534	11.2783	11.1578	11.0798
Uvssa	0.0362055	0.237014	9.12648	9.27743	9.16185	9.12751	9.07248	8.79577	8.97469	8.88698	9.08134	8.85991	9.03882
Tmem198	-0.0441012	0.237282	9.7086	9.58676	9.75358	9.72972	9.81358	10.0514	9.79126	9.94198	9.9171	9.7977	9.87009
Phc2	-0.0506195	0.238887	10.6482	10.6643	10.7104	10.6708	10.6569	10.844	10.663	10.7661	10.8588	10.7186	10.777
Calb1	0.0497671	0.239044	11.6878	11.6339	11.5576	11.6149	11.7379	11.5597	11.5522	11.5809	11.4684	11.5366	11.5724
Ltbp4	-0.0447975	0.240575	9.81897	10.0084	10.1416	9.99263	9.77012	10.1815	9.94847	10.0683	10.0797	10.0744	10.0714
Rcbtb2	0.0449512	0.241347	9.8043	9.84284	9.80575	9.84789	9.79141	9.61836	9.68599	9.67301	9.66859	9.64436	9.67877
C4b	-0.0475603	0.245405	10.4795	10.3676	10.5168	10.4261	10.3187	10.5227	10.6499	10.5155	10.639	10.6852	10.6022
Pcnx3	-0.0479477	0.245587	10.1748	10.1589	10.334	10.3505	10.095	10.4671	10.1489	10.3184	10.4678	10.3534	10.2659
Ccdc92	-0.0486662	0.246454	10.233	10.1613	10.3305	10.2716	10.2739	10.4889	10.362	10.4824	10.3844	10.3753	10.3313
Nrsn2	-0.0498701	0.246454	10.8854	10.8776	10.9106	10.87	10.8121	10.9511	10.9833	11.033	11.0065	10.9644	10.9817
Ddx54	-0.0389262	0.246741	9.34209	9.56892	9.54736	9.6013	9.53958	9.85925	9.63217	9.68636	9.68276	9.62607	9.60503
Tle3	-0.0424192	0.246741	9.94839	9.97157	10.17	10.0127	9.90721	10.2627	9.92387	10.0453	10.2961	10.0164	10.2377
Klhdc3	-0.0487738	0.247319	11.6856	11.6678	11.7376	11.7398	11.6731	11.8928	11.7798	11.8193	11.7458	11.8523	11.795
Mmp17	-0.0487369	0.247319	11.9989	11.922	12.051	12.1043	12.0232	12.2064	12.2062	12.2223	12.0953	12.1993	12.0408
Rps6kl1	-0.045047	0.247567	9.7268	9.63517	9.78014	9.68595	9.64875	9.90046	9.62803	9.84927	9.90908	9.76191	9.82849
Fmod	-0.0253252	0.249891	9.69569	9.76311	9.52275	9.63261	9.44414	9.9018	10.0566	9.80834	9.63638	10.2	10.0728
Mnt	-0.045825	0.252157	10.3209	10.3461	10.3406	10.2616	10.1705	10.3842	10.167	10.3778	10.5876	10.2596	10.48
Ppa2	0.0460238	0.25228	10.0869	10.0945	10.0748	10.059	10.0911	9.90978	9.93402	9.96305	9.91674	9.93536	9.93863
Phyhip	-0.0451184	0.252428	13.3469	13.2935	13.3952	13.3035	13.3179	13.4709	13.3602	13.3845	13.4288	13.4979	13.3837
Tet3	-0.0477194	0.252428	11.143	10.8763	11.2324	11.0173	11.054	11.4309	10.7247	11.0506	11.3982	11.067	11.3095
Trak1	-0.0475642	0.255897	12.2343	12.1678	12.3008	12.294	12.2489	12.4812	12.1817	12.3222	12.4099	12.3283	12.3048
Rps24	0.0476161	0.256503	12.0174	12.0468	12.1186	12.0248	12.154	11.974	12.1165	11.9932	11.9593	11.9538	11.9942
Hrasls	0.0461419	0.25754	10.3621	10.3946	10.3182	10.3021	10.3275	10.0869	10.3012	10.1912	10.1806	10.2981	10.1667
Pld3	-0.0442984	0.25754	13.7135	13.7549	13.8201	13.7644	13.7069	13.8863	13.7799	13.8063	13.8288	13.8582	13.8098
Cry2	-0.0462328	0.259296	12.4343	12.2773	12.4926	12.2698	12.2851	12.4701	12.1647	12.357	12.6052	12.4005	12.4688
Prmt2	-0.0452652	0.260172	10.2267	10.2543	10.2851	10.2855	10.3668	10.547	10.3335	10.5142	10.471	10.3678	10.3067
Gpcpd1	0.0480689	0.263112	11.7726	11.8991	11.7753	11.776	11.8261	11.6341	11.6082	11.5423	11.8283	11.6756	11.644
Ttc30b	0.0363456	0.2642	9.31961	9.40106	9.20918	9.4089	9.34099	9.10466	9.39171	9.14429	9.06697	9.33249	9.1482
Anln	-0.0469675	0.265912	10.7034	10.3765	10.5168	10.584	10.5998	10.7799	10.6749	10.7769	10.6395	10.7523	10.7311
Cerk	-0.0478213	0.265912	11.0446	11.0499	11.067	11.0864	11.0672	11.2256	11.1033	11.1844	11.2154	11.1044	11.1668
Nrxn2	-0.0476257	0.265912	11.3656	11.512	11.6345	11.6411	11.4626	11.7452	11.657	11.6837	11.6711	11.6518	11.5056
Pcdhga4	-0.0459726	0.265912	10.0887	10.1565	10.0807	10.1183	10.0923	10.2608	10.2503	10.2565	10.1769	10.2794	10.2043
Sv2a	-0.0435643	0.265912	13.7976	13.9045	13.8017	13.7915	13.7208	13.8329	13.8373	13.8184	13.8908	13.9084	13.8837
Ncald	-0.0432526	0.266425	14.1575	14.1533	14.0545	14.1206	14.1939	14.2461	14.2297	14.2639	14.1711	14.2665	14.1671
Ppp4r4	0.0464211	0.266425	10.5128	10.4087	10.4918	10.5692	10.4716	10.3367	10.3487	10.3747	10.4428	10.3169	10.3564
Lrrc8b	-0.0474391	0.267361	10.9004	10.8706	10.8604	10.833	10.8449	10.9895	10.8662	10.9983	10.9551	10.9588	10.9609
Prkcg	-0.0453248	0.267907	12.8739	12.945	12.9314	12.9471	12.8271	13.0157	12.9138	12.9475	13.014	13.0445	12.9295
Mpped1	-0.0430838	0.273697	12.5288	12.5543	12.4561	12.535	12.5164	12.6189	12.6314	12.6019	12.5195	12.6327	12.6298
Nectin1	-0.0422298	0.273697	10.3547	10.3719	10.5191	10.5361	10.4171	10.7804	10.5683	10.4437	10.6475	10.6721	10.6086
Pnck	-0.045914	0.273697	10.4977	10.618	10.6657	10.6336	10.578	10.7707	10.7516	10.6157	10.8534	10.7629	10.661
Reep2	-0.0467159	0.273697	10.8073	11.0099	11.0363	10.9468	10.8712	11.0947	11.0096	11.0593	11.0472	11.0633	10.9354
Rpsa	-0.0445505	0.273697	12.9009	12.8354	12.8752	12.907	12.9895	13.0904	13.0404	12.9839	12.9997	12.9705	13.0557
Rusc1	-0.0466493	0.273697	11.4615	11.5745	11.6312	11.5409	11.5052	11.7203	11.5463	11.6173	11.6552	11.6343	11.5931
Tnrc18	-0.0460366	0.273697	10.5205	10.5158	10.686	10.7304	10.5325	10.8478	10.6057	10.809	10.7618	10.7157	10.5667
Chmp5	0.0467786	0.274828	10.9664	10.9532	10.8705	11.004	11.0333	10.8559	10.9538	10.8953	10.795	10.8627	10.8614
Ednrb	0.0464807	0.277056	10.8461	10.9759	10.9486	10.822	10.8932	10.7173	10.8099	10.7453	10.7664	10.7501	10.8033
Bcs1l	0.0353499	0.27973	9.29755	9.35831	9.31248	9.32096	9.29574	9.06763	9.2514	9.26891	9.07926	9.18095	9.09193
Syngr3	-0.045917	0.27973	11.5849	11.5758	11.6683	11.6722	11.5743	11.7519	11.8318	11.7694	11.6609	11.7519	11.7335
Atp5k	0.0406308	0.282456	9.78454	9.90409	9.9763	9.85819	9.8651	9.62959	9.99884	9.7057	9.78224	9.77083	9.74421
Bcar1	-0.0421625	0.282456	9.89322	9.91282	10.017	9.89094	9.76632	10.0853	9.74902	10.0369	10.0398	9.99917	9.97267
Dpysl5	-0.043279	0.282456	10.1806	10.3558	10.1788	10.3058	10.1265	10.3699	10.1908	10.3106	10.37	10.3251	10.2976
Eif2s1	0.0439451	0.282456	10.5915	10.5551	10.4781	10.5048	10.6122	10.3462	10.488	10.5205	10.3487	10.4308	10.3777
Net1	-0.0445077	0.282456	10.21	10.3148	10.327	10.1077	10.2434	10.4281	10.1755	10.2981	10.3755	10.3466	10.3527
Sulf2	-0.0456437	0.282456	11.0935	11.1752	11.1296	11.2095	11.0536	11.264	11.2224	11.2752	11.2532	11.3482	11.1053
Vim	-0.0376945	0.282456	9.79805	9.74844	9.83472	9.76302	9.71334	10.0435	9.92548	9.83411	9.82132	10.0319	10.0821
Wnk2	-0.0459044	0.282456	11.3372	11.3438	11.55	11.5282	11.3254	11.6073	11.4327	11.5529	11.6007	11.5009	11.4183
Ndufs2	0.0441922	0.283155	12.1941	12.109	12.1183	12.1687	12.1875	12.0304	12.1807	12.068	12.0746	12.12	12.0854
Pnmal2	-0.0447625	0.287883	12.9296	13.0979	13.1374	13.1001	12.9543	13.1433	13.2471	13.1755	13.0887	13.1786	13.0832
Slc17a7	-0.0402386	0.288164	14.4352	14.5318	14.507	14.4585	14.4225	14.54	14.5195	14.5173	14.5155	14.5577	14.5285
Pcdh11x	0.0439866	0.28936	10.3824	10.5813	10.3299	10.4287	10.3767	10.1883	10.2374	10.3015	10.2433	10.2798	10.2011
Asb1	-0.0453074	0.292081	11.05	11.0544	11.0012	10.9436	10.9941	11.0885	10.9998	11.1116	11.1786	11.0721	11.1132
Cfl1	-0.0401341	0.292081	13.7394	13.6994	13.7088	13.73	13.7402	13.8408	13.7719	13.7517	13.8174	13.8108	13.8169
Dab2ip	-0.0449577	0.292341	11.5263	11.4123	11.6513	11.5331	11.4968	11.7488	11.4899	11.6023	11.6723	11.6071	11.6468
Slc1a3	0.0433442	0.292341	14.2391	14.2988	14.2678	14.2103	14.3304	14.1827	14.2224	14.2476	14.0715	14.1241	14.2117
Dpy19l3	-0.0450336	0.292444	10.9541	10.8399	10.8451	10.9498	10.9204	11.0957	10.9849	11.0019	10.9991	11.0747	11.0228
Mkl1	-0.0419415	0.292444	10.3851	10.5928	10.5893	10.6108	10.4281	10.7737	10.4591	10.5997	10.6899	10.6604	10.5134
Ndufb3	0.0433958	0.292444	10.5813	10.5127	10.6245	10.5408	10.5722	10.3957	10.5474	10.5179	10.379	10.4964	10.4174
Tnr	-0.0441047	0.292444	11.5256	11.5172	11.41	11.5462	11.5049	11.6096	11.5929	11.6849	11.5188	11.5743	11.5837
Aifm3	0.0441405	0.294928	10.3009	10.1491	10.4392	10.3668	10.3787	10.3114	10.2468	10.1505	10.2615	10.2585	10.2045
Arid1a	-0.0446259	0.295108	11.7872	11.7719	11.8289	11.8749	11.7548	11.9951	11.7994	11.8294	11.9542	11.899	11.9246
Sf3b4	-0.0389794	0.295108	9.67751	9.70065	9.75212	9.72221	9.6737	9.94841	9.70045	9.90013	9.79799	9.86917	9.74962
Elfn2	-0.0444749	0.296207	11.0406	11.0919	11.3306	11.1276	10.997	11.3301	10.8773	11.1094	11.4329	11.1413	11.1486
Rnf187	-0.0433615	0.29754	12.3264	12.3137	12.2835	12.2813	12.3863	12.4806	12.3634	12.444	12.3806	12.4358	12.3616
Adgrl1	-0.0415951	0.300263	13.7813	13.7419	13.8222	13.8301	13.7255	13.9014	13.823	13.8049	13.905	13.8552	13.9063
Ece1	-0.0438878	0.301236	10.9694	11.0237	11.0001	10.9765	10.8222	11.0643	10.937	11.0046	11.0976	11.1229	11.0602
Pfkl	-0.0443445	0.301236	11.7504	11.8078	11.8859	11.9178	11.7287	12.0103	11.8581	11.9133	11.9096	11.9498	11.8724
Bcl7a	-0.0440126	0.303913	11.2451	11.3449	11.2768	11.2115	11.2032	11.3252	11.289	11.3974	11.321	11.37	11.2905
Eef1a1	-0.0371287	0.303913	15.7222	15.7052	15.7105	15.6827	15.74	15.7706	15.8206	15.7511	15.8087	15.7865	15.7922
Herpud1	-0.0437602	0.303913	10.9228	10.6606	10.9233	10.8676	10.8839	11.1153	10.7932	10.9911	11.0491	10.9379	10.9697
Lrp1	-0.0428035	0.303913	13.4436	13.3939	13.5464	13.6038	13.4256	13.6905	13.532	13.591	13.5628	13.5436	13.594
Pcnx	-0.0421262	0.303913	12.2573	12.1809	12.2468	12.2733	12.18	12.3451	12.2656	12.3282	12.3153	12.2949	12.346
Prkar1b	-0.040724	0.303913	14.4454	14.4967	14.4851	14.4827	14.4085	14.5601	14.5214	14.5749	14.4635	14.5816	14.5079
Stxbp1	-0.0395938	0.303913	14.5939	14.6458	14.5707	14.6071	14.5297	14.6392	14.6445	14.6609	14.6194	14.7028	14.639
Usmg5	0.0424594	0.303913	10.5236	10.6439	10.5823	10.529	10.7205	10.4386	10.6191	10.4359	10.5171	10.4313	10.4808
Adgra1	-0.0429643	0.304018	11.0243	11.0496	11.0908	11.16	10.9908	11.2185	11.1449	11.1638	11.2721	11.2766	11.0397
Cldn11	-0.0421695	0.304018	11.0135	10.8679	10.8293	10.7912	10.8123	10.9433	10.7535	11.0536	11.0647	11.0151	10.9156
Gfra2	-0.0436562	0.304018	10.7916	10.7292	10.717	10.8383	10.8474	10.9213	11.0343	11.0567	10.8671	10.9116	10.8279
Myadm	-0.0438273	0.304018	10.9144	10.7888	10.8372	10.9352	10.8492	11.0087	11.062	11.0651	10.9019	11.0366	10.9832
Plekhb2	-0.0406196	0.304018	13.0276	12.9854	12.9683	12.9867	13.0506	13.1231	13.0476	13.0997	13.088	13.0905	13.058
Smug1	0.0348732	0.304018	9.5887	9.45472	9.58055	9.61455	9.49013	9.3463	9.38678	9.52733	9.396	9.32921	9.39416
Zfp445	0.0428706	0.304018	12.5402	12.4684	12.5724	12.5998	12.5626	12.4986	12.3569	12.3914	12.5693	12.3938	12.4515
Brinp3	0.0398271	0.304179	10.3113	10.3669	10.233	10.1468	10.2963	9.96801	10.25	10.1672	10.0935	10.1362	10.1659
Fam65a	-0.043441	0.304179	11.3276	11.3198	11.4579	11.3633	11.3324	11.5584	11.3261	11.3859	11.5431	11.4818	11.4209
Kcnj4	-0.0432162	0.304179	10.8902	11.0237	11.0469	11.0035	10.875	11.1136	11.0396	11.0255	11.0708	11.0837	11.0729
Medag	0.0398969	0.304179	9.89865	10.039	9.87953	10.0554	10.071	9.80116	10.1552	9.90113	9.80479	9.89182	9.81456
Patz1	-0.0374885	0.304179	9.59324	9.64455	9.66841	9.58101	9.60094	9.73747	9.78771	9.71507	9.81868	9.73459	9.77447
Plekhm3	-0.0433787	0.304179	11.1936	11.1913	11.067	11.1115	11.1109	11.2165	11.1922	11.2183	11.2233	11.2913	11.2423
S100b	0.0432647	0.304179	11.7499	11.6641	11.6929	11.6743	11.777	11.5735	11.6974	11.6436	11.6128	11.5592	11.6862
Sept8	-0.0412206	0.304179	12.9672	13.0097	12.9651	13.04	12.9829	13.0895	13.1833	13.0976	13.0185	13.1587	13.0378
Spsb1	-0.0330587	0.304179	9.4209	9.28502	9.30628	9.26712	9.38114	9.57355	9.22516	9.46566	9.55034	9.47601	9.43637
Srrm4	-0.0431073	0.304179	10.7848	10.7713	10.7856	10.767	10.6505	10.9198	10.5799	10.7819	10.9145	10.8687	10.8351
Sumo1	0.0434057	0.304179	11.1638	11.0279	11.1215	11.1506	11.2559	11.0886	11.1636	11.0851	11.0171	11.0452	11.0826
Thumpd3	0.0374291	0.304179	9.9087	9.87328	9.86413	9.95324	9.8823	9.72839	9.79073	9.73938	9.7425	9.84817	9.69592
Arid5b	-0.0407889	0.305819	10.345	10.0815	10.3594	10.223	10.1421	10.4348	10.1107	10.354	10.437	10.3717	10.372
Rab3b	-0.0431136	0.306334	10.7466	10.9286	10.7994	10.8483	10.7703	10.8944	10.9588	10.8818	10.947	10.8766	10.9368
Gnb2	-0.0426712	0.308006	11.732	11.8258	11.8764	11.9217	11.7874	11.983	11.9403	11.9588	11.9294	11.8969	11.8596
Atp5c1	0.04212	0.30806	12.1087	12.1046	12.0355	12.1104	12.2078	12.0133	12.1483	12.0363	12.0117	12.0511	12.0131
Ptpru	-0.0362136	0.30806	9.61903	9.64015	9.83344	9.90606	9.7048	10.0696	9.92944	9.88721	9.91246	9.92191	9.83809
Creld1	-0.0425968	0.308764	10.6337	10.6442	10.6469	10.7597	10.6861	10.8534	10.8684	10.8634	10.73	10.8065	10.7426
Ncam1	-0.0410472	0.308764	12.6615	12.7075	12.6944	12.6976	12.5951	12.7235	12.7965	12.7856	12.71	12.7619	12.77
Tmem199	0.0394459	0.308764	9.98126	9.98081	10.0937	10.0003	10.133	9.94247	10.0506	9.89606	9.89097	9.96183	9.89171
Tmem209	0.040895	0.308764	10.3705	10.4745	10.3633	10.3787	10.2692	10.1182	10.1584	10.2212	10.26	10.2507	10.1709
Uros	0.0343117	0.308764	9.43372	9.46875	9.48397	9.50505	9.54972	9.36892	9.39771	9.24178	9.38737	9.39331	9.31308
2410002F23Rik	-0.0405437	0.311471	10.0442	10.1227	10.2009	10.0794	10.0529	10.2338	10.1483	10.1883	10.3248	10.2555	10.1045
Cep290	0.0357414	0.311976	9.80959	9.77525	9.81829	9.73959	9.81146	9.58526	9.60551	9.71211	9.66695	9.51969	9.67745
Zfp68	0.0422343	0.311976	10.8084	10.7184	10.723	10.7958	10.759	10.6516	10.5792	10.675	10.6304	10.6255	10.6619
Apc2	-0.042369	0.313988	11.3483	11.4402	11.5822	11.4962	11.3753	11.635	11.4235	11.5246	11.6137	11.5014	11.4849
Arfgef3	-0.042137	0.313988	11.6941	11.6953	11.6266	11.5878	11.64	11.7558	11.508	11.7208	11.8049	11.6517	11.7468
Helz	-0.0398246	0.313988	10.1968	10.0562	10.0168	10.1125	10.0453	10.2302	9.97331	10.2751	10.2575	10.18	10.1547
Pcsk1	-0.0399773	0.313988	10.8131	10.4069	10.7093	10.7992	10.7913	11.0025	10.7144	10.8672	11.0633	10.7857	10.8317
Gpc1	-0.041727	0.316143	10.6648	10.737	10.794	10.8809	10.6809	10.9107	10.8929	10.8798	10.9123	10.8773	10.7766
Celsr2	-0.0413577	0.318289	12.3497	12.4011	12.4863	12.4827	12.3013	12.5511	12.3561	12.506	12.517	12.513	12.379
Cntfr	-0.0383795	0.318289	9.99846	10.021	10.1124	10.0819	10.141	10.3813	10.2235	10.212	10.154	10.2643	10.1715
Dync1i2	0.0414311	0.318289	11.5993	11.5957	11.5678	11.6144	11.6588	11.5033	11.579	11.4536	11.555	11.5406	11.5163
Ldb1	-0.0409934	0.318289	10.6882	10.673	10.9428	10.7841	10.6871	10.9857	10.725	10.7688	11.0219	10.8198	10.8811
Mast3	-0.0415399	0.318289	12.3975	12.2148	12.4868	12.5096	12.3544	12.6329	12.4977	12.5209	12.4779	12.5342	12.5133
Ndufa3	0.0381672	0.318289	9.9567	10.0839	10.1044	10.0391	10.0307	9.84289	10.0892	9.89048	9.91121	9.93045	9.91408
Prickle1	-0.0416232	0.318289	11.6755	11.5351	11.6707	11.5773	11.5678	11.7199	11.5944	11.6871	11.7846	11.7628	11.6632
Prkcsh	-0.0410286	0.318289	10.6602	10.5575	10.7184	10.7667	10.7027	10.963	10.6718	10.8404	10.8476	10.7911	10.7138
Prkdc	0.0384256	0.318289	10.3802	10.2658	10.2917	10.3936	10.3845	10.1967	10.1247	10.1184	10.376	10.1572	10.1941
Psmc6	0.0414326	0.318289	11.1616	11.1466	11.1153	11.2283	11.2813	11.0547	11.2183	11.0571	11.1392	11.1072	11.0155
Rbm15b	-0.0379144	0.318289	9.79726	9.81392	9.96794	9.87647	9.80556	10.0554	9.90097	9.98796	10.0362	9.99506	9.89361
Rida	0.0364032	0.318289	9.94102	9.80975	9.85257	9.83857	9.9559	9.71641	9.83075	9.79304	9.72444	9.72282	9.81799
Slc6a17	-0.0388467	0.318289	14.2434	14.2932	14.2435	14.2838	14.1751	14.3112	14.2777	14.2797	14.323	14.3524	14.3065
Tkt	-0.0416968	0.318289	11.6155	11.6379	11.7111	11.7098	11.5489	11.7576	11.7357	11.7382	11.7504	11.7852	11.7063
Uqcrc1	-0.0414526	0.318289	12.0401	12.0371	12.0659	12.1185	12.0869	12.2044	12.19	12.1129	12.2523	12.1652	12.1431
Ccz1	0.0374678	0.320517	9.89719	9.96197	9.86889	9.82858	9.91932	9.68123	9.88976	9.71112	9.73503	9.80542	9.8289
Ptov1	-0.0412368	0.320766	10.6324	10.6401	10.7025	10.7747	10.6751	10.8522	10.8204	10.7905	10.8785	10.798	10.7345
9430015G10Rik	0.0310229	0.323196	9.26007	9.23393	9.28105	9.23727	9.31439	9.11688	9.05883	9.0147	9.23525	9.07255	9.13902
Tmem18	0.040627	0.323196	10.3535	10.4976	10.3737	10.3469	10.389	10.1814	10.2584	10.233	10.3239	10.2409	10.2336
Golga1	0.0398483	0.325806	10.2354	10.221	10.2515	10.306	10.2872	10.1309	10.1915	10.1398	10.1844	10.1554	10.0864
Ahcyl1	0.0385233	0.328204	13.5548	13.5273	13.4783	13.5062	13.5809	13.4406	13.4893	13.5018	13.4146	13.4369	13.4785
Icam5	-0.0399278	0.329717	10.5041	10.629	10.6995	10.7717	10.531	10.8092	10.7314	10.7837	10.7703	10.7516	10.6105
Rtn4r	-0.0354978	0.329717	9.9575	9.98877	10.2666	10.1075	10.0197	10.4116	10.0319	10.1139	10.312	10.287	10.0904
2810403A07Rik	0.039624	0.332193	10.8615	10.5742	10.8037	10.8624	10.8373	10.7716	10.5169	10.6099	10.8078	10.6288	10.6893
Igsf9b	-0.0409541	0.332193	12.2303	11.7914	12.1421	12.095	12.0128	12.325	11.6807	12.1712	12.3605	11.9845	12.2322
1110032A03Rik	0.0326503	0.342579	9.83678	9.83327	9.80187	9.6994	9.84562	9.58709	9.68337	9.77611	9.54046	9.63134	9.66212
Cds2	-0.0369676	0.344363	14.3941	14.4101	14.3502	14.3477	14.3209	14.4029	14.4041	14.4303	14.4041	14.4393	14.4573
Bsn	-0.0397448	0.344614	13.5169	13.4328	13.5396	13.6594	13.5925	13.8105	13.5907	13.6924	13.6171	13.6022	13.6239
Ampd2	-0.0391127	0.344676	10.2852	10.5529	10.4097	10.5198	10.4488	10.5746	10.6665	10.5951	10.5589	10.4605	10.5122
Dmtf1	0.0398408	0.344676	10.738	10.6785	10.7341	10.9469	10.8241	10.7496	10.8631	10.7173	10.5867	10.6867	10.7162
Nfix	-0.0403314	0.344676	11.7007	11.6805	11.7486	11.7552	11.6524	11.8746	11.8142	11.8631	11.7258	11.9246	11.7454
Sgsm3	-0.0398909	0.344676	10.5281	10.5422	10.5756	10.5964	10.5562	10.7403	10.6149	10.6309	10.7195	10.6801	10.629
Acbd5	0.040191	0.345922	11.4761	11.5084	11.4654	11.4225	11.5781	11.4054	11.387	11.4408	11.3026	11.3821	11.3568
Arhgef10l	-0.0347561	0.345922	9.65021	9.74488	9.88316	9.76733	9.78876	10.0433	9.86189	9.93098	9.91302	9.90891	9.80518
Slc2a1	-0.0274109	0.345922	11.4359	11.4779	11.7333	11.3371	11.4062	11.9362	11.1743	11.631	11.742	11.5169	11.7836
Cul9	-0.0396543	0.346895	10.5169	10.6517	10.6723	10.6789	10.5997	10.8072	10.7169	10.6957	10.7677	10.6935	10.707
Foxp4	-0.0316423	0.346895	9.17778	9.28591	9.31394	9.25687	9.09021	9.35528	9.19458	9.43107	9.35829	9.27779	9.28746
Sgk1	-0.0233944	0.346895	11.5748	11.3322	11.987	11.1336	11.4434	12.0356	10.7138	11.5458	12.1986	11.3808	11.8501
Sorl1	-0.0396101	0.346895	12.9088	12.7945	12.698	12.9023	12.7566	12.8946	12.9104	13.0308	12.7869	13.0051	12.8511
Tmem63a	-0.0359214	0.346895	10.0748	9.99265	9.92217	9.96333	9.89546	10.0855	9.98651	10.1182	10.0546	10.1692	10.1013
Ubald1	-0.0325441	0.346895	9.58273	9.56733	9.64462	9.67583	9.76875	9.99327	9.82791	9.80723	9.79845	9.92184	9.66818
Tubb4b	-0.0384784	0.347266	12.4487	12.4586	12.4949	12.5183	12.4744	12.5961	12.575	12.6082	12.5423	12.5605	12.5103
Gabpa	0.0370814	0.347873	10.2388	10.1878	10.1228	10.1916	10.2516	10.072	10.055	10.11	10.0327	10.0859	10.0628
Dnajb5	-0.0319506	0.348049	12.0038	11.6229	12.0324	11.7719	11.8148	12.2633	11.4514	11.9692	12.2414	11.8246	12.1906
Dph3	0.0377929	0.348049	10.2695	10.2049	10.1989	10.2608	10.2655	10.06	10.2258	10.1733	10.1183	10.1629	10.085
Zmiz2	-0.0397806	0.348068	11.9573	12.0753	12.1052	12.1707	12.131	12.3376	12.2199	12.1596	12.2269	12.1754	12.1507
Arhgef3	-0.0396611	0.349392	11.9042	11.7583	11.8315	11.7163	11.7012	11.9214	11.4486	11.8475	11.9469	11.8016	11.8832
Bcl9l	-0.0350947	0.349392	9.76311	9.77063	10.0475	9.88635	9.71853	10.0641	9.81352	9.9519	10.048	9.90432	9.947
Prelp	-0.0347707	0.349392	9.80161	9.86223	9.73686	9.79383	9.71618	9.95335	9.921	9.99168	9.69049	10.009	9.93867
Rpl35a	0.0395689	0.349589	11.032	11.0344	11.1242	11.0551	11.1194	10.9405	11.1088	10.9756	11.0106	10.9205	11.0142
Dusp14	-0.0392447	0.352981	10.949	10.6703	10.8446	10.8904	10.8856	11.1064	10.7848	10.9747	10.9931	10.9411	10.988
Psma1	0.0392644	0.354978	10.9225	10.9393	11.0058	11.0045	11.0347	10.8585	10.993	10.9118	10.932	10.8359	10.8382
Sgta	-0.0387129	0.356241	10.5281	10.6875	10.7316	10.6628	10.6382	10.8198	10.8026	10.7854	10.743	10.7533	10.6958
Glt8d1	0.028015	0.358417	9.11461	9.18991	9.26672	9.28801	9.33595	9.12704	9.3247	8.98311	9.15504	9.10026	9.11924
Rwdd1	0.0322446	0.36036	9.65252	9.60737	9.63555	9.67589	9.70681	9.51088	9.66369	9.48873	9.53951	9.55417	9.569
Morf4l1	0.037364	0.362995	13.094	13.0631	13.0301	13.0592	13.1607	13.0122	13.0535	12.9864	13.0242	13.027	13.0101
Txnrd1	-0.0388465	0.362995	11.0387	10.936	11.0052	10.9794	11.0048	11.16	10.9129	11.0656	11.2066	11.0426	11.089
Cbx6	-0.0364584	0.364741	13.2934	13.2398	13.311	13.3256	13.3173	13.4234	13.4285	13.4105	13.332	13.3755	13.3879
Ckb	-0.0360425	0.364741	13.1155	13.1125	13.281	13.3937	13.2844	13.5533	13.486	13.4678	13.4767	13.4004	13.2558
Gba	0.0365501	0.364741	10.3759	10.2172	10.382	10.324	10.2925	10.1933	10.2277	10.2654	10.1274	10.2524	10.2198
Kif16b	0.0334594	0.364741	9.6767	9.64047	9.71243	9.69596	9.67528	9.48967	9.63852	9.56166	9.59518	9.49613	9.59982
P4htm	-0.0373993	0.364741	10.3282	10.4629	10.4448	10.4956	10.4091	10.6168	10.4377	10.5518	10.5988	10.4996	10.4151
Ptprf	-0.0382657	0.364741	10.7689	10.9874	10.9124	10.9826	10.8285	11.032	10.8362	10.9932	11.1141	10.9192	10.8318
Dcn	-0.0318674	0.365461	9.86795	9.94757	9.99109	9.84404	9.80379	10.0806	9.94669	10.1267	9.88285	10.0972	9.97663
Myo1d	-0.0320573	0.365461	9.58676	9.52132	9.5119	9.49542	9.49866	9.68898	9.67368	9.66215	9.56559	9.69268	9.77456
Acot9	0.0326083	0.36593	9.7113	9.7254	9.6959	9.73526	9.80571	9.61786	9.72169	9.53251	9.57082	9.72582	9.57555
Igfbp2	-0.0267802	0.36593	9.01483	9.1617	9.11238	9.17496	9.16127	9.44438	9.32206	9.2068	9.18606	9.35379	9.27605
Mt2	-0.0346913	0.36593	10.1981	10.5004	10.4764	10.0097	10.3008	10.4345	9.98593	10.2476	10.6083	10.3339	10.2688
Fzr1	-0.0369788	0.366862	10.2345	10.2714	10.3381	10.3672	10.3053	10.5175	10.4329	10.3942	10.4504	10.4572	10.3656
Hrh1	-0.0329693	0.366862	9.7373	9.72784	9.83441	9.82737	9.80129	10.0142	9.96298	9.94976	9.90234	9.95196	9.87662
Igfbp4	-0.0372645	0.366862	10.6322	10.5825	10.5532	10.6338	10.7002	10.7612	10.9709	10.7747	10.7104	10.9093	10.679
Orc4	0.0373698	0.366862	10.6288	10.6062	10.5884	10.6983	10.7065	10.5249	10.5745	10.5491	10.586	10.4804	10.5045
Tsc22d1	-0.0379282	0.366862	12.7273	12.6532	12.7853	12.7143	12.7891	12.9355	12.6871	12.823	12.8771	12.7968	12.7647
Apln	0.0351489	0.36719	10.2298	9.9092	10.047	10.2315	10.2486	10.0747	10.2246	10.2321	9.86733	9.9946	10.1079
Ntrk2	-0.0369911	0.36719	14.4048	14.4222	14.4003	14.4372	14.4843	14.6054	14.5547	14.5584	14.3789	14.5335	14.5244
Tgm2	-0.0294529	0.36719	9.37877	9.39308	9.33382	9.46056	9.38327	9.64341	9.54406	9.46295	9.4548	9.56182	9.62863
Anks1	-0.0347793	0.368063	9.84932	9.87842	9.91936	9.85203	9.77987	10.0252	9.73619	9.93131	10.0367	9.89486	9.97196
Cacna1b	-0.0381276	0.368063	11.736	11.8276	11.7364	11.8032	11.6199	11.7856	11.7279	11.8186	11.8473	11.8183	11.7882
Jade2	-0.0382292	0.368063	11.6948	11.5579	11.7729	11.6028	11.5221	11.7556	11.4579	11.6292	11.9207	11.6374	11.8026
Pacsin1	-0.036842	0.368063	13.242	13.2772	13.2815	13.3433	13.2471	13.39	13.3817	13.3767	13.3156	13.3948	13.3048
Rusc2	-0.0382184	0.368063	11.2496	11.2777	11.3764	11.3984	11.2186	11.4923	11.3003	11.4444	11.3896	11.435	11.3006
AI837181	-0.0339545	0.3704	9.7809	9.86285	9.97738	9.89456	9.85929	10.0954	9.97907	10.0307	10.0163	10.0602	9.8689
Dnm1l	0.0362953	0.371479	13.0809	13.0788	13.0434	13.0898	13.0633	12.9765	13.0278	13.0348	12.949	13.0359	12.9756
Katnb1	-0.0357641	0.371479	9.96294	10.077	10.0314	10.0734	9.99381	10.1834	10.0918	10.1369	10.1605	10.1552	10.0537
Bckdha	-0.0325245	0.371785	9.6373	9.78541	9.70995	9.85063	9.77207	9.99031	9.88481	9.84399	9.91984	9.86358	9.8232
Cox7b	0.0374032	0.371785	11.1811	11.179	11.1364	11.2565	11.3178	11.1049	11.2338	11.0486	11.1682	11.1666	11.0323
Tnks1bp1	-0.0377555	0.371785	11.3077	11.3468	11.4712	11.4047	11.2588	11.5842	11.2334	11.4147	11.4651	11.4597	11.4181
Zmynd8	-0.037923	0.371785	11.4264	11.3909	11.4377	11.5089	11.4804	11.7127	11.3782	11.5269	11.5881	11.563	11.4717
Arhgdia	-0.0372291	0.37294	12.3498	12.3427	12.391	12.4046	12.4057	12.5485	12.482	12.4541	12.4298	12.4618	12.4877
Cops9	0.0314476	0.375117	9.84324	9.91818	9.8649	9.95062	10.0225	9.813	9.92425	9.70648	9.78856	9.88034	9.70814
Ehmt2	-0.037813	0.37544	11.4984	11.5923	11.7019	11.6608	11.6035	11.8015	11.6714	11.6769	11.8073	11.7088	11.6031
Eef1a2	-0.0367565	0.375487	14.075	14.1411	14.1585	14.1844	14.0839	14.2454	14.256	14.2658	14.1159	14.2495	14.1607
Rplp2	-0.0290603	0.375487	9.41316	9.59436	9.70333	9.67197	9.6847	9.91781	9.78256	9.76791	9.88781	9.65424	9.66536
Alas1	-0.0367425	0.377555	10.3421	10.4154	10.4266	10.3868	10.3072	10.5053	10.4167	10.4855	10.4636	10.4702	10.4689
Nptx2	-0.0236087	0.377555	10.3372	9.86711	10.0579	10.3668	10.4235	10.8101	10.4084	10.4353	10.46	10.3872	10.6596
Ntsr2	0.036553	0.377555	10.5209	10.5265	10.5211	10.6002	10.6356	10.5068	10.4701	10.4532	10.4271	10.4411	10.4205
Lrrc47	-0.0364082	0.377818	10.4077	10.5215	10.3913	10.3763	10.4365	10.52	10.4803	10.5466	10.5394	10.505	10.4926
Ndufaf7	0.0348044	0.377818	10.2047	10.1555	10.2262	10.1151	10.2971	10.0765	10.1354	10.0664	10.1187	10.1109	10.0648
Rpl8	-0.037297	0.377818	11.7135	11.7088	11.7508	11.7514	11.7244	11.8236	11.9001	11.8682	11.7916	11.7999	11.8321
Phf2	-0.0366924	0.377818	10.478	10.5294	10.4503	10.5501	10.4661	10.67	10.5366	10.5689	10.5605	10.6346	10.5889
Tyro3	-0.0375365	0.377818	12.2834	12.3292	12.4121	12.4456	12.3337	12.5433	12.4856	12.4218	12.4603	12.4996	12.4128
Cacnb1	-0.0374889	0.379066	11.5742	11.4132	11.677	11.6259	11.489	11.7438	11.5055	11.6623	11.7208	11.653	11.6002
Clu	0.0353622	0.379066	14.2732	14.1286	14.2265	14.1908	14.2763	14.2453	14.0952	14.1647	14.0716	14.1762	14.2132
Yipf2	0.0289865	0.379567	9.21419	9.34372	9.25341	9.29605	9.30609	9.09253	9.23609	9.13382	9.14735	9.18258	9.06137
Ndufa13	-0.0359451	0.385923	10.3602	10.304	10.3956	10.5327	10.4563	10.6396	10.5596	10.6397	10.5444	10.4898	10.4354
Nol7	0.0284321	0.386045	9.34988	9.49333	9.44216	9.38828	9.51263	9.30953	9.36705	9.24355	9.27749	9.32973	9.26377
Diras1	-0.0370409	0.388854	11.2507	11.2716	11.33	11.2545	11.194	11.3729	11.3516	11.383	11.2997	11.3623	11.3904
Dynlt3	0.0369957	0.388854	12.2082	12.255	12.1679	12.217	12.2933	12.1319	12.164	12.1328	12.1372	12.1867	12.0579
Egln2	-0.0334853	0.388854	9.88593	9.8419	10.0409	9.95718	9.88119	10.1742	9.87961	10.1085	10.0434	10.0095	9.97647
Gsn	-0.0343633	0.388854	10.4442	10.34	10.434	10.3611	10.2452	10.472	10.4573	10.5141	10.4457	10.5835	10.5165
Arhgap39	-0.0343499	0.390702	10.5642	10.5208	10.642	10.7225	10.6045	10.9366	10.5229	10.6671	10.8117	10.7528	10.6463
Padi2	0.0342716	0.390702	10.4302	10.3236	10.4354	10.3859	10.2766	10.2373	10.1235	10.1816	10.2506	10.26	10.3196
Slc16a2	-0.035537	0.391967	10.3752	10.3588	10.3985	10.3657	10.2906	10.4777	10.4599	10.4201	10.4758	10.5317	10.4924
Usp45	0.0368108	0.391967	11.1762	11.0347	11.049	11.1916	11.1347	11.0025	11.0459	11.0864	11.0296	11.0435	10.979
Actg1	-0.0361302	0.392748	13.5354	13.5631	13.542	13.53	13.4903	13.5854	13.5448	13.5713	13.6876	13.6705	13.5128
Acap3	-0.0365392	0.392764	11.0677	10.926	11.2541	11.1366	11.1321	11.3734	11.1403	11.1526	11.3408	11.2074	11.1934
Angel2	0.0361372	0.392764	10.6129	10.5533	10.6827	10.5343	10.6489	10.5205	10.4616	10.4657	10.5424	10.4984	10.5168
Dapk1	-0.0367329	0.393348	11.9698	11.9191	11.9043	11.9647	11.9312	12.1114	11.9217	11.9734	12.0238	12.1327	11.9778
Fxyd6	-0.0367372	0.393348	11.2164	11.3904	11.2584	11.2608	11.2381	11.3071	11.3989	11.3824	11.3356	11.3463	11.3165
Nlgn3	-0.0366477	0.393348	11.1397	11.1233	11.1887	11.1475	11.0121	11.2021	11.1465	11.2443	11.2239	11.1918	11.2368
Sf1	-0.036622	0.393348	11.591	11.4654	11.5313	11.5799	11.6095	11.7443	11.672	11.6197	11.6306	11.6733	11.7146
Tmem104	-0.0290637	0.393645	9.53516	9.53836	9.65589	9.58814	9.45351	9.76602	9.52253	9.69864	9.67516	9.59429	9.74446
Agap2	-0.0359491	0.395647	13.7599	13.8127	13.8844	13.8941	13.8612	14.0197	13.9281	13.9306	13.9272	13.8788	13.906
Hspa5	-0.0363978	0.395647	13.6198	12.9729	13.3753	13.6025	13.6117	13.8983	13.5396	13.6835	13.3921	13.6373	13.6397
Kidins220	-0.0343744	0.398027	13.4375	13.4008	13.3361	13.4235	13.4036	13.4742	13.4914	13.5387	13.3857	13.4749	13.4796
Ttc9b	-0.0310267	0.398269	9.46107	9.62166	9.65599	9.65101	9.52036	9.74153	9.71859	9.69578	9.75186	9.68071	9.63462
Dgcr2	-0.0363624	0.401317	11.9697	12.0075	12.017	11.9227	11.8244	12.0299	11.9084	11.9773	12.0238	12.0904	12.0546
Mapk8ip3	-0.0345872	0.401317	13.5992	13.6458	13.5996	13.6584	13.6342	13.7515	13.6942	13.6817	13.6457	13.719	13.6873
Pclo	0.0350976	0.402412	13.629	13.6088	13.5508	13.6675	13.6304	13.5331	13.5584	13.5436	13.5511	13.4917	13.5895
Cox5a	0.0342273	0.402538	10.363	10.4094	10.319	10.3967	10.5064	10.3033	10.4173	10.208	10.2788	10.3539	10.2842
D430042O09Rik	0.0340501	0.402538	10.0834	10.0238	10.1729	10.1637	10.0814	9.98214	10.0259	10.0207	10.0433	9.97505	9.96318
Prag1	-0.030508	0.402538	9.94904	9.89746	10.1534	10.2	9.94802	10.3312	10.0145	10.14	10.2879	10.186	10.0279
Pum2	0.0355225	0.402538	13.0238	12.9594	12.921	12.9662	13.0874	12.9365	12.9386	12.9551	12.884	12.8893	12.9439
Wwp1	0.0361503	0.402538	11.2287	11.2206	11.1893	11.1514	11.2402	11.0731	11.1189	11.1605	11.0543	11.0806	11.1302
3830406C13Rik	0.0303595	0.402908	9.91827	9.92975	9.85603	9.831	9.89682	9.62236	9.75034	9.84839	9.77986	9.68701	9.70166
Aldoc	0.0358346	0.402908	14.4287	14.4023	14.5672	14.4417	14.5776	14.5096	14.4054	14.369	14.3849	14.3539	14.4546
Ankrd34a	-0.0348194	0.402908	10.3291	10.2038	10.3287	10.3206	10.2157	10.4103	10.3439	10.4611	10.3866	10.4137	10.363
Atp6v1g2	-0.0343635	0.402908	13.2065	13.2257	13.261	13.2424	13.2506	13.3445	13.3099	13.2804	13.331	13.3116	13.2871
Clip3	-0.0354429	0.402908	13.4684	13.4872	13.5196	13.474	13.4071	13.5496	13.5714	13.5739	13.4876	13.6279	13.5244
Jun	-0.0268743	0.402908	9.57865	9.52087	9.55451	9.45067	9.48236	9.68122	9.45124	9.85953	9.61548	9.46423	9.7103
Phka1	0.0330327	0.402908	10.0271	9.92357	9.97494	10.0554	10.0868	9.90462	9.98682	9.98252	9.89601	9.87463	9.88409
Samd4b	-0.0352357	0.402908	10.8709	10.6566	10.8719	10.8906	10.8893	11.1275	10.8473	10.922	11.0051	10.8876	11.0353
Tspan3	0.0348241	0.402908	12.5982	12.5807	12.5383	12.5908	12.6284	12.5195	12.5907	12.5142	12.475	12.5486	12.5492
Pik3r2	-0.035397	0.405333	10.7387	10.8688	10.9886	10.9018	10.7698	11.005	10.905	10.9726	10.9797	10.8868	10.91
Klhdc8a	0.0289868	0.405451	9.42628	9.67591	9.42654	9.6318	9.53667	9.3948	9.48397	9.34895	9.31085	9.41896	9.37876
Stum	-0.034557	0.405451	13.1004	13.0631	13.1032	13.1257	13.1202	13.25	13.1108	13.17	13.1722	13.1483	13.1815
Vgf	-0.031304	0.405451	10.0186	9.95705	10.1906	10.2563	10.1324	10.3986	10.0923	10.3826	10.4081	10.1207	10.0337
Atg9a	-0.035451	0.40555	11.8089	11.7414	11.8293	11.8899	11.7671	11.9546	11.8999	11.886	11.8876	11.9255	11.9039
Bcap31	0.0350458	0.40555	10.7324	10.6834	10.7132	10.7292	10.7802	10.6514	10.7084	10.6442	10.5704	10.6478	10.6689
Cdc25b	0.0272948	0.40555	9.26735	9.21558	9.39154	9.34152	9.29323	9.18301	9.13777	9.05922	9.29495	9.08767	9.22628
Etv5	-0.0357626	0.40555	12.1907	11.9348	12.0932	12.2623	12.1132	12.3095	12.2528	12.2493	12.2334	12.324	12.18
Fgfr1op2	0.0357327	0.40555	11.7116	11.7112	11.7109	11.7623	11.816	11.6722	11.6826	11.6979	11.664	11.6046	11.6154
Grin1	-0.0351259	0.40555	13.2748	13.288	13.3184	13.2961	13.1632	13.2986	13.3337	13.32	13.3853	13.401	13.3114
Hprt	0.0354721	0.40555	11.763	11.7465	11.7113	11.772	11.8559	11.6368	11.7572	11.6652	11.7304	11.7456	11.5494
Klhdc8b	-0.0273572	0.40555	9.27728	9.32206	9.34488	9.21159	9.26885	9.44245	9.21091	9.37743	9.51004	9.29825	9.42237
Lrrn2	-0.0342651	0.40555	10.9135	10.9426	11.0728	11.125	10.9558	11.265	11.0936	11.0678	11.1308	11.1859	11.0578
Mamld1	-0.0312685	0.40555	10.1621	10.0307	10.0415	10.114	10.1593	10.4136	10.0038	10.1205	10.2425	10.1876	10.3361
Rit2	0.0355629	0.40555	11.2947	11.289	11.2557	11.2843	11.266	11.1194	11.2473	11.1803	11.1954	11.2139	11.1856
Slc25a22	-0.0355539	0.40555	12.2276	12.2896	12.3403	12.3487	12.2404	12.4529	12.2847	12.3459	12.3751	12.3683	12.3304
Zer1	-0.0351977	0.40555	12.165	12.1589	12.2109	12.2778	12.1411	12.3147	12.2861	12.2764	12.2601	12.2871	12.2599
Zfp651	-0.0344572	0.40555	10.8509	10.7746	10.9676	10.8393	10.8894	11.1583	10.7823	10.9279	10.9864	10.9194	11.0307
Zwint	-0.0338423	0.40555	14.5795	14.5819	14.566	14.5912	14.573	14.6328	14.6395	14.5995	14.7245	14.6575	14.6158
Zyx	-0.0325142	0.40555	9.82197	9.86503	9.84589	9.86087	9.79507	9.9953	9.9713	9.89602	9.92896	9.94206	10.0604
Mmab	0.0323462	0.405881	10.0881	10.1096	10.1634	10.0882	10.0133	9.89462	9.97845	9.94453	9.99509	9.96839	9.99841
9330102E08Rik	0.0341472	0.409148	10.3874	10.4265	10.3725	10.3627	10.4572	10.3217	10.3229	10.2636	10.2114	10.3109	10.3466
Sptbn2	-0.0350579	0.40973	14.3284	14.3395	14.4128	14.4838	14.4439	14.613	14.5492	14.5587	14.4154	14.4414	14.4936
Trim46	-0.034803	0.40973	10.5267	10.4688	10.6133	10.648	10.5298	10.7608	10.5915	10.7	10.6864	10.6176	10.628
Acot7	-0.0352989	0.411254	12.1409	12.2313	12.1861	12.3306	12.1711	12.369	12.3086	12.3026	12.259	12.3383	12.2327
Atp5l	0.0339338	0.411254	10.47	10.5283	10.5232	10.447	10.6031	10.3921	10.4822	10.3535	10.4582	10.3891	10.4169
Cox10	-0.0298049	0.411254	9.60565	9.69213	9.65174	9.66519	9.64971	9.85014	9.72046	9.74312	9.75254	9.80046	9.73819
Fscn1	-0.0352147	0.411254	11.2035	11.1405	11.2581	11.3273	11.2443	11.4338	11.4172	11.3952	11.2692	11.3328	11.3517
Ppp2r1b	-0.0263103	0.411254	9.55766	9.40868	9.58346	9.37285	9.4467	9.66875	9.32006	9.58994	9.69916	9.50287	9.66856
Zfc3h1	0.0321356	0.411254	10.3296	10.2617	10.321	10.5383	10.5445	10.402	10.4117	10.223	10.3176	10.2448	10.2934
Zfhx2	-0.0339039	0.411254	10.4674	10.114	10.5992	10.4485	10.3714	10.7004	10.1994	10.5375	10.6726	10.4262	10.4891
Dyrk2	-0.0278346	0.411343	9.48735	9.34328	9.40795	9.33269	9.32714	9.53134	9.22807	9.51363	9.5904	9.41741	9.54528
Gatb	0.0273089	0.411343	9.56376	9.44064	9.50053	9.4542	9.49933	9.28212	9.37467	9.3906	9.40448	9.34889	9.38222
Pkig	-0.0306576	0.411343	9.80831	9.87784	9.93794	9.92013	9.98411	10.1641	10.0169	10.0306	10.0869	10.0325	9.93192
Ergic2	0.0340296	0.415694	10.6269	10.656	10.5975	10.6467	10.7172	10.5408	10.606	10.6083	10.4888	10.5507	10.4933
Mtcl1	-0.0348845	0.415694	11.2314	11.0403	11.2538	11.1793	11.0632	11.3211	10.9333	11.262	11.3421	11.2673	11.1387
Rufy2	0.0343503	0.418058	10.5985	10.6656	10.7715	10.6661	10.6725	10.5688	10.5063	10.5541	10.6678	10.4758	10.5282
Kdm5c	-0.0348135	0.418343	11.323	11.2919	11.3594	11.3012	11.2725	11.4331	11.2354	11.4529	11.4105	11.3499	11.3445
Klhl13	0.0308109	0.418343	10.8304	10.6826	10.6207	10.7451	10.7029	10.4131	10.7314	10.5556	10.6917	10.581	10.6751
Ptprs	-0.0326307	0.418343	12.577	12.7591	12.8601	12.8563	12.6702	12.9893	12.8194	12.8579	12.9304	12.8417	12.7733
Thra	-0.0339782	0.418343	13.3857	13.4292	13.4438	13.4335	13.4573	13.5658	13.4722	13.4667	13.5247	13.4596	13.5128
Uqcrh	0.0348385	0.418343	11.5079	11.5247	11.4808	11.4836	11.5501	11.3691	11.581	11.4579	11.3724	11.4386	11.4618
Zfp317	0.0326334	0.418343	10.2451	10.2925	10.2827	10.3005	10.2428	10.0999	10.1954	10.1809	10.1574	10.0539	10.2186
Srf	-0.0306879	0.418344	10.5114	10.3087	10.501	10.4182	10.4737	10.7093	10.2423	10.5624	10.7314	10.3531	10.6617
Plxna4	-0.0344753	0.41966	12.0757	12.0483	12.0159	12.0455	12.0343	12.1801	11.955	12.1243	12.1022	12.0603	12.1476
Cep170b	-0.0345485	0.420361	12.074	12.1068	12.2806	12.292	12.1919	12.4504	12.235	12.3417	12.3029	12.2446	12.198
Rpl41	0.0340427	0.420361	10.8403	11.0584	11.0172	10.9891	11.0126	10.8135	11.0181	10.7876	11.0006	10.8033	10.8601
Dok5	-0.0285892	0.421021	9.61677	9.60569	9.64019	9.53896	9.59654	9.77719	9.65287	9.73065	9.67615	9.76205	9.72064
Abhd8	-0.0248241	0.421379	10.5349	10.5677	10.8081	10.8414	10.7291	11.1068	10.9438	11.0481	10.9008	10.8147	10.7888
Gpr137	-0.0318843	0.421379	9.96472	10.0276	10.1663	10.1278	10.0689	10.3006	10.2642	10.2032	10.1675	10.169	10.1973
Fbxo21	-0.0344243	0.422971	11.891	11.9652	11.9533	11.9168	11.8375	11.9754	11.8978	11.9356	12.0472	12.0001	11.9451
Uba1	-0.0335614	0.422971	13.3393	13.3765	13.2954	13.3457	13.2896	13.398	13.3497	13.3831	13.3676	13.4546	13.3555
Wdr12	0.0321899	0.422971	10.2071	10.2058	10.3146	10.311	10.3126	10.1743	10.2734	10.1519	10.2066	10.1696	10.1233
Armcx4	-0.0344669	0.424077	11.7949	11.9706	11.8805	11.7766	11.7083	11.8731	11.8226	11.905	11.835	11.899	11.9345
Dync1h1	-0.0339581	0.424103	14.4773	14.4643	14.5351	14.4819	14.3455	14.5423	14.4509	14.4995	14.5242	14.5471	14.5816
B3gnt2	0.0299439	0.42489	10.5183	10.3013	10.3207	10.1892	10.4232	10.1582	10.1229	10.1626	10.304	10.268	10.2826
Ercc6l2	0.0302657	0.42489	9.72052	9.84115	9.72034	9.70626	9.75132	9.49878	9.75991	9.6594	9.6142	9.58723	9.64688
Gnai2	-0.0342202	0.42489	11.771	11.7497	11.7473	11.7551	11.7645	11.8595	11.845	11.7895	11.8591	11.8448	11.881
Kndc1	-0.0343226	0.42489	11.5215	11.4823	11.6321	11.6414	11.4516	11.6988	11.5819	11.6238	11.6612	11.6592	11.6116
Mef2d	-0.0340206	0.42489	12.6822	12.679	12.7335	12.7054	12.6556	12.8079	12.7061	12.6621	12.8358	12.7861	12.7897
Ndrg2	0.0339467	0.42489	14.0655	13.9757	14.0377	13.9959	14.1818	14.0414	14.0336	14.0381	13.91	13.9529	14.0187
Pcdhgc5	-0.0341645	0.42489	12.1485	12.1074	12.0257	12.1475	12.0574	12.1762	12.2106	12.1646	12.1273	12.2229	12.2409
Por	-0.0319966	0.42489	10.6843	10.725	10.9101	10.8102	10.7231	11.0456	10.7117	10.8009	10.9442	10.9264	10.8013
Scube1	-0.0341207	0.42489	10.7603	10.9071	10.6816	10.8858	10.799	10.9614	10.8228	10.9266	10.813	10.7999	10.9316
Srsf4	-0.0288354	0.42489	9.50088	9.51136	9.44731	9.65837	9.52517	9.74881	9.595	9.74707	9.58575	9.61879	9.58214
Ccdc97	-0.0327588	0.424897	10.1227	10.1597	10.0491	10.1841	10.1209	10.2438	10.3349	10.2507	10.1607	10.2746	10.2538
Gm37013	-0.0276094	0.424897	9.60849	9.70393	9.59667	9.55493	9.48382	9.66533	9.69323	9.73468	9.62042	9.69665	9.80505
Mapk8ip2	-0.0340989	0.425482	12.3064	12.378	12.4177	12.4339	12.3892	12.5258	12.4922	12.4817	12.4777	12.4829	12.3829
Mast1	-0.033785	0.425722	10.7548	10.9288	11.0148	10.9533	10.7973	10.9901	11.0244	10.9399	11.0688	10.9788	10.9125
Tmem8b	-0.0341519	0.426621	11.2585	11.3068	11.322	11.3071	11.2474	11.3996	11.3201	11.3849	11.3596	11.3356	11.3676
Bpgm	0.0333385	0.426689	10.6999	10.6002	10.6491	10.6466	10.7542	10.5709	10.682	10.5828	10.5762	10.6172	10.5858
Fpgt	0.0316526	0.42742	10.1869	10.1682	10.0257	10.2814	10.2008	10.0578	10.1914	10.1583	9.92951	10.1151	10.0449
Mta3	-0.0322949	0.42742	10.2238	10.1708	10.1937	10.2676	10.2487	10.4092	10.3047	10.433	10.2853	10.3678	10.2303
Pip5k1c	-0.0334275	0.42742	13.262	13.236	13.3435	13.3407	13.2794	13.4524	13.3582	13.3563	13.3521	13.3977	13.3527
Racgap1	0.0264529	0.42742	9.37515	9.41883	9.44318	9.35299	9.4519	9.25612	9.32753	9.22148	9.32806	9.31189	9.2624
Rrm1	0.0298231	0.42742	9.89788	9.94732	9.94082	9.92037	9.99158	9.82578	9.86412	9.83346	9.789	9.76113	9.85603
Rrp12	-0.032287	0.42742	10.2704	10.3368	10.2688	10.321	10.1506	10.355	10.2393	10.3708	10.3804	10.3672	10.3282
Wdr17	0.0323865	0.42742	10.3188	10.3568	10.3302	10.3485	10.3093	10.1662	10.2434	10.1852	10.2728	10.2211	10.217
Kat6a	-0.0339422	0.428619	11.6278	11.5943	11.573	11.5247	11.4842	11.6391	11.4758	11.6339	11.6414	11.6225	11.6916
Hsd11b1	0.0259601	0.428851	9.51086	9.39137	9.50686	9.41053	9.46574	9.27545	9.36215	9.36596	9.33948	9.39355	9.2936
Lars	0.0331447	0.428851	10.5806	10.8135	10.6505	10.5715	10.5927	10.4015	10.5671	10.5087	10.5318	10.5085	10.5216
Mtif2	0.0285184	0.428851	9.63431	9.607	9.64469	9.64071	9.77416	9.60176	9.63078	9.54814	9.4779	9.60562	9.51073
Trp53	-0.024481	0.429909	9.25222	9.24022	9.41992	9.30423	9.13304	9.45915	9.28643	9.3875	9.41157	9.3602	9.46541
Zswim1	-0.0277293	0.429909	9.45116	9.55168	9.60071	9.60429	9.40811	9.68952	9.56472	9.6152	9.66552	9.64281	9.60028
Apod	-0.028606	0.43237	12.0339	11.9657	11.8749	11.9101	11.7802	12.0382	12.1047	12.0957	11.9011	12.2072	12.2002
Nfic	-0.0334615	0.43237	10.9219	10.907	11.0317	10.9692	10.9977	11.1652	11.0692	11.072	11.0524	11.074	11.0472
Nptxr	-0.0337103	0.43237	12.9839	13.0454	13.1311	13.0039	12.9781	13.1951	12.9925	13.079	13.0662	13.0593	13.1728
Ip6k1	-0.0332425	0.434428	12.7471	12.795	12.8228	12.8369	12.7941	12.9238	12.8645	12.8265	12.9105	12.8705	12.8518
Abl2	-0.0335558	0.434448	11.7872	11.8268	11.7178	11.6508	11.7095	11.797	11.5892	11.76	11.9213	11.7291	11.8555
Dner	-0.0332043	0.434448	12.4265	12.6355	12.4808	12.4948	12.4831	12.5763	12.5769	12.535	12.5161	12.5449	12.5897
Rufy1	-0.0294604	0.43668	9.90607	9.93556	9.84692	9.92382	9.89354	9.96857	9.99927	10.0544	10.1223	9.96697	9.94913
Cdh9	0.0250963	0.437028	9.44051	9.33705	9.41838	9.35417	9.47153	9.21462	9.50026	9.35646	9.20085	9.2277	9.41788
Fut8	0.032793	0.437028	10.8388	10.846	10.7642	10.8355	10.8856	10.7212	10.8206	10.8189	10.6233	10.7959	10.6825
Lpar1	-0.0292826	0.437028	10.1781	10.0172	9.80132	10.0497	10.0418	10.1518	10.1914	10.145	10.0199	10.2138	10.2918
Mrpl13	0.0269209	0.437028	9.49	9.40529	9.43893	9.47961	9.51962	9.35766	9.45551	9.3364	9.31143	9.42056	9.37291
Pde4a	-0.0333194	0.437028	11.3794	11.5193	11.5098	11.5812	11.4517	11.6297	11.5858	11.5464	11.6231	11.522	11.5534
Pmvk	-0.0304602	0.437028	9.93412	9.93849	9.97768	10.0282	9.9416	10.1317	10.0629	10.0808	10.0931	10.0733	10.0474
Ppp6r2	-0.0333372	0.437028	10.8487	10.9984	10.9801	10.9282	10.855	10.996	11.0108	10.9982	11.0114	10.9999	10.977
Bscl2	-0.0323146	0.438839	10.5645	10.5655	10.6913	10.5743	10.6095	10.7793	10.6871	10.71	10.7057	10.6401	10.7624
Cd151	-0.0278898	0.438839	9.62974	9.68307	9.62666	9.6157	9.57016	9.80919	9.57734	9.64992	9.72025	9.80001	9.73704
Khsrp	-0.0325142	0.438839	10.8219	10.8323	10.8594	10.8994	10.8767	11.0865	10.8827	10.9528	10.9251	11.0079	10.8944
Trnp1	0.0328388	0.438839	11.0628	10.9443	10.9501	11.0105	11.0978	10.9084	10.9721	10.9666	10.9321	10.9306	10.8989
Akap8l	0.0295509	0.441161	10.4735	10.353	10.7298	10.6657	10.5257	10.5469	10.3883	10.2868	10.5596	10.3355	10.5136
Ankrd52	-0.0323528	0.441161	11.1118	10.9487	10.9888	11.0626	10.977	11.1636	10.8788	11.1087	11.2114	11.0121	11.163
Ap1s2	0.0318596	0.441161	10.6013	10.7107	10.621	10.673	10.6932	10.5199	10.6004	10.4983	10.6069	10.5145	10.545
Atp5j2	0.0325279	0.441161	11.0138	11.076	11.0853	11.1126	11.1126	10.9797	11.0893	10.9472	11.0077	10.9164	11.0412
Cd9	-0.0294519	0.441161	10.0437	9.90027	9.80912	9.88244	9.92935	10.0323	10.032	10.0692	9.95199	10.0713	10.1266
Cwc25	-0.0238462	0.441161	9.49659	9.49303	9.55079	9.3898	9.42259	9.60157	9.42809	9.75516	9.61421	9.39074	9.67175
Ift80	0.0304791	0.441161	10.1787	10.058	10.0116	10.1494	10.1942	9.95199	10.2222	10.1016	9.96441	10.0358	10.05
Kif5c	0.0321802	0.441161	15.2583	15.1907	15.2296	15.1817	15.247	15.1681	15.1564	15.2149	15.0725	15.1483	15.2037
L3mbtl3	-0.0292359	0.441161	9.76605	9.8227	9.75766	9.83316	9.84922	10.029	9.97304	9.94132	9.79931	9.90409	9.99674
Mfsd8	0.0278536	0.441161	9.8251	9.79979	9.69455	9.83657	9.88553	9.68113	9.76847	9.70067	9.662	9.73816	9.66028
Mgat5	-0.0316907	0.441161	10.3593	10.4163	10.2558	10.3705	10.2839	10.4026	10.4489	10.5266	10.3265	10.4433	10.4305
Mib2	-0.0300928	0.441161	10.2417	10.3712	10.5252	10.5201	10.3407	10.6317	10.5419	10.4657	10.5757	10.4728	10.4956
Mid1ip1	-0.0308009	0.441161	10.1997	10.3491	10.4344	10.4144	10.3234	10.5228	10.5402	10.4797	10.4638	10.4649	10.3563
Ndn	-0.0248804	0.441161	10.33	11.1093	9.94338	10.7459	10.4648	10.794	10.2715	10.7837	10.2582	10.5465	10.476
Osbpl9	0.031761	0.441161	10.5603	10.5257	10.5135	10.5463	10.5335	10.387	10.4383	10.4635	10.4465	10.4391	10.4055
Pdcd10	0.0313188	0.441161	10.3713	10.3667	10.4163	10.3405	10.5146	10.3155	10.4158	10.2811	10.3068	10.3281	10.2962
Rasal1	-0.0304254	0.441161	10.2737	10.3176	10.5084	10.4876	10.3399	10.6218	10.4114	10.4984	10.5896	10.5149	10.3425
Slc36a1	-0.0331943	0.441161	11.6711	11.498	11.6125	11.5852	11.5199	11.672	11.4747	11.6886	11.7475	11.6476	11.6273
Slc39a6	-0.0324585	0.441161	10.7334	10.9132	10.8166	10.6603	10.7198	10.8615	10.7057	10.795	10.8272	10.8305	10.8792
Spen	-0.0321004	0.441161	11.2613	11.0547	11.4228	11.1941	11.0618	11.3625	10.9639	11.2549	11.4942	11.1454	11.3774
Thoc1	0.0257089	0.441161	9.57597	9.62988	9.82402	9.70578	9.70585	9.62094	9.47453	9.37352	9.73258	9.49764	9.53811
Tpgs2	0.0327277	0.441161	10.9143	10.9202	10.8602	10.9198	10.9375	10.8164	10.8139	10.8157	10.7947	10.8011	10.8352
Zfp106	0.0325682	0.441161	13.4419	13.3487	13.3484	13.3841	13.451	13.3325	13.3992	13.3964	13.2496	13.3121	13.3971
Rbm12	-0.0284997	0.441665	10.1321	10.0169	10.0101	9.96426	9.92159	10.1435	9.81209	10.1473	10.1119	10.0709	10.163
Ttc28	-0.02509	0.443039	9.19901	9.34479	9.33873	9.22585	9.21829	9.43767	9.29893	9.35315	9.35859	9.43574	9.32222
Cfdp1	0.0319933	0.443179	10.7397	10.6997	10.7379	10.7871	10.8021	10.6911	10.8073	10.7377	10.5219	10.6859	10.6937
Utp6	0.031526	0.443179	10.7408	10.7135	10.7764	10.7379	10.7325	10.6403	10.6906	10.6982	10.5215	10.6996	10.6245
Orc5	0.028141	0.443592	9.8267	9.75023	9.83947	9.77407	9.82048	9.67565	9.73328	9.64812	9.69947	9.76631	9.69022
Ube2o	-0.0328024	0.443592	11.9793	12.0413	12.0979	12.0993	11.8894	12.1348	11.9497	12.0472	12.1626	12.1202	12.0334
Mmachc	0.0252842	0.444865	9.43497	9.48913	9.37889	9.39697	9.44351	9.25776	9.37063	9.30915	9.1944	9.40911	9.26891
Gse1	-0.0305729	0.446397	10.8003	10.5855	10.8784	10.8191	10.7381	11.0148	10.605	10.7445	11.1323	10.8017	10.8893
Spp1	-0.0229416	0.446601	9.41052	9.47423	9.26084	9.35078	9.32128	9.59801	9.42517	9.45417	9.24227	9.71966	9.51477
Psd	-0.0324035	0.449515	11.8431	11.857	12.0324	12.0131	12.0042	12.1697	12.0575	12.0524	12.1575	12.0074	11.9541
Tbce	0.0265397	0.449515	9.55207	9.59386	9.81019	9.67237	9.69762	9.60339	9.56206	9.43379	9.62516	9.44543	9.59639
Irgq	-0.0325647	0.450859	11.9073	11.8277	11.914	11.8914	11.8366	12.0254	11.7937	11.9963	11.9398	11.8737	11.9977
Nell2	-0.0314297	0.452495	13.8668	13.924	13.8504	13.8422	13.829	13.9199	13.9117	13.8994	13.8629	13.9785	13.9293
Atcay	-0.0318834	0.453253	12.6809	12.6743	12.7187	12.6972	12.6681	12.7451	12.8473	12.7854	12.7367	12.7911	12.7547
Denr	0.0310009	0.453387	10.4906	10.4729	10.4698	10.4547	10.4634	10.2895	10.3918	10.3374	10.4367	10.397	10.3357
Cplx2	-0.0301893	0.456183	15.1798	15.053	15.0889	15.1128	15.174	15.2385	15.1542	15.1623	15.18	15.1926	15.224
Pepd	-0.0273694	0.456183	9.57521	9.49441	9.56408	9.52448	9.51307	9.65024	9.69013	9.65177	9.67659	9.71887	9.65046
Ago2	-0.0317878	0.456523	11.4689	11.2838	11.3461	11.4681	11.422	11.6031	11.3423	11.4403	11.5796	11.4784	11.5128
Ankrd45	0.0322722	0.456523	11.5066	11.5067	11.3647	11.4808	11.5234	11.3455	11.5495	11.4171	11.3175	11.4467	11.4393
Asns	0.0319717	0.456523	11.6983	11.6499	11.6577	11.6007	11.6783	11.5213	11.5868	11.5769	11.5964	11.6113	11.5567
Azin1	-0.0321798	0.456523	12.5774	12.714	12.6021	12.5298	12.6146	12.6415	12.6103	12.7203	12.6918	12.6419	12.5985
Cd82	-0.0245729	0.456523	9.3352	9.25184	9.2222	9.34024	9.2738	9.42184	9.47773	9.48037	9.34424	9.45909	9.41329
Chpf2	-0.0265435	0.456523	9.46565	9.76212	9.6308	9.79412	9.5853	9.78705	9.88481	9.65607	9.87058	9.81298	9.66193
Copg2	0.0321875	0.456523	11.5631	11.5632	11.5321	11.5182	11.526	11.4162	11.4277	11.4386	11.4578	11.496	11.4335
Cyb5r3	-0.0316137	0.456523	10.786	10.7228	10.7998	10.775	10.7161	10.8839	10.7693	10.7883	10.9267	10.8933	10.8398
Eid1	0.0317939	0.456523	12.306	12.3777	12.3083	12.3174	12.2766	12.1745	12.2795	12.2476	12.2135	12.2707	12.2231
Emp2	-0.0283331	0.456523	9.65956	9.78367	9.61685	9.70986	9.65895	9.80429	9.76446	9.87279	9.68429	9.74221	9.79191
Git1	-0.0319299	0.456523	12.6254	12.5902	12.6714	12.7245	12.7878	12.9504	12.7607	12.8235	12.7453	12.7113	12.7751
Gpr176	-0.0254786	0.456523	9.40137	9.54459	9.44151	9.3951	9.37645	9.54855	9.42437	9.54809	9.51957	9.45689	9.57866
Hnrnpdl	0.0321655	0.456523	11.508	11.8353	11.6213	11.5491	11.5606	11.4103	11.5097	11.397	11.5823	11.5121	11.4875
Itih5	-0.03006	0.456523	10.5809	10.7583	10.7385	10.5752	10.4774	10.641	10.7427	10.7212	10.6969	10.7248	10.7669
Kmt2d	-0.03078	0.456523	11.2697	11.0663	11.3287	11.399	11.3039	11.5663	11.2435	11.3694	11.5443	11.2257	11.4457
Med25	-0.0293697	0.456523	9.88584	9.80371	9.98124	10.0138	9.8824	10.0606	9.99275	10.0888	10.1517	9.98488	9.90687
Nif3l1	0.0278717	0.456523	9.90366	9.78173	9.70088	9.8757	9.86787	9.68322	9.76188	9.79508	9.65313	9.74631	9.69858
Nsg2	-0.0309853	0.456523	14.0517	14.0664	14.0491	14.0809	14.0528	14.1208	14.1202	14.0825	14.1729	14.1297	14.1011
Pcdhga9	-0.0286977	0.456523	9.98497	10.0204	10.1438	9.93639	9.95273	10.1484	10.1004	10.1474	10.0707	10.1324	10.1479
Phgdh	-0.0314784	0.456523	10.6893	10.6809	10.6701	10.6424	10.7005	10.8244	10.6864	10.6767	10.8282	10.7659	10.8089
Ppp1r2	0.0319226	0.456523	12.2096	12.2325	12.1494	12.1455	12.2515	12.0875	12.1489	12.0454	12.163	12.1472	12.1385
Pvalb	0.0303073	0.456523	10.5169	10.4339	10.5265	10.4931	10.5744	10.4001	10.584	10.5032	10.3374	10.4141	10.4517
Rnf220	-0.0319945	0.456523	11.6395	11.6072	11.6474	11.6435	11.6241	11.7177	11.7635	11.718	11.7078	11.7368	11.7193
Sez6l	-0.0320149	0.456523	12.6955	12.7529	12.7714	12.8375	12.6973	12.8952	12.8872	12.8564	12.7462	12.9221	12.7813
Slit1	-0.0308015	0.456523	10.6314	10.5259	10.8086	10.7287	10.5761	10.8806	10.6804	10.7715	10.7725	10.8053	10.7208
Synpo	-0.0322008	0.456523	12.8779	12.7498	12.9817	12.8653	12.8551	13.1277	12.7055	12.8392	13.0001	12.9637	12.9662
Tmem178	-0.0312193	0.456523	10.6323	10.4615	10.5453	10.6284	10.6515	10.8004	10.7392	10.711	10.6248	10.7431	10.7245
Tppp3	-0.0244118	0.456523	9.2504	9.07032	9.33197	9.30595	9.29495	9.52941	9.25485	9.38509	9.52674	9.32992	9.32546
Tspan5	-0.0319067	0.456523	12.1219	12.1083	12.064	12.0858	12.1246	12.1699	12.2705	12.2409	12.1175	12.248	12.149
Ufc1	0.0307296	0.456523	10.5463	10.5792	10.5795	10.6069	10.6489	10.5019	10.5571	10.459	10.517	10.5176	10.4485
Ly6h	-0.0213986	0.457026	8.78909	8.83133	9.12327	8.99992	8.84937	9.14247	9.09656	9.22576	9.04177	8.98264	8.96268
Acsl6	0.0318226	0.457339	12.2227	12.1753	12.2686	12.196	12.2179	12.1221	12.2094	12.1936	12.1027	12.1312	12.1786
Ola1	0.0318827	0.457339	11.5339	11.5416	11.5113	11.4995	11.5809	11.4387	11.4999	11.4636	11.4276	11.4787	11.4422
Prkab2	0.0309326	0.457339	10.7773	10.6955	10.7963	10.8513	10.838	10.7427	10.691	10.6815	10.7626	10.7003	10.6423
Sqstm1	-0.0313899	0.457339	13.1072	13.0425	13.1421	13.1124	13.0671	13.1918	13.1634	13.144	13.1826	13.2302	13.1386
Abce1	0.0317767	0.458331	11.7138	11.7242	11.6747	11.81	11.7517	11.6685	11.627	11.6187	11.6773	11.6528	11.6019
Arl5b	-0.0231426	0.458331	9.85074	9.80063	9.77598	9.63122	9.71191	9.89147	9.48931	9.92068	9.97294	9.64131	9.97986
C330006A16Rik	0.0314594	0.458331	11.0089	10.8788	10.9373	10.8803	11.0834	10.9165	10.9698	10.8442	10.833	10.9484	10.9379
Trim37	0.0312162	0.458331	13.7422	13.6501	13.6099	13.6574	13.7113	13.5945	13.6485	13.6839	13.5222	13.6537	13.6206
Galnt6	-0.0239144	0.458895	9.36632	9.25312	9.31367	9.29109	9.21844	9.38157	9.42249	9.39095	9.46277	9.44879	9.4795
Nek4	0.0274506	0.458895	9.88589	9.93972	9.89885	9.88772	9.83704	9.67197	9.76736	9.83223	9.77778	9.72939	9.73999
Scn1a	0.0317366	0.458895	13.0653	13.0436	13.0093	12.9198	12.955	12.8169	12.8972	12.9041	12.9092	12.9499	12.9518
Slco1c1	0.0294462	0.458895	11.2835	11.1322	11.3262	11.2194	11.2464	11.197	11.067	11.1933	11.0066	11.0346	11.2764
Tacc1	-0.0312603	0.458895	13.0094	12.8016	12.9747	12.9392	12.946	13.1083	12.8627	12.9889	13.0352	12.9754	13.0679
Tmem179	-0.0316088	0.458895	11.3117	11.3793	11.482	11.4095	11.3755	11.5393	11.4688	11.4614	11.5087	11.474	11.43
Pcdhga1	-0.0275889	0.460388	9.80952	9.86054	9.74461	9.8206	9.72016	9.89574	9.89073	9.86993	9.84861	9.89507	9.99344
Atp5e	0.0280287	0.461195	10.1049	10.1474	10.2946	10.1749	10.3392	10.1515	10.2147	10.0959	10.1552	10.0696	10.0471
Cmpk1	0.0313659	0.461195	11.3331	11.3594	11.2654	11.3441	11.4006	11.2326	11.2941	11.2712	11.2373	11.2975	11.171
Crebbp	-0.030449	0.461195	10.7619	10.5296	10.7006	10.7008	10.5857	10.7602	10.5997	10.7838	10.8925	10.6813	10.7847
Dnajc9	0.02511	0.461195	9.57147	9.62857	9.67761	9.53885	9.62962	9.42026	9.49237	9.52752	9.53997	9.44898	9.41473
Gbf1	-0.0316166	0.461195	11.5879	11.4639	11.5087	11.5931	11.5056	11.6643	11.5863	11.617	11.5916	11.6407	11.6538
Inpp4a	-0.0315023	0.461195	12.1881	12.1991	12.1664	12.2733	12.1549	12.2761	12.2376	12.3088	12.2934	12.303	12.1679
Supt6	-0.0313751	0.461195	12.6814	12.7512	12.7624	12.7217	12.6177	12.7839	12.7053	12.7359	12.7679	12.7809	12.7836
Unc119b	-0.0267205	0.461195	9.90551	9.82667	9.9785	9.80004	9.80098	9.98496	9.85537	9.94723	10.0639	9.88298	10.0862
Zcchc7	0.02561	0.461195	9.40576	9.31322	9.46015	9.53405	9.46611	9.38154	9.38667	9.34636	9.31537	9.36269	9.26274
Ogdhl	-0.031435	0.461358	11.4439	11.4819	11.4686	11.5087	11.4012	11.5432	11.5644	11.5285	11.5442	11.6185	11.4933
Cmip	-0.0309915	0.462349	12.714	12.7496	12.7013	12.8012	12.7361	12.8415	12.8579	12.8374	12.7428	12.8312	12.7884
Tmem9	-0.0299201	0.462823	10.2671	10.2477	10.2701	10.334	10.3191	10.4356	10.4184	10.3976	10.4411	10.3885	10.3471
Atp1a1	-0.0312124	0.46406	14.9489	14.9968	15.0321	14.9345	14.8666	15.017	15.0333	15.0053	14.965	15.0907	15.0558
Caly	-0.0304067	0.46406	10.558	10.6249	10.6421	10.6832	10.6018	10.7491	10.7346	10.7285	10.7586	10.7599	10.6019
Dclk1	-0.0300044	0.46406	14.948	14.9371	14.8233	14.9078	14.9005	14.9442	14.9114	14.9811	14.9434	14.9651	14.9443
Fbxo10	-0.0296642	0.46406	10.4576	10.4776	10.581	10.5188	10.4063	10.6662	10.4539	10.5731	10.5756	10.6145	10.5449
Gramd1a	-0.0287644	0.46406	10.3389	10.4224	10.527	10.5603	10.4592	10.6874	10.5019	10.4853	10.7432	10.5138	10.496
Igfbp6	-0.0234265	0.46406	9.07757	8.94502	9.15358	9.15107	9.1748	9.38889	9.29322	9.27997	9.22268	9.27222	9.20455
Sox10	-0.0271895	0.46406	9.72218	9.44791	9.6371	9.68359	9.6126	9.787	9.68974	9.86154	9.76877	9.69985	9.74449
Ap3d1	-0.0311314	0.467544	12.2229	12.1894	12.1899	12.2507	12.2072	12.3412	12.2351	12.25	12.2867	12.3198	12.2728
Abcd2	0.0306322	0.468558	10.964	11.0703	10.8944	10.8631	10.9989	10.7963	10.9265	10.8865	10.7502	10.8665	10.9107
Slc7a4	-0.0305122	0.468558	10.6219	10.6227	10.5325	10.702	10.6365	10.7523	10.7433	10.8347	10.6387	10.7493	10.6229
Ap2a2	-0.030928	0.469041	12.7096	12.774	12.6879	12.7505	12.7166	12.8363	12.7098	12.7184	12.8214	12.8071	12.7797
Asrgl1	0.0311213	0.469041	11.866	11.8262	11.8156	11.8361	11.8506	11.7343	11.8105	11.8442	11.6742	11.7257	11.8079
Atxn2	-0.0294812	0.469041	11.1152	11.0689	11.1774	11.2515	11.154	11.3867	11.2212	11.2576	11.2878	11.3721	11.1183
Lmtk3	-0.0282457	0.469041	10.1362	10.3585	10.5476	10.514	10.2114	10.5045	10.4995	10.4469	10.5944	10.4348	10.3061
Mapre2	-0.0304173	0.469041	13.1405	13.0692	13.0442	13.0877	13.13	13.2008	13.1752	13.192	13.0822	13.2195	13.164
Recql	0.0247369	0.469041	9.57418	9.56618	9.61554	9.68692	9.66113	9.50379	9.66911	9.43706	9.53409	9.6111	9.44823
Stk3	0.0237223	0.469041	9.42377	9.47189	9.48551	9.49902	9.41247	9.29573	9.41882	9.27038	9.33282	9.32308	9.41608
Zfp60	0.0303634	0.469041	10.8427	10.9338	10.8922	10.8353	10.8815	10.7556	10.7279	10.8264	10.7434	10.7236	10.751
Zmiz1	-0.0310271	0.469041	12.0013	12.0048	12.079	12.1521	12.0318	12.2579	12.1366	12.1018	12.1215	12.1813	12.1333
Rbm14	-0.0248728	0.470325	9.49789	9.38357	9.47969	9.53632	9.56974	9.77628	9.57595	9.68584	9.56586	9.61512	9.59742
Cbfa2t3	-0.0258393	0.470505	9.90007	9.66133	10.083	9.91738	9.76661	10.0839	9.68747	9.9926	10.1702	9.91766	9.89683
Igf1r	-0.0309951	0.470505	11.5109	11.411	11.5115	11.4997	11.4548	11.6355	11.4691	11.6003	11.516	11.5688	11.5597
Rnasek	-0.0293429	0.471324	10.3045	10.3132	10.4992	10.4006	10.4172	10.5699	10.5211	10.5564	10.5402	10.4233	10.4434
Xrcc1	-0.0243838	0.472989	9.27135	9.47322	9.34691	9.37926	9.31484	9.47107	9.46185	9.44938	9.45869	9.41421	9.46396
Btbd2	-0.0287849	0.475586	10.2105	10.3342	10.4448	10.4113	10.3003	10.5334	10.4161	10.4805	10.4549	10.3936	10.3619
Map2k2	-0.026795	0.476467	9.68793	9.62181	9.79038	9.85769	9.81201	9.99691	9.89001	9.90686	9.98756	9.81824	9.79891
Mn1	-0.0274054	0.476467	10.268	10.1113	10.4187	10.2112	10.0837	10.3819	10.0566	10.2493	10.4794	10.2625	10.3788
Pramef8	0.0255258	0.476467	9.69569	9.70484	9.54149	9.68599	9.69587	9.51346	9.67704	9.51944	9.46266	9.65342	9.58504
Rpl29	-0.0300168	0.476467	11.1487	11.1484	11.2257	11.2453	11.2908	11.4603	11.2486	11.2509	11.3899	11.2844	11.278
Selenom	-0.0221414	0.476467	9.23046	9.34146	9.39576	9.50554	9.44316	9.72041	9.56683	9.53717	9.4915	9.5438	9.4194
Slc6a1	-0.0304431	0.476467	13.6715	13.8257	13.7678	13.7274	13.727	13.8581	13.7461	13.7581	13.7643	13.7781	13.8217
Memo1	0.0229253	0.476726	9.42612	9.38704	9.41327	9.45545	9.4874	9.33321	9.25319	9.27114	9.39602	9.28411	9.27014
Nrp2	-0.0289685	0.476726	10.3161	10.4693	10.5085	10.3677	10.3198	10.4969	10.4629	10.4339	10.5185	10.5462	10.429
Snrpn	-0.0295567	0.476726	13.8684	13.8197	13.8508	13.8417	13.8862	13.9312	13.9319	13.8822	13.9538	13.9282	13.9188
Fbxo18	0.0305784	0.47776	11.2819	11.2609	11.2884	11.271	11.2705	11.1195	11.2244	11.2082	11.2612	11.1853	11.1471
Nrsn1	0.0305212	0.477869	13.4025	13.4255	13.3945	13.3931	13.5015	13.3612	13.4215	13.4252	13.2952	13.3061	13.3679
Usp2	-0.0299398	0.477869	10.8624	10.8267	10.8578	10.6212	10.7418	10.8668	10.6797	10.7255	10.9344	10.9446	10.9189
Zfp654	0.028872	0.47821	10.6184	10.7341	10.5925	10.5384	10.6081	10.4053	10.4361	10.5104	10.541	10.4209	10.5161
Zmat3	-0.030638	0.479592	11.9061	11.7355	11.8901	11.7813	11.8008	11.9493	11.7504	11.9487	11.906	11.9143	11.8905
Stx12	0.0305166	0.480506	12.0238	12.0663	12.0046	12.0132	12.0333	11.921	12.0086	11.9422	11.9316	11.9856	11.9671
Adam15	-0.0292826	0.480761	10.5289	10.4589	10.6186	10.6382	10.506	10.7692	10.5781	10.6064	10.6741	10.6496	10.6723
Jam3	-0.0265178	0.480761	9.96702	9.81234	9.87828	9.92692	9.95347	10.0687	9.98342	10.025	10.1131	10.0212	10.0037
Mapk11	0.0280579	0.480761	10.1273	9.96461	10.1136	10.2694	10.2208	10.1324	10.245	9.99107	10.0432	10.0931	10.1131
Npcd	-0.0304309	0.480761	13.9657	14.0344	14.1178	13.9818	13.9521	14.1475	13.9704	14.0221	14.0512	14.064	14.12
Taok3	-0.0285021	0.480761	10.2133	10.2193	10.2715	10.2012	10.2422	10.3496	10.3249	10.4079	10.3307	10.3161	10.2728
Zhx2	-0.0237956	0.480761	9.57079	9.36892	9.54061	9.62939	9.59169	9.8272	9.61032	9.68344	9.69172	9.64238	9.69008
Id4	0.0274011	0.482727	10.2768	10.2774	10.2121	10.2268	10.233	10.0785	10.0588	10.1161	10.1789	10.1092	10.1305
Rgs8	0.030429	0.482727	12.015	11.7975	11.8984	11.9347	11.9246	11.828	11.7509	11.8923	11.8873	11.8451	11.7959
Ggt7	-0.0301017	0.483009	11.1749	11.1475	11.3198	11.2821	11.1574	11.3752	11.2413	11.2349	11.4019	11.313	11.2783
Lrrtm1	-0.0263475	0.483009	9.66889	9.65851	9.79951	9.85957	9.64301	9.92559	9.72203	9.87915	9.87861	9.76536	9.77547
Rplp1	-0.0258308	0.483009	9.98763	10.0546	10.2312	10.262	10.2405	10.4286	10.3555	10.3003	10.4396	10.2065	10.1578
Tceal3	-0.0286459	0.483009	10.5338	10.6668	10.6873	10.6293	10.6163	10.7754	10.7312	10.8296	10.662	10.7399	10.6031
Dlg5	-0.0282531	0.483078	10.3573	10.4537	10.4223	10.3644	10.3881	10.5313	10.3136	10.4391	10.593	10.3625	10.5059
Gid4	0.0302061	0.483078	11.4296	11.3141	11.267	11.3238	11.3795	11.2364	11.2943	11.3068	11.1874	11.2957	11.308
Grin2a	-0.0280273	0.483078	10.2923	10.2373	10.1055	10.2366	10.1732	10.2646	10.3237	10.3627	10.2752	10.3214	10.3497
Ifit2	0.0239928	0.483078	9.51301	9.70053	9.59063	9.49926	9.58733	9.36661	9.64272	9.48486	9.33428	9.46051	9.51373
Klhl23	0.0303658	0.483078	11.6141	11.7424	11.6404	11.5425	11.6569	11.4982	11.5992	11.5149	11.5344	11.6002	11.5577
Lztfl1	0.0286179	0.483078	10.4633	10.4227	10.3998	10.5305	10.5164	10.4145	10.3327	10.3788	10.3616	10.3893	10.2956
Rps16	-0.0264139	0.483078	10.1879	10.1076	10.1548	10.2902	10.3743	10.5142	10.3827	10.2828	10.4675	10.2965	10.3761
Rab5c	-0.0300976	0.483869	11.2866	11.2748	11.3417	11.3619	11.3226	11.4868	11.3466	11.4245	11.4067	11.424	11.3226
St3gal5	-0.0302776	0.483869	11.7299	11.8301	11.6894	11.6937	11.7355	11.8237	11.7303	11.7461	11.7626	11.8251	11.8143
Tpm3	-0.0302847	0.483869	11.5442	11.4997	11.4663	11.53	11.5508	11.6475	11.5545	11.6643	11.5417	11.577	11.5867
Cirbp	-0.0261994	0.484641	10.2948	10.6837	10.6792	10.3486	10.2475	10.4449	10.3694	10.2769	10.8284	10.6465	10.3778
Crip2	-0.029273	0.484641	10.5848	10.6061	10.6855	10.7178	10.6519	10.7725	10.7913	10.7519	10.8457	10.7318	10.6574
Ecsit	0.0281336	0.484641	10.2671	10.2643	10.3228	10.3474	10.3053	10.1864	10.2226	10.1989	10.2717	10.168	10.1649
Tnks	-0.0301466	0.484641	11.5854	11.5757	11.4942	11.4744	11.4409	11.5654	11.4041	11.5918	11.5807	11.5908	11.5857
Acvr2b	-0.0270505	0.490434	9.92996	10.0943	9.99419	9.84018	9.89109	9.96861	9.95666	9.96196	10.1373	9.96748	10.0993
Furin	-0.024695	0.493046	9.62455	9.48652	9.7258	9.68809	9.6011	9.89296	9.612	9.65924	9.83406	9.77753	9.73221
Gm12191	0.0272511	0.493046	10.2141	10.3498	10.2944	10.2691	10.2753	10.152	10.2258	10.1929	10.0924	10.1212	10.2133
Mtss1	-0.0269411	0.493046	9.94435	10.0849	9.99785	10.0048	9.84883	10.0338	10.0437	10.0496	10.0541	10.0872	10.0797
Uqcc1	0.0291446	0.493046	11.026	11.0729	10.9873	10.9741	10.9892	10.8254	10.998	10.9234	10.8583	11.005	10.8891
Epdr1	0.0298978	0.493143	11.8688	11.8626	11.7958	11.8699	11.88	11.7351	11.8567	11.8237	11.7204	11.8629	11.6963
Pex5	-0.0285171	0.493143	10.5366	10.4816	10.58	10.5956	10.5627	10.7734	10.6379	10.6632	10.5871	10.6745	10.6697
Sccpdh	0.0289155	0.493143	10.9362	10.9216	10.9024	10.9239	10.9342	10.7725	10.8237	10.8429	10.8824	10.8609	10.7356
Gm5424	0.0244316	0.494253	9.75625	9.79761	9.72026	9.74527	9.75734	9.57381	9.66347	9.59514	9.67368	9.69416	9.59162
Gad2	0.029546	0.494318	12.9848	13.0971	13.0208	13.0464	12.9777	12.8938	12.9526	12.9692	12.975	12.9522	12.8923
Tmem178b	-0.027878	0.494318	10.6416	10.7098	10.5559	10.4819	10.4452	10.6218	10.4511	10.6722	10.5547	10.6681	10.7145
Ank	-0.0296761	0.495485	12.581	12.5998	12.5546	12.5726	12.6158	12.678	12.6599	12.6268	12.6478	12.6995	12.6216
Luc7l2	0.0298487	0.495485	12.3195	12.3902	12.4498	12.437	12.367	12.319	12.2937	12.2495	12.4104	12.2631	12.3005
Pnpo	-0.0277036	0.495485	10.4746	10.5867	10.5259	10.4517	10.4049	10.5316	10.5502	10.5048	10.6376	10.684	10.5189
Slc4a2	-0.0250902	0.495485	9.50879	9.49473	9.52498	9.50336	9.4676	9.68634	9.45666	9.56481	9.61144	9.63651	9.58402
Wdr82	-0.0298145	0.495485	12.0991	12.0305	12.0853	12.0268	12.0161	12.1203	12.172	12.2128	12.0547	12.1736	12.1547
Slc2a3	-0.0297132	0.496428	12.4362	12.3349	12.4294	12.4489	12.4295	12.556	12.3963	12.4823	12.5415	12.4744	12.4559
Ap3m2	0.0297097	0.498528	12.5484	12.5806	12.6256	12.5173	12.5167	12.4225	12.5109	12.5023	12.4821	12.5144	12.4585
Mpeg1	0.0285507	0.4995	10.7581	10.8214	10.842	10.7384	10.7589	10.6236	10.759	10.7008	10.6548	10.6545	10.7431
Mif	-0.021942	0.499536	9.18108	9.22142	9.3043	9.39016	9.34911	9.56618	9.39101	9.48037	9.46831	9.36989	9.28616
Vamp2	-0.0291169	0.501146	14.7551	14.7718	14.7378	14.6822	14.7201	14.7742	14.8479	14.8069	14.7152	14.8394	14.8377
Irak1	0.028042	0.501381	10.3443	10.3255	10.5051	10.4134	10.406	10.3261	10.3411	10.3101	10.3409	10.2521	10.3134
Rere	-0.0295813	0.501381	11.8731	11.9052	11.9879	11.9892	11.8979	12.0962	11.942	11.9474	12.054	12.0007	11.9957
Tmem106c	0.0251193	0.50202	9.88864	9.92686	9.95333	9.8622	9.92805	9.80583	9.80378	9.82134	9.71899	9.84931	9.76595
Adi1	0.0255247	0.502664	10.0089	9.89501	9.84989	9.95552	9.99537	9.83859	9.87088	9.85493	9.78118	9.93129	9.81255
Ccp110	0.0292763	0.502664	11.4506	11.2533	11.3921	11.4069	11.3508	11.2955	11.3174	11.2911	11.2871	11.3416	11.3518
Cdh5	-0.0216042	0.502664	9.45438	9.35015	9.30574	9.48013	9.28372	9.53942	9.57939	9.566	9.31295	9.65902	9.54848
Chst1	-0.0295563	0.502664	12.394	12.3637	12.4972	12.4695	12.388	12.5668	12.4914	12.4732	12.5072	12.5535	12.4667
Foxk1	-0.0289015	0.502664	11.0782	11.1498	11.1242	11.084	11.0141	11.2204	10.967	11.1194	11.1674	11.2225	11.095
Gpr34	0.0212772	0.502664	9.34213	9.44692	9.44652	9.41688	9.31816	9.19526	9.32901	9.26337	9.2341	9.35889	9.18081
Laptm4b	-0.0291111	0.502664	11.1314	11.035	10.9524	11.0096	11.0954	11.1405	11.2077	11.1909	11.0332	11.1655	11.2182
Psma6	0.0289922	0.502664	11.1198	11.1259	11.1148	11.1508	11.1856	11.0479	11.1026	11.0127	11.102	11.0804	11.021
Ptpn14	-0.0242383	0.502664	9.6854	9.79055	9.74329	9.80824	9.65408	9.92107	9.75571	9.73514	9.85013	9.8426	9.8976
Ryr1	0.0198916	0.502664	9.09529	9.12659	9.39951	9.3914	9.24649	9.14186	9.0551	9.02789	9.43224	8.94048	8.9934
Scamp5	-0.0289779	0.502664	13.515	13.5827	13.5452	13.5005	13.4607	13.5511	13.5463	13.5608	13.559	13.6069	13.5661
Slc37a4	0.0221603	0.502664	9.51426	9.56524	9.52655	9.49742	9.41581	9.29814	9.2999	9.35298	9.38777	9.31556	9.43506
Tiam1	-0.0295782	0.502664	11.7275	11.8838	11.8365	11.6938	11.6733	11.8043	11.6666	11.7649	11.8556	11.7884	11.8278
Ugp2	0.0293135	0.502664	11.614	11.5255	11.4789	11.5894	11.66	11.5071	11.6154	11.6199	11.3647	11.4784	11.5441
Usp10	-0.026938	0.502664	10.2802	10.1905	10.2703	10.44	10.2024	10.4544	10.358	10.4658	10.3487	10.4626	10.2671
Capns1	-0.0292616	0.504427	11.2863	11.3288	11.2796	11.2947	11.3038	11.3957	11.4053	11.2793	11.4146	11.4235	11.4049
Gabra3	0.029221	0.50455	12.6184	12.6667	12.558	12.615	12.6446	12.5332	12.5323	12.5534	12.5489	12.5486	12.5272
Prkar2a	-0.0288661	0.505209	11.1146	11.0833	11.1025	11.0961	11.0899	11.2092	11.0172	11.1973	11.2635	11.1636	11.08
Stard7	0.0293771	0.505209	11.8474	11.8722	11.8099	11.7988	11.8782	11.7388	11.8087	11.7612	11.7414	11.7455	11.8193
Dlgap4	-0.0285885	0.506241	11.7115	11.7123	11.9243	11.955	11.834	12.0739	12.037	11.9739	11.9006	11.9656	11.8552
Ina	-0.0292877	0.506241	11.5096	11.343	11.3646	11.4197	11.489	11.558	11.5248	11.5253	11.4846	11.5546	11.5401
2010107E04Rik	0.0259272	0.506525	10.0931	10.2463	10.2177	10.2229	10.2808	10.0984	10.2879	10.1727	10.0473	10.0823	10.0554
A830010M20Rik	-0.0290108	0.506525	12.9611	12.8873	12.9031	12.8309	12.8767	12.9676	12.829	12.9771	12.9401	12.9896	12.9363
Aacs	-0.0265806	0.506525	10.2665	10.2056	10.3112	10.183	10.1289	10.3788	10.0341	10.2446	10.3739	10.4021	10.2345
Adora1	-0.0287607	0.506525	12.8579	12.6679	12.7718	12.7129	12.7269	12.8607	12.758	12.8257	12.7682	12.8709	12.9061
Afap1	-0.0241768	0.506525	9.78283	9.79174	9.65291	9.64281	9.79103	9.88308	9.76773	9.82357	9.77958	9.77587	9.96874
Asphd2	-0.0271861	0.506525	10.3461	10.3224	10.4793	10.4622	10.3308	10.5875	10.4091	10.4372	10.525	10.4993	10.4696
Atp2b2	-0.0284904	0.506525	14.4416	14.4086	14.3863	14.4642	14.369	14.4792	14.5407	14.5466	14.3584	14.5353	14.4884
Auts2	-0.0261765	0.506525	10.4986	10.5404	10.6805	10.709	10.475	10.7942	10.5797	10.662	10.7176	10.7384	10.5734
Bex1	-0.0241636	0.506525	9.64307	9.77281	9.67173	9.72092	9.79449	9.88535	9.85661	9.80781	9.86308	9.8095	9.77631
Bmp1	0.014849	0.506525	10.1014	10.0004	10.3558	10.5	10.2855	10.1125	10.1034	9.7565	10.2791	9.91141	10.0338
Cdc40	0.0281851	0.506525	10.6334	10.6844	10.6131	10.6126	10.6511	10.5439	10.4923	10.5699	10.4751	10.5002	10.5694
Celf3	-0.0275449	0.506525	10.5495	10.6447	10.6816	10.6989	10.6553	10.7982	10.7074	10.6515	10.9106	10.6569	10.7152
Crtc1	-0.0290787	0.506525	12.1508	12.0625	12.2148	12.2228	12.221	12.3528	12.2868	12.2507	12.2824	12.2333	12.2668
Cryz	0.0231714	0.506525	9.6305	9.67029	9.59709	9.61219	9.57368	9.45352	9.49798	9.49736	9.42991	9.53057	9.52652
Ctif	-0.0285018	0.506525	11.3536	11.4435	11.4566	11.4146	11.363	11.5278	11.5468	11.5282	11.3859	11.5698	11.4569
Dusp18	-0.0260871	0.506525	10.2487	10.1668	10.2148	10.1716	10.3084	10.4203	10.2524	10.3771	10.3292	10.2371	10.3784
Elavl3	-0.0290353	0.506525	12.2311	12.1596	12.248	12.2318	12.234	12.3479	12.2241	12.2975	12.3185	12.2516	12.2932
Fam110b	-0.0208159	0.506525	9.18498	9.20915	9.1827	9.34454	9.2512	9.45095	9.29979	9.36395	9.39995	9.33881	9.26444
Fkbp4	-0.028665	0.506525	11.5489	11.3474	11.5246	11.5569	11.5064	11.7126	11.5803	11.5946	11.5204	11.6516	11.6317
Fundc1	0.0276115	0.506525	10.8009	10.8206	10.7843	10.7536	10.8939	10.6967	10.828	10.7374	10.6903	10.7941	10.6663
Grik3	-0.0286922	0.506525	12.1649	12.1565	12.0489	12.1893	12.0684	12.165	12.1634	12.2204	12.218	12.2525	12.1299
Hdac4	-0.026751	0.506525	10.9191	10.8969	11.0142	10.9608	10.9755	11.2562	10.9081	11.1059	10.9286	11.1078	10.9996
Id2	0.0290915	0.506525	11.4541	11.5474	11.3739	11.5126	11.6672	11.4413	11.7529	11.4761	11.3063	11.46	11.4987
Ints1	-0.0271011	0.506525	10.3683	10.4501	10.616	10.5129	10.446	10.6827	10.4271	10.5614	10.6548	10.5105	10.4757
Itm2a	0.0271929	0.506525	10.7479	10.7179	10.657	10.5499	10.7062	10.4819	10.5898	10.5532	10.5597	10.6821	10.5451
Kif1a	-0.0276321	0.506525	15.5458	15.5387	15.5692	15.546	15.5112	15.6307	15.5281	15.5648	15.5754	15.6047	15.6081
Kirrel3	-0.0271425	0.506525	10.1142	10.3153	10.1796	10.2721	10.098	10.255	10.393	10.2877	10.2179	10.285	10.3172
Lhfpl3	0.0256873	0.506525	10.1338	10.446	10.2766	10.1515	10.3195	10.0406	10.2363	10.0766	10.254	10.0597	10.131
Lrrcc1	0.0241151	0.506525	9.39629	9.6456	9.34706	9.38231	9.49938	9.24221	9.47161	9.28167	9.28003	9.35457	9.37198
Lrtm2	-0.0284439	0.506525	11.1655	11.1272	11.1977	11.1179	11.0957	11.268	11.1233	11.0882	11.2999	11.2768	11.2693
Man1c1	-0.026622	0.506525	10.4944	10.6176	10.598	10.5782	10.535	10.7501	10.5902	10.6483	10.59	10.7305	10.5818
Map7d1	-0.0286917	0.506525	11.5275	11.5167	11.6461	11.5824	11.5774	11.7422	11.65	11.6796	11.6216	11.6679	11.6258
Nfe2l1	-0.0286849	0.506525	13.3527	13.3487	13.3687	13.3349	13.31	13.418	13.3559	13.4346	13.3669	13.4452	13.3602
Nol8	0.0266519	0.506525	10.3667	10.2855	10.3466	10.266	10.3368	10.1963	10.1417	10.2525	10.2413	10.1904	10.2136
Oaz1-ps	-0.0236942	0.506525	9.80851	9.87836	9.79118	9.89122	10.0311	10.1201	9.98786	10.0315	10.0633	9.94178	9.91045
Os9	-0.0289441	0.506525	11.8013	11.816	11.8396	11.8093	11.7604	11.8913	11.8648	11.871	11.854	11.9332	11.8554
Plagl1	-0.0258087	0.506525	9.92848	9.95932	10.1134	9.98198	9.90746	10.1374	9.96319	10.0783	10.1151	10.0157	10.0758
Ppm1h	-0.028668	0.506525	11.4275	11.4941	11.4032	11.5269	11.5298	11.6037	11.6834	11.6475	11.4475	11.5586	11.5353
Ppm1l	-0.0285379	0.506525	11.4015	11.6268	11.145	11.3391	11.2936	11.3591	11.3201	11.4633	11.2301	11.4392	11.4552
Ppp1r37	-0.0279477	0.506525	10.6243	10.578	10.8439	10.8264	10.7068	10.9128	10.9065	10.8967	10.8498	10.7974	10.7407
Prdx5	-0.0278321	0.506525	10.5944	10.4907	10.6301	10.7219	10.6341	10.8169	10.7191	10.7363	10.7489	10.7275	10.6511
Prune2	-0.0287003	0.506525	11.6111	11.7608	11.6053	11.587	11.562	11.5956	11.7331	11.6609	11.7101	11.714	11.6948
Psip1	0.0290911	0.506525	12.2395	12.4006	12.2407	12.3586	12.331	12.1858	12.3857	12.27	12.2208	12.2295	12.2095
Ralgapb	0.028811	0.506525	12.6507	12.5649	12.6172	12.6202	12.6119	12.5242	12.5923	12.6291	12.4916	12.5915	12.5177
Raver1	-0.0236604	0.506525	9.42558	9.48024	9.43737	9.38344	9.41509	9.52865	9.48298	9.51278	9.55746	9.54647	9.50501
Sf3a2	-0.0207625	0.506525	9.11576	9.16515	9.19764	9.27393	9.14713	9.39846	9.25343	9.26034	9.31071	9.3089	9.26176
Slc13a4	-0.0136084	0.506525	9.23406	9.12526	8.99147	9.03215	8.90599	9.25055	9.26318	9.20404	9.09455	9.60259	9.33344
Slc7a2	-0.0274085	0.506525	10.5897	10.6738	10.5125	10.5168	10.5142	10.6825	10.509	10.596	10.5408	10.6563	10.7308
Smyd5	-0.0268004	0.506525	10.3413	10.2231	10.3299	10.3226	10.2066	10.3476	10.4243	10.3636	10.4701	10.4678	10.3756
Stk35	-0.0266281	0.506525	10.4237	10.3819	10.3972	10.3413	10.3597	10.5038	10.2687	10.4866	10.5352	10.3549	10.5147
Syngap1	-0.0289379	0.506525	11.7814	11.8427	11.9402	12.005	11.8262	12.0092	12.0121	11.945	12.0254	11.9651	11.8876
Tlr3	0.0225486	0.506525	9.62112	9.71564	9.70134	9.68103	9.67849	9.54365	9.71769	9.59232	9.42376	9.50857	9.68663
Tmem184b	-0.0279236	0.506525	10.7211	10.7629	10.8536	10.7883	10.7338	10.9326	10.7786	10.8373	10.8612	10.838	10.8489
Tmem214	-0.0267149	0.506525	10.2784	10.2609	10.3591	10.3784	10.2794	10.4676	10.3392	10.3866	10.4962	10.3109	10.4343
Tuba1a	-0.0281966	0.506525	14.2925	14.2837	14.1876	14.2571	14.2563	14.3023	14.2979	14.289	14.296	14.3308	14.3299
Wdfy3	-0.0285719	0.506525	12.9804	12.8428	12.9137	12.98	12.9261	13.0287	12.9766	13.0532	12.9956	12.9366	13.0469
Xrcc5	0.0236564	0.506525	9.78292	9.74561	9.77227	9.7379	9.74921	9.60876	9.66275	9.56527	9.69133	9.65151	9.72129
Zbtb7a	-0.0269709	0.506525	10.392	10.3252	10.496	10.5506	10.4435	10.6576	10.5746	10.6898	10.4898	10.5413	10.4516
Zswim4	-0.021373	0.506525	9.40847	9.40331	9.57462	9.54491	9.43339	9.72101	9.3982	9.48589	9.76685	9.51102	9.56983
Zswim8	-0.0282175	0.506525	11.3659	11.4391	11.638	11.5439	11.4481	11.6939	11.5391	11.4999	11.6552	11.5465	11.5623
Hcfc1	-0.0286891	0.506756	11.9965	12.0024	11.9873	12.0413	11.9629	12.0881	11.9944	12.0401	12.0964	12.0587	12.0459
Rb1cc1	0.0286616	0.507119	12.0608	12.1079	12.0297	12.1171	12.106	12.0031	12.0604	12.0612	11.9785	12.007	11.9846
Rptor	-0.0286118	0.50712	11.4173	11.3656	11.3598	11.3786	11.3451	11.4402	11.4237	11.4987	11.423	11.439	11.4628
Mapk4	-0.027808	0.508166	11.2078	11.1661	11.2433	11.2178	11.2582	11.4219	11.2617	11.1977	11.356	11.3974	11.2887
Apbb1	-0.0281901	0.51033	13.1237	13.166	13.1644	13.1999	13.1829	13.252	13.2755	13.2105	13.2567	13.2221	13.2089
Arhgap5	0.0285563	0.51033	12.4385	12.4499	12.3824	12.3709	12.4816	12.3512	12.3841	12.4241	12.2374	12.3362	12.3855
Flot1	-0.0277413	0.51033	10.6546	10.6734	10.7284	10.8121	10.6876	10.8617	10.7982	10.8036	10.8374	10.7687	10.7638
Ksr1	-0.0264576	0.51033	10.4482	10.4981	10.5281	10.4887	10.4127	10.6624	10.2614	10.4847	10.6365	10.5155	10.5137
Man2b2	-0.0232562	0.51033	9.42955	9.57532	9.49803	9.54996	9.41696	9.62794	9.56811	9.53797	9.58463	9.62934	9.57916
Pde8b	0.0284253	0.51033	11.4361	11.402	11.3984	11.3692	11.451	11.321	11.3585	11.2987	11.3559	11.3616	11.3616
Txnl1	0.0273647	0.51033	10.7509	10.6874	10.6959	10.7194	10.7935	10.6515	10.679	10.5952	10.6669	10.7188	10.6126
Wdr18	-0.0261937	0.51033	10.1451	10.0827	10.181	10.2715	10.1787	10.3174	10.335	10.259	10.389	10.2272	10.2779
Zfp36l2	0.0226059	0.51033	9.61868	9.48883	9.43161	9.60121	9.62049	9.37833	9.67193	9.57666	9.36388	9.43141	9.51216
Zfp574	-0.0217972	0.51033	9.24267	9.15083	9.3627	9.18592	9.28719	9.48848	9.2165	9.36586	9.41359	9.30529	9.36639
Mknk2	-0.022996	0.510617	10.0078	9.92647	10.097	9.86572	9.92338	10.1332	9.67888	10.0614	10.2455	9.83843	10.1323
Nek1	0.0266516	0.512145	10.497	10.5017	10.5852	10.5489	10.5469	10.4378	10.339	10.3953	10.5781	10.3026	10.4355
Gltscr2	-0.0241566	0.514078	9.60095	9.74519	9.66837	9.74385	9.70337	9.86287	9.79837	9.8312	9.75486	9.72776	9.77478
Phip	-0.0279362	0.514078	11.4873	11.3865	11.4229	11.3687	11.302	11.4571	11.227	11.4939	11.5306	11.3913	11.5045
Ezr	-0.0271885	0.516148	10.7422	10.69	10.7105	10.7819	10.7758	10.9565	10.7254	10.9071	10.7553	10.8048	10.8003
Kif5a	0.027975	0.516148	16.677	16.5805	16.6803	16.6248	16.7216	16.6559	16.5986	16.6407	16.5577	16.5587	16.6591
Klf9	-0.0283361	0.516148	12.4341	12.3221	12.3631	12.2232	12.3624	12.475	12.0942	12.3853	12.4473	12.3996	12.3762
Podxl2	-0.0275214	0.516148	10.778	10.8971	10.9899	10.9244	10.8467	11.0041	11.0662	10.9865	10.9708	10.997	10.917
Riok3	0.027524	0.516148	10.8847	11.039	10.907	10.9141	10.9383	10.8024	10.8281	10.7493	10.8877	10.8677	10.8032
Atmin	-0.0282862	0.516424	11.7161	11.6856	11.7097	11.6618	11.6889	11.8112	11.6809	11.7253	11.7492	11.7939	11.7749
Cyp2d22	-0.0248159	0.516424	10.0291	9.90156	9.93099	9.93278	9.9217	10.0477	10.0396	10.1044	10.0131	10.0245	10.137
Tubb3	-0.0282514	0.516424	12.6173	12.6906	12.7388	12.7949	12.635	12.83	12.7279	12.7371	12.8041	12.7897	12.6873
Atp11b	0.022526	0.517835	11.0031	11.208	11.1574	11.21	11.1851	11.0342	10.9479	10.8526	11.108	10.8649	11.0006
Cox7a2	0.0269049	0.517835	11.4793	11.5157	11.4533	11.4236	11.6331	11.3437	11.4802	11.3863	11.5385	11.318	11.3909
Fis1	-0.0278803	0.517835	11.026	11.0498	10.9686	11.0107	11.0643	11.1058	11.1344	11.1175	11.1075	11.1047	11.0885
Man2b1	-0.026806	0.517835	10.5142	10.6303	10.7218	10.5828	10.4625	10.6562	10.6203	10.6018	10.7338	10.6395	10.6854
Nedd4	-0.0279763	0.517835	14.0526	14.0482	13.9887	14.0236	14.0002	14.0356	14.1677	14.1606	14.0149	14.1289	14.0714
Eno1	-0.0277584	0.518775	13.4638	13.4524	13.5035	13.5057	13.4559	13.5504	13.5031	13.5003	13.599	13.5313	13.5071
Pef1	0.0277136	0.518775	10.9481	10.8458	10.8581	10.8937	10.9534	10.8397	10.8835	10.8195	10.7745	10.8746	10.8689
2610507B11Rik	0.0277504	0.52054	13.2496	13.213	13.2825	13.2608	13.2192	13.1792	13.2096	13.2006	13.1763	13.1888	13.2118
Arhgap33	-0.0276329	0.52054	11.4657	11.3901	11.5089	11.6175	11.538	11.7213	11.5235	11.6221	11.656	11.5697	11.494
Cic	-0.0277792	0.52054	11.4891	11.5435	11.5789	11.6683	11.6071	11.7643	11.6966	11.6583	11.6782	11.6626	11.5997
Cycs	0.0271119	0.52054	11.0745	11.0904	11.0475	11.0602	11.2122	11.0074	11.1325	11.0622	10.9762	11.0315	10.9657
Hdac11	-0.0280915	0.52054	11.9673	12.0359	12.1034	12.086	11.9783	12.0916	12.1448	12.1041	12.167	12.1246	12.016
Hmga1	-0.0199272	0.52054	9.05217	9.10407	9.19473	9.15867	9.20762	9.3875	9.30487	9.2636	9.27126	9.22463	9.26249
Nmt2	0.0280251	0.52054	11.9497	11.9788	11.8978	12.0553	12.0121	11.9342	11.9657	11.8969	11.8759	11.8904	11.9302
Rps9	-0.0280043	0.52054	11.6432	11.7056	11.691	11.6867	11.7293	11.8005	11.8297	11.7158	11.7803	11.7657	11.7822
Slc22a8	-0.0218117	0.52054	9.50606	9.54985	9.46868	9.46368	9.36482	9.57094	9.62361	9.57014	9.43938	9.67239	9.69081
Snrpb2	0.0214659	0.52054	9.4891	9.48906	9.44367	9.53144	9.61022	9.44948	9.5133	9.31964	9.38231	9.49182	9.40516
Use1	-0.0246606	0.52054	9.78223	9.89426	9.80854	9.8204	9.85356	9.93357	10.0198	9.96483	9.8848	9.88384	9.9647
Zfp386	0.0226187	0.52054	9.45243	9.45737	9.34365	9.38393	9.56714	9.29576	9.61704	9.34527	9.23858	9.43857	9.39172
Zmym6	0.0259535	0.52054	10.2728	10.2483	10.3397	10.2773	10.3566	10.2315	10.0777	10.1946	10.3133	10.0884	10.161
Prrt2	-0.0279967	0.521661	12.6761	12.6066	12.7396	12.7026	12.6295	12.7853	12.7964	12.7212	12.7308	12.8538	12.734
Snx2	0.0269084	0.521661	10.7294	10.6635	10.7356	10.8106	10.7775	10.6828	10.7958	10.646	10.6513	10.7377	10.6444
Rab11fip4	-0.0279771	0.522375	11.8697	11.8926	11.8999	11.8556	11.847	11.9552	11.8528	11.9751	11.9218	11.9058	11.9186
Mt3	0.0274607	0.52382	11.209	11.2823	11.3952	11.3085	11.3777	11.2188	11.4369	11.26	11.2757	11.1752	11.2382
Akap9	0.0278619	0.524035	11.779	11.5845	11.6484	11.7976	11.7189	11.6477	11.6567	11.6999	11.6421	11.6233	11.659
Ankrd63	0.0252144	0.524035	10.5588	10.4081	10.5669	10.5057	10.5669	10.4689	10.398	10.314	10.5292	10.4268	10.5017
Nup62	-0.0248002	0.524035	9.94081	9.88749	9.91559	9.94948	9.91255	10.0692	9.91831	10.0196	10.0614	9.9862	10.0088
Prrt3	-0.0245009	0.524248	9.9016	9.9324	9.91065	10.0437	9.92035	10.1164	9.94929	10.0558	10.0775	10.0548	9.92278
Zmat2	0.0278662	0.524317	12.1489	12.2044	12.1872	12.146	12.1384	12.049	12.1807	12.0795	12.0301	12.1708	12.0928
Depdc5	0.02741	0.524395	11.0505	11.0185	10.9385	11.1132	11.0243	10.9297	11.1122	10.9791	10.839	11.0239	10.9964
Gtf2i	-0.0276714	0.52531	12.5931	12.6259	12.5899	12.6054	12.5864	12.663	12.6723	12.6972	12.6091	12.6641	12.6514
Ncor2	-0.0175615	0.52531	10.8747	10.8429	11.109	11.3264	11.025	11.532	11.1889	11.3428	11.2742	11.2412	11.038
Rbbp4	0.0276179	0.52531	11.8466	11.9133	11.9431	11.8454	11.9016	11.7837	11.9127	11.8538	11.7408	11.8655	11.7719
Shank1	-0.0207839	0.52531	11.9141	11.9548	12.0844	12.2048	12.1235	12.4694	12.23	12.296	12.2295	12.1352	12.1903
Tsen34	-0.023441	0.52531	9.61287	9.63663	9.68348	9.70097	9.7249	9.86471	9.83641	9.69787	9.85337	9.80108	9.7736
Nxph3	-0.0218533	0.525502	9.56997	9.4887	9.42274	9.60388	9.51502	9.68731	9.52995	9.74466	9.59888	9.72178	9.4608
Ints2	0.0238559	0.526212	9.70536	9.89067	9.78755	9.7329	9.77963	9.61413	9.72308	9.61874	9.66151	9.59838	9.73704
Parn	0.023368	0.526212	9.76215	9.9231	9.8325	9.7303	9.69905	9.57243	9.59562	9.60758	9.70294	9.68906	9.64909
Stk25	0.0277704	0.526212	12.2069	12.2492	12.2218	12.3045	12.2265	12.1466	12.2737	12.1264	12.1799	12.2359	12.1454
Aes	-0.027724	0.527255	11.8473	11.8187	11.907	11.7549	11.9493	12.0008	11.9796	11.8511	11.9439	11.9493	12.0047
Trappc2	0.0256711	0.527255	10.4973	10.572	10.3892	10.553	10.5887	10.3815	10.5938	10.4017	10.3969	10.5104	10.3821
B3galnt2	0.0191986	0.528523	9.58218	9.53689	9.66544	9.49818	9.61671	9.42962	9.36833	9.42207	9.52187	9.22737	9.60161
Pik3r1	-0.0276747	0.528523	12.3193	12.3183	12.2394	12.2305	12.3293	12.3734	12.3118	12.3733	12.3011	12.3659	12.3531
Rcn2	0.0274941	0.528523	11.5666	11.6998	11.6807	11.6147	11.6643	11.5271	11.7158	11.6148	11.5013	11.551	11.5714
Sept9	-0.027031	0.530525	11.1177	11.0852	11.1271	11.152	11.0478	11.2059	11.1609	11.1248	11.2366	11.2158	11.2103
Lmna	-0.0215974	0.531805	9.30273	9.36274	9.53552	9.43056	9.29153	9.53952	9.37091	9.43885	9.62354	9.49551	9.37716
Igfn1	0.0253981	0.532898	10.5453	10.7175	10.8143	10.7015	10.5217	10.5871	10.3621	10.3944	10.5849	10.4948	10.5691
Tmem167	0.0268375	0.534227	11.2365	11.1523	11.1729	11.1709	11.2357	11.0478	11.1474	11.1232	11.1985	11.0717	11.1193
Cog1	-0.0253635	0.534502	10.1327	10.2442	10.1157	10.2531	10.1558	10.2629	10.319	10.2638	10.2872	10.3024	10.2024
Gapdh	-0.0268442	0.534502	15.4142	15.3886	15.4343	15.403	15.3586	15.4556	15.4577	15.4281	15.4435	15.4978	15.4688
Krba1	-0.0255091	0.534502	9.98085	10.0815	10.1544	10.0139	10.012	10.1267	10.089	10.1066	10.246	10.0371	10.1369
Pcmtd1	0.0275135	0.534502	12.2026	12.2717	12.0778	12.1912	12.1676	12.0493	12.2358	12.1753	11.9258	12.1743	12.1507
Snrk	-0.0270065	0.534502	10.9712	10.9666	10.9939	10.9882	10.9442	11.0885	10.9322	11.0497	11.0858	10.9827	11.0565
Stxbp6	-0.0273986	0.535682	11.5384	11.8431	11.5215	11.5556	11.6803	11.6478	11.8303	11.6954	11.5831	11.6911	11.7029
Srp68	-0.0267277	0.536691	10.9279	10.8248	10.9075	10.9351	10.9339	11.0551	10.9605	10.9784	11.048	11.0242	10.9531
Chrm1	-0.0273667	0.539821	12.5037	12.499	12.6331	12.5358	12.4711	12.6823	12.3976	12.4707	12.7001	12.5854	12.5905
Dnajc13	0.0271836	0.540768	11.4769	11.4308	11.4139	11.4345	11.4121	11.343	11.2556	11.3282	11.3815	11.3417	11.3751
Rpusd1	-0.0241751	0.540768	10.095	10.0593	10.1526	10.1989	10.1132	10.3104	10.2018	10.2146	10.2698	10.3156	10.1111
Amz2	0.0263236	0.540889	10.8292	10.7323	10.7659	10.8141	10.8123	10.6805	10.7437	10.7766	10.7111	10.6938	10.6976
Rack1	-0.0268037	0.541183	11.6886	11.622	11.6239	11.7277	11.8497	11.8832	11.9009	11.79	11.8509	11.7698	11.8043
Ttbk1	-0.0259023	0.542198	11.2419	11.1795	11.302	11.3961	11.3901	11.6134	11.3391	11.5077	11.3417	11.3354	11.3526
Itfg2	-0.0200139	0.542935	9.20921	9.24052	9.1974	9.30987	9.23595	9.3294	9.40796	9.35355	9.47412	9.36265	9.25249
Wdr6	-0.0269723	0.542935	12.2148	12.5755	12.5975	12.3707	12.1954	12.405	12.287	12.2631	12.6348	12.3887	12.4061
Tnrc6c	-0.026428	0.54309	11.3501	11.3563	11.3907	11.2319	11.256	11.3795	11.138	11.3567	11.5217	11.2343	11.4588
Lxn	0.021849	0.54354	9.95725	9.88406	9.94994	9.9632	10.0911	9.88974	9.88537	9.98354	9.87199	9.80427	9.77216
Opa1	0.0272202	0.543651	12.6887	12.6979	12.6241	12.6808	12.6494	12.5615	12.6093	12.6056	12.5826	12.6528	12.5734
Lpcat4	-0.0248149	0.544096	10.6605	10.7498	10.9172	10.8329	10.7082	11.0024	10.8249	10.8594	10.8377	10.9309	10.7943
Kctd12	-0.0271222	0.54484	11.6639	11.8278	11.6464	11.7514	11.7189	11.7687	11.862	11.7919	11.754	11.7364	11.8186
Tomm70a	0.0271901	0.545499	12.9017	12.8467	12.761	12.8295	12.8504	12.7194	12.7316	12.7827	12.7814	12.8074	12.7256
Abcb8	-0.0242773	0.545629	9.97665	10.1014	10.0829	10.0667	9.99866	10.1506	10.1282	10.0575	10.2015	10.1902	10.0722
Mgrn1	-0.0271276	0.545629	12.3466	12.354	12.3966	12.4048	12.3521	12.5087	12.4301	12.4246	12.3996	12.5155	12.4017
Rab6b	-0.0260166	0.545629	14.9227	14.8992	14.865	14.8826	14.9037	14.9556	14.9346	14.9481	14.9028	14.9716	14.9505
Rexo1	-0.0232334	0.545629	9.70549	9.78104	9.78816	9.89246	9.72296	9.96915	9.82475	9.83713	9.89052	9.8996	9.82463
Stx1b	-0.0271617	0.545629	12.5587	12.5539	12.4087	12.5086	12.5402	12.5743	12.5438	12.5821	12.5616	12.6084	12.5538
Zdbf2	-0.024182	0.545629	11.2738	10.7711	11.2265	11.2243	10.9676	11.2814	10.8449	11.2158	11.4877	11.0208	11.2822
Samm50	-0.025856	0.547088	10.6049	10.6247	10.6917	10.7484	10.6393	10.8098	10.8246	10.8157	10.6994	10.7894	10.6874
Ptprz1	0.027091	0.547185	12.9162	12.9823	12.9604	12.9235	12.9672	12.9112	12.8601	12.9219	12.788	12.8528	12.8961
Cacybp	0.0261245	0.54732	11.2092	11.0199	11.1291	11.163	11.2933	11.1783	11.0597	11.1261	11.0863	11.0754	11.0735
Cxxc1	-0.0224364	0.55047	9.60385	9.59888	9.70147	9.70721	9.53547	9.77195	9.57207	9.68958	9.84333	9.67623	9.68925
Ptpn1	-0.0230616	0.55047	10.3185	10.1869	10.4721	10.28	10.3423	10.597	10.1627	10.4193	10.5248	10.2435	10.5095
Ksr2	-0.023096	0.551969	9.96778	9.87376	9.91184	9.95607	9.79352	9.99728	9.84656	10.0213	10.0433	10.0662	9.91047
Bcl11a	-0.0256901	0.552191	10.7836	10.9477	10.9521	11.0388	10.8532	11.0422	11.0382	10.9871	11.0371	10.9731	10.9305
Rpl18	-0.0252091	0.552191	10.6337	10.5949	10.8511	10.7221	10.7889	10.9554	10.8502	10.8287	10.8747	10.7837	10.7892
Rab3a	-0.0268762	0.552629	12.7634	12.8207	12.8021	12.8153	12.771	12.8385	12.8986	12.857	12.8653	12.8981	12.7918
Wwox	-0.0211814	0.552629	9.41055	9.35381	9.34493	9.39722	9.3302	9.44472	9.51739	9.52266	9.47149	9.49056	9.47997
Nptx1	-0.0269098	0.553346	13.3291	13.2129	13.4036	13.3821	13.32	13.4909	13.4035	13.4382	13.363	13.4447	13.3758
Cdk9	0.0240112	0.554157	10.6453	10.5538	10.8	10.8602	10.784	10.7514	10.628	10.5204	10.78	10.5344	10.6499
Lpl	0.0220268	0.554157	10.0417	9.72688	9.79186	9.88357	9.89616	9.74731	9.81039	9.87841	9.67342	9.82932	9.83655
Lrrc73	-0.0188069	0.554157	9.11705	9.21682	9.33649	9.13905	9.18335	9.40261	9.24876	9.33547	9.26362	9.2917	9.29569
Rgma	-0.0205793	0.554157	9.44755	9.48196	9.67483	9.49534	9.4472	9.68297	9.55373	9.70356	9.59235	9.64144	9.51877
Sh2d5	-0.0263261	0.554157	10.8929	10.7782	10.9755	11.0133	10.8647	11.0017	11.0635	11.0173	11.0963	10.9644	10.9668
Ankrd33b	-0.0265981	0.55541	12.2702	12.0155	12.2804	12.1581	12.1075	12.3179	11.9366	12.1037	12.4619	12.2462	12.2446
Slc38a2	-0.026638	0.558653	12.6019	12.2808	12.5063	12.3528	12.4746	12.6435	12.2525	12.5062	12.5459	12.4663	12.6504
Gramd1b	-0.0264774	0.558844	11.5308	11.4603	11.4476	11.4704	11.4206	11.6153	11.2201	11.5022	11.5578	11.5588	11.4653
Dip2b	-0.0266341	0.560419	11.8032	11.7028	11.7366	11.6793	11.6826	11.8077	11.6009	11.8002	11.7935	11.7888	11.7857
Fam172a	0.0254464	0.560419	10.5628	10.6629	10.6162	10.5924	10.6093	10.4957	10.5379	10.5203	10.4987	10.5306	10.4831
Fau	-0.0159224	0.560419	10.0754	10.2802	10.3642	10.398	10.3646	10.7151	10.5347	10.4735	10.5219	10.4467	10.4053
Fcgrt	-0.0191923	0.560419	9.05368	9.09988	9.08471	9.05505	9.04426	9.24251	9.19543	9.14902	9.07071	9.23525	9.24122
Glod4	0.0257973	0.560419	11.1744	11.1963	11.0833	11.1128	11.1309	10.9619	11.1447	11.0786	10.9955	11.1427	11.0301
Glrx3	0.0251514	0.560419	10.5197	10.5044	10.409	10.5385	10.6109	10.4461	10.5701	10.4803	10.3472	10.4484	10.4598
Hnrnpm	-0.0255864	0.560419	10.7568	10.6967	10.6834	10.8708	10.8709	10.9581	11.0279	10.9923	10.7679	10.8594	10.8619
Ice1	0.0259682	0.560419	11.9727	11.8944	11.9505	11.9198	11.8717	11.7857	11.6257	11.7396	12.0166	11.6972	11.8864
Nelfb	-0.0254623	0.560419	10.4892	10.4976	10.4945	10.5254	10.5093	10.567	10.6738	10.6041	10.6371	10.5562	10.5971
Opcml	-0.0266279	0.560419	12.6837	12.7662	12.6176	12.6906	12.5783	12.6727	12.6927	12.7825	12.6579	12.7846	12.6659
Rgs5	0.0256184	0.560419	11.8927	11.9806	11.9088	11.8583	11.8572	11.8045	11.8674	11.8056	11.5718	11.8456	11.9444
Rnf11	0.0266244	0.560419	12.7527	12.7756	12.725	12.7165	12.8513	12.7237	12.7443	12.7182	12.658	12.7099	12.701
Rpl23	0.0266166	0.560419	11.5786	11.5454	11.6193	11.5696	11.614	11.5109	11.6186	11.5207	11.5069	11.5299	11.556
Snph	-0.0266401	0.560419	12.9717	12.8832	13.0493	13.0143	13.0644	13.2037	13.1216	13.1152	13.0145	13.0889	13.0805
Bcl6	-0.0242554	0.560434	10.4362	10.3003	10.5103	10.2807	10.3582	10.5862	10.1907	10.3975	10.5048	10.4809	10.49
Cfap97	0.0249216	0.560434	10.5714	10.6903	10.5598	10.5345	10.5995	10.4154	10.4689	10.493	10.5312	10.4867	10.4314
Erlin1	0.0220611	0.560434	10.1315	10.0411	10.1162	10.0482	10.1903	10.064	9.78236	9.87372	10.1527	9.89537	10.0345
Sipa1l2	-0.025789	0.560434	10.8973	10.8445	10.8278	10.8645	10.8859	11.0064	10.8733	10.9374	10.9282	10.9094	11.0014
Slc7a1	-0.0257348	0.560434	11.1311	11.1799	11.2101	11.089	10.9789	11.1684	10.9019	11.1769	11.2664	11.071	11.196
Tomm6	-0.0220786	0.560434	9.68193	9.67572	9.80237	9.84935	9.79184	10.0085	9.82482	9.90429	9.90022	9.83467	9.78334
Wdr1	-0.026557	0.561066	12.0704	12.1744	12.09	12.027	12.0721	12.1717	12.0829	12.0865	12.0966	12.1514	12.1976
Zfp943	0.0221618	0.561066	9.87988	9.92652	9.79671	9.90888	9.89461	9.72052	9.81835	9.72856	9.81166	9.81685	9.74095
Cebpz	0.0244173	0.563937	10.5549	10.5474	10.5774	10.6544	10.6138	10.5423	10.4673	10.4684	10.5389	10.5041	10.4389
Cul3	0.0264533	0.563937	12.5021	12.5294	12.4073	12.5121	12.5003	12.3939	12.4557	12.4612	12.3794	12.4571	12.3934
Nav2	-0.0253255	0.563937	10.5821	10.7524	10.6173	10.6878	10.5925	10.7307	10.6045	10.6888	10.764	10.6179	10.717
Nckipsd	-0.0255634	0.563937	10.6588	10.5936	10.6827	10.753	10.6644	10.8136	10.7555	10.7669	10.7978	10.7564	10.7182
Prmt3	0.0218664	0.563937	9.87931	9.921	9.93058	9.84134	9.88448	9.76095	9.68816	9.83874	9.76846	9.76987	9.70608
Scrn1	-0.0261308	0.563937	11.6196	11.6722	11.5952	11.5706	11.4999	11.5992	11.5305	11.6815	11.6869	11.693	11.5705
Tgfbr3	-0.0204107	0.563937	9.46719	9.48764	9.40821	9.32602	9.3267	9.49264	9.26095	9.43687	9.52668	9.54416	9.47616
Asphd1	-0.0197315	0.564912	9.45107	9.47762	9.58104	9.52279	9.27453	9.53028	9.53467	9.60324	9.56306	9.54919	9.60023
Grsf1	0.0261288	0.564912	11.5401	11.5202	11.5196	11.4507	11.5521	11.4011	11.4987	11.4758	11.4141	11.4567	11.4583
Sema7a	-0.0264231	0.564912	12.2145	12.1184	12.191	12.1866	12.2142	12.3294	12.2907	12.2658	12.1732	12.3136	12.294
Abcg4	-0.0253869	0.565779	10.7684	10.8453	10.8748	10.9205	10.6958	10.8977	10.8559	10.8821	10.9405	10.877	10.8748
Crim1	-0.0256524	0.565779	11.2599	11.2756	11.1808	11.2738	11.208	11.3138	11.2884	11.3021	11.3226	11.4106	11.2403
Sdccag3	0.0233029	0.565779	10.0808	10.1546	10.1603	10.2282	10.1831	10.0881	10.2608	9.91004	10.0624	10.1081	10.1672
Chst10	0.0261083	0.567176	11.3542	11.345	11.2969	11.3731	11.3645	11.2546	11.3787	11.3169	11.2087	11.3107	11.2856
Cadm3	-0.0261828	0.569551	13.5866	13.6233	13.5607	13.5496	13.4933	13.5933	13.5433	13.5791	13.5974	13.6551	13.621
Mroh1	-0.0246352	0.569863	10.572	10.6192	10.7001	10.8055	10.6349	10.8683	10.7581	10.7363	10.7819	10.7509	10.7106
Fam19a1	0.0242221	0.57103	10.3036	10.2722	10.1853	10.2625	10.3816	10.1639	10.3585	10.2803	10.1103	10.2422	10.1763
Hmgcll1	-0.0206344	0.57119	9.48339	9.54273	9.55641	9.41942	9.39172	9.53426	9.45366	9.54848	9.64506	9.49625	9.62084
U2af2	-0.0261001	0.573041	11.5381	11.5146	11.5466	11.5469	11.5956	11.6682	11.6681	11.6493	11.601	11.6017	11.6408
Smox	-0.0216331	0.573239	9.73975	9.69544	9.90393	9.72297	9.82441	9.97433	9.84568	9.98725	9.89419	9.81992	9.84451
Pacsin3	-0.0200009	0.573791	9.26553	9.31266	9.33123	9.35572	9.35564	9.51712	9.38202	9.39144	9.49654	9.36239	9.42979
Slc7a14	-0.0261438	0.573791	12.5694	12.5517	12.6101	12.6247	12.4556	12.65	12.5181	12.6364	12.62	12.6764	12.566
Rnf44	-0.0261386	0.573986	11.7254	11.6051	11.7025	11.7491	11.7561	11.8553	11.8109	11.7957	11.7889	11.8007	11.7752
Srsf11	0.0246658	0.573986	11.0979	11.0504	11.1081	11.1948	11.2277	11.1517	11.0226	10.929	11.1321	11.0122	11.0749
Dpysl2	-0.0259594	0.574383	12.5762	12.4535	12.598	12.4645	12.4034	12.5513	12.4917	12.5913	12.5791	12.5895	12.6198
Eef1g	-0.0261297	0.574383	12.1924	12.1639	12.1785	12.1336	12.222	12.2573	12.3565	12.299	12.1758	12.2914	12.2679
Nucb1	-0.0249199	0.574383	10.6033	10.648	10.6446	10.717	10.5714	10.7725	10.6771	10.7345	10.6619	10.7154	10.7133
Tsg101	0.0250265	0.574383	10.6098	10.5971	10.6255	10.546	10.6659	10.5069	10.6503	10.4951	10.5246	10.5793	10.5686
Zfp518b	-0.0213104	0.574383	9.4911	9.85077	9.60914	9.59561	9.56246	9.67108	9.71983	9.75763	9.60639	9.66759	9.65515
Adra1b	-0.0193047	0.574701	9.12862	9.10368	9.08385	9.14804	9.09293	9.19703	9.26816	9.29798	9.21007	9.22658	9.17799
Pcdhga11	-0.0239135	0.574701	10.3429	10.3596	10.421	10.3432	10.3616	10.5081	10.4396	10.4797	10.4186	10.527	10.3872
Ptpdc1	-0.0221336	0.574701	9.86147	10.0321	9.84603	9.92398	9.92201	10.0413	9.93556	9.90057	10.0615	9.95987	10.0336
Slc4a8	-0.026064	0.574701	12.0647	12.0337	12.0398	12.0564	11.9983	12.0802	12.0508	12.18	12.1061	12.1044	12.0303
Stmn3	-0.0253358	0.574701	11.8226	11.8599	11.9173	11.9612	11.9979	12.104	12.0287	12.0579	12.0348	11.9938	11.8636
Tmem109	-0.0238751	0.574701	10.3961	10.2614	10.3744	10.404	10.3	10.4716	10.346	10.4103	10.5339	10.4516	10.4209
Tnfrsf21	-0.0248907	0.574701	11.2575	11.2729	11.3035	11.3623	11.1796	11.3716	11.38	11.3507	11.3444	11.4701	11.291
Car4	-0.0201228	0.574933	9.47632	9.60056	9.61333	9.56385	9.61271	9.78574	9.67382	9.57123	9.71082	9.66401	9.70574
Palm	-0.0250935	0.574933	11.3711	11.4556	11.5328	11.5587	11.513	11.6919	11.6237	11.6126	11.5331	11.4839	11.5922
Cox7c	0.02376	0.576967	10.6149	10.581	10.6352	10.5701	10.8089	10.5754	10.7001	10.5649	10.5904	10.5371	10.5565
Ik	0.025747	0.576967	11.7462	11.8598	11.8153	11.6936	11.7453	11.6249	11.7141	11.6996	11.6575	11.7228	11.6744
Palm2	-0.0251165	0.576967	11.5265	11.4039	11.4668	11.3678	11.4316	11.598	11.4174	11.5804	11.3796	11.556	11.6021
Hipk3	-0.025776	0.57813	12.3229	12.1134	12.1391	12.123	12.2486	12.3145	12.0901	12.3259	12.2693	12.2245	12.2932
Zranb2	0.021884	0.578388	11.8707	11.8957	12.0026	12.087	12.1385	11.9594	12.0481	11.8845	11.9253	11.8259	11.8158
Lzts3	-0.0257609	0.578388	12.2872	12.1465	12.3146	12.4184	12.349	12.5348	12.379	12.3882	12.405	12.4041	12.3481
Rpl22l1	0.0222311	0.578434	10.1976	10.3349	10.2589	10.2582	10.3883	10.1436	10.2923	10.1377	10.3006	10.1234	10.1447
Atp6v1g1	-0.0240588	0.578555	10.3924	10.4674	10.3968	10.4138	10.521	10.5753	10.5768	10.6013	10.4795	10.5111	10.4763
Cflar	-0.0219664	0.578555	9.78686	9.73154	9.72408	9.7464	9.77822	9.90073	9.8032	9.84167	9.85059	9.82536	9.89878
Mta1	-0.0231599	0.578555	9.97952	9.90808	10.0147	10.1352	9.95262	10.1874	10.0408	10.1408	10.0883	10.0649	10.0636
Smim15	0.0237476	0.578555	10.4808	10.3656	10.4653	10.4451	10.5816	10.4148	10.4441	10.367	10.4528	10.4034	10.3618
Txnl4a	-0.025396	0.578555	11.2527	11.1957	11.3192	11.2626	11.2157	11.3928	11.3147	11.3277	11.2804	11.3495	11.3714
Zfp2	0.0227696	0.578555	9.9966	10.0532	10.0665	10.0638	10.0965	9.97694	9.93146	9.94055	10.0129	9.88766	9.93388
Csnk1d	-0.0258782	0.579249	12.1468	12.1311	12.1227	12.1457	12.0932	12.2262	12.0613	12.1677	12.1895	12.1846	12.177
Sars	-0.0258419	0.579346	11.9436	11.9178	11.9998	11.9722	11.9806	12.0471	12.0441	12.0467	12.0969	12.0323	11.9646
Ly6e	-0.0257415	0.580277	12.0539	12.1287	12.0774	12.0852	12.0217	12.1184	12.256	12.1963	12.018	12.1742	12.1825
Susd4	-0.0251339	0.581306	10.9781	11.0445	10.9728	10.9922	10.9927	11.1007	10.9897	11.0893	11.0481	11.1048	10.9784
Lzts1	-0.0222967	0.58242	10.1936	10.1441	10.1576	10.1949	10.1953	10.3931	9.99621	10.2264	10.3633	10.304	10.1337
Arhgap44	-0.0257474	0.583194	11.82	11.8236	11.8018	11.8638	11.8401	11.9321	11.887	11.9046	11.8888	11.9153	11.8542
Sqle	-0.0248456	0.583367	10.9934	10.9585	11.0006	10.905	10.842	11.0226	10.7569	11.0435	11.019	10.9937	10.9726
Hs6st1	-0.0237814	0.58399	10.561	10.4541	10.5602	10.4363	10.4225	10.5866	10.462	10.51	10.6109	10.6569	10.592
Macf1	0.025691	0.584858	13.4458	13.3555	13.3625	13.5097	13.4325	13.3464	13.4063	13.3716	13.3831	13.2563	13.4468
Rhot1	0.0252544	0.585751	11.381	11.3314	11.3101	11.381	11.4153	11.2843	11.3216	11.345	11.2855	11.3083	11.2351
Praf2	0.0238422	0.587313	10.4078	10.3593	10.4056	10.3909	10.4243	10.3291	10.3861	10.3161	10.253	10.3723	10.3399
Arhgap42	0.0206184	0.588127	9.65555	9.67928	9.73578	9.52839	9.64335	9.52085	9.497	9.46208	9.54133	9.53316	9.63706
Atp8a1	-0.0255545	0.588127	13.2659	13.292	13.2047	13.2858	13.2208	13.2882	13.3692	13.3789	13.208	13.3508	13.2986
Crebzf	0.0233275	0.588127	10.4816	10.5743	10.6152	10.6172	10.6383	10.5296	10.493	10.4086	10.5996	10.4001	10.4803
Fam189a1	-0.0253991	0.588127	11.3004	11.335	11.3626	11.303	11.2574	11.3747	11.3476	11.3667	11.3832	11.3897	11.3733
Gpr162	-0.0253544	0.588127	11.691	11.8392	11.8007	11.9455	11.8071	11.9069	12.1145	11.9018	11.8754	11.9259	11.8359
Gtf3c3	0.023561	0.588127	10.6194	10.6199	10.5649	10.5543	10.5915	10.4473	10.4824	10.5384	10.4556	10.5794	10.4085
Srebf1	-0.0220685	0.588127	9.70747	9.77585	9.91978	9.85005	9.78783	9.97643	10.0334	9.84268	9.92708	9.93327	9.93908
Clmn	0.0254459	0.58814	11.8764	11.7387	11.8469	11.7852	11.8295	11.7764	11.5997	11.7234	11.8056	11.6827	11.7973
Kcnd3	-0.0244018	0.58814	11.6051	11.7712	11.6626	11.8822	11.6435	11.8725	11.8662	11.7907	11.6932	11.8822	11.7246
Aldh18a1	-0.0215066	0.589771	9.90205	9.85487	9.94651	9.8233	9.86341	10.0221	9.82736	10.0179	9.97339	10.0005	9.89615
C1qb	-0.0225821	0.589771	10.0642	10.132	10.2656	10.1608	10.1439	10.3099	10.3353	10.2886	10.2083	10.2265	10.2586
Cast	0.0195611	0.589771	9.64605	9.6687	9.54722	9.55847	9.57321	9.39746	9.58362	9.49349	9.38321	9.62388	9.48904
Mfsd2a	-0.0180844	0.589771	9.56466	9.37615	9.71112	9.50849	9.45875	9.78684	9.33906	9.54973	9.72426	9.6149	9.66529
Plcl1	-0.0242676	0.589771	10.7576	10.85	10.721	10.8038	10.7807	10.8304	10.881	10.886	10.884	10.8605	10.7907
Smc2	0.018922	0.589771	9.50758	9.43855	9.53875	9.44507	9.42953	9.32342	9.16956	9.3889	9.463	9.26225	9.33122
Taz	0.0200639	0.589771	9.4668	9.60509	9.60541	9.63099	9.64543	9.49018	9.6132	9.35527	9.58816	9.48887	9.45365
Acta2	-0.0112095	0.589903	9.31776	9.51028	9.28015	9.30313	9.15444	9.53489	9.69721	9.29616	9.28231	9.77038	9.78279
Ptbp1	-0.0198262	0.589903	9.64046	9.69095	9.78602	9.61886	9.69113	9.8387	9.69415	9.81938	9.83204	9.61086	9.86945
Scn3b	-0.0254579	0.589903	11.9108	11.9881	11.8738	12.0162	11.8658	11.9966	11.8792	12.0281	11.9842	11.9705	11.9024
Tenm2	-0.0247948	0.589903	11.5375	11.5757	11.6034	11.6578	11.4022	11.6547	11.5117	11.6469	11.5865	11.6651	11.5766
Plxna2	-0.025441	0.591182	12.5756	12.4983	12.5166	12.4945	12.4813	12.6166	12.3921	12.5586	12.5474	12.5705	12.5859
Zfp35	0.0215814	0.591182	10.3445	10.1348	10.4059	10.198	10.2359	10.1412	10.0164	10.2573	10.2254	10.0732	10.1753
Adamts3	0.020095	0.593833	9.90986	9.92479	9.78218	9.88664	9.86845	9.62369	9.81204	9.74383	9.86826	9.68545	9.80081
Mlec	-0.0253103	0.593833	12.2058	12.0169	12.0955	12.1801	12.1993	12.3023	12.2107	12.3269	12.139	12.1651	12.2675
Plppr2	-0.0244481	0.593833	11.0937	11.0559	11.1896	11.2561	11.1071	11.3349	11.1902	11.1962	11.2489	11.2003	11.2318
Zfp664	0.0252662	0.593833	11.9153	11.8338	11.9784	11.9074	11.9263	11.8689	11.7824	11.8497	11.9131	11.7655	11.8684
Apaf1	-0.0210987	0.594029	9.74746	9.73004	9.86837	9.70981	9.72934	9.87992	9.72096	9.81215	9.96057	9.78832	9.84861
Mapkapk2	-0.0226034	0.594029	10.3266	10.2824	10.3752	10.144	10.2982	10.4075	10.2226	10.3588	10.4016	10.3408	10.4123
Pcp4	0.0193582	0.594029	12.0831	11.928	11.8133	11.9911	12.117	11.7706	11.9164	11.7818	11.9829	11.8625	11.8367
Sept7	0.0253658	0.594029	13.7114	13.7158	13.5626	13.6996	13.7465	13.5909	13.7066	13.6855	13.5704	13.6879	13.562
Sik3	-0.0250758	0.594029	12.1025	11.9908	12.0212	12.1444	12.0395	12.1791	12.1228	12.1002	12.1636	12.2238	12.1008
Ube2d2a	0.0249623	0.595899	11.4536	11.4453	11.4151	11.4087	11.5238	11.3978	11.3966	11.3838	11.3474	11.4126	11.3574
Gpr153	0.020454	0.596189	9.63841	9.81443	9.78132	9.63996	9.63917	9.52902	9.55609	9.48382	9.62953	9.52356	9.6757
Stat3	-0.0243485	0.596292	10.8797	10.8107	10.8081	10.8068	10.8387	10.9338	10.7893	10.8931	10.9498	10.8919	10.9024
1110059E24Rik	0.0189134	0.596548	9.59121	9.57255	9.52099	9.5027	9.76762	9.49275	9.61626	9.51243	9.47023	9.4651	9.51427
Ralgds	-0.024348	0.596673	11.0212	10.9388	11.181	11.0607	11.0255	11.241	10.9183	11.0995	11.235	11.0504	11.0861
Rpl31	0.0248194	0.598333	11.6384	11.5885	11.6379	11.626	11.752	11.5691	11.7149	11.5456	11.6663	11.5487	11.62
Calm3	-0.0251213	0.599063	14.5909	14.5674	14.6328	14.6187	14.6382	14.7312	14.6641	14.7012	14.6399	14.7009	14.6094
Shisa7	-0.0252095	0.599063	11.952	11.9834	11.929	12.0515	11.9346	12.0536	12.0989	12.0781	11.9411	12.0628	12.0316
Litaf	-0.0196385	0.59958	9.58005	9.51608	9.36291	9.6119	9.51633	9.57568	9.75431	9.68654	9.60394	9.6365	9.64875
Nrgn	-0.0212142	0.601645	12.0157	11.9802	12.2493	12.191	12.1333	12.3687	12.3694	12.4175	12.1917	12.2746	12.1191
Arhgap31	-0.0230736	0.602023	10.755	10.5759	10.6819	10.781	10.7555	10.9855	10.723	10.8139	10.7195	10.7742	10.9094
Capza2	0.025058	0.602023	12.5926	12.5426	12.4872	12.5406	12.6645	12.5016	12.5313	12.5032	12.5266	12.5391	12.451
Osbpl1a	0.0251642	0.602023	13.2159	13.1921	13.198	13.1222	13.2002	13.0896	13.1926	13.1518	13.0633	13.1944	13.1355
Kcna6	-0.0249054	0.602288	11.8785	11.8795	11.857	11.8944	11.7939	11.8959	11.8912	11.9803	11.9259	11.9772	11.8381
Mylk	-0.0184914	0.602288	9.37473	9.53081	9.48453	9.39795	9.33989	9.55478	9.56311	9.39719	9.4585	9.59706	9.64535
Armc1	0.0246231	0.605486	11.5303	11.4515	11.4435	11.4864	11.5549	11.4377	11.4152	11.4377	11.4176	11.4822	11.3656
Ptpa	-0.025077	0.605486	12.0597	12.1097	12.0557	12.0957	12.1132	12.1709	12.2375	12.1236	12.1089	12.1791	12.1716
Adcy9	-0.0247924	0.606008	12.0667	12.0655	12.1154	12.0206	12.0049	12.1407	12.0265	12.0547	12.1447	12.21	12.0757
Asap1	-0.0250549	0.606008	12.3519	12.3517	12.2374	12.3458	12.2862	12.3675	12.3828	12.4051	12.2845	12.4196	12.383
Atg3	0.0223705	0.606008	10.2345	10.1703	10.1742	10.2831	10.2174	10.1237	10.1896	10.2157	10.0607	10.1549	10.1027
Brsk2	-0.0249955	0.606008	12.0812	12.0366	12.1285	12.0994	12.0253	12.2021	12.0421	12.1391	12.108	12.1592	12.1293
Hyou1	-0.0247641	0.606008	12.0723	11.8951	11.9954	12.1362	12.0712	12.2751	12.1009	12.1388	12	12.1472	12.1681
Ildr2	-0.024977	0.606008	12.5376	12.6682	12.5265	12.5887	12.5319	12.6239	12.6325	12.5903	12.5555	12.653	12.6368
Inhba	-0.0179753	0.606008	10.0322	9.57619	9.5625	10.1501	10.132	10.3968	10.0683	10.0723	9.84693	10.1173	10.1353
Mrrf	0.0196498	0.606008	9.60455	9.55477	9.5324	9.64583	9.6877	9.53042	9.58331	9.48882	9.5269	9.50433	9.52281
Ncapd3	0.0215498	0.606008	9.92052	9.87478	9.99067	9.90387	9.90292	9.82645	9.64608	9.74576	9.97557	9.73869	9.81304
Scp2	0.0242075	0.606008	11.3237	11.3347	11.4496	11.2765	11.3953	11.2679	11.343	11.3187	11.2643	11.2406	11.3043
Sh3bp4	-0.0199912	0.606008	9.82553	9.80966	9.94969	9.84145	9.69336	9.95121	9.83732	9.90042	9.91001	9.97149	9.93401
Uqcrq	-0.0161695	0.606008	8.7038	8.65087	8.80882	8.89365	8.89798	9.02409	9.00304	9.08881	8.98975	8.77448	8.81784
Zfp37	0.0213682	0.606008	9.95928	10.0293	9.93903	10.0357	10.0657	9.9454	9.98889	9.8946	9.83854	9.98495	9.86537
6430548M08Rik	-0.0247702	0.608337	13.2568	13.3809	13.3354	13.2812	13.275	13.3563	13.3153	13.3074	13.3606	13.3099	13.3845
Aldh1l1	0.0239812	0.608337	10.8585	10.928	10.9403	10.8903	10.8676	10.8109	10.8093	10.8034	10.787	10.8097	10.8291
Ankrd29	0.0207934	0.608337	9.70121	9.72388	9.67121	9.74469	9.80296	9.61388	9.85151	9.64721	9.59899	9.64568	9.6918
B4galt3	-0.0217599	0.608337	10.0184	10.0635	10.1315	10.0435	10.0083	10.2234	9.96917	10.1629	10.1093	10.1104	10.099
D630045J12Rik	-0.0236274	0.608337	11.3417	11.3901	11.3399	11.5882	11.2952	11.5442	11.4018	11.475	11.4525	11.4863	11.3985
Gabpb2	0.0207466	0.608337	9.85465	9.90083	9.76361	9.89335	9.90806	9.76087	9.74515	9.76944	9.73924	9.64573	9.83303
Gm15772	0.0243431	0.608337	11.2082	11.2132	11.2147	11.1895	11.2992	11.1497	11.2856	11.1128	11.1609	11.1732	11.205
Hlf	-0.0247793	0.608337	13.0229	12.9222	13.0136	12.8568	12.9266	12.9811	13.0063	13.021	13.0264	13.0994	13.0134
Jrkl	0.0182124	0.608337	9.23949	9.37557	9.14173	9.30734	9.29668	9.12089	9.29333	9.17028	9.07219	9.194	9.18333
Mpp5	0.0236449	0.608337	11.1371	11.0351	11.0272	11.072	11.0757	10.9287	11.0493	11.1206	10.9228	10.9856	10.9921
Pcdhgb6	-0.0219248	0.608337	10.0856	10.1105	10.0693	10.1258	9.97759	10.1285	10.1945	10.1911	10.1152	10.1655	10.207
Pdik1l	0.0197828	0.608337	9.73023	9.66295	9.71528	9.70318	9.64973	9.51766	9.62044	9.62865	9.6067	9.53585	9.653
Pea15a	-0.0247207	0.608337	13.5856	13.5434	13.5623	13.5894	13.6196	13.6965	13.6526	13.6595	13.5859	13.6122	13.6826
Rnf41	-0.0238153	0.608337	10.9518	10.9329	11.0152	11.0479	10.9648	11.1511	10.9553	11.0465	11.1085	11.0801	10.9736
Ubp1	0.0229425	0.609073	11.1574	11.0726	11.3212	11.2425	11.2586	11.2466	10.9626	10.978	11.3017	11.0131	11.1455
Bcl2l13	-0.0240222	0.609336	11.0038	10.9254	10.926	10.9877	10.9117	11.0328	10.9641	11.0704	11.0112	11.0076	11.0389
Dgat2	-0.0227007	0.609336	10.7467	10.7732	10.8654	10.653	10.5701	10.7493	10.5824	10.6399	10.9765	10.8251	10.7995
Pcdhgc4	-0.0219256	0.609336	10.1626	10.2769	10.3406	10.1854	10.1195	10.2979	10.2973	10.2898	10.2717	10.316	10.3224
Psmd3	-0.0240881	0.609336	10.9573	10.9315	11.0489	10.9731	10.9949	11.1067	11.0872	11.0387	11.0841	11.1086	11.0233
Synj2	-0.0247735	0.609336	12.0443	11.8176	11.9213	12.0779	11.9803	12.1258	12.0626	12.1013	11.9735	12.0812	12.0642
Zfp532	-0.0237194	0.609336	10.6784	10.6961	10.6818	10.7164	10.653	10.7827	10.7505	10.8227	10.6989	10.7862	10.7185
Itfg1	0.0247651	0.609889	13.0911	13.157	13.0558	13.0674	13.0453	12.9428	13.036	13.0057	13.0103	13.0778	12.9841
Sucla2	0.0246079	0.609889	12.0156	12.0563	11.9286	12.0514	12.0554	11.937	12.0006	11.9353	11.9445	12.0014	11.9147
Fbxo31	-0.0245042	0.610918	11.5039	11.4993	11.6169	11.5314	11.5091	11.6435	11.5995	11.5658	11.6194	11.6148	11.6108
Tdrd7	0.0228401	0.611168	10.5394	10.4242	10.4369	10.4742	10.5021	10.4014	10.3292	10.3797	10.4118	10.4119	10.3977
Npnt	0.0214462	0.613027	10.1476	10.1731	10.0873	10.1263	10.101	9.95361	10.0878	10.1045	9.95522	10.0954	9.97767
Phf20l1	0.0230047	0.613027	10.5146	10.4772	10.6097	10.5254	10.5018	10.4178	10.4233	10.4183	10.528	10.3513	10.4964
Homer1	-0.0209864	0.613998	13.0107	12.4414	12.7924	13.0685	13.0168	13.2591	13.0201	13.0634	13.1132	12.9961	13.0733
Parvb	-0.0193205	0.613998	9.48073	9.59155	9.50991	9.56917	9.51213	9.67629	9.75017	9.61301	9.50552	9.69145	9.68739
Ppp1r9b	-0.024635	0.613998	14.0282	14.0393	14.0585	14.0851	14.1362	14.2316	14.1573	14.1344	14.0802	14.1175	14.148
Pqbp1	-0.0226325	0.613998	10.3153	10.3114	10.32	10.2916	10.3118	10.3701	10.4626	10.4585	10.384	10.4104	10.3673
Slc12a6	0.0246439	0.613998	12.2969	12.2612	12.2571	12.2836	12.2912	12.2176	12.2502	12.2178	12.1991	12.2108	12.2745
Zfp207	0.0240753	0.614003	11.5622	11.4143	11.4582	11.6178	11.6082	11.5507	11.4718	11.4513	11.4702	11.4626	11.4903
Ddhd1	0.023847	0.614456	11.0554	10.912	10.9957	11.0556	11.0427	10.9865	10.9575	10.9418	10.9313	11.0047	10.9383
Gucy1a3	0.0244113	0.614456	12.1289	12.1944	12.0749	12.1102	12.1522	12.0044	12.2193	12.1342	11.9334	12.1538	12.0363
Rpl30	0.0229049	0.614456	10.6769	10.7604	10.7342	10.7251	10.8126	10.6805	10.7464	10.6882	10.5989	10.6109	10.6819
Slc39a1	-0.0212719	0.614456	9.78008	9.80443	9.72439	9.78675	9.8364	9.91686	9.87093	9.87617	9.87911	9.86521	9.86697
Arf3	-0.0241518	0.615435	15.2349	15.1217	15.0954	15.1186	15.2062	15.2308	15.1764	15.1738	15.2084	15.2305	15.2594
Chst2	-0.0237547	0.615435	11.3051	11.4633	11.4608	11.4216	11.4201	11.5632	11.4621	11.4855	11.4622	11.4737	11.4241
Rnf40	-0.0231224	0.615435	10.7974	10.7145	10.8725	10.7992	10.662	10.863	10.7228	10.8015	10.939	10.8009	10.9039
Dtl	0.0179213	0.615505	9.18718	9.15416	9.04556	9.18638	9.20629	9.02901	9.12847	9.1292	8.9821	9.09452	9.01845
Ppp3r1	0.02431	0.615505	14.9632	14.9205	14.8415	14.9025	14.9575	14.8586	14.9098	14.8866	14.8071	14.9451	14.8579
Efl1	-0.0182193	0.616347	9.34161	9.43954	9.33579	9.41481	9.31939	9.4683	9.47509	9.40887	9.47267	9.50706	9.46035
Hmgcr	-0.0207997	0.617327	12.3735	12.2452	12.2361	12.0251	12.1546	12.2938	11.903	12.328	12.4001	12.1885	12.3914
Ube2q2	0.0238422	0.618007	11.2247	11.1972	11.2045	11.2551	11.3157	11.1912	11.2527	11.2405	11.1269	11.1753	11.1311
C1qbp	0.0210479	0.618437	10.1436	10.1592	10.2207	10.0524	10.1655	9.98546	10.1602	10.0647	10.0429	10.1418	10.0152
Daglb	-0.0226311	0.618437	10.2727	10.3392	10.3207	10.3061	10.2506	10.4006	10.2325	10.3179	10.4406	10.355	10.3323
Peg3	-0.0244213	0.618437	13.1789	13.0759	13.2388	13.1856	13.0622	13.2378	12.9104	13.1633	13.3627	13.1321	13.1285
Pin1	-0.0218498	0.618437	10.2793	10.0225	10.234	10.1954	10.2805	10.3826	10.2314	10.4375	10.3466	10.2845	10.2215
Slc22a23	-0.0234138	0.618437	11.1755	11.184	11.1582	11.1629	10.9993	11.1572	11.1407	11.2701	11.1559	11.2162	11.2164
Tmed8	-0.0241754	0.618437	11.638	11.5294	11.6335	11.5369	11.5359	11.6624	11.4544	11.6374	11.7024	11.5885	11.6591
Kank1	-0.01881	0.619394	9.39002	9.48755	9.28648	9.47911	9.46465	9.57122	9.58723	9.58573	9.38888	9.45494	9.581
Tln1	-0.0225898	0.619452	10.4705	10.4511	10.4262	10.4601	10.4452	10.6507	10.398	10.4556	10.4651	10.5508	10.6069
Bbs9	0.0186565	0.620038	9.50585	9.36719	9.45754	9.47724	9.45454	9.27483	9.54757	9.43878	9.34876	9.39708	9.38117
Zhx3	-0.0220637	0.620038	10.4348	10.3369	10.4742	10.3613	10.3365	10.5482	10.2345	10.4508	10.5015	10.5007	10.4249
Clstn2	-0.0238317	0.621961	11.2967	11.3532	11.1397	11.2541	11.2171	11.289	11.2902	11.4048	11.1779	11.3275	11.3312
Gpr165	0.0167995	0.621961	9.26541	9.34417	9.18934	9.27693	9.13776	8.96377	9.09099	9.11813	9.19929	9.11735	9.07345
Cit	-0.0237199	0.623297	10.9625	10.8723	11.0428	10.9697	10.9059	11.0827	10.8653	11.0392	11.0799	10.9623	11.0062
Cfh	-0.020848	0.624205	10.2696	10.3635	10.2142	10.2744	10.1178	10.2745	10.3821	10.2978	10.2615	10.4887	10.3381
Zfp804a	0.0207184	0.624205	9.8921	9.97041	9.93303	9.92305	9.98134	9.82645	10.0047	9.88162	9.76641	9.82381	9.90964
0610010F05Rik	0.0228496	0.624741	10.8151	10.8991	10.7908	10.7462	10.83	10.623	10.7498	10.7312	10.7881	10.7236	10.6833
Bdnf	-0.0210788	0.624741	10.7643	10.1972	10.5782	10.5614	10.5927	10.8469	10.3216	10.68	10.7248	10.5321	10.7918
Strip1	-0.0234763	0.624741	10.9927	10.9613	11.0099	11.0019	10.9674	11.1225	11.0344	11.037	11.0255	11.0486	11.1369
Eno1b	-0.0242675	0.625499	12.8363	12.9171	12.9149	12.9196	12.8208	12.9533	12.942	12.9001	12.9191	12.9551	12.9438
Agtpbp1	0.0241981	0.626303	12.6776	12.6749	12.5869	12.6857	12.6871	12.6063	12.6219	12.6542	12.5468	12.6329	12.5792
D17Wsu92e	-0.0241947	0.626303	12.9795	12.9128	12.9338	12.9404	13.0062	13.0686	13.0613	13.08	12.9214	13.024	13.0505
Dusp7	-0.022773	0.626303	10.6653	10.5427	10.7042	10.5685	10.6442	10.7856	10.514	10.722	10.7609	10.6755	10.6671
Mapt	-0.0241703	0.626303	13.9219	13.8888	13.8889	13.8901	13.8402	13.9336	13.9333	13.9696	13.8729	13.9757	13.9573
Mob4	0.0234562	0.626303	11.369	11.3364	11.3138	11.3465	11.4116	11.2773	11.3297	11.309	11.265	11.3531	11.2146
Pcdhga5	-0.02155	0.626303	10.0906	10.2359	10.1437	10.167	10.0375	10.1701	10.2318	10.2647	10.1547	10.2179	10.1831
Sfpq	-0.0240878	0.626303	12.0703	11.903	11.9559	12.1353	11.9929	12.1913	12.0226	12.1289	11.9855	12.1248	12.0895
Tmed2	0.0209387	0.626303	10.3545	10.2447	10.3425	10.2144	10.3763	10.1898	10.3774	10.2855	10.1326	10.2406	10.3099
Vps4a	0.0237167	0.626303	11.3808	11.4096	11.3749	11.4159	11.3715	11.2846	11.4094	11.2589	11.3174	11.3831	11.3408
Apba1	-0.0241194	0.627551	12.5454	12.5742	12.608	12.6313	12.5613	12.6928	12.7368	12.685	12.5474	12.6671	12.6798
Ccdc91	-0.021351	0.627551	10.0701	10.154	10.0296	10.0928	10.1269	10.1779	10.2133	10.179	10.1898	10.2072	10.1213
Rhoq	0.022224	0.627551	10.6319	10.6114	10.5585	10.5512	10.6961	10.5572	10.5592	10.5401	10.4339	10.5049	10.6172
Snapin	0.0207382	0.628071	10.026	9.97917	9.98291	9.98035	10.0575	9.88842	9.95991	9.92635	9.93942	9.96436	9.86544
Tada2a	0.0193912	0.629113	9.78253	9.81258	9.80659	9.81417	9.86278	9.75858	9.64931	9.59685	9.7909	9.7594	9.66248
Cetn2	0.0200538	0.629937	9.94968	9.8913	9.94128	9.97505	10.0216	9.85134	9.88307	9.93786	9.92499	9.7559	9.8429
Lrfn1	-0.0155563	0.630047	8.79238	8.92163	9.00591	9.02577	8.94223	9.20418	9.03323	9.14123	8.97755	9.044	8.91885
Pygm	-0.0217522	0.630047	9.97798	10.0417	10.0307	9.9641	10.06	10.1302	10.164	10.1087	10.0609	10.1079	10.1086
Zfp608	-0.0190453	0.630047	9.37691	9.67043	9.48362	9.53026	9.47238	9.58261	9.66071	9.57975	9.54914	9.54118	9.59214
Bag1	0.0230915	0.630665	10.9578	10.9186	10.8798	10.8983	10.9445	10.847	10.8571	10.8487	10.7808	10.8659	10.8989
Ublcp1	0.0222989	0.630665	10.6143	10.6357	10.6253	10.6822	10.7507	10.5911	10.721	10.6787	10.5303	10.5853	10.5156
Arf1	-0.0239723	0.63071	13.1597	13.0998	13.1046	13.1342	13.1801	13.2209	13.1936	13.1685	13.2208	13.2108	13.1866
Ctnna1	0.0232674	0.63071	11.1331	11.0688	11.091	11.1437	11.1016	11.028	11.1594	11.0725	10.9463	11.0971	11.0865
Ddx17	0.0237755	0.63071	13.2641	13.2765	13.3688	13.4123	13.3453	13.3358	13.1968	13.1468	13.3844	13.2153	13.2495
Hdac3	0.0228015	0.63071	10.8142	10.8601	10.8713	10.9196	10.8725	10.8033	10.8267	10.7154	10.8318	10.7524	10.8271
Map3k3	0.019318	0.63071	10.1539	9.8854	10.0068	10.1118	10.0411	9.95379	9.83564	9.84111	10.0988	10.0081	9.92068
Minos1	0.0224407	0.631047	10.629	10.5397	10.627	10.6081	10.747	10.5996	10.6688	10.5124	10.5956	10.5597	10.6102
Rnf150	-0.0238063	0.631047	11.8895	11.8769	11.8041	11.8442	11.8028	11.89	11.8108	11.9884	11.8536	11.9146	11.8518
Nceh1	0.0238462	0.631557	12.4273	12.4699	12.3483	12.4014	12.4088	12.2782	12.4073	12.3749	12.2856	12.4345	12.2818
Anapc4	0.0224204	0.632906	10.5546	10.6347	10.6196	10.5258	10.6087	10.4921	10.5015	10.4094	10.5541	10.5297	10.5127
Araf	0.0236812	0.632906	11.8829	11.9166	11.9117	11.9209	11.9259	11.7907	11.9426	11.8329	11.9033	11.9026	11.7651
Clpb	-0.0219879	0.632906	10.3564	10.2888	10.273	10.3154	10.2845	10.3789	10.2785	10.4194	10.435	10.3366	10.3676
Gnaz	-0.0208914	0.632906	10.0124	10.0206	10.3038	10.205	10.0789	10.3073	10.1858	10.2798	10.2943	10.1676	10.0979
Lmo3	0.0233227	0.632906	11.2198	11.2424	11.1338	11.1711	11.2127	11.0777	11.1254	11.0986	11.1287	11.1289	11.14
Mrps17	0.0191821	0.632906	9.67663	9.63661	9.72961	9.73326	9.78054	9.64318	9.7135	9.65801	9.63748	9.60652	9.59213
Pak6	-0.0220464	0.632906	10.8761	10.8417	11.0556	10.8699	10.9525	11.1418	10.8525	10.955	11.074	10.8896	11.0651
Pgd	-0.0211126	0.632906	9.9603	10.0619	10.0216	9.93481	9.95897	10.0623	10.035	9.99737	10.0924	10.1045	10.0572
Plxna1	-0.0229817	0.632906	11.6125	11.6196	11.8143	11.824	11.6021	11.8749	11.6999	11.7589	11.8092	11.7941	11.6854
Rab11fip2	0.023075	0.632906	11.3943	11.4524	11.3008	11.2896	11.3848	11.1907	11.3223	11.3381	11.2352	11.3289	11.2404
Syt1	-0.0238115	0.632906	15.8393	15.9532	15.8089	15.8062	15.782	15.8199	15.8812	15.8961	15.8262	15.9374	15.8489
Ttc14	0.0181401	0.632906	11.5463	11.5751	11.7355	11.8306	11.6741	11.6207	11.4745	11.4345	11.6552	11.4101	11.5022
Tuba1b	-0.0237938	0.632906	13.0227	13.0287	13.0069	13.0199	13.0328	13.079	13.1125	13.0414	13.0765	13.0919	13.0964
Xiap	0.0238368	0.632906	12.2962	12.3885	12.2144	12.2292	12.3071	12.1566	12.207	12.2338	12.1958	12.2144	12.207
Ddit4l	0.0201467	0.633312	9.78217	9.81943	9.70437	9.95695	9.90812	9.7796	10.101	9.88441	9.47839	9.87185	9.74235
Eif3h	0.0233267	0.633312	11.2079	11.1708	11.1925	11.2024	11.2939	11.1682	11.2639	11.165	11.1157	11.1773	11.1621
Fyco1	0.021822	0.633312	10.724	10.603	10.7649	10.8389	10.8477	10.7852	10.7047	10.6389	10.7386	10.5873	10.734
Itm2c	-0.0237123	0.633312	13.9854	13.9654	13.9605	13.9643	13.9805	14.0418	14.0529	14.0282	13.9737	14.0891	14.0082
Lyrm9	0.0214251	0.633312	10.3001	10.4128	10.298	10.2805	10.2493	10.08	10.2572	10.1433	10.2864	10.1838	10.2636
Gdi1	-0.0237053	0.633747	13.9564	13.9006	13.87	13.9066	13.9362	13.9871	13.9081	13.9156	14.0018	13.9929	13.9636
Galnt7	-0.0176898	0.634625	9.73881	9.67477	9.73605	9.71394	9.53854	9.79806	9.42755	9.72713	9.87937	9.7733	9.68806
Habp4	0.0237711	0.634625	12.3761	12.4266	12.4963	12.4055	12.3896	12.3025	12.4491	12.3895	12.3653	12.3898	12.308
Nr6a1	0.0168975	0.634625	9.37755	9.34729	9.31301	9.46363	9.35484	9.30691	9.18941	9.23966	9.2456	9.32636	9.20381
Rhot2	-0.0217046	0.634625	10.6597	10.546	10.6842	10.7886	10.7496	10.9542	10.7382	10.7494	10.8162	10.7212	10.8184
Eif1ax	-0.0214925	0.634951	10.2368	10.2528	10.2168	10.2262	10.2238	10.3312	10.2282	10.3028	10.3384	10.3325	10.2521
Kctd13	-0.0227974	0.636561	10.7191	10.696	10.7357	10.7448	10.7276	10.8511	10.7338	10.7623	10.8482	10.812	10.7625
Pianp	-0.0235557	0.636561	11.7846	11.8441	11.8749	11.8761	11.7634	11.8913	11.8956	11.8317	11.9439	11.9103	11.8728
Zfr	0.0237639	0.636561	13.3738	13.3571	13.2059	13.3325	13.4483	13.3154	13.3444	13.3649	13.1696	13.3203	13.2797
Arid2	-0.0223184	0.636796	10.8839	10.7749	10.7652	10.837	10.8223	10.9446	10.7333	10.8526	10.9646	10.9058	10.8656
Cat	-0.0217779	0.636796	10.4887	10.5859	10.517	10.4256	10.4808	10.5542	10.5953	10.58	10.5133	10.5997	10.5993
Cbfb	0.0206525	0.636796	10.1664	10.0864	10.0532	10.1871	10.1443	10.0905	9.99452	10.0432	9.98133	10.0322	10.0918
Ccdc181	0.0186218	0.636796	9.66879	9.70311	9.7821	9.6465	9.70582	9.53621	9.75897	9.67029	9.55384	9.67447	9.54979
Enc1	-0.0234355	0.636796	14.7563	14.6537	14.6717	14.8039	14.8132	14.8629	14.8951	14.8521	14.736	14.8089	14.807
Gnpda2	0.0192298	0.636796	9.76619	9.74774	9.7972	9.72706	9.80465	9.65431	9.72138	9.66594	9.69509	9.61854	9.74524
Grin2c	0.0213851	0.636796	10.217	10.1567	10.2312	10.2285	10.2204	10.0995	10.2088	10.1655	10.1517	10.0935	10.1631
H2-D1	-0.02001	0.636796	9.79612	9.80778	9.76914	9.79026	9.82517	9.89715	9.98922	9.88343	9.85769	9.93878	9.90235
Mms19	-0.0201347	0.636796	9.86492	9.94805	9.91995	9.99788	9.89666	10.0867	9.91082	9.94628	10.0694	9.96887	9.99279
Parm1	-0.0204688	0.636796	10.1768	10.1842	10.0487	10.2028	10.0588	10.1832	10.2762	10.2904	10.1231	10.3458	10.1638
Pgk1	0.0236959	0.636796	12.8621	12.7639	12.7692	12.8051	12.8529	12.748	12.8072	12.7907	12.7493	12.7872	12.7706
Ppp3ca	0.0236868	0.636796	15.1657	15.0298	14.9798	15.0505	15.0572	14.9547	15.049	15.0174	14.9508	15.0814	15.0542
Rps13	-0.0202656	0.636796	10.0677	10.012	10.1409	10.1301	10.2192	10.297	10.2203	10.2607	10.3362	10.1453	10.1246
Slc22a17	-0.0233906	0.636796	12.5431	12.5749	12.6812	12.6959	12.5683	12.7462	12.6396	12.5869	12.7796	12.6856	12.641
Sppl3	-0.0228014	0.636796	10.9616	11.0195	10.9547	10.9506	10.9536	11.0609	11.0537	10.9644	10.9987	11.1322	11.0494
Tac1	0.0171743	0.636796	10.0824	9.95841	10.0739	10.2557	10.2203	10.037	10.0726	10.0026	10.2443	9.95615	9.88936
Lrrc49	0.0224645	0.63795	11.0624	11.0086	10.9258	10.9995	11.0335	10.8528	11.0351	10.925	10.9459	10.9705	10.9588
Nae1	0.0209418	0.639884	10.1151	10.1316	10.1535	10.2113	10.2083	10.0734	10.2342	10.0506	10.12	10.1191	10.0574
Idh1	-0.0219222	0.640021	10.4359	10.4899	10.4327	10.3901	10.4097	10.511	10.4592	10.456	10.4948	10.5325	10.5259
Maged1	-0.0235761	0.640534	13.5865	13.6597	13.7227	13.6919	13.568	13.7117	13.6539	13.6495	13.7472	13.7024	13.6559
Chic1	-0.0227923	0.641692	11.2765	11.3552	11.1923	11.1714	11.2432	11.3032	11.1365	11.3453	11.2767	11.2858	11.2666
Akr1a1	-0.0235128	0.642051	12.5183	12.4872	12.5058	12.5276	12.4895	12.5768	12.6052	12.5689	12.5429	12.6537	12.5272
Slc9a1	-0.0221668	0.643895	10.5061	10.6817	10.621	10.5992	10.4777	10.6324	10.5658	10.631	10.6416	10.614	10.6084
Mmp24	-0.0211697	0.643979	10.2215	10.1566	10.3256	10.3162	10.1824	10.4255	10.1194	10.323	10.3958	10.2593	10.2706
Brd9	0.0216123	0.646068	10.4684	10.4047	10.4114	10.4856	10.425	10.3575	10.4182	10.2657	10.3631	10.4397	10.4166
Celf4	-0.0232063	0.646068	12.6952	12.7834	12.6931	12.8512	12.8459	12.9267	12.8627	12.8895	12.826	12.8036	12.7611
Galnt18	-0.018625	0.646068	9.46588	9.52272	9.59328	9.57813	9.63224	9.74775	9.77219	9.68248	9.65041	9.65595	9.62086
Gm14295	0.0175501	0.646068	9.66809	9.75481	9.71441	9.60981	9.69379	9.49676	9.68529	9.6004	9.54717	9.69175	9.50272
Spata2l	-0.0186797	0.646068	10.1623	9.92916	10.1817	10.1441	9.9986	10.2776	9.89025	10.0908	10.3707	10.0505	10.2854
Urb2	0.0189297	0.646068	9.92672	9.85565	10.0116	9.84144	9.8262	9.81264	9.56584	9.76078	9.83149	9.7393	9.82706
Nrbp2	0.0165223	0.647632	11.0431	10.9744	11.3636	11.3335	11.1955	11.1163	11.0755	10.8722	11.3195	10.9325	11.0146
Vat1l	0.0216554	0.647632	10.9993	11.0998	11.0494	11.0966	11.0184	10.843	11.0538	11.0476	11.0355	10.9898	10.786
Cplx1	-0.0230897	0.648622	13.8148	13.7809	13.7826	13.789	13.8406	13.8957	13.8658	13.8544	13.8012	13.8692	13.8739
Map7d2	0.0233721	0.648622	12.4709	12.4679	12.4013	12.4834	12.4342	12.3695	12.4117	12.3776	12.3765	12.4209	12.4106
Slc7a8	-0.0228385	0.648622	11.4048	11.4582	11.4115	11.3864	11.2879	11.4219	11.3375	11.3962	11.4767	11.4654	11.4573
Mtch1	-0.0233615	0.649197	12.778	12.6986	12.7451	12.7261	12.7566	12.8058	12.7884	12.7468	12.8595	12.8056	12.8268
Nr4a2	-0.0130761	0.649472	11.0344	10.6258	10.7923	10.6803	10.7984	11.0559	10.5975	11.0528	11.0667	10.7328	11.2097
Suv39h1	-0.020526	0.649472	10.0435	10.1074	10.2199	10.0478	10.0572	10.1817	10.1342	10.0889	10.2878	10.1555	10.1765
Ube2ql1	-0.0232738	0.649573	11.927	11.7761	11.8255	11.8355	11.9122	11.9819	11.9123	11.8937	11.9064	11.9503	11.9863
Urgcp	-0.0212714	0.650942	10.6634	10.7238	10.743	10.7652	10.6907	10.86	10.7988	10.7637	10.7935	10.9124	10.6961
Ndufa4	0.022612	0.654501	11.6272	11.573	11.6418	11.655	11.7789	11.664	11.6686	11.5213	11.6394	11.635	11.5727
Ptpn23	-0.0204699	0.654899	10.5179	10.5071	10.6437	10.7749	10.5503	10.8129	10.7015	10.5919	10.787	10.6929	10.6939
Adar	-0.0232048	0.655992	12.9454	12.9298	12.9583	12.9293	12.9084	13.0016	12.9499	12.9926	12.9601	13.0098	12.9761
Hs3st2	-0.0196918	0.655992	9.92605	10.0266	9.86666	9.98481	10.0203	10.0691	10.2523	10.0386	9.96566	10.1739	10.0362
Cct8	0.023182	0.656503	12.3034	12.3051	12.276	12.3061	12.3547	12.262	12.2832	12.2911	12.2165	12.2573	12.2329
Slco1a4	0.0212068	0.656503	10.6408	10.892	10.7782	10.56	10.6092	10.428	10.6563	10.5129	10.6422	10.5822	10.6611
Ubqln4	0.0231411	0.656503	11.9343	11.8555	11.8343	11.9503	11.9744	11.9032	11.8997	11.9292	11.7641	11.8606	11.865
Nck2	-0.0173477	0.657079	9.65437	9.76797	9.76053	9.83208	9.70545	9.94474	9.79828	9.89194	9.77033	9.95319	9.66293
Ubqln2	-0.0230773	0.657489	12.1992	12.2683	12.2298	12.3023	12.2439	12.3486	12.2946	12.3056	12.3054	12.3253	12.2382
Abcf1	-0.0221481	0.65906	11.0569	11.0823	11.0697	11.1622	11.1264	11.2475	11.1692	11.1496	11.193	11.1716	11.1417
Trmt6	0.0198919	0.659375	9.91898	10.005	10.0126	9.83989	9.95161	9.80728	9.82539	9.8038	9.89832	9.83692	9.86315
Abcb9	-0.0192549	0.66036	9.80617	9.80905	9.93294	9.87231	9.84669	10.0115	9.9102	10.0717	9.9102	9.95852	9.81211
Dip2c	-0.0229412	0.66036	11.8283	11.8919	11.7348	11.8206	11.7897	11.8397	11.8706	11.9	11.8051	11.8778	11.8712
Kcnk2	0.0216663	0.66036	11.0667	11.0745	10.959	10.9301	10.9521	10.8283	10.8571	10.9156	10.8631	10.9513	10.9408
Kcnt1	0.0218498	0.66036	11.3231	11.2903	11.4736	11.4967	11.3874	11.3527	11.3511	11.191	11.4978	11.3108	11.2878
Map4k2	0.0210461	0.66036	10.8	10.9455	11.0962	10.9825	10.9221	10.8979	10.8363	10.6713	11.0269	10.8008	10.8588
Mbd1	-0.0186298	0.66036	9.59391	9.62478	9.55872	9.52427	9.57305	9.66679	9.54287	9.57836	9.7406	9.66189	9.65461
Mff	0.0226643	0.66036	11.9949	11.9335	11.9049	12.0193	12.1059	11.9472	12.0504	11.9314	11.9662	11.9426	11.9194
Msh2	0.0206372	0.66036	10.181	10.3624	10.1919	10.2425	10.2529	10.1037	10.2554	10.1606	10.107	10.1869	10.1237
Nckap1	0.0229068	0.66036	14.4612	14.4333	14.3353	14.4236	14.4513	14.3604	14.3756	14.3812	14.3531	14.3898	14.3835
Nisch	-0.0230199	0.66036	13.0197	13.0573	13.0948	13.0995	13.0496	13.1769	13.0428	13.1307	13.1148	13.1096	13.0491
Prpf4b	0.0223204	0.66036	11.3308	11.3738	11.3587	11.4208	11.3835	11.3391	11.225	11.2309	11.3587	11.2718	11.2737
Sart3	-0.0205042	0.66036	10.1568	10.1508	10.1783	10.1996	10.1192	10.2935	10.2346	10.2488	10.1858	10.3054	10.2318
Slc30a5	0.0215311	0.66036	10.7495	10.7249	10.7815	10.6719	10.7384	10.6648	10.5937	10.6377	10.6422	10.6737	10.6677
Tango2	0.0215863	0.66036	10.5863	10.5208	10.5216	10.6266	10.6526	10.5011	10.7325	10.5008	10.5059	10.578	10.5447
Tgfb3	-0.0176686	0.66036	9.44845	9.4208	9.43945	9.44781	9.43587	9.56192	9.50923	9.50493	9.56605	9.53064	9.54633
Tmed9	-0.0225758	0.66036	11.2684	11.2473	11.2879	11.2243	11.252	11.29	11.4237	11.345	11.3242	11.329	11.3667
Tmem268	0.0170473	0.66036	9.43353	9.47927	9.37453	9.37875	9.39013	9.20722	9.40078	9.29552	9.29082	9.38664	9.30828
Usp33	0.022985	0.66036	12.2873	12.2614	12.1716	12.2865	12.2879	12.1637	12.3269	12.289	12.1186	12.242	12.1968
Zscan26	0.0228629	0.66036	11.7365	11.6937	11.8142	11.8001	11.7845	11.7347	11.7172	11.6981	11.7705	11.6775	11.6908
Rsrp1	0.0141943	0.66071	10.8386	10.5349	11.1052	10.696	10.7173	10.5763	10.2295	10.5372	11.0158	10.2439	10.7136
Pou3f2	0.0204463	0.660838	10.4274	10.4087	10.4657	10.327	10.4329	10.2426	10.4332	10.3894	10.3268	10.3335	10.3308
Gnal	0.0226341	0.660971	13.1843	12.9624	12.9364	13.1059	13.0966	12.9606	13.0263	12.9848	13.0502	13.0279	13.0381
Mettl9	0.0210867	0.660971	10.6052	10.6018	10.5295	10.5874	10.5662	10.4267	10.6125	10.5495	10.4313	10.4969	10.5585
Smpdl3a	0.0186818	0.660971	9.77259	9.70805	9.66312	9.7661	9.71772	9.62591	9.69313	9.68233	9.52943	9.68749	9.67368
Cryzl1	0.0211137	0.661452	10.5375	10.521	10.4564	10.4718	10.6227	10.4474	10.5005	10.4064	10.4522	10.5025	10.4311
Jup	-0.0204862	0.661452	10.1312	10.1215	10.0575	10.1557	10.1631	10.2229	10.2289	10.2504	10.224	10.2199	10.1474
Tmem132b	-0.0228919	0.661452	12.4566	12.5049	12.3798	12.3829	12.3883	12.4248	12.4903	12.4946	12.4137	12.4797	12.533
Jdp2	-0.018748	0.662888	9.91168	9.79111	9.95596	9.88155	9.9938	10.1767	9.81782	9.98644	10.0534	9.96284	9.97761
Strn4	-0.022824	0.663935	12.1525	12.2264	12.3132	12.2612	12.1846	12.2944	12.3474	12.2687	12.3183	12.3098	12.2392
Mrps33	0.0178635	0.665719	9.65922	9.64138	9.70667	9.72224	9.77919	9.66136	9.6399	9.56672	9.66509	9.62737	9.56175
Tbcb	-0.0188537	0.665719	9.8797	9.94396	9.97173	10.0465	10.0529	10.1823	10.0605	10.1263	10.131	10.0175	9.95212
Extl2	0.022276	0.666204	11.6445	11.6154	11.5624	11.5933	11.6054	11.4492	11.6078	11.6236	11.5124	11.5301	11.5269
Spg21	0.019145	0.666204	10.0088	9.91607	9.87295	9.96313	10.0053	9.84654	9.89314	9.90029	9.86681	9.88144	9.8605
Lcat	-0.0162416	0.666876	9.25317	9.40224	9.34835	9.34197	9.37409	9.52243	9.4806	9.53919	9.30822	9.35781	9.47262
Pofut2	-0.0185912	0.666876	9.6727	9.5901	9.71228	9.75584	9.61641	9.83788	9.67492	9.81369	9.74565	9.7139	9.7619
Slc3a2	-0.0222771	0.666876	11.2954	11.3054	11.323	11.2007	11.2108	11.299	11.1859	11.2903	11.3964	11.3194	11.3119
Smg9	-0.0180362	0.666876	9.44078	9.59411	9.53321	9.6239	9.45057	9.63552	9.68499	9.57914	9.59137	9.65527	9.59878
Syn2	-0.0226745	0.666876	13.8944	13.9891	13.8893	13.9472	13.8971	13.9609	13.9845	14.0196	13.8866	13.9849	13.9247
Tenm1	-0.021283	0.666876	10.575	10.7165	10.5545	10.5716	10.4503	10.5884	10.411	10.625	10.6549	10.5987	10.5796
Vps8	0.0219336	0.666876	11.0199	11.1404	11.0085	10.9913	11.0168	10.895	11.0271	10.969	10.8695	10.9986	10.978
2210016L21Rik	-0.021449	0.668161	10.5765	10.6072	10.6872	10.595	10.6511	10.7512	10.6799	10.7234	10.7102	10.6738	10.6584
Hivep1	-0.0224433	0.668161	11.7466	11.5435	11.5784	11.8382	11.6535	11.7975	11.7168	11.8642	11.7064	11.7754	11.6661
Actn4	-0.0220026	0.670548	11.6415	11.6265	11.73	11.7277	11.6836	11.8775	11.7345	11.7153	11.7096	11.7546	11.8028
Coro1c	-0.0212403	0.670548	11.1212	11.17	11.2289	11.2097	11.0772	11.2995	11.1821	11.1197	11.2496	11.3002	11.2554
Dek	-0.0217296	0.670548	10.8835	10.9013	10.8997	10.8684	10.8734	10.951	10.9398	10.9645	10.9622	10.9244	10.9673
Elmod1	0.0225558	0.670548	12.4488	12.3085	12.2557	12.4327	12.3859	12.275	12.422	12.3465	12.2735	12.3884	12.3226
Eml5	0.0207336	0.670548	11.0576	11.1218	10.9911	11.1834	11.1402	11.0035	11.0652	10.943	11.0731	10.8921	11.0965
Eny2	0.0216908	0.670548	10.8773	11.0165	10.9157	10.8585	10.8951	10.7542	10.873	10.819	10.8378	10.8467	10.8156
Farp1	-0.022151	0.670548	11.0802	11.0809	11.1529	11.1319	11.0492	11.195	11.1174	11.1709	11.1698	11.1538	11.1501
Gmpr2	0.0171782	0.670548	9.47444	9.55593	9.54312	9.59	9.56524	9.47747	9.52907	9.47495	9.38112	9.42225	9.46589
Ncoa2	-0.0225874	0.673589	12.0226	12.0247	11.9518	12.0094	12.0146	12.0801	12.0033	12.0986	12.0279	12.0724	12.0142
Slc12a4	-0.0172277	0.673892	9.46879	9.50037	9.50801	9.47404	9.54801	9.72843	9.57564	9.48982	9.53919	9.61384	9.69856
Ak5	-0.0223745	0.674057	12.0941	12.2602	12.2497	12.151	12.1452	12.2684	12.1916	12.2346	12.1928	12.2434	12.1835
Tns3	-0.0213858	0.674057	11.3707	11.3527	11.4081	11.3601	11.4291	11.5918	11.3912	11.4678	11.3663	11.4205	11.5345
Wnk3	0.0215958	0.674057	11.1317	11.1019	11.0761	11.1397	11.109	11.0365	10.9896	11.101	10.9958	11.0933	10.9377
Xkr4	-0.0182474	0.674057	9.79864	9.78886	9.66771	9.69902	9.65706	9.74275	9.64624	9.81183	9.87462	9.81489	9.75028
Clpp	-0.0161843	0.674245	9.24867	9.3645	9.3954	9.40619	9.44412	9.59598	9.46678	9.5353	9.4758	9.42833	9.3583
Cul1	0.0224103	0.674245	11.8825	11.8817	11.8851	11.9144	11.8848	11.8091	11.8919	11.8009	11.8409	11.8949	11.8016
Extl3	-0.0223331	0.674245	12.3186	12.3577	12.3504	12.2439	12.2753	12.3765	12.3584	12.3935	12.2621	12.4036	12.4117
Zfp385a	-0.0199056	0.674245	10.0709	9.93612	10.1154	10.0537	9.9897	10.1454	10.1793	10.1497	10.1002	10.1497	10.182
Zfp827	-0.0210073	0.674245	10.6133	10.7375	10.5803	10.6186	10.5676	10.5894	10.755	10.6831	10.7316	10.7307	10.6488
Ist1	-0.0218507	0.674283	11.138	11.1131	11.1495	11.0744	11.1143	11.2244	10.9988	11.1524	11.2441	11.1521	11.1504
Slc25a44	-0.0218845	0.674283	11.8339	11.7579	11.947	11.7081	11.6853	11.8115	11.7182	11.8872	11.9148	11.8185	11.8573
Lman2	-0.0218308	0.6756	11.242	11.1445	11.21	11.2426	11.2267	11.3878	11.1939	11.289	11.239	11.2575	11.3349
Gigyf1	-0.0179732	0.675613	9.69046	9.72053	9.97279	9.86304	9.76705	10.0682	9.69886	9.84128	10.0048	9.75281	9.90316
Gk	0.0200118	0.675613	10.2333	10.2816	10.1452	10.2581	10.3095	10.1612	10.2145	10.1741	10.124	10.1385	10.182
Stk11	-0.0195771	0.675613	9.94417	9.97254	10.0686	10.0879	9.97068	10.1855	10.0726	10.1301	10.0497	10.0697	10.0754
Tk2	0.0198601	0.675613	10.2834	10.3043	10.2943	10.2915	10.2348	10.1364	10.271	10.1557	10.1921	10.2831	10.1914
Trim32	-0.0224882	0.675613	12.5227	12.4947	12.4336	12.4338	12.424	12.4856	12.4974	12.5132	12.48	12.556	12.5583
Fam175b	0.0193581	0.678723	10.2892	10.2197	10.2194	10.2868	10.2918	10.1515	10.1369	10.1679	10.273	10.1818	10.1014
Cdc37	-0.0214065	0.678884	10.9436	10.8847	10.9542	11.0369	11.0249	11.0956	11.1274	11.0852	11.0997	11.0537	10.9761
Dnm2	-0.0198126	0.678884	10.0372	10.1287	10.1866	10.1569	10.08	10.2455	10.1457	10.173	10.2458	10.1838	10.1273
Phpt1	-0.0161171	0.678884	9.17431	9.25217	9.34141	9.17362	9.32874	9.36954	9.41152	9.31278	9.47838	9.29243	9.33145
Sfxn1	-0.0208394	0.678884	10.5689	10.6661	10.6224	10.6464	10.6541	10.7315	10.7234	10.6386	10.7783	10.713	10.661
Adss	0.0217811	0.679003	11.1691	11.1538	11.2076	11.2219	11.2187	11.1434	11.1617	11.1274	11.1601	11.1317	11.1006
Bsg	-0.0224452	0.679003	12.4652	12.3788	12.3378	12.5133	12.5044	12.5529	12.6422	12.5951	12.3706	12.5267	12.5273
Cnnm4	-0.0161219	0.679003	9.48766	9.56652	9.57717	9.39831	9.35964	9.51061	9.31063	9.55133	9.66313	9.41229	9.5975
Cotl1	-0.0160625	0.679003	9.22057	9.27298	9.33678	9.47178	9.38417	9.58583	9.47115	9.45792	9.47246	9.40122	9.36518
Cpeb3	-0.0220162	0.679003	11.7004	11.6912	11.6521	11.6819	11.601	11.695	11.6131	11.7458	11.7587	11.7264	11.6682
Dnm1	-0.0224397	0.679003	14.6486	14.6945	14.6487	14.6613	14.5883	14.6812	14.708	14.7096	14.6353	14.7798	14.6594
Eif5a2	0.0220649	0.679003	11.7107	11.7305	11.6384	11.6769	11.7113	11.5781	11.6385	11.6689	11.6156	11.6451	11.5807
Glg1	-0.0219915	0.679003	12.2234	12.2531	12.1358	12.119	12.043	12.1468	12.0707	12.2266	12.1707	12.2361	12.2169
Prr3	-0.017695	0.679003	9.61893	9.63789	9.72167	9.46488	9.63831	9.74582	9.51602	9.62871	9.78352	9.64596	9.727
Kmt2a	-0.0218546	0.679121	12.8547	12.593	12.7616	12.8091	12.7029	12.9186	12.4896	12.7159	12.9865	12.7322	12.8655
Zfp626	0.0172911	0.679977	9.50792	9.52752	9.57874	9.47633	9.56864	9.40962	9.54225	9.48133	9.40644	9.40694	9.48297
Zfp932	0.017859	0.679977	9.61492	9.65954	9.7207	9.77573	9.68578	9.63694	9.53042	9.58719	9.67015	9.49934	9.55609
Setbp1	-0.0200279	0.680117	10.5352	10.5675	10.5735	10.6347	10.5584	10.743	10.849	10.6657	10.4684	10.7568	10.7612
Aph1a	-0.0183102	0.680929	9.98711	10.0138	10.0522	9.85343	9.85029	10.0115	9.88647	9.92566	10.0675	10.0924	10.0677
Asic2	-0.0206289	0.680929	10.5284	10.5734	10.508	10.5757	10.4915	10.57	10.6518	10.6215	10.6221	10.6694	10.5381
Capn15	-0.0189211	0.680929	10.1461	10.0994	10.3757	10.3422	10.2365	10.5063	10.1711	10.3811	10.4184	10.1975	10.2613
Cnot6	0.021429	0.680929	11.491	11.5278	11.4449	11.3718	11.4785	11.3267	11.3125	11.3665	11.4231	11.3187	11.4324
Cpne9	0.0197044	0.680929	10.2174	10.1902	10.3179	10.2249	10.1885	10.1577	10.1051	10.0358	10.2087	10.1913	10.1618
Cstf2	0.0213508	0.680929	11.435	11.3716	11.5753	11.6201	11.4982	11.4765	11.4891	11.357	11.5753	11.3898	11.4285
Fbxl4	0.0173187	0.680929	9.62899	9.66976	9.6183	9.5437	9.58231	9.43123	9.50592	9.48293	9.52217	9.49037	9.5703
Fbxo41	-0.0220308	0.680929	11.7357	11.6809	11.7403	11.7545	11.7067	11.8127	11.7225	11.782	11.8199	11.7915	11.7422
Fundc2	0.0208643	0.680929	10.9053	11.0801	10.8508	10.9483	11.0255	10.8296	10.9859	10.7918	10.9199	10.8867	10.8864
Gabra4	0.0217246	0.680929	12.2481	12.1967	12.0824	12.0961	12.2175	12.07	12.0434	12.0777	12.0942	12.1934	12.0586
Gars	0.0217123	0.680929	11.885	11.896	11.86	11.8726	11.7795	11.7262	11.8258	11.8112	11.7079	11.8531	11.8059
Gm11549	-0.020297	0.680929	10.5803	10.4626	10.6083	10.5782	10.685	10.7978	10.7579	10.71	10.6037	10.6782	10.7226
Gpr146	-0.0178499	0.680929	9.59673	9.67535	9.64771	9.46261	9.59043	9.67908	9.67047	9.61111	9.63342	9.74569	9.72882
Hbp1	0.0178055	0.680929	10.0359	9.9735	9.98995	10.0136	10.0007	9.86666	9.88891	9.90196	9.96593	9.78754	10.0092
Igbp1	0.0178191	0.680929	9.84636	9.7417	9.87604	9.78372	10.0043	9.81725	9.86526	9.81451	9.7705	9.73938	9.77798
Igsf3	-0.0179582	0.680929	9.53928	9.82987	9.60404	9.63321	9.71286	9.71932	9.90695	9.7378	9.70745	9.69541	9.75939
Incenp	0.0171781	0.680929	9.40699	9.46661	9.39929	9.47351	9.44989	9.34854	9.39708	9.37337	9.27884	9.36625	9.32913
Jag2	-0.0157829	0.680929	9.03548	8.98572	9.11504	9.13561	9.11446	9.32614	9.12257	9.12996	9.21788	9.21305	9.12828
Kcnmb4	-0.0166035	0.680929	9.25501	9.31206	9.32725	9.41133	9.38673	9.51542	9.53214	9.55308	9.37902	9.46012	9.31272
Kdm4b	-0.0198571	0.680929	10.5921	10.5515	10.5956	10.7081	10.5696	10.8173	10.4986	10.6307	10.7113	10.7375	10.5935
Klf13	-0.0222381	0.680929	12.6797	12.6005	12.6848	12.5973	12.6314	12.791	12.4916	12.6458	12.6716	12.6851	12.7321
Mtpn	0.0222032	0.680929	13.8576	13.8312	13.7025	13.7712	13.8791	13.7417	13.774	13.8002	13.6897	13.8153	13.7184
Ncoa7	0.0217892	0.680929	11.7946	11.7216	11.6615	11.7605	11.7638	11.67	11.6632	11.7222	11.6355	11.7413	11.622
Ndufs4	0.0204291	0.680929	10.6609	10.6632	10.5928	10.668	10.7658	10.5927	10.6564	10.5793	10.6318	10.5669	10.5952
Nell1	-0.0206213	0.680929	10.4701	10.5646	10.4618	10.5212	10.4509	10.5496	10.5975	10.5883	10.5027	10.6017	10.5364
Per1	-0.00822358	0.680929	11.7152	11.5072	12.101	11.0825	11.3927	12.0096	10.5131	11.5783	12.3825	11.1676	12.1626
Prmt1	-0.020915	0.680929	10.741	10.7269	10.8248	10.6752	10.7773	10.8157	10.843	10.7408	10.9461	10.8642	10.7941
Rell2	-0.0201407	0.680929	10.3123	10.3396	10.4487	10.3762	10.444	10.56	10.5038	10.4847	10.4696	10.4714	10.4168
Rundc1	-0.0203818	0.680929	10.601	10.4265	10.6628	10.59	10.5008	10.7177	10.4366	10.6343	10.7112	10.5701	10.6493
Slc12a9	-0.017535	0.680929	9.39434	9.48302	9.58199	9.55073	9.43978	9.64078	9.60457	9.47947	9.65523	9.60727	9.56384
Slc30a3	-0.0209611	0.680929	10.7302	10.6867	10.7717	10.7591	10.7413	10.9252	10.7911	10.7935	10.734	10.8488	10.8582
Top1	0.0215786	0.680929	11.7239	11.6698	11.7487	11.7718	11.7728	11.7282	11.6116	11.7238	11.6783	11.6681	11.5867
Trappc13	0.021114	0.680929	10.9364	10.8464	10.8729	10.9343	10.9678	10.8618	10.8819	10.8824	10.84	10.868	10.8171
Zc3h15	0.021743	0.680929	11.5994	11.5237	11.597	11.6004	11.649	11.5877	11.5825	11.5785	11.4719	11.547	11.5535
Zdhhc15	-0.0158513	0.680929	9.31147	9.40303	9.22726	9.28529	9.20769	9.29425	9.25211	9.41512	9.41099	9.27399	9.3733
Abhd16a	-0.0195909	0.68182	10.0078	10.0923	10.1666	10.1084	10.069	10.2171	10.1163	10.1106	10.2553	10.1775	10.0802
Mrpl48	0.019646	0.68182	10.1591	10.1763	10.1427	10.1388	10.2634	10.1272	10.2168	10.0597	10.0405	10.1275	10.1704
D030056L22Rik	0.0172437	0.682343	9.5488	9.62006	9.5893	9.63046	9.64416	9.50252	9.68175	9.55983	9.45734	9.50507	9.53902
Fam207a	-0.0182116	0.682343	10.0124	9.98929	10.0178	10.0014	9.94508	10.0422	10.0408	10.0673	10.1779	9.97639	10.1427
Hsd17b4	0.0207361	0.682343	10.6986	10.5886	10.7023	10.7339	10.6992	10.6497	10.6745	10.6741	10.574	10.6201	10.6383
Krt222	0.0204023	0.682343	10.6658	10.7247	10.6431	10.6142	10.6543	10.4963	10.6634	10.5877	10.5636	10.6361	10.5676
Leprotl1	-0.0212367	0.682343	11.2098	11.1691	11.1203	11.127	11.2506	11.2713	11.2719	11.3098	11.1919	11.2514	11.2477
Pcdha9	-0.015496	0.682343	9.20307	9.24938	9.1246	9.28235	9.26971	9.40625	9.31053	9.26754	9.30578	9.28651	9.37787
Pfkp	-0.0220677	0.682343	12.9957	13.0114	12.8718	13.0227	12.9452	12.9995	13.0851	13.0762	12.9186	13.0868	13.0015
Psmd6	0.0200294	0.682343	10.5429	10.4282	10.5128	10.5409	10.5342	10.4337	10.4255	10.4617	10.5036	10.429	10.403
Rpl24	0.0215678	0.682343	11.5106	11.48	11.5448	11.5245	11.557	11.479	11.5179	11.5	11.4354	11.4299	11.4943
Setd1a	-0.0205776	0.682343	10.6501	10.6919	10.6604	10.6574	10.6279	10.7471	10.5775	10.6472	10.8223	10.6491	10.7499
Smpd1	-0.02138	0.682343	11.3329	11.4797	11.3926	11.495	11.4098	11.5364	11.5105	11.5497	11.3943	11.4914	11.4038
Socs7	-0.0219175	0.682343	12.2444	12.1141	12.2124	12.226	12.2224	12.3358	12.2362	12.2725	12.2553	12.228	12.3417
Stx3	0.0174931	0.682343	9.56519	9.65053	9.62339	9.65521	9.70132	9.56653	9.61505	9.47853	9.58948	9.47334	9.60007
Tardbp	0.021948	0.682343	12.5751	12.5118	12.4836	12.6492	12.6928	12.5952	12.6462	12.5478	12.5005	12.5215	12.5592
Zfp516	-0.0158939	0.682343	9.4351	9.29679	9.58912	9.35496	9.36296	9.59925	9.32366	9.50532	9.55123	9.40146	9.60081
Zfp970	-0.018527	0.682343	9.96071	9.94761	9.99667	9.90698	9.98354	10.0645	9.95414	10.0209	10.1367	10.0654	9.95342
Mphosph10	0.0171423	0.682603	9.74451	9.66385	9.73927	9.7753	9.70472	9.60961	9.62851	9.68126	9.68299	9.59198	9.62799
Cux1	-0.0214552	0.683186	11.3248	11.3401	11.3798	11.2544	11.316	11.4159	11.3409	11.3206	11.38	11.3836	11.457
Golga5	0.0184704	0.683186	9.91945	9.89533	9.91949	9.89754	9.93149	9.78231	9.86049	9.84153	9.87638	9.76842	9.85728
Slc8a1	-0.021959	0.683186	13.5514	13.6096	13.4013	13.5494	13.4346	13.471	13.6304	13.6125	13.4723	13.6184	13.5661
Mcam	-0.0161806	0.683983	9.3492	9.39654	9.106	9.36631	9.29142	9.37407	9.62857	9.38911	9.20289	9.43465	9.61898
Ttll12	-0.0158628	0.68414	9.23302	9.28905	9.41723	9.26572	9.20877	9.42854	9.23945	9.40671	9.35883	9.32931	9.34207
Pde7a	0.0182631	0.687109	10.0365	9.87603	10.0194	10.0225	10.1025	10.006	9.78142	9.923	10.0529	9.84826	9.88019
Ass1	0.016902	0.688529	9.92805	9.91995	10.048	9.89084	9.82076	9.73919	9.86501	9.76194	9.86218	9.93957	9.8037
Gemin5	-0.0190715	0.688529	10.1849	10.2037	10.2023	10.1792	10.0943	10.2322	10.1212	10.2363	10.301	10.2689	10.1777
Nsmce2	0.01771	0.688529	9.66504	9.70161	9.65644	9.77999	9.78865	9.6778	9.73189	9.62193	9.59794	9.66046	9.60651
Pitpnm2	-0.0170807	0.688529	11.7786	11.8026	11.9707	12.0555	11.9539	12.2507	12.0252	12.0428	12.0739	12.0116	11.9593
Sipa1l1	-0.0218972	0.688529	13.8439	13.8175	13.7498	13.8571	13.9331	13.96	14.025	13.9157	13.7888	13.8973	13.9788
Ulk2	0.0218028	0.688529	12.1646	12.1709	12.0891	12.1482	12.1316	12.0444	12.0606	12.0745	12.0928	12.0826	12.082
Dkc1	0.0186173	0.69022	10.0294	10.0088	9.97592	10.0545	10.0425	9.92809	9.98257	9.98377	9.91249	9.93079	9.9404
Rbm6	0.0197728	0.690815	10.5427	10.6308	10.6948	10.6559	10.643	10.556	10.7483	10.6305	10.4499	10.5801	10.542
Zfp563	0.017651	0.691556	9.82146	9.87917	9.79009	9.82985	9.83087	9.72642	9.74995	9.80338	9.63517	9.70631	9.76929
Vti1b	0.0208703	0.692514	11.2098	11.1201	11.1221	11.2028	11.2393	11.1346	11.1383	11.0975	11.137	11.1647	11.0858
Mfhas1	-0.0197675	0.693709	10.8314	10.6969	10.9504	10.725	10.7746	10.9555	10.6608	10.9692	10.8822	10.8073	10.8469
Rpl18a	-0.0209608	0.693709	11.906	11.9841	11.9245	11.9269	12.0244	12.0785	12.026	11.8768	12.1148	11.9626	12.109
Cuedc2	-0.0206911	0.694866	10.8787	10.859	10.9338	10.9369	10.9486	11.0289	10.9974	11.0219	11.0294	10.9822	10.9001
Necab1	0.0216895	0.694866	12.6282	12.6942	12.4724	12.5993	12.5699	12.4685	12.5224	12.5931	12.4233	12.5758	12.4979
Gfra4	0.0176215	0.697233	9.7381	9.77447	9.84939	9.67678	9.71296	9.59054	9.68404	9.57594	9.73671	9.71912	9.65519
Ndufb11	-0.0180229	0.697233	9.94159	10.0159	10.0989	10.1569	10.1209	10.2528	10.2219	10.2581	10.1838	10.0905	10.0398
Taf6	-0.0178581	0.697233	9.67038	9.63348	9.71664	9.75015	9.71618	9.86611	9.79439	9.80761	9.78569	9.81048	9.73373
Eif2s2	0.0200597	0.697854	10.9031	10.8799	10.9021	10.8765	11.0405	10.8754	10.9121	10.9036	10.8395	10.8508	10.794
Il33	0.0200653	0.697854	11.2995	11.3195	11.1956	11.1905	11.1771	11.0299	11.1043	11.0819	11.217	11.2012	11.154
Washc5	-0.0202981	0.697854	10.675	10.7023	10.6814	10.6171	10.6227	10.692	10.7049	10.7069	10.7503	10.7544	10.7206
Ino80c	-0.0171732	0.699161	9.60097	9.62943	9.53322	9.56672	9.58093	9.64435	9.63461	9.67422	9.68764	9.67387	9.6304
Trim28	-0.021314	0.699161	11.555	11.5647	11.605	11.5826	11.5202	11.6406	11.6006	11.5776	11.6474	11.629	11.6484
Wipf2	-0.0213921	0.699161	11.7876	11.7106	11.8443	11.7886	11.7368	11.8879	11.741	11.8514	11.8356	11.8316	11.8193
Cd164	-0.0210697	0.699522	11.2788	11.3356	11.2393	11.2581	11.2704	11.3705	11.2923	11.3442	11.2379	11.358	11.3527
Lbh	-0.0199895	0.699522	10.5105	10.4937	10.4833	10.4745	10.4882	10.5986	10.5439	10.5641	10.5048	10.5675	10.6138
Pde3b	0.0153607	0.699522	9.33634	9.39798	9.40093	9.35803	9.4777	9.35688	9.33968	9.2812	9.25228	9.3028	9.30524
Slitrk4	0.0201153	0.699522	10.5528	10.5857	10.4631	10.5356	10.5943	10.4526	10.5029	10.5287	10.4115	10.4727	10.4524
Smc6	0.0198447	0.699522	10.6728	10.7452	10.7009	10.6878	10.7298	10.5952	10.6257	10.5452	10.7315	10.6014	10.6228
Utp14a	0.0153963	0.70013	9.26185	9.27326	9.29895	9.34614	9.31152	9.19676	9.28881	9.1598	9.25573	9.18599	9.23498
Abhd17a	-0.017006	0.702052	10.0422	10.1696	10.3084	10.2224	10.2809	10.4754	10.2478	10.3242	10.3214	10.1776	10.2491
Acad11	0.0185221	0.702052	10.1411	10.1843	10.1168	10.1006	10.1023	9.98998	10.0562	10.0722	9.98995	10.028	10.0887
Adnp2	-0.0175539	0.702052	10.0493	9.99662	10.0492	9.85803	9.9408	10.0579	9.95096	10.0718	10.0382	9.99659	10.1983
Ahcyl2	0.0211288	0.702052	12.412	12.4002	12.3788	12.3651	12.4761	12.398	12.3807	12.3726	12.2664	12.3617	12.3979
Ahi1	0.0204753	0.702052	12.3881	12.31	12.6507	12.5585	12.5187	12.4658	12.4791	12.3643	12.6668	12.2795	12.4233
Atp11c	0.0156584	0.702052	9.69489	9.68042	9.61818	9.66363	9.47773	9.45511	9.33746	9.50035	9.51599	9.52547	9.54415
AW209491	0.0173405	0.702052	9.92307	9.80648	9.96112	9.92066	9.9397	9.86193	9.76047	9.87156	9.8878	9.76626	9.80705
B230209E15Rik	-0.0193205	0.702052	10.3764	10.5545	10.3466	10.4795	10.3384	10.3816	10.569	10.5363	10.4824	10.5118	10.399
Ccdc184	-0.0160672	0.702052	9.38798	9.31949	9.28609	9.436	9.37627	9.49375	9.50685	9.50464	9.39461	9.50767	9.42413
Cep126	0.0159311	0.702052	9.74929	9.60335	9.60859	9.6508	9.5741	9.5159	9.34871	9.55175	9.55755	9.53742	9.55133
Commd3	0.0166335	0.702052	9.64415	9.50846	9.55703	9.63855	9.76097	9.57849	9.62656	9.57762	9.5747	9.50249	9.54702
Ctgf	-0.0178792	0.702052	10.3815	10.4327	10.1123	10.2183	10.2398	10.2939	10.1428	10.3366	10.3234	10.3655	10.3444
Dag1	-0.020895	0.702052	11.9577	11.9442	11.947	11.8481	11.8716	11.995	11.8611	11.9803	11.8887	11.9864	12.0218
Ddhd2	0.0205149	0.702052	10.9792	11.042	11.0044	11.0507	10.9954	10.9014	11.042	10.9651	10.9409	10.9711	10.9182
Dnajc16	-0.0201856	0.702052	10.9571	11.0623	10.9682	10.955	10.8508	10.9525	10.9308	11.0588	10.9939	11.0142	10.9674
Dusp22	0.0178487	0.702052	9.88053	9.94195	9.88897	9.85555	10.0198	9.78294	9.96535	9.85312	9.86942	9.80696	9.81064
Dync2h1	0.0197683	0.702052	10.8482	10.8142	10.7675	10.8851	10.7795	10.6759	10.8506	10.84	10.6957	10.7111	10.7968
Ei24	0.0208952	0.702052	11.4672	11.4245	11.4147	11.4134	11.5267	11.4057	11.3307	11.383	11.4266	11.3574	11.3648
Emc10	-0.0198819	0.702052	10.7833	10.7331	10.8783	10.8071	10.8312	10.9557	10.9293	10.9048	10.8556	10.9588	10.8281
Evi5	0.0210385	0.702052	11.3938	11.4	11.4559	11.3898	11.4639	11.3547	11.3515	11.3495	11.431	11.3019	11.3463
Fam124a	0.0181881	0.702052	10.0085	9.94073	10.0244	10.0065	10.0557	9.96263	9.96312	9.88651	9.96597	9.95332	9.94756
Fam92a	0.0175819	0.702052	9.86596	9.90831	9.88481	9.91507	9.96176	9.77981	9.88944	9.8263	9.90839	9.80114	9.74738
Fgf13	0.0208335	0.702052	11.9114	11.9863	11.8928	11.8333	11.9923	11.8838	11.8981	11.8617	11.741	11.9046	11.8943
Fgfr1	-0.0198375	0.702052	10.8158	10.8606	10.8813	10.8714	10.7764	10.9925	10.7822	10.8324	10.8904	10.9062	10.9556
Fkbp3	0.0204469	0.702052	11.202	11.1952	11.2026	11.2557	11.3276	11.2097	11.2883	11.1826	11.1687	11.2004	11.1481
Gap43	-0.0204148	0.702052	11.9866	12.1554	12.0079	12.1561	12.1039	12.1527	12.1338	12.1156	12.2648	12.0774	12.0486
Gipc1	-0.016214	0.702052	9.27385	9.31514	9.44933	9.41319	9.35019	9.52413	9.5054	9.55716	9.41919	9.49436	9.32013
Gpx4	-0.0205812	0.702052	11.1724	11.0584	11.1865	11.2404	11.2532	11.3491	11.2997	11.2151	11.3461	11.265	11.2457
H2afy2	-0.0158872	0.702052	9.27622	9.48571	9.40709	9.4114	9.30904	9.43511	9.54314	9.45914	9.42917	9.42885	9.46832
H3f3a	-0.019535	0.702052	10.6171	10.5637	10.5279	10.5961	10.6801	10.6749	10.7427	10.6808	10.7692	10.6474	10.6706
Hk1	-0.0212531	0.702052	13.2308	13.3591	13.4089	13.3167	13.2245	13.3745	13.3308	13.3653	13.3261	13.3942	13.2939
Hlcs	0.0161126	0.702052	9.54067	9.63397	9.66357	9.4965	9.51565	9.36687	9.4234	9.51463	9.53584	9.42624	9.40331
Kctd4	0.0179961	0.702052	9.85726	9.75771	9.76	9.94606	9.86143	9.73656	9.90552	9.82207	9.75655	9.75678	9.76705
Lbr	-0.0142984	0.702052	9.32375	9.41336	9.35887	9.13066	9.30164	9.32738	9.31836	9.36939	9.47189	9.25243	9.52523
Lgals3bp	-0.0144271	0.702052	9.2247	9.34904	9.46929	9.39395	9.21329	9.41865	9.60888	9.43586	9.39544	9.32608	9.59287
Lmnb2	-0.0156435	0.702052	9.31092	9.38105	9.51329	9.43216	9.37201	9.5786	9.29205	9.4798	9.62005	9.38388	9.38895
Manf	-0.017251	0.702052	10.2486	9.92363	10.0924	10.1846	10.2409	10.4698	10.068	10.3406	10.0974	10.2813	10.224
March5	0.0196649	0.702052	11.1337	11.0799	11.1504	11.1198	11.2795	11.1369	11.0801	11.1286	11.1092	10.9762	11.0877
Mbd3	-0.0197351	0.702052	10.6403	10.6672	10.7213	10.7832	10.6728	10.8459	10.7846	10.7464	10.7658	10.7815	10.7571
Midn	-0.00990472	0.702052	10.2367	10.0555	10.4028	10.0489	10.0398	10.4288	9.81331	10.2915	10.5942	9.96009	10.5588
Mocs2	0.0186155	0.702052	10.2906	10.3275	10.1978	10.3807	10.3605	10.197	10.3974	10.2415	10.231	10.2528	10.227
Mxi1	-0.0205943	0.702052	11.1705	11.0645	11.2577	11.0949	11.1274	11.282	10.9918	11.1508	11.3108	11.218	11.1518
Mydgf	-0.0150746	0.702052	9.1885	9.31153	9.24683	9.34893	9.20404	9.36941	9.42599	9.42621	9.24331	9.29075	9.38009
Nat8l	-0.021483	0.702052	13.4616	13.4899	13.4912	13.3871	13.4186	13.4853	13.5084	13.4776	13.4457	13.548	13.5363
Ndufv1	-0.0209606	0.702052	11.8196	11.8925	11.9267	11.909	11.8648	11.964	11.9913	11.9245	11.9376	11.9646	11.9077
Ndufv3	0.0183106	0.702052	10.1065	10.2043	10.22	10.1695	10.3167	10.1752	10.2052	10.0681	10.1306	10.1593	10.053
Nek7	0.0207894	0.702052	11.1747	11.2073	11.0954	11.0698	11.1694	11.0485	11.1012	11.0401	11.0051	11.1392	11.1228
Nudcd1	0.0168415	0.702052	9.71723	9.67301	9.659	9.70409	9.67996	9.54205	9.6906	9.65832	9.57039	9.64197	9.58899
Nxpe3	0.0180486	0.702052	10.1918	10.3042	10.3949	10.1208	10.2106	10.1011	10.1831	10.0887	10.1791	10.235	10.1269
Nyap1	-0.0192982	0.702052	10.3172	10.3995	10.4902	10.351	10.3577	10.4414	10.4814	10.5254	10.4731	10.4312	10.3806
Pccb	-0.0193992	0.702052	10.3147	10.343	10.2601	10.2856	10.2933	10.3293	10.4227	10.3495	10.4015	10.4298	10.3478
Phldb1	-0.0195654	0.702052	10.5733	10.6067	10.6323	10.6877	10.536	10.6894	10.6681	10.5976	10.7629	10.7108	10.6525
Phrf1	-0.0197737	0.702052	10.7548	10.6869	10.8354	10.8107	10.713	10.9229	10.7096	10.8714	10.8124	10.8304	10.7881
Pigt	-0.0199938	0.702052	10.7131	10.7767	10.8323	10.6846	10.6612	10.796	10.7632	10.726	10.8179	10.861	10.8042
Pla2g16	0.0193412	0.702052	10.648	10.6467	10.5792	10.5365	10.6637	10.5122	10.5402	10.4547	10.5739	10.5681	10.5895
Plpp3	0.0210827	0.702052	12.7578	12.7756	12.7111	12.7342	12.7517	12.6968	12.7398	12.7545	12.5354	12.7361	12.7177
Plxnb1	-0.0204481	0.702052	11.5589	11.5594	11.5924	11.6038	11.6384	11.76	11.657	11.7476	11.5551	11.5968	11.6879
Pnpla8	0.0211815	0.702052	12.2338	12.235	12.1431	12.2527	12.2773	12.1635	12.2341	12.2402	12.1313	12.1686	12.1537
Podxl	-0.0191003	0.702052	10.7002	10.772	10.7087	10.6798	10.6949	10.7898	10.9566	10.7849	10.6231	10.9065	10.8586
Ppp2r2c	-0.0213341	0.702052	13.8351	13.8026	13.8539	13.873	13.899	13.9629	13.9539	13.9576	13.8587	13.896	13.897
Psma5	0.0200323	0.702052	10.8515	10.9458	10.8922	10.9379	10.9549	10.8515	10.8771	10.8541	10.8459	10.8402	10.7758
Rab11fip3	-0.0207527	0.702052	11.4683	11.3939	11.4712	11.5349	11.4673	11.5954	11.4929	11.5591	11.5333	11.5253	11.4942
Rab36	0.0166897	0.702052	9.46625	9.45396	9.60207	9.47822	9.53687	9.42136	9.41148	9.41847	9.52238	9.3594	9.39502
Rabggta	0.0186731	0.702052	10.1162	10.1304	10.1232	10.1388	10.1943	10.0472	10.1113	10.0131	10.1391	10.0403	10.0603
Rarb	0.0144389	0.702052	9.7337	9.49157	9.48618	9.55711	9.55008	9.36389	9.42328	9.46948	9.52676	9.5094	9.48816
Rars2	0.0150739	0.702052	9.32164	9.28185	9.3838	9.35346	9.37196	9.23623	9.26445	9.20236	9.39116	9.26126	9.18327
Rbbp6	0.0210785	0.702052	11.4422	11.4218	11.4009	11.4627	11.3982	11.3652	11.3844	11.3617	11.2998	11.3908	11.4081
Rfwd2	0.0203076	0.702052	10.9995	10.8965	10.9183	10.9664	11.0435	10.9586	10.9567	10.9566	10.798	10.9508	10.9153
Rpl26	0.0204385	0.702052	11.2135	11.2472	11.2224	11.1941	11.3014	11.1441	11.3155	11.1384	11.1915	11.1905	11.2096
Sec14l1	-0.0211151	0.702052	12.6403	12.599	12.6587	12.4856	12.5929	12.6403	12.4753	12.5658	12.7511	12.6131	12.6602
Sec61a1	-0.0198025	0.702052	11.0748	10.9453	11.076	11.0161	10.989	11.1684	10.9778	11.0505	11.085	11.0704	11.1931
Sgsm2	-0.0207315	0.702052	11.3024	11.294	11.4092	11.4375	11.3769	11.5169	11.4645	11.4418	11.4489	11.3913	11.4276
Sil1	0.0153592	0.702052	9.41058	9.39188	9.39943	9.39552	9.36557	9.25178	9.31949	9.17469	9.38512	9.36162	9.32484
Ski	-0.0209759	0.702052	11.6487	11.5332	11.6678	11.5698	11.599	11.7141	11.4838	11.63	11.7479	11.6609	11.6221
Smyd3	-0.0182327	0.702052	9.92959	10.0564	9.94121	9.95152	9.91232	9.96261	10.0203	10.0212	10.0975	10.0255	9.96777
Snapc5	0.0155295	0.702052	9.34811	9.40215	9.28749	9.38656	9.38489	9.2693	9.3888	9.33581	9.11602	9.30823	9.3013
Snurf	-0.0211364	0.702052	12.7912	12.7753	12.7969	12.7877	12.8573	12.8896	12.8536	12.8086	12.9309	12.851	12.8386
Snx7	0.014936	0.702052	9.34438	9.39455	9.25659	9.29514	9.32675	9.15957	9.28685	9.21356	9.16932	9.1808	9.34312
Sox9	0.0170313	0.702052	9.71301	9.6956	9.62246	9.70089	9.70888	9.50259	9.76688	9.73264	9.54214	9.56114	9.62532
Sphk2	-0.0152184	0.702052	9.20938	9.19432	9.32311	9.34622	9.34815	9.53333	9.39223	9.51698	9.32434	9.36464	9.28463
Spred2	-0.0196551	0.702052	11.2024	11.025	11.2621	11.2263	11.1468	11.3439	11.055	11.1631	11.4376	11.2852	11.1556
St8sia5	-0.0181668	0.702052	10.0513	10.0139	10.0921	10.1928	10.097	10.2464	10.2285	10.1778	10.2065	10.2108	10.1148
Strn	0.0192013	0.702052	11.2245	10.9404	10.9482	11.1059	10.9952	10.9049	10.784	11.0627	11.0018	10.9686	10.9073
Swi5	0.0206048	0.702052	11.2586	11.2302	11.3107	11.228	11.2382	11.1378	11.2718	11.217	11.1833	11.2407	11.1673
Tax1bp1	0.0214277	0.702052	12.2131	12.1568	12.1178	12.2147	12.2392	12.1359	12.1915	12.2156	12.0889	12.1317	12.1241
Tmem183a	0.0196838	0.702052	10.7891	10.7554	10.6699	10.8159	10.844	10.7113	10.7266	10.7578	10.6776	10.6182	10.7376
Tmem5	0.0150369	0.702052	9.30629	9.30554	9.20908	9.3628	9.34455	9.19413	9.33779	9.23744	9.16795	9.16166	9.30171
Trim35	-0.0210931	0.702052	12.1863	12.1448	12.1762	12.157	12.1205	12.2226	12.1315	12.1833	12.2286	12.242	12.1942
Tsc22d3	-0.0141087	0.702052	11.4829	11.3731	11.8137	11.1914	11.4256	11.7922	10.801	11.4618	11.8889	11.2896	11.6245
Ttc4	0.0186674	0.702052	10.1011	10.0786	10.1722	10.2335	10.1877	10.1188	10.1787	10.0176	10.1361	10.0985	10.0725
Unc50	0.0163787	0.702052	9.53387	9.40876	9.57036	9.53397	9.60773	9.46273	9.55296	9.45135	9.5296	9.48275	9.41677
Usp36	-0.0178063	0.702052	10.2045	10.1923	10.211	10.0969	10.105	10.2272	10.0737	10.1807	10.3288	10.1059	10.3722
Vps50	0.0208129	0.702052	11.5845	11.6183	11.5513	11.5911	11.5986	11.5007	11.5784	11.5741	11.4799	11.5296	11.5257
Klhl5	0.019022	0.702221	10.4637	10.5436	10.5725	10.4946	10.5875	10.4625	10.5926	10.487	10.3991	10.4405	10.4835
6030419C18Rik	-0.0185695	0.702339	10.3184	10.3642	10.5643	10.5006	10.4388	10.6283	10.5319	10.5425	10.5564	10.5043	10.4251
Ano3	0.0170971	0.702339	12.6854	12.5473	12.3842	12.5225	12.5602	12.291	12.526	12.5154	12.3679	12.5306	12.4119
Bcl2l2	-0.0208494	0.702339	12.1154	12.0616	12.0936	12.0596	12.0922	12.136	12.1342	12.1572	12.1617	12.0948	12.1878
Caln1	-0.0192476	0.702339	10.7127	10.6842	10.6322	10.6679	10.596	10.6939	10.5647	10.705	10.8203	10.7194	10.6753
Chid1	0.0193853	0.702339	10.5595	10.6955	10.5368	10.5522	10.5221	10.3745	10.5366	10.4999	10.4914	10.4996	10.4766
Ctr9	-0.0197987	0.702339	10.9179	10.9334	10.9507	10.9314	10.9195	11.0574	10.9453	11.0027	10.9399	10.9962	11.0101
Dact2	-0.0169973	0.702339	9.77964	9.99493	9.88433	9.91761	9.97153	10.0953	10.0882	10.1207	9.81099	10.0478	9.87829
Fbrsl1	-0.0169031	0.702339	9.60259	9.61234	9.66336	9.66812	9.70585	9.84142	9.71889	9.70713	9.75926	9.71532	9.73112
Gpc5	0.0189843	0.702339	10.4862	10.6177	10.5551	10.4308	10.6032	10.4738	10.496	10.4037	10.4082	10.4795	10.4971
Grik5	-0.0198684	0.702339	11.5295	11.6042	11.7954	11.7292	11.5649	11.8136	11.6138	11.6541	11.7883	11.6993	11.637
Idh3g	0.0204346	0.702339	11.4502	11.4224	11.4644	11.4366	11.4456	11.346	11.4189	11.2846	11.4836	11.3752	11.4356
Igsf21	-0.0158872	0.702339	9.07794	9.18029	9.2061	9.26749	9.17923	9.3212	9.40873	9.31776	9.22958	9.26557	9.23782
Kpna4	0.0205836	0.702339	11.6157	11.5883	11.5763	11.598	11.6508	11.5435	11.5785	11.529	11.575	11.5681	11.5398
Lace1	0.0155217	0.702339	9.40103	9.39437	9.32615	9.37268	9.39463	9.2425	9.39696	9.31541	9.22948	9.32644	9.32502
Laptm4a	0.0208458	0.702339	11.9328	11.9169	11.9395	11.9528	12.0326	11.9353	12.0088	11.9313	11.8641	11.9207	11.9042
Ldoc1l	-0.0201725	0.702339	11.0748	11.1871	10.9734	11.1428	11.0166	11.0778	11.2307	11.1571	11.0602	11.1674	11.1622
Ndufb7	-0.0122324	0.702339	9.57823	9.75144	9.83428	9.96658	9.77371	10.1002	9.94558	9.97141	9.92399	9.90011	9.76386
Nsd2	0.0209044	0.702339	11.8826	11.8362	11.9154	11.8541	11.8835	11.8478	11.7891	11.797	11.8238	11.8294	11.8417
Serpina3n	-0.0152864	0.702339	9.41471	9.34797	9.32901	9.35191	9.36735	9.42393	9.52804	9.48913	9.45064	9.54575	9.41441
Smoc1	-0.015645	0.702339	9.48553	9.66322	9.57799	9.44723	9.45499	9.59973	9.58972	9.54013	9.52561	9.63488	9.68372
Spns1	-0.017029	0.702339	9.62126	9.69916	9.84853	9.8453	9.67382	9.91922	9.78442	9.86415	9.8268	9.80446	9.72046
Srsf1	0.0205374	0.702339	12.2079	12.1723	12.285	12.3055	12.3144	12.24	12.2225	12.188	12.3	12.1063	12.1976
Tfdp2	0.0187933	0.702339	10.6712	10.6022	10.6548	10.5128	10.564	10.4362	10.4657	10.4645	10.6008	10.5082	10.5911
Tmem196	0.0184818	0.702339	10.4068	10.526	10.4153	10.3525	10.4373	10.2128	10.532	10.4259	10.2713	10.4148	10.2884
Ttc3	-0.0208212	0.702339	15.0363	15.0432	14.98	15.0561	15.0409	15.0576	15.1193	15.1196	15.0527	15.0947	15.0296
Adal	0.0157379	0.70335	9.51804	9.48977	9.42923	9.6213	9.56458	9.45622	9.49723	9.54953	9.3681	9.42964	9.38267
Ankrd27	-0.0187199	0.703937	10.2923	10.2739	10.2729	10.2281	10.2588	10.3867	10.1051	10.2955	10.3975	10.2989	10.2998
1700003M07Rik	0.0148504	0.704162	9.37797	9.42506	9.30791	9.39867	9.40022	9.24416	9.35217	9.30567	9.26109	9.23134	9.34816
2310057M21Rik	-0.0148245	0.704931	9.34041	9.31627	9.27536	9.3929	9.29915	9.43915	9.37139	9.53329	9.35451	9.45419	9.29726
Dohh	-0.0140083	0.707238	8.96794	9.08041	9.21673	9.09074	9.09973	9.27416	9.14242	9.21617	9.22481	9.18038	9.0424
Nub1	0.0202859	0.707238	11.5511	11.5606	11.5408	11.5588	11.4664	11.4154	11.47	11.4464	11.4729	11.5113	11.4714
Cacng8	-0.0165039	0.707652	9.43765	9.42224	9.48156	9.48658	9.42303	9.57845	9.53698	9.58365	9.48933	9.54357	9.52039
Ift81	0.0181718	0.707924	10.1395	10.241	10.1314	10.137	10.1657	10.0308	10.1253	10.1394	10.0073	10.1009	10.0394
Smap2	-0.0206723	0.709131	12.14	12.1045	12.0357	12.1475	12.0813	12.1746	12.1742	12.1267	12.1133	12.2276	12.1838
Cfap36	0.0193882	0.709261	10.8633	10.8395	10.761	10.8419	10.8748	10.7244	10.8316	10.7753	10.7781	10.7351	10.8127
Cox6b1	0.0203955	0.709261	11.8337	11.8492	11.8755	11.808	11.9165	11.7451	11.9471	11.8382	11.8274	11.8112	11.7699
Dpysl4	-0.0178668	0.709261	9.94438	10.028	10.1535	10.0882	10.0033	10.2002	10.0531	10.0312	10.2205	10.0689	10.111
Eef1e1	0.0158587	0.709261	9.65369	9.65447	9.69425	9.70646	9.79719	9.67861	9.64055	9.58619	9.64748	9.59136	9.60173
Eif4g1	-0.0207487	0.709261	12.7824	12.7868	12.845	12.8202	12.7169	12.8642	12.8131	12.8479	12.7953	12.8654	12.8514
Lamc1	-0.0180822	0.709261	10.4021	10.3339	10.4521	10.2872	10.2638	10.4684	10.2578	10.372	10.3986	10.4536	10.4935
Pygo2	-0.0184257	0.709261	10.3801	10.1996	10.3796	10.3357	10.3725	10.5097	10.2844	10.4892	10.4495	10.3158	10.4298
Rps6ka2	-0.0203675	0.709261	11.6522	11.5767	11.662	11.6339	11.6947	11.7819	11.7118	11.7327	11.6813	11.6686	11.7613
Pnisr	0.014685	0.709306	11.5274	11.5989	11.6937	11.836	11.7538	11.6351	11.6687	11.4255	11.6516	11.4861	11.5317
B630019K06Rik	0.0174174	0.710475	9.91928	10.0574	10.0203	10.0102	9.95658	9.87587	9.95558	9.90339	9.8787	9.9517	9.84057
Gtf2e2	0.0147819	0.710475	9.51299	9.37568	9.43168	9.39956	9.53367	9.37828	9.3524	9.41574	9.34787	9.4007	9.33148
Pcdh10	-0.0207592	0.710566	12.6344	12.7427	12.6239	12.7129	12.6721	12.6897	12.7537	12.8082	12.7143	12.7025	12.627
Urb1	-0.0147533	0.710723	9.24212	9.20768	9.25285	9.19662	9.31166	9.42092	9.18947	9.40699	9.35909	9.21433	9.31826
Exd2	0.0187425	0.711415	10.7804	10.8043	10.8184	10.9474	11.0241	10.9189	10.9522	10.7916	10.7793	10.7696	10.813
Inpp5j	-0.0186621	0.711415	10.293	10.5961	10.3469	10.4539	10.4148	10.4686	10.5844	10.4506	10.4494	10.4209	10.5102
Lancl1	0.0206391	0.711415	12.4193	12.3523	12.3563	12.3559	12.38	12.2865	12.3819	12.2809	12.3293	12.4093	12.3326
Caskin1	-0.0155735	0.712148	10.903	10.9766	11.2417	11.2088	11.0226	11.3469	11.1106	11.1815	11.3012	11.0843	11.1044
Cntn1	-0.0207118	0.712148	13.7923	13.9011	13.7787	13.7976	13.7566	13.8178	13.8162	13.8571	13.7854	13.8886	13.8006
Dusp8	-0.020422	0.712148	11.9905	11.9207	11.9547	11.9182	11.9248	11.9932	11.983	12.0159	11.9888	11.9686	12.0707
Fkrp	-0.0183058	0.712148	10.1587	10.2567	10.2384	10.1294	10.1866	10.2454	10.3576	10.2478	10.2318	10.3418	10.2546
Med7	0.0148659	0.712148	9.53907	9.44955	9.55756	9.39371	9.4763	9.39639	9.24781	9.35034	9.42474	9.38215	9.43387
Rpa1	0.0191028	0.712148	10.7009	10.6747	10.6729	10.7179	10.6637	10.6062	10.6573	10.6329	10.5562	10.6899	10.6003
Syt5	-0.0198124	0.712148	11.0356	10.9788	11.1252	11.0728	11.0994	11.1726	11.2212	11.1714	11.155	11.1632	11.0803
Tmem30a	0.0207182	0.712148	14.1226	14.2051	13.9987	14.0822	14.1425	14.0102	14.0782	14.0915	13.9972	14.0992	14.0132
Tom1l2	-0.02072	0.712148	13.2842	13.2651	13.2954	13.3155	13.2844	13.3683	13.3804	13.377	13.2691	13.3457	13.3545
Xab2	-0.017608	0.712148	10.0032	10.184	10.1409	10.1439	10.1046	10.2664	10.136	10.123	10.2055	10.1963	10.124
Ube3c	0.0204462	0.712306	11.8403	11.8278	11.8241	11.8456	11.8527	11.7723	11.8111	11.7731	11.7952	11.8284	11.7481
Rcn1	0.0167236	0.712645	10.0876	10.0897	10.0918	10.0263	9.97804	9.85514	10.0001	9.96524	9.98138	10.0011	9.98139
Dagla	-0.0193714	0.713346	11.5208	11.4902	11.6604	11.6988	11.5467	11.8101	11.5367	11.6549	11.6528	11.6844	11.5603
Actr8	0.018633	0.715809	10.4304	10.4315	10.4185	10.4636	10.4794	10.4175	10.3732	10.3486	10.3402	10.3917	10.3803
Dpp9	-0.0190227	0.715809	10.7991	10.7959	10.8146	10.9446	10.9207	11.0594	10.9829	10.9983	10.8478	10.8872	10.9354
Ephb3	-0.0156111	0.715809	9.81382	9.79216	10.0052	9.77115	9.66773	9.88385	9.76912	9.86584	9.96508	9.7908	10.0104
Ergic3	-0.0193907	0.715809	10.7899	10.8099	10.7857	10.8116	10.8021	10.8867	10.8738	10.8264	10.8806	10.9169	10.8366
Ilf3	-0.0199363	0.715809	11.1996	11.3149	11.3825	11.125	11.181	11.2541	11.2153	11.2238	11.3736	11.2755	11.2934
Lsm11	-0.0168985	0.715809	10.1659	10.0545	10.2175	10.2038	10.1364	10.3797	10.1135	10.3094	10.1716	10.1279	10.3374
Pom121	-0.0200733	0.715809	11.3118	11.2273	11.3332	11.2979	11.2401	11.3938	11.1811	11.3385	11.3732	11.3316	11.3115
Sox2ot	0.0175244	0.715809	10.056	9.92789	9.92653	10.0363	10.118	9.91407	10.2046	10.0295	9.88904	9.99046	9.97907
Sp4	0.0182888	0.715809	10.6341	10.7643	10.6339	10.5552	10.5988	10.4124	10.636	10.5676	10.522	10.4885	10.6456
Rps5	-0.015761	0.716278	11.3204	11.3092	11.2518	11.3436	11.4939	11.5702	11.4052	11.4189	11.605	11.4127	11.4018
Atp10a	-0.0151251	0.717038	9.57884	9.7663	9.64271	9.51393	9.51757	9.6787	9.29115	9.59681	9.75556	9.54676	9.64397
Dbn1	-0.019506	0.717038	11.2317	11.3097	11.3864	11.4989	11.363	11.5175	11.5657	11.4813	11.399	11.4031	11.3818
Hrk	-0.0188448	0.717038	10.558	10.5635	10.5805	10.6409	10.5816	10.7079	10.5778	10.6557	10.703	10.5849	10.635
Nop10	0.0143405	0.717038	9.58209	9.47755	9.48338	9.63697	9.71691	9.53629	9.53741	9.41144	9.61666	9.52873	9.41385
Ube2n	0.0204609	0.717038	12.2732	12.2958	12.2371	12.2592	12.3202	12.2051	12.2963	12.2481	12.1958	12.2635	12.1975
Kantr	-0.0190733	0.718751	10.7744	10.8187	10.6052	10.7626	10.7585	10.764	10.8599	10.8553	10.7719	10.85	10.7689
Cav2	0.0193869	0.719	11.0529	11.0198	10.9195	10.97	11.0849	10.916	11.096	11.001	10.8366	11.0249	10.9689
Fn1	-0.0105805	0.719549	11.0369	10.9496	11.0345	10.9681	10.6972	11.1952	11.1071	11.1901	10.8268	11.3605	11.2647
Csmd2	-0.0187603	0.719953	10.8102	10.6804	10.7676	10.8041	10.737	10.9225	10.6747	10.8341	10.8387	10.7139	10.9472
Dennd6a	0.017826	0.719953	10.3932	10.4285	10.2113	10.4219	10.3586	10.2393	10.2977	10.3628	10.1715	10.1958	10.3577
Tbc1d17	-0.0180319	0.719953	9.96023	9.87179	10.0046	10.0285	9.92025	10.0393	10.1251	10.0704	10.0663	10.0765	10.0064
Acvr1b	-0.0191225	0.720065	11.5994	11.7455	11.6972	11.5682	11.5227	11.6102	11.6431	11.6862	11.6906	11.7999	11.5568
Atp1a2	-0.0203767	0.720065	15.0785	15.1259	15.1344	15.0621	15.0638	15.1854	15.1673	15.1775	14.9981	15.1697	15.2104
Brsk1	-0.0202172	0.720065	12.3236	12.3256	12.4061	12.3935	12.4473	12.5195	12.4882	12.4564	12.4479	12.4052	12.4274
Chn1	0.0203649	0.720065	15.024	14.9013	14.8766	14.9287	15.0542	14.9427	14.9858	14.9495	14.8679	14.9829	14.9354
Cnnm1	-0.0197199	0.720065	11.7455	11.8643	11.7844	11.8418	11.7199	11.8668	11.8272	11.8001	11.8077	11.9298	11.7988
Cyb5r1	-0.0155568	0.720065	9.43594	9.50123	9.40653	9.4861	9.4315	9.52279	9.51601	9.51191	9.57677	9.55367	9.47432
Fah	0.0154241	0.720065	9.51471	9.43893	9.53742	9.54321	9.50164	9.43104	9.48572	9.30244	9.48664	9.51395	9.44883
Hadhb	0.0186598	0.720065	10.8219	10.732	10.8444	10.7755	10.8976	10.7707	10.7923	10.8111	10.7497	10.7568	10.7061
Ing4	0.0166835	0.720065	9.76046	9.69113	9.84196	9.83294	9.88376	9.76293	9.83934	9.77967	9.76276	9.70555	9.6859
Kcmf1	0.0188136	0.720065	10.6206	10.5518	10.614	10.6227	10.6225	10.5521	10.5258	10.6084	10.5164	10.4971	10.5404
Lmbrd1	-0.020395	0.720065	12.7907	12.823	12.7911	12.7539	12.7444	12.8075	12.8241	12.8429	12.7756	12.8406	12.8475
Ndst1	-0.0200476	0.720065	11.9782	11.9523	12.0041	11.9732	11.8792	12.0235	11.8985	11.9152	12.088	12.0458	12.0181
Neto2	0.0197065	0.720065	11.6775	11.7592	11.4973	11.7443	11.7333	11.5555	11.7812	11.6408	11.5771	11.6339	11.6222
Nr4a3	-0.00517409	0.720065	11.3564	10.3934	11.4999	10.6783	10.6191	11.4322	10.2213	11.4119	11.716	10.6068	11.7967
Pelp1	-0.0176416	0.720065	9.98114	10.0552	9.96418	10.0038	9.96024	10.075	10.0205	10.0654	10.0185	10.0744	10.0509
Prkcz	-0.0204204	0.720065	12.7949	12.7368	12.7792	12.7601	12.8304	12.8762	12.823	12.8662	12.8186	12.8205	12.8277
Slc25a37	0.0172228	0.720065	10.0147	9.92142	10.0399	9.97655	10.0731	9.97854	9.86591	9.82856	10.047	9.89983	9.95896
Syvn1	-0.0176629	0.720065	10.2082	10.0865	10.2525	10.2958	10.262	10.4288	10.3375	10.2571	10.3515	10.3878	10.2674
Trim3	-0.0194991	0.720065	11.0894	11.0877	11.2189	11.2134	11.1208	11.2765	11.1335	11.1799	11.3106	11.1535	11.1664
Ppp2r3c	0.0162619	0.720382	9.73288	9.75533	9.71156	9.80086	9.82792	9.70542	9.72689	9.71026	9.6683	9.70788	9.60901
Stard4	-0.0188436	0.720382	10.9264	10.9731	10.8078	10.8207	10.836	10.8859	10.7229	10.9818	10.9551	10.9039	10.8477
Ache	-0.0168411	0.721091	9.77943	9.96052	10.0205	10.0008	9.76203	9.92959	9.96157	9.95797	10.1118	9.95915	9.83747
Psmb5	-0.0177581	0.722173	10.3754	10.442	10.4182	10.4824	10.5734	10.6387	10.6283	10.5517	10.5381	10.5534	10.4689
0610037L13Rik	0.0150505	0.724631	9.48651	9.35605	9.48239	9.37897	9.41011	9.25516	9.36818	9.32013	9.44623	9.34185	9.36577
2310035C23Rik	-0.0196361	0.724631	11.3692	11.3883	11.3565	11.3346	11.345	11.4323	11.2345	11.4526	11.4369	11.3838	11.324
Abca9	-0.0144062	0.724631	9.3527	9.23184	9.29295	9.35932	9.26758	9.51192	9.26162	9.43948	9.27436	9.48288	9.35073
Ablim2	-0.0190552	0.724631	11.281	11.1925	11.2314	11.4778	11.3532	11.4933	11.427	11.4049	11.4144	11.3609	11.3482
Agap1	-0.0200399	0.724631	11.9968	11.9669	12.0278	11.967	11.9782	12.0538	12.0777	12.0265	12.0276	12.0456	12.1041
Ap2s1	-0.0178483	0.724631	10.2718	10.2761	10.3864	10.3571	10.383	10.5038	10.3552	10.4091	10.4968	10.3796	10.3226
Arpc4	-0.0195259	0.724631	11.4378	11.4415	11.3659	11.4566	11.4661	11.5219	11.463	11.4485	11.5508	11.5223	11.4494
Bgn	-0.0100403	0.724631	9.51726	9.70504	9.56499	9.51157	9.36138	9.7123	9.72777	9.5847	9.41856	9.84592	9.85969
Csf1r	-0.0196761	0.724631	11.4419	11.4532	11.522	11.4991	11.4419	11.5416	11.6059	11.5675	11.4972	11.5075	11.5682
Ddx49	-0.0137666	0.724631	9.0996	9.23513	9.20868	9.28836	9.21515	9.39594	9.25596	9.21271	9.37044	9.28285	9.24078
Grm1	-0.0190486	0.724631	10.8818	10.8664	10.7376	10.8751	10.8577	10.8546	11.0091	10.9732	10.902	10.9089	10.9116
H3f3b	-0.0196061	0.724631	11.6048	11.7824	11.6088	11.7296	11.6462	11.7062	11.8522	11.7619	11.6426	11.8196	11.6439
Man1a	0.0167321	0.724631	9.89673	9.75204	9.77139	9.86966	9.92184	9.79673	9.87119	9.82304	9.71108	9.83159	9.7775
Pcdha12	-0.0155798	0.724631	9.48689	9.37344	9.38065	9.47365	9.48417	9.5588	9.57061	9.65381	9.47238	9.53643	9.49229
Ppfia4	-0.0183294	0.724631	10.503	10.5819	10.6754	10.6277	10.4554	10.6495	10.6223	10.6066	10.6573	10.6735	10.5939
Rgs17	-0.0200753	0.724631	12.0937	12.15	12.0549	12.1867	12.1243	12.196	12.187	12.2086	12.1384	12.1916	12.1084
Sec24d	-0.0146664	0.724631	9.31993	9.41584	9.4799	9.27377	9.32858	9.47196	9.26846	9.37472	9.51813	9.38541	9.43195
Smim17	0.0142709	0.724631	9.3605	9.30544	9.33574	9.37601	9.37484	9.25522	9.26077	9.28655	9.29827	9.29786	9.1816
Tceal6	-0.01832	0.724631	10.4857	10.4929	10.5802	10.4765	10.5052	10.59	10.5788	10.6177	10.5935	10.6128	10.4995
Tmem19	0.017318	0.724631	10.2933	10.1959	10.2486	10.2491	10.1692	10.0667	10.1776	10.1674	10.1872	10.1131	10.2297
Trio	-0.0200884	0.724631	12.3815	12.32	12.3765	12.4017	12.3171	12.4743	12.2825	12.42	12.4005	12.3374	12.4708
Ttyh2	-0.0166196	0.724631	10.2259	10.1921	10.1786	10.1895	10.0602	10.2117	10.208	10.1989	10.2586	10.3617	10.2387
Wipi2	-0.0199248	0.724631	11.6843	11.6114	11.6484	11.5722	11.6723	11.7363	11.6288	11.6661	11.6888	11.6977	11.7422
Itpr1	-0.0202016	0.726294	14.7193	14.5198	14.4724	14.6026	14.6521	14.651	14.6904	14.7179	14.5951	14.6769	14.6985
Chuk	0.0166125	0.726845	9.99358	9.76278	9.96741	10.0187	10.0746	10.0032	9.85849	9.89129	9.97908	9.86509	9.87278
Dcaf7	-0.0201261	0.726845	12.9954	13.062	13.1001	12.9206	12.9185	12.9933	12.9921	12.9872	13.0773	13.0602	13.0656
Dlgap3	-0.0150019	0.726845	11.0007	10.9243	11.1984	11.2837	11.1975	11.4629	11.4086	11.4189	11.1685	11.2421	11.163
Ipcef1	-0.0198826	0.72749	12.2088	12.2744	12.0382	12.2617	12.3233	12.3237	12.5044	12.4007	12.0379	12.3754	12.2732
Aarsd1	-0.0176978	0.727869	10.1647	10.1782	10.1813	10.2307	10.1643	10.2723	10.2725	10.2606	10.2735	10.3066	10.1872
Brd4	-0.0192402	0.727869	11.1748	11.071	11.2343	11.1761	11.1448	11.286	11.0703	11.2152	11.3211	11.235	11.1282
Crtac1	-0.0180727	0.727869	10.5092	10.6903	10.7014	10.704	10.5849	10.7575	10.7936	10.6654	10.6718	10.6801	10.748
Fat1	-0.0185691	0.7284	10.9862	11.1306	11.0339	11.0899	11.028	11.1225	11.2421	11.1237	11.0357	11.0436	11.243
Pyurf	0.015443	0.7284	9.57073	9.61303	9.55693	9.55562	9.61018	9.41832	9.62804	9.47045	9.5365	9.56583	9.45715
Arid1b	-0.0196204	0.729905	11.3499	11.3647	11.3802	11.4294	11.3323	11.4621	11.4002	11.4615	11.3937	11.4117	11.4113
Dock5	-0.0146763	0.731331	9.55819	9.327	9.31776	9.55148	9.3465	9.49473	9.4647	9.63856	9.48057	9.53842	9.49089
Xpo7	0.0196837	0.731357	11.9108	11.8555	11.814	11.888	11.8825	11.7948	11.7707	11.8617	11.817	11.7526	11.8298
Zfhx4	-0.0141367	0.731357	9.44601	9.56725	9.45292	9.35579	9.54225	9.553	9.49537	9.52334	9.64956	9.36553	9.67447
2900026A02Rik	-0.0187251	0.731978	11.1605	11.1618	11.2746	11.11	11.0453	11.2689	10.9051	11.1479	11.2512	11.2541	11.1244
Dgkz	-0.0195598	0.732565	12.9625	12.9878	13.1253	13.1031	13.1034	13.2604	13.0883	13.0982	13.1475	13.0754	13.0896
Sox5	-0.0187183	0.732676	10.6893	10.8154	10.6011	10.7037	10.7177	10.7299	10.8213	10.794	10.7093	10.748	10.7749
Cntn6	0.0156392	0.732969	9.63016	9.79979	9.67011	9.79017	9.65283	9.56188	9.67291	9.55872	9.65208	9.62267	9.58386
Gtf2ird2	-0.0146323	0.732969	9.28917	9.37186	9.41503	9.31285	9.18425	9.35519	9.32849	9.36122	9.43002	9.37999	9.40543
Hipk1	-0.0200017	0.732969	12.4576	12.3639	12.4081	12.4241	12.4409	12.5309	12.3768	12.4862	12.4611	12.4501	12.4738
Mvd	-0.0143649	0.732969	9.40284	9.35696	9.52149	9.29323	9.33188	9.51758	9.17406	9.42332	9.56097	9.34791	9.494
Spsb3	-0.0176699	0.732969	10.1006	10.1939	10.1664	10.1751	10.1653	10.2824	10.2125	10.2029	10.227	10.2555	10.176
Dis3l	0.0169512	0.733494	10.0646	9.98864	10.0629	9.98423	10.0717	9.96392	9.95471	9.95358	9.96571	10.0302	9.92268
Chmp6	-0.0140646	0.733534	9.01003	9.19492	9.13474	9.09392	9.17053	9.21188	9.28519	9.24559	9.22737	9.21703	9.07345
Fam105a	0.0156827	0.735612	9.74937	9.63685	9.76869	9.73794	9.75163	9.69431	9.6346	9.56337	9.7128	9.6652	9.70473
Ddrgk1	-0.0163796	0.736458	9.68789	9.71646	9.78734	9.73805	9.75143	9.84515	9.92679	9.88349	9.76789	9.8279	9.79767
Klc1	-0.0199423	0.736789	13.0595	13.1269	13.1479	13.1908	13.0691	13.1649	13.232	13.1683	13.1712	13.1939	13.115
Mon2	-0.0195539	0.737223	11.5923	11.4997	11.5966	11.5931	11.5662	11.6919	11.4751	11.6622	11.6598	11.5872	11.5747
Usp32	0.0199478	0.737223	12.8678	12.8465	12.7569	12.8609	12.8585	12.7899	12.8098	12.8469	12.7207	12.8155	12.7846
Cep19	0.018281	0.737798	10.683	10.5367	10.7123	10.6536	10.7027	10.6168	10.6753	10.6202	10.6138	10.6629	10.5705
Cited2	-0.0141648	0.737798	9.37152	9.39087	9.26888	9.30041	9.31521	9.37321	9.39248	9.44443	9.3862	9.37123	9.4609
Ctnnb1	-0.0198309	0.737798	13.6831	13.6706	13.6421	13.6637	13.6656	13.7159	13.6897	13.6819	13.7003	13.7103	13.7315
Dmd	0.0193449	0.737798	11.7079	11.5843	11.6071	11.6272	11.7119	11.643	11.4711	11.584	11.6137	11.5338	11.6331
Nsmaf	0.0166685	0.738164	9.7993	9.8608	9.81418	9.87556	9.80093	9.71469	9.84873	9.74885	9.71504	9.72979	9.81088
Tjp2	-0.0161406	0.738164	10.0058	9.90692	10.0342	9.94172	9.96207	10.1042	10.0629	10.1203	9.97052	10.1497	10.0257
Ccnh	0.0174361	0.738436	10.4037	10.4648	10.3585	10.4201	10.5478	10.3729	10.431	10.3921	10.3526	10.344	10.3297
Coq10a	0.0155708	0.738436	9.56811	9.59175	9.5563	9.51741	9.62758	9.44709	9.5847	9.48813	9.49779	9.52832	9.47723
Gas7	-0.0197384	0.738459	14.0587	14.1111	14.097	14.0388	13.9588	14.0718	14.0759	14.0769	14.0576	14.1952	14.0779
Ncl	-0.0195841	0.738459	13.0896	13.2193	13.1118	13.0515	12.9649	13.0321	13.1299	13.136	13.0955	13.179	13.1326
Me3	0.0177109	0.739222	10.4196	10.4561	10.4995	10.4435	10.4483	10.3664	10.38	10.2688	10.4806	10.406	10.3702
Nefl	-0.0194628	0.739222	12.1791	12.1554	12.2286	12.1731	12.2139	12.2619	12.2584	12.3504	12.2407	12.2521	12.1575
Rnf157	-0.0198397	0.739222	13.2094	13.1861	13.214	13.1847	13.2302	13.2741	13.2792	13.2641	13.2195	13.2607	13.2645
Tbrg1	-0.0173436	0.739222	10.1756	10.1548	10.0784	10.1567	10.181	10.2221	10.3271	10.2124	10.1971	10.319	10.2146
Tbc1d32	0.0152795	0.739728	9.66636	9.59903	9.67318	9.66764	9.56496	9.50557	9.60693	9.58341	9.49851	9.64825	9.52825
Abhd14a	-0.0150129	0.741013	9.52087	9.45159	9.51806	9.44369	9.52122	9.58824	9.53037	9.57025	9.64496	9.58237	9.54053
Bcap29	0.0180836	0.741013	10.5898	10.6178	10.562	10.5963	10.6183	10.4999	10.5355	10.5405	10.5393	10.5598	10.4547
Bckdhb	0.0140527	0.741013	9.34962	9.27907	9.31321	9.36365	9.3695	9.23898	9.38998	9.23234	9.26649	9.28498	9.3057
Btaf1	-0.0169973	0.741013	10.8817	10.8056	10.7075	10.8645	10.7744	10.9368	10.7997	10.8522	10.8286	10.7716	11.1021
Cdkn1a	-0.00892287	0.741013	9.85044	9.59112	9.67602	9.69584	9.93392	10.1397	9.63882	9.98661	10.0067	9.66592	10.0584
Cgnl1	-0.0154435	0.741013	9.62397	9.76847	9.46524	9.50717	9.59038	9.60975	9.7692	9.64231	9.49699	9.74627	9.7747
Cyp2j6	0.0161172	0.741013	9.75967	9.80924	9.73538	9.75527	9.81561	9.64929	9.83456	9.67741	9.68467	9.76387	9.68541
Dck	0.0161619	0.741013	10.2571	10.2147	10.2196	10.0773	10.2988	10.0618	10.202	10.2219	10.107	10.1627	10.0896
Dusp16	-0.0141272	0.741013	9.35976	9.3505	9.34334	9.36068	9.25707	9.41328	9.52639	9.45723	9.29977	9.42887	9.5679
Fth1	0.0197183	0.741013	14.1559	13.9976	14.0374	14.0452	14.1856	14.1061	14.0484	14.03	14.0273	14.0429	14.1373
Gcc1	-0.015894	0.741013	9.83731	9.74683	9.90817	9.75444	9.73906	9.87751	9.73044	9.90073	9.94467	9.7873	9.90698
Gm2a	0.0176511	0.741013	10.6351	10.6413	10.6427	10.5752	10.6423	10.5453	10.6728	10.57	10.4293	10.6733	10.5757
Hectd2	-0.0157898	0.741013	10.0192	9.9251	9.92299	10.0174	9.97384	10.1955	9.81718	9.97938	10.0384	10.0934	10.0354
Hpcal4	-0.0196082	0.741013	14.8263	14.796	14.7725	14.8763	14.9569	15.0079	14.9235	14.9379	14.8673	14.8487	14.9178
Hspa2	-0.0171394	0.741013	10.0223	10.0275	10.1471	10.0446	10.0201	10.1617	10.07	10.0753	10.1829	10.1438	10.0912
Kcnip3	-0.0196357	0.741013	12.0085	11.999	12.0058	12.02	11.9653	12.044	12.0749	12.0167	12.0634	12.0779	12.0757
M6pr	0.0190473	0.741013	11.5492	11.4856	11.4319	11.4657	11.5438	11.4237	11.4274	11.4622	11.4145	11.4946	11.3957
Mgat2	0.0165647	0.741013	9.98824	10.0122	9.97171	9.99218	9.99784	9.89395	9.96607	9.91294	9.88419	9.9729	9.89544
Nsun2	0.0188296	0.741013	11.1586	11.1162	11.1498	11.0918	11.1817	11.0695	11.11	11.091	11.0826	11.0978	11.0833
Ptpn9	-0.0179865	0.741013	10.6156	10.4244	10.5235	10.6172	10.5109	10.6731	10.4745	10.6523	10.6338	10.5832	10.604
Rps14	-0.0194949	0.741013	12.5275	12.5657	12.533	12.4822	12.6192	12.6155	12.6185	12.5002	12.6886	12.5603	12.6557
Smc3	0.0186021	0.741013	11.0633	11.1475	11.0979	10.985	11.0879	10.9697	10.9446	10.9945	11.024	10.9929	10.9841
Snap47	-0.0197964	0.741013	13.0022	13.0459	13.017	13.0191	13.019	13.0705	13.0618	12.9975	13.1062	13.0915	13.0531
Tasp1	0.0156703	0.741013	9.86428	9.90386	9.82197	9.86265	9.90247	9.71215	9.9001	9.72177	9.87197	9.83029	9.77504
Tshz3	-0.0171429	0.741013	10.1204	10.1173	10.1334	10.1705	10.1007	10.2122	10.2484	10.2785	10.1458	10.2745	10.1191
Tut1	-0.0160738	0.741013	9.79686	9.81036	9.92346	9.76544	9.73938	9.86946	9.78221	9.89708	9.93505	9.85012	9.84718
Ubxn2a	0.0184429	0.741013	10.9129	10.8524	10.884	10.9035	10.9228	10.8328	10.8797	10.9249	10.7712	10.8053	10.8485
Vps35	0.0196241	0.741013	12.6172	12.5666	12.4968	12.555	12.626	12.4858	12.563	12.5631	12.5195	12.5428	12.4986
Zfp512	-0.0175335	0.741013	10.3557	10.3737	10.2553	10.3552	10.3151	10.3362	10.4863	10.4023	10.4246	10.3985	10.4308
Zfp426	0.0161334	0.741379	9.9857	10.0404	10.0866	10.1253	10.0922	10.028	9.98479	9.99211	10.0222	9.88995	9.97457
Phf21a	-0.0174925	0.7419	10.2965	10.2287	10.2933	10.3774	10.2951	10.4393	10.3748	10.3578	10.3859	10.3747	10.3825
Tmem186	0.015592	0.74225	9.62807	9.62398	9.69852	9.61072	9.69921	9.59778	9.51836	9.54793	9.62859	9.56145	9.52723
Abhd12	0.0195438	0.742572	12.5342	12.4938	12.5501	12.5299	12.533	12.4865	12.5599	12.5289	12.4026	12.526	12.4932
Atp5f1	0.0192615	0.742572	12.0209	12.048	12.0549	12.0132	12.1559	11.9986	12.1246	12.0157	12.0357	12.0222	11.9646
Cog3	0.0174624	0.742572	10.4089	10.4391	10.3539	10.3979	10.4414	10.3331	10.3245	10.2913	10.3448	10.3417	10.3464
D430041D05Rik	-0.0195958	0.742572	12.7644	12.6938	12.6571	12.784	12.6928	12.7495	12.8866	12.8748	12.6556	12.8085	12.7935
Erc1	-0.0187003	0.742572	11.2474	11.2142	11.1559	11.1765	11.1909	11.2957	11.1147	11.3403	11.159	11.2355	11.2437
Gna11	-0.0192342	0.742572	11.5909	11.5359	11.6611	11.6355	11.6418	11.7466	11.67	11.6523	11.7095	11.6671	11.6653
Sdc3	-0.0193163	0.742572	12.2487	12.3397	12.384	12.3315	12.2388	12.3899	12.351	12.3489	12.3129	12.3662	12.3663
Tsn	0.0186679	0.742572	11.2556	11.3363	11.2944	11.236	11.2624	11.1643	11.2357	11.1906	11.2026	11.2831	11.1559
Bcl2l1	-0.0186547	0.743935	11.3461	11.3667	11.4604	11.3977	11.359	11.5385	11.3233	11.3848	11.4617	11.448	11.43
Gpr68	-0.0136316	0.743935	9.53666	9.35972	9.68924	9.48654	9.41357	9.66379	9.29036	9.58159	9.71918	9.43963	9.61998
Mansc1	0.0135373	0.743935	9.17969	9.40043	9.26843	9.14089	9.21239	9.04381	9.26155	9.08457	9.09064	9.25364	9.12459
Rps6ka3	0.019143	0.743935	11.608	11.3927	11.4128	11.557	11.5486	11.5	11.4881	11.4986	11.3774	11.5139	11.5104
Tmcc2	-0.0182775	0.743935	11.4532	11.3952	11.526	11.5587	11.5998	11.7065	11.6783	11.7471	11.4871	11.5352	11.5444
Txnip	-0.0149982	0.743935	10.2813	9.97717	10.1971	9.98649	9.95587	10.2053	9.81002	10.0747	10.2167	10.2073	10.2806
Ufm1	0.0187588	0.743935	11.1937	11.151	11.1347	11.196	11.1912	11.0895	11.2244	11.1552	11.0748	11.114	11.1669
Maoa	0.0175599	0.744343	10.527	10.6591	10.5473	10.5063	10.5204	10.359	10.5464	10.4202	10.5296	10.5235	10.4439
Parg	0.017457	0.74524	10.3968	10.3478	10.3672	10.4248	10.4388	10.3407	10.3668	10.3512	10.3378	10.3089	10.3289
Pfkfb3	-0.0175191	0.74524	11.0699	10.7478	11.1898	11.0905	11.0382	11.3131	10.8728	11.0499	11.2528	11.0636	11.1128
Zfp941	0.0173921	0.74537	10.035	10.4058	10.1063	10.1523	10.2448	10.0422	10.3946	10.0928	9.98591	10.1027	10.1647
Myh14	-0.0146886	0.745783	9.36515	9.46958	9.51479	9.52919	9.49686	9.62802	9.58839	9.65702	9.54035	9.46162	9.49994
Pdia6	-0.0182889	0.745783	11.6984	11.3795	11.5663	11.7794	11.8138	11.9831	11.843	11.813	11.591	11.7772	11.802
Tnk2	-0.0186789	0.745783	11.8474	11.8172	12.0403	11.9783	11.9734	12.1146	12.0378	12.0744	12.004	11.9657	11.9337
Jazf1	-0.0170955	0.746367	10.21	10.2267	10.1544	10.2404	10.1705	10.2724	10.1579	10.3329	10.2659	10.2241	10.2019
Mtus1	-0.0171924	0.746367	10.7301	10.6131	10.6391	10.639	10.5796	10.6575	10.7682	10.8251	10.6443	10.7786	10.7208
Qk	0.0193068	0.746367	13.6422	13.5427	13.5561	13.5389	13.6445	13.5535	13.5069	13.6066	13.4694	13.4631	13.6125
Zfand5	0.0194303	0.746367	12.38	12.4248	12.3639	12.311	12.3835	12.2688	12.3399	12.2619	12.3587	12.3488	12.3351
Crmp1	-0.019233	0.747015	12.1072	12.293	12.2151	12.1639	12.1265	12.2243	12.2125	12.1489	12.2076	12.2435	12.231
Fam171a2	-0.0148318	0.747015	9.41083	9.37137	9.50472	9.65978	9.55031	9.72346	9.65217	9.66842	9.62369	9.54035	9.50237
Gdap1l1	-0.0164601	0.747015	10.1431	10.2564	10.3471	10.3024	10.1676	10.3604	10.3378	10.3732	10.2682	10.3722	10.2015
Med13l	-0.0192005	0.747015	12.0207	11.8879	11.9448	12.0449	11.9899	12.1275	11.9465	12.0114	12.0406	12.0717	12.0183
Penk	0.00914092	0.747015	12.2798	11.7318	11.8465	12.2702	12.0594	11.721	11.8347	11.7662	12.1584	11.878	11.7769
Prelid3b	0.0173369	0.747015	10.3179	10.285	10.2198	10.2803	10.3454	10.2312	10.2469	10.2101	10.1904	10.2389	10.2552
Smc5	0.0169019	0.747015	10.1548	10.2152	10.1797	10.1256	10.1664	10.0878	9.99907	10.0487	10.1067	10.0316	10.1288
Unc13a	-0.0193698	0.747015	12.8902	12.9353	12.9459	13.0159	12.8991	13.0539	12.9478	12.9431	12.9755	12.9883	12.9838
Znhit3	0.0139401	0.747015	9.39038	9.37986	9.40781	9.36378	9.49962	9.32584	9.39096	9.33158	9.35972	9.27444	9.34839
Gm1821	0.0182438	0.74721	11.1779	11.1985	11.2251	11.0864	11.2036	11.045	11.2606	11.1365	11.0836	11.1749	11.1262
Polr2m	-0.0192856	0.747462	12.0639	12.0947	11.9866	12.0719	12.111	12.1019	12.228	12.1469	12.0818	12.1527	12.0992
Cdc27	0.0189075	0.748996	11.3783	11.5316	11.4517	11.4097	11.448	11.3415	11.3979	11.3612	11.4089	11.3531	11.3551
Cenpc1	0.0149162	0.748996	9.66925	9.6535	9.7551	9.83962	9.66337	9.66078	9.69162	9.55061	9.66993	9.69	9.62542
Mid2	0.0167768	0.749355	10.6124	10.7076	10.6127	10.5647	10.452	10.3284	10.4929	10.4734	10.5586	10.53	10.4922
Abr	-0.0193028	0.75016	13.8024	13.8925	13.8563	13.8598	13.8575	13.9268	13.943	13.8962	13.8281	13.911	13.897
Ahdc1	-0.0113594	0.75016	9.87761	9.87918	10.2131	10.1392	9.97923	10.4081	9.99846	10.1354	10.1915	10.1535	10.05
Brix1	0.0153362	0.75016	9.83337	9.79341	9.89263	9.83485	9.82892	9.80011	9.67963	9.76651	9.73956	9.74621	9.75657
Btbd3	0.0191693	0.75016	12.8056	12.789	12.802	12.7839	12.9198	12.8057	12.8878	12.8005	12.74	12.7823	12.7995
Cherp	-0.0165463	0.75016	10.0212	10.1747	10.1738	10.1773	10.1103	10.2585	10.0928	10.2407	10.2251	10.1103	10.0938
Cpt1a	-0.0161786	0.75016	10.2453	10.2451	10.2126	10.0785	10.1114	10.1922	10.141	10.2412	10.242	10.2396	10.3063
Erlin2	0.018001	0.75016	10.9113	10.9871	10.945	10.8362	11.0134	10.8878	10.7773	10.8181	10.9159	10.8269	10.8576
Fam169a	0.018584	0.75016	11.4957	11.6534	11.5708	11.5472	11.4955	11.4187	11.5486	11.4979	11.4442	11.5416	11.4306
Fndc5	0.017834	0.75016	10.9715	11.0651	11.0012	10.9599	10.9049	10.8072	10.9536	10.8645	10.9279	10.9152	10.9527
Fosl2	-0.0053881	0.75016	11.4849	10.6	11.3464	10.6643	11.1166	11.6513	10.5208	11.632	11.5984	10.7784	11.8788
Foxo3	-0.0158603	0.75016	9.81007	9.78847	9.84226	9.75722	9.75244	9.90115	9.68824	9.81289	9.90851	9.8292	9.87509
Frmd8	-0.0145727	0.75016	9.36998	9.23991	9.37572	9.4288	9.33615	9.46412	9.48262	9.49022	9.46815	9.43385	9.41927
Gdf1	-0.014616	0.75016	9.33741	9.31224	9.39075	9.35995	9.37649	9.49369	9.36539	9.50397	9.46039	9.42455	9.33691
Gpd1	-0.0182307	0.75016	11.2391	11.1098	11.2955	11.2111	11.2948	11.3866	11.2535	11.3193	11.3456	11.2381	11.3122
Gpsm1	-0.0161224	0.75016	9.96001	10.2303	10.2447	10.148	10.0569	10.1962	10.1301	10.0713	10.363	10.1095	10.129
Grasp	-0.0145208	0.75016	9.99261	9.71148	9.93908	9.8871	9.85564	10.0286	9.74566	9.9445	10.1156	9.82078	10.081
Gtf3c2	0.0178278	0.75016	10.6885	10.7256	10.6862	10.7512	10.7152	10.6651	10.7444	10.5931	10.5851	10.7449	10.6616
Hunk	-0.0141452	0.75016	9.63636	9.59634	9.52756	9.38688	9.63109	9.66074	9.81189	9.82015	9.3703	9.72605	9.7793
Kbtbd2	-0.0182028	0.75016	11.2398	11.1088	11.2306	11.1492	11.1415	11.2897	11.0481	11.2731	11.226	11.2164	11.2298
Kcnc4	-0.0177739	0.75016	10.6223	10.5722	10.6797	10.6797	10.6946	10.8243	10.7565	10.7067	10.6955	10.7547	10.7198
Klhl3	-0.0135889	0.75016	9.28253	9.24505	9.26799	9.41639	9.28668	9.49788	9.27732	9.34733	9.42476	9.38168	9.3486
Klhl4	0.0148487	0.75016	9.94097	9.87074	9.76002	9.82208	9.96526	9.71722	9.93621	9.84285	9.76559	9.76101	9.87918
Maf	-0.0137537	0.75016	9.38443	9.32809	9.44012	9.41978	9.40353	9.52749	9.52763	9.5445	9.47597	9.37028	9.57641
Mga	-0.0179097	0.75016	11.5827	11.5425	11.5593	11.4664	11.4104	11.5485	11.3755	11.574	11.584	11.4697	11.6801
Mpv17	0.0170364	0.75016	10.3903	10.3392	10.3761	10.4285	10.4928	10.4027	10.3981	10.3921	10.2881	10.3725	10.2918
Mrpl40	0.0136199	0.75016	9.3153	9.36241	9.39287	9.22718	9.41701	9.22769	9.39486	9.23149	9.24539	9.33686	9.25263
Mrpl43	0.0135052	0.75016	9.19219	9.21426	9.24203	9.23272	9.30281	9.15371	9.32356	9.18508	9.11488	9.22006	9.11346
Myo18a	-0.0188805	0.75016	12.2638	12.2966	12.3512	12.4375	12.2739	12.4493	12.4078	12.4073	12.3214	12.4089	12.3405
Ndufs7	-0.0133031	0.75016	9.21665	9.33967	9.50396	9.3606	9.41991	9.58069	9.47922	9.59239	9.43434	9.45436	9.2823
Npm1	0.0190023	0.75016	11.8881	12.0074	11.9803	11.9179	11.9081	11.8187	11.9443	11.8953	11.8747	11.9168	11.8233
Prdm2	-0.0188044	0.75016	11.7232	11.5552	11.6858	11.5805	11.6269	11.7591	11.383	11.6574	11.7818	11.6351	11.6816
Rhob	-0.0187218	0.75016	11.4937	11.5281	11.4244	11.4108	11.4634	11.496	11.4418	11.5293	11.5017	11.5348	11.481
Rpn2	-0.0187557	0.75016	11.4738	11.4344	11.3962	11.4303	11.4349	11.4963	11.4904	11.5088	11.439	11.5275	11.4977
Samhd1	0.013852	0.75016	9.36711	9.38268	9.48111	9.28816	9.47048	9.30063	9.3794	9.33479	9.3225	9.28908	9.32229
Sf3b1	0.0190938	0.75016	13.0557	13.0515	13.0835	13.0521	13.0582	13.0413	12.8336	12.8834	13.1315	12.9672	13.0042
Sgpp2	0.0153378	0.75016	10.1551	10.0282	10.0478	10.0987	10.0186	9.87169	10.1759	10.1208	9.88763	10.1145	9.96517
Slc5a3	-0.0168196	0.75016	11.3031	10.7608	11.2013	11.1336	11.0456	11.3723	10.8751	11.2456	11.1246	11.1399	11.3242
Sptan1	-0.0193733	0.75016	15.0668	15.083	15.0799	15.0661	14.9611	15.0893	15.036	15.0754	15.0445	15.1226	15.1231
Src	-0.0185896	0.75016	11.4446	11.4442	11.5201	11.5151	11.4267	11.6087	11.4511	11.5091	11.4949	11.5542	11.511
Trim2	-0.019389	0.75016	13.4318	13.4538	13.3721	13.4401	13.3781	13.4628	13.3414	13.5185	13.3963	13.4518	13.3902
Yipf3	-0.0154933	0.75016	9.75962	9.66468	9.68126	9.79007	9.6694	9.82811	9.74901	9.78735	9.78938	9.88152	9.74402
2010315B03Rik	0.0131961	0.750834	9.20262	9.32425	9.21683	9.32952	9.39665	9.22797	9.33943	9.17329	9.21978	9.21369	9.15832
Abcd3	0.0184785	0.750834	11.3117	11.3909	11.2879	11.3373	11.3626	11.2698	11.3345	11.3357	11.1867	11.2897	11.2603
Copg1	-0.0191424	0.750834	13.2532	13.2459	13.2435	13.2429	13.2071	13.2477	13.3257	13.2463	13.3112	13.305	13.3098
Dkk3	-0.0159386	0.750834	13.0915	13.0075	13.031	13.1008	13.06	13.1699	13.1833	13.2782	13.1292	13.309	12.9606
Dmtn	-0.0190298	0.750834	12.7891	12.7112	12.7923	12.8377	12.7997	12.9303	12.9047	12.8077	12.7743	12.8976	12.9036
Dnajc6	-0.0191554	0.750834	13.6229	13.6737	13.5645	13.6252	13.5922	13.6292	13.6608	13.6985	13.6008	13.7015	13.6032
Eno2	-0.0191262	0.750834	14.598	14.6179	14.6218	14.6064	14.5424	14.612	14.687	14.626	14.631	14.7335	14.606
Glud1	0.0191021	0.750834	12.7487	12.7951	12.7731	12.7541	12.8074	12.7425	12.7688	12.7627	12.6591	12.7262	12.7351
Ints4	0.0164802	0.750834	10.223	10.1749	10.1734	10.1691	10.1754	10.1107	10.0874	10.1117	10.06	10.1509	10.1372
Maged2	-0.0170828	0.750834	10.2907	10.4414	10.3816	10.3867	10.2927	10.4103	10.3628	10.3728	10.4663	10.3616	10.411
Pdp1	0.0188979	0.750834	12.9957	12.6265	12.8543	12.9385	12.9756	12.9375	12.743	12.8973	12.9203	12.7872	12.8426
Scoc	0.0187509	0.750834	11.8348	11.8749	11.8213	11.905	11.9206	11.8124	11.8931	11.854	11.8227	11.8182	11.7594
Syp	-0.0191724	0.750834	15.1173	15.2187	15.1917	15.1339	15.062	15.1452	15.1871	15.1642	15.1547	15.2338	15.1647
Tpm4	-0.0157912	0.750834	10.0248	9.85897	9.98007	10.0103	10.012	10.154	10.0648	10.0461	10.0429	10.0537	10.1506
Ttc8	0.0139409	0.750834	9.29535	9.35143	9.46824	9.3637	9.41151	9.31643	9.28219	9.28956	9.3665	9.20508	9.26791
Tuba4a	-0.0191145	0.750834	14.1033	14.0147	14.0421	14.0663	14.0292	14.0907	14.097	14.1056	14.075	14.1157	14.1252
Zfp420	0.015138	0.750834	9.94578	9.79748	9.97106	9.98303	9.88528	9.95247	9.50633	9.81001	9.92195	9.76708	9.7799
Adgrb1	-0.0154332	0.751322	11.4933	11.5502	11.7208	11.8071	11.655	11.8998	11.8121	11.744	11.801	11.7216	11.6669
Bhlhe40	-0.0143118	0.751322	12.8707	12.6354	13.0001	12.5134	12.5607	12.8662	11.9837	12.6483	13.2155	12.5266	12.8882
Dnajc8	0.0182047	0.752061	11.0204	11.0647	11.0507	11.0481	11.0672	10.9709	11.0432	11.018	10.983	10.9691	10.9832
Gorasp1	-0.0151352	0.752887	9.8345	9.82807	9.86702	9.79294	9.94626	10.0444	9.7869	9.97554	9.95098	9.85231	9.8923
Ptcd2	0.0156555	0.753032	9.92629	9.88758	9.8281	9.96381	9.91248	9.82138	9.87496	9.86271	9.7845	9.79521	9.88554
Cab39	0.018961	0.753683	12.7715	12.7675	12.7072	12.7484	12.7605	12.6779	12.7735	12.7459	12.6417	12.7481	12.7096
Dlgap2	-0.0176715	0.753683	10.8906	10.8979	10.9298	10.8319	10.953	11.0295	10.8579	11.0036	10.9519	10.8933	10.9594
Dot1l	-0.0146027	0.753683	9.80633	9.76937	10.0002	9.97264	9.8927	10.1668	9.73498	9.84456	10.1675	9.85382	9.96199
Dscam	-0.0182308	0.753683	11.0549	11.1145	11.0876	11.1288	11.1014	11.173	11.245	11.1624	11.116	11.2016	11.1268
Firre	0.00968544	0.753683	10.1752	10.2362	10.5122	10.5068	10.4033	10.291	10.0882	9.92302	10.5626	10.0409	10.1167
Fkbp8	-0.0149537	0.753683	11.197	11.2748	11.4024	11.4685	11.382	11.576	11.537	11.5199	11.4675	11.4417	11.3081
Gpr155	0.017515	0.753683	11.3969	11.2305	11.1969	11.3102	11.2278	11.134	11.1536	11.2832	11.1974	11.1743	11.2502
Ints9	0.0137417	0.753683	9.40865	9.42076	9.34815	9.41633	9.40928	9.28267	9.40835	9.31171	9.28724	9.33861	9.36226
Kctd3	-0.0182188	0.753683	11.2053	11.0966	11.1863	11.1485	11.1379	11.2314	11.1084	11.2382	11.2577	11.2109	11.1788
Klhl18	-0.0163253	0.753683	10.1983	10.023	10.2986	10.1669	10.1239	10.3247	10.1311	10.2764	10.2435	10.2556	10.223
Mpc2	0.0140725	0.753683	9.41627	9.41289	9.41018	9.48654	9.50175	9.39126	9.54576	9.43402	9.25924	9.41809	9.3721
Nt5c2	0.0181153	0.753683	11.1546	11.1763	11.1445	11.1497	11.1831	11.1079	11.0502	11.087	11.1152	11.0997	11.0701
Osbpl2	0.017731	0.753683	10.9722	10.9602	11.0418	10.9628	10.941	10.9229	10.8315	10.8379	10.9501	10.9735	10.8726
Pgbd5	-0.0187914	0.753683	12.1085	12.1306	12.1276	12.1308	12.0867	12.1934	12.0955	12.0959	12.1946	12.1767	12.1683
Pik3c2a	0.0169194	0.753683	10.6677	10.575	10.6087	10.6257	10.6292	10.5718	10.3624	10.5101	10.6546	10.4805	10.5482
Plekha6	-0.0184272	0.753683	11.6029	11.6495	11.7453	11.729	11.5562	11.7212	11.6261	11.6789	11.794	11.7232	11.6154
Plekho1	-0.0154659	0.753683	9.71084	9.68089	9.65613	9.79313	9.73775	9.89205	9.76527	9.8028	9.73639	9.82453	9.76939
Rapgef2	-0.0187008	0.753683	12.3723	12.3667	12.3514	12.4096	12.3026	12.4112	12.3452	12.4653	12.3853	12.4617	12.3119
Rasgef1b	0.0171012	0.753683	10.6949	10.7138	10.5813	10.6821	10.7163	10.5253	10.9837	10.6934	10.4169	10.7961	10.6328
Sgk3	0.0132645	0.753683	9.52594	9.53086	9.34425	9.48238	9.47327	9.29633	9.39212	9.36465	9.39811	9.42368	9.36169
Srsf6	0.0176276	0.753683	11.1323	11.2072	11.2937	11.3234	11.3174	11.2507	11.2967	11.1307	11.2701	11.1473	11.1676
Tbc1d23	0.0165067	0.753683	10.2092	10.2394	10.2391	10.3078	10.1862	10.1036	10.2177	10.1226	10.2443	10.1769	10.1294
Tvp23b	0.0158007	0.753683	10.0799	10.1109	10.0288	10.0978	10.1537	10.0399	10.0174	10.0174	9.99969	10.0389	9.97676
Uba3	0.0183146	0.753683	11.2947	11.2651	11.1998	11.3474	11.3209	11.2239	11.35	11.3047	11.1666	11.2467	11.2326
Wdr75	0.0153145	0.753683	9.98629	9.86555	9.93305	9.89248	9.99588	9.83421	9.86139	9.82593	9.97375	9.85882	9.86151
Usp1	0.0156092	0.754244	10.1701	10.1786	10.2067	10.2099	10.1622	10.1136	10.2627	10.1504	9.94353	10.2325	10.123
Anapc16	0.0165091	0.754316	10.2368	10.2572	10.2579	10.3402	10.3107	10.2594	10.1759	10.1955	10.2341	10.1768	10.1744
Arvcf	-0.0138929	0.754316	9.37049	9.29433	9.49646	9.58635	9.34102	9.60532	9.3979	9.55636	9.5588	9.48943	9.37639
Brcc3	0.0166076	0.754316	10.4397	10.4784	10.3959	10.449	10.5316	10.4263	10.367	10.3189	10.3997	10.4455	10.3358
Cnp	-0.0184112	0.754316	12.5543	12.4323	12.4346	12.4143	12.3813	12.4467	12.4361	12.5305	12.4902	12.5634	12.5009
Dmxl2	0.018959	0.754316	13.3718	13.3955	13.3107	13.3577	13.2958	13.2714	13.1922	13.293	13.2925	13.3064	13.2744
Entpd6	-0.0170211	0.754316	10.4362	10.4722	10.5053	10.4739	10.4714	10.5732	10.4267	10.5179	10.6157	10.4942	10.4675
Gabrg1	0.015911	0.754316	10.4861	10.7039	10.5576	10.5471	10.7116	10.4613	10.6285	10.5084	10.6124	10.3716	10.5132
Kcnj10	0.0188107	0.754316	12.6959	12.6699	12.6797	12.7166	12.747	12.6942	12.7449	12.6923	12.568	12.6368	12.7322
Mrpl21	0.0133005	0.754316	9.32666	9.24666	9.32572	9.35792	9.45358	9.27996	9.42165	9.24702	9.33384	9.32255	9.21578
Pcnt	-0.0165411	0.754316	10.0748	10.0631	10.1048	10.075	10.0719	10.1998	10.0902	10.1712	10.1103	10.114	10.1681
Psmd9	-0.0139074	0.754316	9.3773	9.30034	9.40439	9.47233	9.4459	9.58012	9.44393	9.49421	9.57755	9.47429	9.40081
Tmcc3	-0.0164838	0.754316	10.7667	10.6506	10.6225	10.5894	10.6075	10.6571	10.6585	10.7415	10.7248	10.7124	10.7922
Cdk16	0.0188658	0.754547	12.7312	12.6704	12.7215	12.7095	12.7422	12.683	12.7934	12.6543	12.6238	12.6945	12.7768
Jarid2	-0.0159543	0.755354	10.3912	10.45	10.3153	10.4304	10.3526	10.4417	10.2358	10.4152	10.615	10.3716	10.3638
Lhfp	-0.0151488	0.756281	9.64169	9.77282	9.58317	9.71166	9.6756	9.73981	9.81115	9.76548	9.67678	9.77455	9.72309
Adcy1	-0.0186208	0.756981	15.0801	14.8934	14.9448	14.9988	15.0412	15.088	15.0289	15.1061	14.9707	15.0581	15.0637
Aqp4	0.0183366	0.756981	12.1231	12.2742	12.0876	12.1413	12.1934	12.1364	12.1463	12.0834	11.9404	12.095	12.207
Cadm4	-0.0181041	0.756981	12.0295	12.1103	12.2333	12.0357	11.9675	12.0658	12.1343	12.1791	12.1429	12.1428	12.0644
Cx3cr1	0.0176657	0.756981	10.7952	10.8542	10.7702	10.8668	10.7983	10.6613	11.0585	10.824	10.6505	10.8063	10.8157
Dlg4	-0.018736	0.756981	13.7597	13.801	13.8417	13.8771	13.8413	13.9604	13.924	13.8923	13.8027	13.8818	13.8672
Fam76b	0.0138022	0.756981	9.41582	9.53036	9.45239	9.45456	9.46296	9.31392	9.4036	9.2793	9.47367	9.28523	9.44305
Fzd3	-0.0186589	0.756981	12.7029	12.6992	12.6999	12.6764	12.6552	12.772	12.6581	12.7363	12.6632	12.7124	12.7928
Hbs1l	0.0166791	0.756981	10.4618	10.3646	10.4468	10.4878	10.4941	10.4713	10.4301	10.4125	10.2929	10.4078	10.4456
Kcnk9	-0.0132483	0.756981	9.14932	9.11077	9.14295	9.03322	9.22729	9.28688	9.08186	9.11583	9.34301	9.18191	9.2217
Mical2	-0.0185085	0.756981	12.6141	12.4938	12.5747	12.8601	12.7413	12.8432	13.0778	12.8639	12.5546	12.8081	12.7285
Mief1	-0.0160725	0.756981	10.2568	10.1842	10.2048	10.1561	10.1152	10.2615	10.0593	10.2694	10.2411	10.1993	10.2994
Mrpl30	0.0151556	0.756981	9.89458	9.87955	9.85155	9.85638	9.95936	9.84162	9.80557	9.7019	9.86632	9.84187	9.84458
Naa35	0.0165363	0.756981	10.4532	10.3804	10.4499	10.4851	10.5021	10.462	10.4277	10.3157	10.3824	10.4259	10.4472
Ppp1r3f	-0.0151495	0.756981	9.53927	9.57955	9.54304	9.48808	9.52625	9.56442	9.64415	9.59318	9.63298	9.62297	9.61119
Rangap1	-0.0186782	0.756981	12.8061	12.8279	12.8231	12.8322	12.7522	12.8641	12.8399	12.8801	12.7894	12.9165	12.8184
Rassf5	-0.015455	0.756981	9.99819	9.935	10.0734	10.0093	9.87398	10.077	9.93875	10.0143	10.0922	10.0917	10.0352
Rnf165	-0.0167215	0.756981	11.0944	11.0258	11.1949	11.224	11.0094	11.2553	10.9019	11.0732	11.3848	11.12	11.0985
Rnf24	-0.0175349	0.756981	11.0508	10.9088	10.9783	10.8797	10.9208	11.0042	10.8773	11.0145	11.0318	11.0129	11.0459
Rtn4	0.0187544	0.756981	14.5277	14.5805	14.4588	14.4814	14.5512	14.4297	14.551	14.4968	14.4322	14.5307	14.4564
Slc32a1	-0.0162351	0.756981	10.1074	10.1549	10.1904	10.2504	10.0277	10.1636	10.2216	10.2732	10.2604	10.2336	10.0926
Spag9	0.0187816	0.756981	14.0312	14.0681	13.9602	14.0101	14.0306	13.9458	14.0187	14.013	13.9253	13.9851	13.992
Sparcl1	0.0188565	0.756981	15.7495	15.774	15.7976	15.75	15.765	15.7345	15.7947	15.7514	15.6265	15.7657	15.7508
Sst	-0.0158022	0.756981	10.0686	10.0527	10.2306	10.2109	10.2028	10.3085	10.2835	10.3774	10.264	10.1674	10.1077
Tbc1d10b	-0.0174043	0.756981	10.6985	10.6671	10.7269	10.7721	10.7052	10.8469	10.7217	10.7783	10.7849	10.7377	10.7814
Tbp	-0.0130368	0.756981	9.33461	9.2851	9.2327	9.25166	9.2383	9.29033	9.26956	9.31559	9.47779	9.34073	9.33368
Tmem242	0.0156226	0.756981	9.90965	9.94201	9.91274	9.97712	9.92116	9.8225	9.97337	9.89326	9.82552	9.85575	9.8799
Tspan9	-0.0168092	0.756981	10.388	10.3471	10.4261	10.4431	10.3593	10.4743	10.5877	10.5082	10.3999	10.4713	10.5245
Txndc11	-0.014677	0.756981	9.70994	9.61754	9.5998	9.68837	9.68186	9.81924	9.72194	9.63546	9.73427	9.81654	9.80812
Wscd2	-0.0161509	0.756981	10.3548	10.4013	10.2973	10.4371	10.2766	10.4113	10.314	10.3653	10.4936	10.4512	10.3461
Arhgap26	-0.0179804	0.760436	12.0656	12.0386	12.0294	12.0653	11.9619	12.0739	12.1402	12.1915	11.9537	12.1764	12.0674
Cplx3	-0.0128928	0.760436	9.62951	9.45814	9.35261	9.48175	9.38116	9.51054	9.33478	9.5361	9.57617	9.54602	9.59241
Lynx1	0.018659	0.760436	13.659	13.5815	13.6529	13.6146	13.5787	13.5488	13.6038	13.6155	13.5136	13.6297	13.5835
Ptma	-0.0181344	0.760846	11.973	11.8629	11.8572	11.8791	11.926	11.9407	11.9331	12.0226	11.9698	11.9359	11.9561
Ccdc3	-0.0134967	0.762129	9.1203	9.13299	9.03728	9.14768	9.15781	9.23825	9.225	9.23925	9.1397	9.22083	9.1739
Arnt2	-0.0186172	0.762971	13.5149	13.5117	13.4799	13.488	13.4722	13.5267	13.4804	13.4946	13.5525	13.563	13.5175
Atp5a1	-0.018572	0.762971	14.3805	14.4264	14.359	14.3675	14.3618	14.3756	14.4674	14.4164	14.3966	14.4587	14.4017
Cldnd1	-0.0176202	0.762971	11.1435	11.0224	11.044	11.0251	11.1146	11.151	11.0663	11.1169	11.1793	11.151	11.1307
Cntnap1	-0.0185995	0.762971	12.8941	12.8506	12.8836	12.9295	12.8247	12.9583	12.8359	12.898	12.9184	12.94	12.9138
Exoc3	0.0179081	0.762971	12.037	12.0085	11.9348	12.0038	11.9067	11.8549	11.9298	11.9629	11.8282	12.0033	11.9069
Foxred1	0.0153729	0.762971	9.84044	9.84974	9.88948	9.85844	9.88996	9.80446	9.79582	9.73185	9.84529	9.81635	9.77317
Osbpl3	-0.0157246	0.762971	10.6661	10.5936	10.5878	10.7445	10.5813	10.7866	10.5644	10.6992	10.7074	10.8386	10.5652
Plek	0.0142164	0.762971	9.63319	9.82461	9.63522	9.5727	9.73038	9.48878	9.7516	9.64875	9.51534	9.6273	9.5608
Rdx	-0.017951	0.762971	11.336	11.3936	11.2969	11.3109	11.3305	11.3443	11.4523	11.4196	11.3439	11.3989	11.3923
Setd7	-0.0184598	0.762971	12.8882	12.7702	12.7624	12.7969	12.8488	12.9114	12.8447	12.9726	12.7365	12.8684	12.9043
Snx1	-0.0169825	0.762971	10.7341	10.7826	10.743	10.8067	10.7826	10.9103	10.7077	10.8273	10.8408	10.8242	10.746
Tlk2	0.0171163	0.762971	10.5538	10.6712	10.5636	10.5953	10.6222	10.4976	10.6863	10.5348	10.4772	10.5685	10.5557
Scmh1	-0.0160486	0.764395	10.1593	10.1959	10.1767	10.2533	10.0858	10.2367	10.1951	10.2437	10.2458	10.2117	10.2389
Mrps25	0.0150562	0.764979	10.012	9.97771	10.0249	9.97352	10.1283	9.97191	10.0294	10.0225	9.91998	9.92902	9.94203
Sh3rf3	-0.0157872	0.764979	10.2079	10.1387	10.2254	10.2418	10.2269	10.4358	10.1207	10.2071	10.2825	10.2983	10.2846
Wee1	0.0157255	0.765828	10.1566	10.1091	10.1483	10.1808	10.1053	10.0748	10.0722	10.0388	10.053	10.0864	10.1204
Ssbp3	-0.0180044	0.766016	11.4353	11.4348	11.4157	11.5411	11.4267	11.5412	11.5392	11.542	11.4511	11.5342	11.4763
Ccm2	-0.0162241	0.766129	10.3879	10.2299	10.253	10.3127	10.3485	10.4112	10.3618	10.3591	10.4175	10.3927	10.4213
[truncated: 22,529 more rows]
