# Supplementary material for: Developmental pyrethroid exposure and age influence phenotypes in a Chd8 haploinsufficient autism mouse model
Source: Sci Rep. 2022 Apr 1;12:5555. doi: 10.1038/s41598-022-09533-x (PMC8975859; doi:10.1038/s41598-022-09533-x)
Supplement: Supplementary file 4 — Supplementary Information 4. [file 41598_2022_9533_MOESM4_ESM.xlsx]

## Sheet: 1 yr WT-DM v WT-Oil_UP
	significant	p_value	term_size	query_size	intersection_size	precision	recall	term_id	source	term_name	effective_domain_size	source_order	intersection
1	TRUE	0.0134376	103	12	3	0.25	0.0291262	YAO_TEMPORAL_RESPONSE_TO_PROGESTERONE_CLUSTER_11	c2.all.v5.0.symbols.plusCustom_091516_plusHallmark_plusC5v61_plusRosenberg	http://www.broadinstitute.org/gsea/msigdb/cards/YAO_TEMPORAL_RESPONSE_TO_PROGESTERONE_CLUSTER_11	22516	4257	SRSF2,HSPA5,PDIA6
2	TRUE	0.039453	214	12	3	0.25	0.0140187	TIEN_INTESTINE_PROBIOTICS_24HR_DN	c2.all.v5.0.symbols.plusCustom_091516_plusHallmark_plusC5v61_plusRosenberg	http://www.broadinstitute.org/gsea/msigdb/cards/TIEN_INTESTINE_PROBIOTICS_24HR_DN	22516	1610	HSPA5,EIF1,PDIA6
3	TRUE	0.039453	214	12	3	0.25	0.0140187	BIDUS_METASTASIS_UP	c2.all.v5.0.symbols.plusCustom_091516_plusHallmark_plusC5v61_plusRosenberg	http://www.broadinstitute.org/gsea/msigdb/cards/BIDUS_METASTASIS_UP	22516	1656	SRSF2,EIF1,HNRNPH3

## Sheet: 1 yr WT-DM v WT-Oil_DN
	significant	p_value	term_size	query_size	intersection_size	precision	recall	term_id	source	term_name	effective_domain_size	source_order	intersection
1	TRUE	0.00555608	49	16	3	0.1875	0.0612245	GO_REGULATION_OF_SMOOTH_MUSCLE_CELL_MIGRATION	c2.all.v5.0.symbols.plusCustom_091516_plusHallmark_plusC5v61_plusRosenberg	http://www.broadinstitute.org/gsea/msigdb/cards/GO_REGULATION_OF_SMOOTH_MUSCLE_CELL_MIGRATION	22516	7262	DOCK5,PDGFRB,SORL1
2	TRUE	0.0257693	1059	16	6	0.375	0.00566572	PEARSON_PYRACLOSTROBIN_UP	c2.all.v5.0.symbols.plusCustom_091516_plusHallmark_plusC5v61_plusRosenberg		22516	4796	ITGAM,MAN2B2,ADAMTSL4,PDGFRB,PLEKHA2,SORL1
3	TRUE	0.0257693	356	16	4	0.25	0.011236	PEARSON_FENAMIDONE_UP	c2.all.v5.0.symbols.plusCustom_091516_plusHallmark_plusC5v61_plusRosenberg		22516	4798	MAN2B2,ADAMTSL4,PDGFRB,SORL1
4	TRUE	0.0257693	21	16	2	0.125	0.0952381	GO_METANEPHRIC_NEPHRON_MORPHOGENESIS	c2.all.v5.0.symbols.plusCustom_091516_plusHallmark_plusC5v61_plusRosenberg	http://www.broadinstitute.org/gsea/msigdb/cards/GO_METANEPHRIC_NEPHRON_MORPHOGENESIS	22516	4913	FMN1,PDGFRB
5	TRUE	0.0346216	32	16	2	0.125	0.0625	GO_METANEPHRIC_NEPHRON_DEVELOPMENT	c2.all.v5.0.symbols.plusCustom_091516_plusHallmark_plusC5v61_plusRosenberg	http://www.broadinstitute.org/gsea/msigdb/cards/GO_METANEPHRIC_NEPHRON_DEVELOPMENT	22516	7346	FMN1,PDGFRB
6	TRUE	0.0346216	30	16	2	0.125	0.0666667	GO_POSITIVE_REGULATION_OF_SMOOTH_MUSCLE_CELL_MIGRATION	c2.all.v5.0.symbols.plusCustom_091516_plusHallmark_plusC5v61_plusRosenberg	http://www.broadinstitute.org/gsea/msigdb/cards/GO_POSITIVE_REGULATION_OF_SMOOTH_MUSCLE_CELL_MIGRATION	22516	7520	DOCK5,PDGFRB
7	TRUE	0.0346216	28	16	2	0.125	0.0714286	GO_METANEPHROS_MORPHOGENESIS	c2.all.v5.0.symbols.plusCustom_091516_plusHallmark_plusC5v61_plusRosenberg	http://www.broadinstitute.org/gsea/msigdb/cards/GO_METANEPHROS_MORPHOGENESIS	22516	9142	FMN1,PDGFRB
8	TRUE	0.0465505	42	16	2	0.125	0.047619	PID_UPA_UPAR_PATHWAY	c2.all.v5.0.symbols.plusCustom_091516_plusHallmark_plusC5v61_plusRosenberg	http://www.broadinstitute.org/gsea/msigdb/cards/PID_UPA_UPAR_PATHWAY	22516	566	ITGAM,PDGFRB
9	TRUE	0.0465505	40	16	2	0.125	0.05	GO_POSITIVE_REGULATION_OF_CELL_MATRIX_ADHESION	c2.all.v5.0.symbols.plusCustom_091516_plusHallmark_plusC5v61_plusRosenberg	http://www.broadinstitute.org/gsea/msigdb/cards/GO_POSITIVE_REGULATION_OF_CELL_MATRIX_ADHESION	22516	6199	FMN1,PLEKHA2

## Sheet: 1 yr CHD8 Het-DM v Het-Oil_DN
	significant	p_value	term_size	query_size	intersection_size	precision	recall	term_id	source	term_name	effective_domain_size	source_order	intersection
1	TRUE	5.77205e-06	48	11	4	0.363636	0.0833333	ROSENBERG_SPLITSEQ_cluster64_Endothelia	c2.all.v5.0.symbols.plusCustom_091516_plusHallmark_plusC5v61_plusRosenberg		22516	9350	FN1,PTPRB,SLC22A8,KDR
2	TRUE	0.000343502	43	11	3	0.272727	0.0697674	PID_INTEGRIN3_PATHWAY	c2.all.v5.0.symbols.plusCustom_091516_plusHallmark_plusC5v61_plusRosenberg	http://www.broadinstitute.org/gsea/msigdb/cards/PID_INTEGRIN3_PATHWAY	22516	486	FN1,TGFBR2,KDR
3	TRUE	0.000343502	158	11	4	0.363636	0.0253165	RODRIGUES_NTN1_TARGETS_DN	c2.all.v5.0.symbols.plusCustom_091516_plusHallmark_plusC5v61_plusRosenberg	http://www.broadinstitute.org/gsea/msigdb/cards/RODRIGUES_NTN1_TARGETS_DN	22516	1491	FN1,MYOF,TGFBR2,MSLN
4	TRUE	0.00139764	75	11	3	0.272727	0.04	PID_AVB3_INTEGRIN_PATHWAY	c2.all.v5.0.symbols.plusCustom_091516_plusHallmark_plusC5v61_plusRosenberg	http://www.broadinstitute.org/gsea/msigdb/cards/PID_AVB3_INTEGRIN_PATHWAY	22516	557	FN1,TGFBR2,KDR
5	TRUE	0.00167882	293	11	4	0.363636	0.0136519	GO_ANGIOGENESIS	c2.all.v5.0.symbols.plusCustom_091516_plusHallmark_plusC5v61_plusRosenberg	http://www.broadinstitute.org/gsea/msigdb/cards/GO_ANGIOGENESIS	22516	8612	FN1,TGFBR2,PTPRB,KDR
6	TRUE	0.0021505	99	11	3	0.272727	0.030303	GO_POSITIVE_REGULATION_OF_CELL_SUBSTRATE_ADHESION	c2.all.v5.0.symbols.plusCustom_091516_plusHallmark_plusC5v61_plusRosenberg	http://www.broadinstitute.org/gsea/msigdb/cards/GO_POSITIVE_REGULATION_OF_CELL_SUBSTRATE_ADHESION	22516	8761	FN1,KDR,PLEKHA2
7	TRUE	0.00279959	364	11	4	0.363636	0.010989	GO_BLOOD_VESSEL_MORPHOGENESIS	c2.all.v5.0.symbols.plusCustom_091516_plusHallmark_plusC5v61_plusRosenberg	http://www.broadinstitute.org/gsea/msigdb/cards/GO_BLOOD_VESSEL_MORPHOGENESIS	22516	7016	FN1,TGFBR2,PTPRB,KDR
8	TRUE	0.00279959	376	11	4	0.363636	0.0106383	GO_POSITIVE_REGULATION_OF_CELL_ADHESION	c2.all.v5.0.symbols.plusCustom_091516_plusHallmark_plusC5v61_plusRosenberg	http://www.broadinstitute.org/gsea/msigdb/cards/GO_POSITIVE_REGULATION_OF_CELL_ADHESION	22516	6660	FN1,TGFBR2,KDR,PLEKHA2
9	TRUE	0.00443578	20	11	2	0.181818	0.1	GO_EMBRYONIC_HEMOPOIESIS	c2.all.v5.0.symbols.plusCustom_091516_plusHallmark_plusC5v61_plusRosenberg	http://www.broadinstitute.org/gsea/msigdb/cards/GO_EMBRYONIC_HEMOPOIESIS	22516	4985	TGFBR2,KDR
10	TRUE	0.00526138	24	11	2	0.181818	0.0833333	SHI_SPARC_TARGETS_UP	c2.all.v5.0.symbols.plusCustom_091516_plusHallmark_plusC5v61_plusRosenberg	http://www.broadinstitute.org/gsea/msigdb/cards/SHI_SPARC_TARGETS_UP	22516	2080	ARHGEF5,TGFBR2
11	TRUE	0.00526138	173	11	3	0.272727	0.017341	GO_REGULATION_OF_CELL_SUBSTRATE_ADHESION	c2.all.v5.0.symbols.plusCustom_091516_plusHallmark_plusC5v61_plusRosenberg	http://www.broadinstitute.org/gsea/msigdb/cards/GO_REGULATION_OF_CELL_SUBSTRATE_ADHESION	22516	7592	FN1,KDR,PLEKHA2
12	TRUE	0.00526138	469	11	4	0.363636	0.00852878	GO_VASCULATURE_DEVELOPMENT	c2.all.v5.0.symbols.plusCustom_091516_plusHallmark_plusC5v61_plusRosenberg	http://www.broadinstitute.org/gsea/msigdb/cards/GO_VASCULATURE_DEVELOPMENT	22516	7438	FN1,TGFBR2,PTPRB,KDR
13	TRUE	0.00526138	26	11	2	0.181818	0.0769231	GUENTHER_GROWTH_SPHERICAL_VS_ADHERENT_DN	c2.all.v5.0.symbols.plusCustom_091516_plusHallmark_plusC5v61_plusRosenberg	http://www.broadinstitute.org/gsea/msigdb/cards/GUENTHER_GROWTH_SPHERICAL_VS_ADHERENT_DN	22516	2345	FN1,TGFBR2
14	TRUE	0.00528184	1059	11	5	0.454545	0.00472144	PEARSON_PYRACLOSTROBIN_UP	c2.all.v5.0.symbols.plusCustom_091516_plusHallmark_plusC5v61_plusRosenberg		22516	4796	FN1,MYOF,TGFBR2,KDR,PLEKHA2
15	TRUE	0.00528184	1069	11	5	0.454545	0.00467727	MEISSNER_BRAIN_HCP_WITH_H3K4ME3_AND_H3K27ME3	c2.all.v5.0.symbols.plusCustom_091516_plusHallmark_plusC5v61_plusRosenberg	http://www.broadinstitute.org/gsea/msigdb/cards/MEISSNER_BRAIN_HCP_WITH_H3K4ME3_AND_H3K27ME3	22516	3962	FN1,TGFBR2,PTPRB,KDR,PLEKHA2
16	TRUE	0.00528184	182	11	3	0.272727	0.0164835	LI_WILMS_TUMOR_VS_FETAL_KIDNEY_1_UP	c2.all.v5.0.symbols.plusCustom_091516_plusHallmark_plusC5v61_plusRosenberg	http://www.broadinstitute.org/gsea/msigdb/cards/LI_WILMS_TUMOR_VS_FETAL_KIDNEY_1_UP	22516	2850	MYOF,TGFBR2,KDR
17	TRUE	0.00536218	30	11	2	0.181818	0.0666667	GO_CELLULAR_RESPONSE_TO_VASCULAR_ENDOTHELIAL_GROWTH_FACTOR_STIMULUS	c2.all.v5.0.symbols.plusCustom_091516_plusHallmark_plusC5v61_plusRosenberg	http://www.broadinstitute.org/gsea/msigdb/cards/GO_CELLULAR_RESPONSE_TO_VASCULAR_ENDOTHELIAL_GROWTH_FACTOR_STIMULUS	22516	8953	FN1,KDR
18	TRUE	0.00616517	567	11	4	0.363636	0.00705467	CHICAS_RB1_TARGETS_CONFLUENT	c2.all.v5.0.symbols.plusCustom_091516_plusHallmark_plusC5v61_plusRosenberg	http://www.broadinstitute.org/gsea/msigdb/cards/CHICAS_RB1_TARGETS_CONFLUENT	22516	4382	FN1,MYOF,TGFBR2,THSD4
19	TRUE	0.00828148	629	11	4	0.363636	0.0063593	GO_REGULATION_OF_CELL_ADHESION	c2.all.v5.0.symbols.plusCustom_091516_plusHallmark_plusC5v61_plusRosenberg	http://www.broadinstitute.org/gsea/msigdb/cards/GO_REGULATION_OF_CELL_ADHESION	22516	8149	FN1,TGFBR2,KDR,PLEKHA2
20	TRUE	0.00828148	40	11	2	0.181818	0.05	GO_POSITIVE_REGULATION_OF_CELL_MATRIX_ADHESION	c2.all.v5.0.symbols.plusCustom_091516_plusHallmark_plusC5v61_plusRosenberg	http://www.broadinstitute.org/gsea/msigdb/cards/GO_POSITIVE_REGULATION_OF_CELL_MATRIX_ADHESION	22516	6199	KDR,PLEKHA2
21	TRUE	0.00837412	238	11	3	0.272727	0.012605	GO_REGULATION_OF_ERK1_AND_ERK2_CASCADE	c2.all.v5.0.symbols.plusCustom_091516_plusHallmark_plusC5v61_plusRosenberg	http://www.broadinstitute.org/gsea/msigdb/cards/GO_REGULATION_OF_ERK1_AND_ERK2_CASCADE	22516	6739	ARHGEF5,FN1,KDR
22	TRUE	0.0156979	59	11	2	0.181818	0.0338983	GO_VASCULOGENESIS	c2.all.v5.0.symbols.plusCustom_091516_plusHallmark_plusC5v61_plusRosenberg	http://www.broadinstitute.org/gsea/msigdb/cards/GO_VASCULOGENESIS	22516	7626	TGFBR2,KDR
23	TRUE	0.0156979	304	11	3	0.272727	0.00986842	GO_EXTRACELLULAR_STRUCTURE_ORGANIZATION	c2.all.v5.0.symbols.plusCustom_091516_plusHallmark_plusC5v61_plusRosenberg	http://www.broadinstitute.org/gsea/msigdb/cards/GO_EXTRACELLULAR_STRUCTURE_ORGANIZATION	22516	9253	FN1,THSD4,KDR
24	TRUE	0.0163593	788	11	4	0.363636	0.00507614	GO_CIRCULATORY_SYSTEM_DEVELOPMENT	c2.all.v5.0.symbols.plusCustom_091516_plusHallmark_plusC5v61_plusRosenberg	http://www.broadinstitute.org/gsea/msigdb/cards/GO_CIRCULATORY_SYSTEM_DEVELOPMENT	22516	8952	FN1,TGFBR2,PTPRB,KDR
25	TRUE	0.0186128	824	11	4	0.363636	0.00485437	KOINUMA_TARGETS_OF_SMAD2_OR_SMAD3	c2.all.v5.0.symbols.plusCustom_091516_plusHallmark_plusC5v61_plusRosenberg	http://www.broadinstitute.org/gsea/msigdb/cards/KOINUMA_TARGETS_OF_SMAD2_OR_SMAD3	22516	4531	ARHGEF5,MYOF,PTPRB,STARD4
26	TRUE	0.0187129	69	11	2	0.181818	0.0289855	PID_VEGFR1_2_PATHWAY	c2.all.v5.0.symbols.plusCustom_091516_plusHallmark_plusC5v61_plusRosenberg	http://www.broadinstitute.org/gsea/msigdb/cards/PID_VEGFR1_2_PATHWAY	22516	610	MYOF,KDR
27	TRUE	0.0203521	351	11	3	0.272727	0.00854701	SCHUETZ_BREAST_CANCER_DUCTAL_INVASIVE_UP	c2.all.v5.0.symbols.plusCustom_091516_plusHallmark_plusC5v61_plusRosenberg	http://www.broadinstitute.org/gsea/msigdb/cards/SCHUETZ_BREAST_CANCER_DUCTAL_INVASIVE_UP	22516	1357	FN1,TGFBR2,KDR
28	TRUE	0.0205209	75	11	2	0.181818	0.0266667	KEGG_ADHERENS_JUNCTION	c2.all.v5.0.symbols.plusCustom_091516_plusHallmark_plusC5v61_plusRosenberg	http://www.broadinstitute.org/gsea/msigdb/cards/KEGG_ADHERENS_JUNCTION	22516	116	TGFBR2,PTPRB
29	TRUE	0.0208803	77	11	2	0.181818	0.025974	ZHONG_SECRETOME_OF_LUNG_CANCER_AND_MACROPHAGE	c2.all.v5.0.symbols.plusCustom_091516_plusHallmark_plusC5v61_plusRosenberg	http://www.broadinstitute.org/gsea/msigdb/cards/ZHONG_SECRETOME_OF_LUNG_CANCER_AND_MACROPHAGE	22516	3331	FN1,MSLN
30	TRUE	0.0250291	90	11	2	0.181818	0.0222222	SANA_TNF_SIGNALING_DN	c2.all.v5.0.symbols.plusCustom_091516_plusHallmark_plusC5v61_plusRosenberg	http://www.broadinstitute.org/gsea/msigdb/cards/SANA_TNF_SIGNALING_DN	22516	2641	MYOF,KDR
31	TRUE	0.0250291	90	11	2	0.181818	0.0222222	GO_REGULATION_OF_CELL_MATRIX_ADHESION	c2.all.v5.0.symbols.plusCustom_091516_plusHallmark_plusC5v61_plusRosenberg	http://www.broadinstitute.org/gsea/msigdb/cards/GO_REGULATION_OF_CELL_MATRIX_ADHESION	22516	8146	KDR,PLEKHA2
32	TRUE	0.0250291	89	11	2	0.181818	0.0224719	LIU_VAV3_PROSTATE_CARCINOGENESIS_UP	c2.all.v5.0.symbols.plusCustom_091516_plusHallmark_plusC5v61_plusRosenberg	http://www.broadinstitute.org/gsea/msigdb/cards/LIU_VAV3_PROSTATE_CARCINOGENESIS_UP	22516	3976	FN1,TGFBR2
33	TRUE	0.0250291	957	11	4	0.363636	0.00417973	GO_ANATOMICAL_STRUCTURE_FORMATION_INVOLVED_IN_MORPHOGENESIS	c2.all.v5.0.symbols.plusCustom_091516_plusHallmark_plusC5v61_plusRosenberg	http://www.broadinstitute.org/gsea/msigdb/cards/GO_ANATOMICAL_STRUCTURE_FORMATION_INVOLVED_IN_MORPHOGENESIS	22516	4895	FN1,TGFBR2,PTPRB,KDR
34	TRUE	0.0264426	420	11	3	0.272727	0.00714286	GO_POSITIVE_REGULATION_OF_LOCOMOTION	c2.all.v5.0.symbols.plusCustom_091516_plusHallmark_plusC5v61_plusRosenberg	http://www.broadinstitute.org/gsea/msigdb/cards/GO_POSITIVE_REGULATION_OF_LOCOMOTION	22516	5425	FN1,TGFBR2,KDR
35	TRUE	0.0264426	95	11	2	0.181818	0.0210526	KAYO_CALORIE_RESTRICTION_MUSCLE_UP	c2.all.v5.0.symbols.plusCustom_091516_plusHallmark_plusC5v61_plusRosenberg	http://www.broadinstitute.org/gsea/msigdb/cards/KAYO_CALORIE_RESTRICTION_MUSCLE_UP	22516	3220	FN1,TGFBR2
36	TRUE	0.0275191	430	11	3	0.272727	0.00697674	JOHNSTONE_PARVB_TARGETS_3_UP	c2.all.v5.0.symbols.plusCustom_091516_plusHallmark_plusC5v61_plusRosenberg	http://www.broadinstitute.org/gsea/msigdb/cards/JOHNSTONE_PARVB_TARGETS_3_UP	22516	4450	FN1,MYOF,TGFBR2
37	TRUE	0.0276818	103	11	2	0.181818	0.0194175	KIM_MYCN_AMPLIFICATION_TARGETS_DN	c2.all.v5.0.symbols.plusCustom_091516_plusHallmark_plusC5v61_plusRosenberg	http://www.broadinstitute.org/gsea/msigdb/cards/KIM_MYCN_AMPLIFICATION_TARGETS_DN	22516	2206	FN1,PLEKHA2
38	TRUE	0.0276818	103	11	2	0.181818	0.0194175	GO_POSITIVE_REGULATION_OF_EPITHELIAL_CELL_MIGRATION	c2.all.v5.0.symbols.plusCustom_091516_plusHallmark_plusC5v61_plusRosenberg	http://www.broadinstitute.org/gsea/msigdb/cards/GO_POSITIVE_REGULATION_OF_EPITHELIAL_CELL_MIGRATION	22516	7949	TGFBR2,KDR
39	TRUE	0.0276818	435	11	3	0.272727	0.00689655	SWEET_LUNG_CANCER_KRAS_DN	c2.all.v5.0.symbols.plusCustom_091516_plusHallmark_plusC5v61_plusRosenberg	http://www.broadinstitute.org/gsea/msigdb/cards/SWEET_LUNG_CANCER_KRAS_DN	22516	3890	MSLN,PTPRB,KDR
40	TRUE	0.0312344	111	11	2	0.181818	0.018018	WANG_HCP_PROSTATE_CANCER	c2.all.v5.0.symbols.plusCustom_091516_plusHallmark_plusC5v61_plusRosenberg	http://www.broadinstitute.org/gsea/msigdb/cards/WANG_HCP_PROSTATE_CANCER	22516	2176	FN1,MSLN
41	TRUE	0.0312344	470	11	3	0.272727	0.00638298	GO_WOUND_HEALING	c2.all.v5.0.symbols.plusCustom_091516_plusHallmark_plusC5v61_plusRosenberg	http://www.broadinstitute.org/gsea/msigdb/cards/GO_WOUND_HEALING	22516	6055	FN1,MYOF,TGFBR2
42	TRUE	0.0314046	121	11	2	0.181818	0.0165289	AZARE_NEOPLASTIC_TRANSFORMATION_BY_STAT3_UP	c2.all.v5.0.symbols.plusCustom_091516_plusHallmark_plusC5v61_plusRosenberg	http://www.broadinstitute.org/gsea/msigdb/cards/AZARE_NEOPLASTIC_TRANSFORMATION_BY_STAT3_UP	22516	4496	FN1,TGFBR2
43	TRUE	0.0314046	475	11	3	0.272727	0.00631579	GO_RESPONSE_TO_GROWTH_FACTOR	c2.all.v5.0.symbols.plusCustom_091516_plusHallmark_plusC5v61_plusRosenberg	http://www.broadinstitute.org/gsea/msigdb/cards/GO_RESPONSE_TO_GROWTH_FACTOR	22516	7764	FN1,TGFBR2,KDR
44	TRUE	0.0314046	120	11	2	0.181818	0.0166667	GO_POSITIVE_REGULATION_OF_CHEMOTAXIS	c2.all.v5.0.symbols.plusCustom_091516_plusHallmark_plusC5v61_plusRosenberg	http://www.broadinstitute.org/gsea/msigdb/cards/GO_POSITIVE_REGULATION_OF_CHEMOTAXIS	22516	8670	FN1,KDR
45	TRUE	0.0314046	123	11	2	0.181818	0.0162602	HOOI_ST7_TARGETS_DN	c2.all.v5.0.symbols.plusCustom_091516_plusHallmark_plusC5v61_plusRosenberg	http://www.broadinstitute.org/gsea/msigdb/cards/HOOI_ST7_TARGETS_DN	22516	1425	FN1,KDR
46	TRUE	0.0314046	481	11	3	0.272727	0.00623701	LIU_PROSTATE_CANCER_DN	c2.all.v5.0.symbols.plusCustom_091516_plusHallmark_plusC5v61_plusRosenberg	http://www.broadinstitute.org/gsea/msigdb/cards/LIU_PROSTATE_CANCER_DN	22516	1350	MYOF,PLEKHA2,STARD4
47	TRUE	0.0314046	119	11	2	0.181818	0.0168067	GO_CELL_MATRIX_ADHESION	c2.all.v5.0.symbols.plusCustom_091516_plusHallmark_plusC5v61_plusRosenberg	http://www.broadinstitute.org/gsea/msigdb/cards/GO_CELL_MATRIX_ADHESION	22516	5663	FN1,MSLN
48	TRUE	0.0314046	501	11	3	0.272727	0.00598802	SENESE_HDAC3_TARGETS_UP	c2.all.v5.0.symbols.plusCustom_091516_plusHallmark_plusC5v61_plusRosenberg	http://www.broadinstitute.org/gsea/msigdb/cards/SENESE_HDAC3_TARGETS_UP	22516	1599	FN1,TGFBR2,PTPRB
49	TRUE	0.0314046	484	11	3	0.272727	0.00619835	Rotenone_cortical_neurons_24h_UP_>1.4x_(PMID_23186747_)	c2.all.v5.0.symbols.plusCustom_091516_plusHallmark_plusC5v61_plusRosenberg		22516	4742	THSD4,PTPRB,PLEKHA2
50	TRUE	0.0327653	1152	11	4	0.363636	0.00347222	GO_POSITIVE_REGULATION_OF_CELLULAR_COMPONENT_ORGANIZATION	c2.all.v5.0.symbols.plusCustom_091516_plusHallmark_plusC5v61_plusRosenberg	http://www.broadinstitute.org/gsea/msigdb/cards/GO_POSITIVE_REGULATION_OF_CELLULAR_COMPONENT_ORGANIZATION	22516	5961	ARHGEF5,FN1,TGFBR2,KDR
51	TRUE	0.0344168	132	11	2	0.181818	0.0151515	ZHONG_SECRETOME_OF_LUNG_CANCER_AND_FIBROBLAST	c2.all.v5.0.symbols.plusCustom_091516_plusHallmark_plusC5v61_plusRosenberg	http://www.broadinstitute.org/gsea/msigdb/cards/ZHONG_SECRETOME_OF_LUNG_CANCER_AND_FIBROBLAST	22516	3333	FN1,MSLN
52	TRUE	0.0344168	133	11	2	0.181818	0.0150376	GO_POSITIVE_REGULATION_OF_VASCULATURE_DEVELOPMENT	c2.all.v5.0.symbols.plusCustom_091516_plusHallmark_plusC5v61_plusRosenberg	http://www.broadinstitute.org/gsea/msigdb/cards/GO_POSITIVE_REGULATION_OF_VASCULATURE_DEVELOPMENT	22516	5475	TGFBR2,KDR
53	TRUE	0.036836	139	11	2	0.181818	0.0143885	GO_REGULATION_OF_CELL_SHAPE	c2.all.v5.0.symbols.plusCustom_091516_plusHallmark_plusC5v61_plusRosenberg	http://www.broadinstitute.org/gsea/msigdb/cards/GO_REGULATION_OF_CELL_SHAPE	22516	8630	FN1,KDR
54	TRUE	0.036933	552	11	3	0.272727	0.00543478	GO_REGULATION_OF_CELL_MORPHOGENESIS	c2.all.v5.0.symbols.plusCustom_091516_plusHallmark_plusC5v61_plusRosenberg	http://www.broadinstitute.org/gsea/msigdb/cards/GO_REGULATION_OF_CELL_MORPHOGENESIS	22516	9213	FN1,TGFBR2,KDR
55	TRUE	0.036933	141	11	2	0.181818	0.0141844	KAAB_FAILED_HEART_ATRIUM_DN	c2.all.v5.0.symbols.plusCustom_091516_plusHallmark_plusC5v61_plusRosenberg	http://www.broadinstitute.org/gsea/msigdb/cards/KAAB_FAILED_HEART_ATRIUM_DN	22516	2946	TGFBR2,PTPRB
56	TRUE	0.0373754	144	11	2	0.181818	0.0138889	GO_RESPONSE_TO_TRANSFORMING_GROWTH_FACTOR_BETA	c2.all.v5.0.symbols.plusCustom_091516_plusHallmark_plusC5v61_plusRosenberg	http://www.broadinstitute.org/gsea/msigdb/cards/GO_RESPONSE_TO_TRANSFORMING_GROWTH_FACTOR_BETA	22516	6691	FN1,TGFBR2
57	TRUE	0.0377026	563	11	3	0.272727	0.0053286	GO_RESPONSE_TO_WOUNDING	c2.all.v5.0.symbols.plusCustom_091516_plusHallmark_plusC5v61_plusRosenberg	http://www.broadinstitute.org/gsea/msigdb/cards/GO_RESPONSE_TO_WOUNDING	22516	5366	FN1,MYOF,TGFBR2
58	TRUE	0.0408311	155	11	2	0.181818	0.0129032	GO_GASTRULATION	c2.all.v5.0.symbols.plusCustom_091516_plusHallmark_plusC5v61_plusRosenberg	http://www.broadinstitute.org/gsea/msigdb/cards/GO_GASTRULATION	22516	7125	FN1,TGFBR2
59	TRUE	0.0408311	156	11	2	0.181818	0.0128205	GO_POSITIVE_REGULATION_OF_DEVELOPMENTAL_GROWTH	c2.all.v5.0.symbols.plusCustom_091516_plusHallmark_plusC5v61_plusRosenberg	http://www.broadinstitute.org/gsea/msigdb/cards/GO_POSITIVE_REGULATION_OF_DEVELOPMENTAL_GROWTH	22516	7344	FN1,TGFBR2
60	TRUE	0.0408311	5	11	1	0.0909091	0.2	OZANNE_AP1_TARGETS_DN	c2.all.v5.0.symbols.plusCustom_091516_plusHallmark_plusC5v61_plusRosenberg	http://www.broadinstitute.org/gsea/msigdb/cards/OZANNE_AP1_TARGETS_DN	22516	1872	FN1
61	TRUE	0.0432517	162	11	2	0.181818	0.0123457	GO_POSITIVE_REGULATION_OF_CELL_MORPHOGENESIS_INVOLVED_IN_DIFFERENTIATION	c2.all.v5.0.symbols.plusCustom_091516_plusHallmark_plusC5v61_plusRosenberg	http://www.broadinstitute.org/gsea/msigdb/cards/GO_POSITIVE_REGULATION_OF_CELL_MORPHOGENESIS_INVOLVED_IN_DIFFERENTIATION	22516	9246	FN1,TGFBR2
62	TRUE	0.0434344	169	11	2	0.181818	0.0118343	MCBRYAN_PUBERTAL_TGFB1_TARGETS_UP	c2.all.v5.0.symbols.plusCustom_091516_plusHallmark_plusC5v61_plusRosenberg	http://www.broadinstitute.org/gsea/msigdb/cards/MCBRYAN_PUBERTAL_TGFB1_TARGETS_UP	22516	1838	FN1,KDR
63	TRUE	0.0434344	168	11	2	0.181818	0.0119048	GO_RESPONSE_TO_CARBOHYDRATE	c2.all.v5.0.symbols.plusCustom_091516_plusHallmark_plusC5v61_plusRosenberg	http://www.broadinstitute.org/gsea/msigdb/cards/GO_RESPONSE_TO_CARBOHYDRATE	22516	7416	FN1,TGFBR2
64	TRUE	0.0434344	164	11	2	0.181818	0.0121951	GO_CELL_SUBSTRATE_ADHESION	c2.all.v5.0.symbols.plusCustom_091516_plusHallmark_plusC5v61_plusRosenberg	http://www.broadinstitute.org/gsea/msigdb/cards/GO_CELL_SUBSTRATE_ADHESION	22516	6046	FN1,MSLN
65	TRUE	0.0434344	6	11	1	0.0909091	0.166667	GALIE_TUMOR_STEMNESS_GENES	c2.all.v5.0.symbols.plusCustom_091516_plusHallmark_plusC5v61_plusRosenberg	http://www.broadinstitute.org/gsea/msigdb/cards/GALIE_TUMOR_STEMNESS_GENES	22516	2289	TGFBR2
66	TRUE	0.0434344	166	11	2	0.181818	0.0120482	GO_REGULATION_OF_EPITHELIAL_CELL_MIGRATION	c2.all.v5.0.symbols.plusCustom_091516_plusHallmark_plusC5v61_plusRosenberg	http://www.broadinstitute.org/gsea/msigdb/cards/GO_REGULATION_OF_EPITHELIAL_CELL_MIGRATION	22516	5498	TGFBR2,KDR
67	TRUE	0.0481598	7	11	1	0.0909091	0.142857	YAMASHITA_SILENCED_BY_METHYLATION	c2.all.v5.0.symbols.plusCustom_091516_plusHallmark_plusC5v61_plusRosenberg	http://www.broadinstitute.org/gsea/msigdb/cards/YAMASHITA_SILENCED_BY_METHYLATION	22516	3529	TGFBR2
68	TRUE	0.0481598	7	11	1	0.0909091	0.142857	BEGUM_TARGETS_OF_PAX3_FOXO1_FUSION_AND_PAX3	c2.all.v5.0.symbols.plusCustom_091516_plusHallmark_plusC5v61_plusRosenberg	http://www.broadinstitute.org/gsea/msigdb/cards/BEGUM_TARGETS_OF_PAX3_FOXO1_FUSION_AND_PAX3	22516	2092	FN1
69	TRUE	0.0481598	180	11	2	0.181818	0.0111111	GO_REGULATION_OF_CHEMOTAXIS	c2.all.v5.0.symbols.plusCustom_091516_plusHallmark_plusC5v61_plusRosenberg	http://www.broadinstitute.org/gsea/msigdb/cards/GO_REGULATION_OF_CHEMOTAXIS	22516	8035	FN1,KDR
70	TRUE	0.0482225	660	11	3	0.272727	0.00454545	GO_REGULATION_OF_MAPK_CASCADE	c2.all.v5.0.symbols.plusCustom_091516_plusHallmark_plusC5v61_plusRosenberg	http://www.broadinstitute.org/gsea/msigdb/cards/GO_REGULATION_OF_MAPK_CASCADE	22516	5132	ARHGEF5,FN1,KDR

## Sheet: 1 yr CHD8 Het-Oil v WT-Oil_DN
	significant	p_value	term_size	query_size	intersection_size	precision	recall	term_id	source	term_name	effective_domain_size	source_order	intersection
1	TRUE	5.03595e-69	1237	1469	267	0.181756	0.215845	BLALOCK_ALZHEIMERS_DISEASE_DN	c2.all.v5.0.symbols.plusCustom_091516_plusHallmark_plusC5v61_plusRosenberg	http://www.broadinstitute.org/gsea/msigdb/cards/BLALOCK_ALZHEIMERS_DISEASE_DN	22516	2968	SCAPER,SRP72,TFRC,HSP90AB1,YWHAZ,GNG3,GSPT2,NELL2,SYT1,PREPL,CDK17,EPHA4,WASF1,SV2A,TRPC1,HNRNPR,SUPT7L,MEF2A,PRKAR1A,RTN1,PLCB1,PRPS1,TTC3,RAD23B,CSE1L,GOT2,CRMP1,PSMC2,PSMD1,CDH11,ELOVL4,CD200,RPN2,RAB6A,TSPYL1,CASD1,GABRB3,PCMT1,NMNAT2,CAND1,GLS,ATP1B1,GOT1,EPHA7,PNMA2,PSPC1,PJA1,MDH1,SCN2A,RTN3,USP14,OMG,APP,CDH13,NELL1,SNAP25,FBXO21,DDX5,SRPK2,TCEAL1,ATP6AP2,ARCN1,MAPK1,KPNA3,PRMT1,PIAS1,TUB…
2	TRUE	2.70367e-64	548	1469	167	0.113683	0.304745	KIM_ALL_DISORDERS_CALB1_CORR_UP	c2.all.v5.0.symbols.plusCustom_091516_plusHallmark_plusC5v61_plusRosenberg	http://www.broadinstitute.org/gsea/msigdb/cards/KIM_ALL_DISORDERS_CALB1_CORR_UP	22516	4369	PRUNE2,HSP90AB1,NELL2,ATP6V1B2,PRKACB,SYT1,PREPL,PPP2R2A,OPCML,HNRNPR,PRKAR1A,RTN1,SCRN1,SYT11,PRPS1,TTC3,GNAI1,TMX4,RAD23B,GOT2,CRMP1,MARCKS,PSMD1,CD200,PUM1,MADD,PCMT1,NMNAT2,PJA2,ANXA6,ATP1B1,GOT1,PNMA2,GABRG2,MDH1,USP14,OMG,HSPA12A,NELL1,SNAP25,DPP6,DLG3,TSPYL4,SERINC1,SRPK2,TCEAL1,MAPK1,HMGCR,TUBB2A,MAP2K4,TM9SF4,DCLK1,GPM6A,ATP6V1A,SLC39A6,NPTN,PAK1,APLP2,ATXN10,ATP2B1,PAFAH1B1,STXBP1,ATP2A…
3	TRUE	2.70367e-64	855	1469	211	0.143635	0.246784	DACOSTA_UV_RESPONSE_VIA_ERCC3_DN	c2.all.v5.0.symbols.plusCustom_091516_plusHallmark_plusC5v61_plusRosenberg	http://www.broadinstitute.org/gsea/msigdb/cards/DACOSTA_UV_RESPONSE_VIA_ERCC3_DN	22516	2125	HIF1A,NEDD4,DEK,PRKACB,EFNA5,ANKMY2,CDK17,EPHA4,WASF1,PPP2R2A,TRPC1,MEF2A,SEMA5A,KAT6A,GNAI1,RAD23B,CSE1L,CDKN1B,RAB6A,RABGAP1,PUM1,USP13,PCMT1,CAND1,PJA2,NBAS,APP,APBB2,KDM5B,GSK3B,SOS1,AGFG1,CSNK1A1,ACVR1,SRPK2,PIP5K1A,IBTK,KPNA3,RDX,KIDINS220,MAP2K4,ATP2B1,ATF2,MSH3,PAFAH1B1,PIK3R4,ACSL4,SECISBP2L,MAPK8,ATRX,AKAP11,SCAMP1,SATB2,WDR37,ADNP,PPP3CB,SLC23A2,PPP1R12A,AMPH,CAMSAP2,SLC25A12,RABGAP1L,…
4	TRUE	8.04969e-55	260	1469	107	0.0728387	0.411538	PEARSON_FENAMIDONE_DN	c2.all.v5.0.symbols.plusCustom_091516_plusHallmark_plusC5v61_plusRosenberg		22516	4797	ST8SIA3,SYT1,SLC8A3,OPCML,PCDHA4,PCDHA11,PAK5,GABRB3,NMNAT2,GLS,ELMOD1,PNMA2,ATL1,SCN2A,ELAVL2,PCDHA5,TSPYL4,NAP1L3,TMEM178B,DNAJC6,DCLK1,SYP,PCDHA3,KIAA1549L,TRO,SCN3A,ST8SIA1,CSRNP3,NAP1L2,CNTN1,GNG2,RAB3B,LHFPL4,SPOCK2,PCSK2,CHRNB2,NRXN3,AMPH,RABGAP1L,SV2B,GPRASP1,NEGR1,KCNV1,NAPB,SLC8A1,FGF12,GRM5,GRIK3,PCDHA6,PCDHAC2,B4GALT6,DNM3,PCDH9,EPM2AIP1,CHL1,LGI1,MAP9,GJD2,ETNK1,GAS7,KCNA1,VSNL1,ADAM…
5	TRUE	3.40402e-52	577	1469	156	0.106195	0.270364	CTX_18MO_TAU_DN	c2.all.v5.0.symbols.plusCustom_091516_plusHallmark_plusC5v61_plusRosenberg		22516	4800	USP11,LANCL2,YWHAZ,HIF1A,ARMC8,GSPT2,ATP8A1,SCAMP5,NELL2,SYT1,ANKMY2,WASF1,TRPC1,MEF2A,RTN1,PRPS1,TTC3,ZNF239,CRMP1,CD200,PUM1,GABRB3,MADD,C11orf87,ATP1B1,GOT1,EPHA7,PJA1,RTN3,DNAJC5,CDH13,CACNA2D1,DLG3,MAPK1,ABI2,MAP2K4,SYP,ATP2B1,STXBP1,ZDHHC15,USP22,CNTNAP2,PPP1R9A,CNTN1,ACSL4,CHRM3,MAN1A2,CADM2,MAPK8,SPOCK2,PCSK2,WDR37,ETS2,PPP3CB,PCDHB5,AMPH,SORCS3,DGAT2,FOXJ3,DCUN1D4,KCNV1,G3BP2,PPM1K,SERTA…
6	TRUE	2.43687e-51	694	1469	171	0.116406	0.246398	PEARSON_PYRACLOSTROBIN_DN	c2.all.v5.0.symbols.plusCustom_091516_plusHallmark_plusC5v61_plusRosenberg		22516	4795	LANCL2,GNG3,SPOCK1,NCAM1,GDI1,ST8SIA3,OPRL1,SCAMP5,SYT1,SLC8A3,SV2A,GPR37,PCDHA4,SH3GL2,PCDHA11,RTN1,CRMP1,GABRB3,MADD,NMNAT2,GLS,C11orf87,ATP1B1,ELMOD1,PNMA2,GABRG2,ATL1,RTN3,HSPA12A,NELL1,ELAVL2,SNAP25,PCDHA5,DPP6,NAP1L3,HMGCR,NRCAM,TUBB2A,DNAJC6,SYP,PCDHA3,CADM3,MARCKSL1,TRO,STXBP1,FSTL5,NAP1L2,CNTN1,ACSL4,GNG2,RAB3B,CADM2,PRKAR2B,LHFPL4,GRIA4,PCSK2,GDA,NRXN3,AMPH,SV2B,GPRASP1,NEGR1,DOCK3,SNAP…
7	TRUE	1.00323e-49	484	1469	139	0.0946222	0.28719	Rotenone_cortical_neurons_24h_DOWN_>-3.5x_(PMID_23186747_)	c2.all.v5.0.symbols.plusCustom_091516_plusHallmark_plusC5v61_plusRosenberg		22516	4743	LANCL2,GNG3,GSPT2,SPOCK1,KCNA6,GDI1,ST8SIA3,SCAMP5,SYT1,WASF1,SV2A,SH3GL2,PCDHA11,SMAP2,CRMP1,ELOVL4,TMEM130,GABRB3,GDPD1,PJA2,ATP1B1,ELMOD1,PNMA2,GABRG2,OMG,ENDOD1,CDH13,ELAVL2,SYT4,FBXO21,CACNA2D1,DPP6,DLG3,GPR21,NAP1L3,DNAJC6,PDGFRA,RUNDC3B,DCLK1,GPM6A,SYP,CADM3,TRO,STXBP1,LRRN1,DNER,ATP2A2,PPP1R9A,CNTN1,GNG2,RAB3B,ERC2,SPOCK2,PCSK2,SLC24A3,AMPH,SV2B,GPRASP1,DCUN1D4,G3BP2,NLGN3,STMN4,SLC8A1,FG…
8	TRUE	2.8302e-43	1172	1469	216	0.147039	0.1843	GUPTA_ASD_MOD1	c2.all.v5.0.symbols.plusCustom_091516_plusHallmark_plusC5v61_plusRosenberg		22516	4726	OPRL1,SCAMP5,ATP6V1B2,PKM,SYT1,EFNA5,PREPL,SV2A,SH3GL2,PLCB1,GOT2,ELOVL4,RAB6A,TBC1D25,TSPYL1,PCMT1,GLS,PJA2,C11orf87,ANXA6,ATP1B1,GOT1,ELMOD1,PNMA2,PSPC1,GABRG2,MDH1,RTN3,DNAJC5,HSPA12A,NELL1,ELAVL2,SNAP25,SYT4,KCNQ5,CACNA2D1,DLG3,TRHDE,ZNF385B,NAP1L3,TCEAL1,ATP1A1,HMGCR,DCLK1,VPS53,SYP,ATP6V1A,ARMCX4,NPTN,PAK1,HMGCLL1,HNRNPH2,TRO,GABRB2,CSRNP3,CNTNAP2,NAP1L2,CLVS1,PPP3CA,SLC7A8,MATR3,PRKAR2B,PC…
9	TRUE	1.57836e-40	994	1469	191	0.13002	0.192153	DURRENBERGER_HUNTINGTONS_DN	c2.all.v5.0.symbols.plusCustom_091516_plusHallmark_plusC5v61_plusRosenberg		22516	4783	LANCL2,YWHAZ,GNG3,ATP8A1,MTMR7,NELL2,SYT1,ANKMY2,EPHA4,OPCML,MEF2A,SH3GL2,SMAP2,ELOVL4,TSPYL1,CASD1,GABRB3,PCMT1,NMNAT2,GLS,C11orf87,GOT1,ELMOD1,PNMA2,BCAT1,GABRG2,MDH1,RTN3,ELAVL2,SNAP25,DPP6,TBRG1,ATP6AP2,FGF14,ATP1A1,MAPK1,HMGCR,NEDD4L,SYP,NPTN,ATP2B1,PAFAH1B1,HMGCLL1,TRO,STXBP1,CNTNAP2,ATP2A2,CHST15,ERC2,AKAP11,PCSK2,HECW1,PPP3CB,NRXN3,ARHGAP20,VKORC1L1,DNAJA2,SLC24A3,AMPH,SLC25A12,SORCS3,DGA…
10	TRUE	2.88609e-39	483	1469	125	0.0850919	0.258799	DACOSTA_UV_RESPONSE_VIA_ERCC3_COMMON_DN	c2.all.v5.0.symbols.plusCustom_091516_plusHallmark_plusC5v61_plusRosenberg	http://www.broadinstitute.org/gsea/msigdb/cards/DACOSTA_UV_RESPONSE_VIA_ERCC3_COMMON_DN	22516	2126	NEDD4,PRKACB,ANKMY2,CDK17,EPHA4,PPP2R2A,MEF2A,SEMA5A,KAT6A,RAD23B,RAB6A,RABGAP1,PUM1,USP13,PCMT1,PJA2,GSK3B,SOS1,ACVR1,SRPK2,IBTK,KPNA3,MAP2K4,ATP2B1,ATF2,PAFAH1B1,ATRX,SATB2,PPP3CB,PPP1R12A,CAMSAP2,PPP2R5E,FOXJ3,DCUN1D4,CDC27,KLF6,NCOA2,ZMYM2,CLASP2,ATXN2,MGAT5,UGCG,EIF4E,IL1RAP,ARID5B,PRKCA,STAM,NUP98,ENC1,NUAK1,CASK,ADAM10,JARID2,CRIM1,PRR3,NR3C1,ZMYM4,PTK2,SLC7A1,GAPVD1,GLRB,PPP2CA,TRIP12,FLR…
11	TRUE	3.69867e-30	1080	1469	181	0.123213	0.167593	GOBERT_OLIGODENDROCYTE_DIFFERENTIATION_DN	c2.all.v5.0.symbols.plusCustom_091516_plusHallmark_plusC5v61_plusRosenberg	http://www.broadinstitute.org/gsea/msigdb/cards/GOBERT_OLIGODENDROCYTE_DIFFERENTIATION_DN	22516	4543	UGT8,ATP8A1,KCNA6,GDI1,LMBRD1,SYT1,WASF1,SV2A,PPP2R2A,GPR37,HNRNPR,NASP,PPM1L,SYT11,TTC3,MARCKS,SLC44A1,TTYH2,EPHA7,PSPC1,ATL1,OMG,ENPP2,KDM5B,GSK3B,SYT4,HDAC9,CACNA2D1,CHIC1,NRCAM,NEDD4L,HSPA4,KIDINS220,MAP2K4,DCLK1,PAK1,ATXN10,SLC22A23,AGPAT4,PAFAH1B1,ELOVL7,ST8SIA1,TMEFF1,FBXL3,DNER,WDR1,RASGEF1B,ACTB,CADM2,GRIA4,PLEKHM3,ETS2,CAMSAP2,DGAT2,RABGAP1L,NEGR1,CD82,RANBP6,NPC1,FA2H,BACE1,ARSB,MAPRE2…
12	TRUE	3.69867e-30	1382	1469	212	0.144316	0.153401	DIAZ_CHRONIC_MEYLOGENOUS_LEUKEMIA_UP	c2.all.v5.0.symbols.plusCustom_091516_plusHallmark_plusC5v61_plusRosenberg	http://www.broadinstitute.org/gsea/msigdb/cards/DIAZ_CHRONIC_MEYLOGENOUS_LEUKEMIA_UP	22516	1440	USP11,HMGB3,SRP72,TFRC,HSP90AB1,YWHAZ,DEK,ATP6V1B2,PRKACB,YTHDF2,HNRNPR,PRKAR1A,PRPS1,RAD23B,GOT2,MARCKS,PSMD1,RPN2,PUM1,PCMT1,NBAS,ANP32A,BCAT1,MDH1,RTN3,DCTN4,USP14,ENPP2,KDM5B,CSNK1A1,ACVR1,ARFGAP2,SRPK2,ATP6AP2,ATP1A1,ARCN1,MAPK1,HMGCR,KPNA3,PRMT1,ATP6V1A,NPTN,ATXN10,ATF2,MARCKSL1,VAPA,PLAA,HNRNPH2,GNS,BLMH,USP22,WDR1,ATP2A2,HNRNPK,ACSL4,DPAGT1,HDAC2,PPP3CA,MATR3,PRKAR2B,KLHL12,RRAGA,ATRX,ETF…
13	TRUE	5.61679e-28	1972	1469	263	0.179033	0.133367	PILON_KLF1_TARGETS_DN	c2.all.v5.0.symbols.plusCustom_091516_plusHallmark_plusC5v61_plusRosenberg	http://www.broadinstitute.org/gsea/msigdb/cards/PILON_KLF1_TARGETS_DN	22516	4441	PCYOX1,TRIM35,NUCKS1,ARMC8,RNF145,RAB14,YTHDF2,CDK17,PPP2R2A,HNRNPR,NASP,PLK4,PATZ1,ARID2,POLDIP3,SLC38A1,KAT6A,TMX4,MTDH,CSE1L,AP1G1,PUM1,LPCAT1,PCMT1,DDX6,ATP1B1,CSTF2T,ANP32A,MDH1,CELF1,DPY19L1,GSK3B,SPIN1,HIPK3,DDX5,SRPK2,ATP6AP2,MAPK1,IBTK,KPNA3,PIAS1,RDX,HSPA4,KIDINS220,LRRC8D,SLC39A6,PAK1,ATXN10,ATF2,MARCKSL1,VAPA,DPYSL2,CNOT1,WDR1,HNRNPK,GNG2,PPP3CA,LEPROTL1,SMC1A,YWHAE,NOP56,ANLN,MAPK8,A…
14	TRUE	9.11186e-28	421	1469	100	0.0680735	0.23753	VOINEAGU_ASD_M12	c2.all.v5.0.symbols.plusCustom_091516_plusHallmark_plusC5v61_plusRosenberg		22516	4748	USP11,CLCN6,SCAMP5,MTMR7,ATP6V1B2,SV2A,SH3GL2,SMAP2,SLC38A1,GOT2,ELOVL4,TMEM130,TBC1D25,MADD,NMNAT2,GLS,C11orf87,ANXA6,GABRG2,ATL1,HSPA12A,DPP6,DLG3,ZNF385B,ATP1A1,MAPK1,SYP,NPTN,PAK1,TRO,STXBP1,CNTNAP2,PPME1,SLC25A12,SV2B,ESRRG,SNAP47,NAPB,ENO2,PAM,CLSTN1,SHROOM2,SLC9A6,B4GALT6,REEP1,ATP2B3,PLCL2,RBFOX1,PRPF19,NCALD,EPM2AIP1,PCSK1,KCNS2,PTPN3,PAK3,PI4KA,SLITRK5,NUAK1,LRFN5,IDH3A,DDX24,ELAVL4,NSF…
15	TRUE	4.78381e-25	485	1469	104	0.0707965	0.214433	ENK_UV_RESPONSE_KERATINOCYTE_DN	c2.all.v5.0.symbols.plusCustom_091516_plusHallmark_plusC5v61_plusRosenberg	http://www.broadinstitute.org/gsea/msigdb/cards/ENK_UV_RESPONSE_KERATINOCYTE_DN	22516	1702	ZWINT,DEK,RAB14,WASF1,HNRNPR,WWOX,PRKAR1A,KAT6A,CSE1L,CDKN1B,RABGAP1,PCMT1,GOT1,ANP32A,MDH1,USP14,CDH13,GSK3B,CSNK1A1,TCEAL1,RDX,ATP6V1A,NPTN,PAK1,COPB1,PAFAH1B1,BLMH,ATP2A2,CNTN1,SMC1A,ATRX,AKAP11,ACTR2,PPP2R5E,G3BP2,HNRNPA0,SYPL1,ZMYM2,CPD,SLC9A6,ATXN2,PRRG1,PEX11B,RBMX,AZIN1,CLTC,TRIM13,COPS2,BUB3,FDFT1,PCDH7,PPIG,TOMM20,CRIM1,VSNL1,IMPA1,TM9SF2,TRIP12,FLRT2,BRD8,IPO5,CLIP1,DDX3Y,DDX42,CAP2,IT…
16	TRUE	2.34817e-24	1781	1469	236	0.160654	0.13251	GRAESSMANN_APOPTOSIS_BY_DOXORUBICIN_DN	c2.all.v5.0.symbols.plusCustom_091516_plusHallmark_plusC5v61_plusRosenberg	http://www.broadinstitute.org/gsea/msigdb/cards/GRAESSMANN_APOPTOSIS_BY_DOXORUBICIN_DN	22516	1764	LANCL2,TFRC,YWHAZ,HIF1A,WDR82,NEDD4,RNF145,GDI1,LMBRD1,DEK,PRKACB,RAB14,SGTB,EFNA5,EPHA4,HNRNPR,WWOX,NASP,PLK4,MEF2A,DDX3X,QRICH1,LCLAT1,TTC3,SMYD5,RAD23B,MTDH,MARCKS,SLC44A1,AP1G1,CD200,CDKN1B,TTYH2,UBR1,PUM1,CASD1,GDPD1,LPCAT1,DDX6,USP47,ANXA6,GOT1,DCTN4,APBB2,GSK3B,SPIN1,FBXO21,BCLAF1,ACVR1,SRPK2,NAP1L3,IBTK,KPNA3,RDX,GLG1,NEDD4L,RLIM,HSPA4,PDGFRA,DCLK1,PAK1,ATF2,MARCKSL1,MSH3,MTSS1,IGF1,PAFAH…
17	TRUE	4.07617e-24	712	1469	129	0.0878148	0.18118	SCHLOSSER_SERUM_RESPONSE_DN	c2.all.v5.0.symbols.plusCustom_091516_plusHallmark_plusC5v61_plusRosenberg	http://www.broadinstitute.org/gsea/msigdb/cards/SCHLOSSER_SERUM_RESPONSE_DN	22516	2033	RNF24,ATP8A1,PRKACB,HNRNPR,MEF2A,PRKAR1A,RAD23B,MTDH,PSMD1,RPN2,PCMT1,PJA2,ANP32A,MDH1,DDX5,BCLAF1,SERINC1,ATP6AP2,ARCN1,HMGCR,HSPA4,KIDINS220,MAP2K4,RUNDC3B,GPM6A,NPTN,ATF2,COPB1,PAFAH1B1,HNRNPH2,MEGF9,ATP2A2,ACSL4,PPP3CA,LEPROTL1,SECISBP2L,PRKAR2B,ETS2,PPP1R12A,LANCL1,ACTR2,RABGAP1L,SDCBP,SERTAD2,NCOA2,HNRNPA0,SYPL1,VLDLR,KCNAB1,EDIL3,CLASP2,RGS4,PLCL2,DCK,MTMR9,SERINC5,AZIN1,HNRNPA3,HS2ST1,SSB…
18	TRUE	5.65702e-22	750	1469	129	0.0878148	0.172	GO_REGULATION_OF_NERVOUS_SYSTEM_DEVELOPMENT	c2.all.v5.0.symbols.plusCustom_091516_plusHallmark_plusC5v61_plusRosenberg	http://www.broadinstitute.org/gsea/msigdb/cards/GO_REGULATION_OF_NERVOUS_SYSTEM_DEVELOPMENT	22516	5743	HIF1A,SPOCK1,NEDD4,GDI1,PRKACB,SYT1,EFNA5,EPHA4,SEMA5A,CRMP1,MARCKS,DDX6,EPHA7,OMG,APP,GSK3B,SNAP25,SYT4,NRCAM,NEDD4L,KIDINS220,NPTN,PAFAH1B1,LRRN1,CBFA2T2,DPYSL2,WDR1,NAP1L2,PPP1R9A,CNTN1,HNRNPK,HDAC2,PPP3CA,TRIM32,ADNP,CHRNB2,NRXN3,NEGR1,RRN3,NLGN3,ARSB,CDK5RAP3,CLSTN2,SLITRK1,VLDLR,EPHB1,CLSTN1,FZD3,PRKACA,MEF2C,CLASP2,ROBO2,PLXNA4,DNM3,PRPF19,CDKL5,EIF4E,NRXN1,NLGN1,SKIL,PAK3,ENC1,CNTN4,SLITR…
19	TRUE	8.84573e-22	1402	1469	194	0.132063	0.138374	GO_NEUROGENESIS	c2.all.v5.0.symbols.plusCustom_091516_plusHallmark_plusC5v61_plusRosenberg	http://www.broadinstitute.org/gsea/msigdb/cards/GO_NEUROGENESIS	22516	7349	HIF1A,SPOCK1,NEDD4,UGT8,NCAM1,GDI1,SYT1,EFNA5,EPHA4,SLC8A3,OPCML,MEF2A,RTN1,SEMA5A,CRMP1,MARCKS,CDH11,GABRB3,DDX6,EPHA7,ATL1,OMG,APP,APBB2,GSK3B,SNAP25,SYT4,SOS1,HDAC9,MAPK1,PRMT1,NRCAM,NEDD4L,KIDINS220,DCLK1,GPM6A,NPTN,PAK1,ATXN10,VAPA,PAFAH1B1,STXBP1,LRRN1,GABRB2,CBFA2T2,DPYSL2,CNTNAP2,DNER,WDR1,NAP1L2,PPP1R9A,CNTN1,HNRNPK,ACSL4,HDAC2,PPP3CA,YWHAE,SLC4A10,SATB2,TRIM32,ADNP,PPP3CB,CHRNB2,NRXN3,C…
20	TRUE	6.13954e-21	545	1469	104	0.0707965	0.190826	GO_NEURON_PROJECTION_DEVELOPMENT	c2.all.v5.0.symbols.plusCustom_091516_plusHallmark_plusC5v61_plusRosenberg	http://www.broadinstitute.org/gsea/msigdb/cards/GO_NEURON_PROJECTION_DEVELOPMENT	22516	5762	NEDD4,UGT8,NCAM1,EFNA5,EPHA4,MEF2A,SEMA5A,CRMP1,CDH11,EPHA7,ATL1,OMG,APP,APBB2,GSK3B,SOS1,MAPK1,PRMT1,NRCAM,KIDINS220,DCLK1,GPM6A,PAK1,ATXN10,VAPA,PAFAH1B1,STXBP1,LRRN1,DPYSL2,CNTNAP2,PPP1R9A,CNTN1,ACSL4,HDAC2,TRIM32,PPP3CB,CHRNB2,NRXN3,CAMSAP2,NLGN3,STMN4,SLITRK1,VLDLR,EPHB1,FZD3,SLC9A6,ROBO2,PLXNA4,NRXN1,CHL1,LGI1,NLGN1,PAK3,CNTN4,SLITRK5,LRFN5,CDK5R1,UNC5D,PTK2,PTK2B,DSCAM,MYH10,PTPRM,RTN4,EPB…
21	TRUE	2.32052e-20	232	1469	63	0.0428863	0.271552	GO_REGULATION_OF_SYNAPSE_STRUCTURE_OR_ACTIVITY	c2.all.v5.0.symbols.plusCustom_091516_plusHallmark_plusC5v61_plusRosenberg	http://www.broadinstitute.org/gsea/msigdb/cards/GO_REGULATION_OF_SYNAPSE_STRUCTURE_OR_ACTIVITY	22516	6036	NEDD4,NCAM1,EFNA5,SLC8A3,EPHA7,APP,GSK3B,SNAP25,FGF14,MAPK1,SYP,NPTN,STXBP1,LRRN1,PPP1R9A,HNRNPK,ADNP,PPP3CB,CHRNB2,NRXN3,SORCS3,NLGN3,SNAP47,GRM5,CLSTN2,SLITRK1,EPHB1,CLSTN1,MEF2C,ROBO2,NRXN1,NLGN1,CNTN4,SLITRK5,PTK2,PTK2B,PSEN1,FLRT2,CLSTN3,FRMPD4,LRRN3,RAPGEF2,SLC24A2,CDH2,SLITRK3,RAB3GAP1,YWHAH,PTEN,NF1,NETO1,FMR1,CDC42,FLRT3,LRRTM2,TNR,ETV5,KIT,SHISA9,LRRTM3,CREB1,AMIGO1,SLITRK4,SLITRK2
22	TRUE	4.95833e-20	1804	1469	226	0.153846	0.125277	GO_REGULATION_OF_TRANSPORT	c2.all.v5.0.symbols.plusCustom_091516_plusHallmark_plusC5v61_plusRosenberg	http://www.broadinstitute.org/gsea/msigdb/cards/GO_REGULATION_OF_TRANSPORT	22516	8436	HSP90AB1,CLCN6,YWHAZ,HIF1A,NEDD4,ATP8A1,KCNA6,GDI1,LMBRD1,OPRL1,SCAMP5,SYT1,EFNA5,TRPC1,PRKAA1,SH3GL2,PLCB1,SYT11,SEMA5A,MARCKS,AP1G1,RABGAP1,TBC1D25,ATP1B1,ELMOD1,SCN2A,C3,CDH13,KDM5B,GSK3B,SNAP25,SYT4,KCNQ5,CACNA2D1,DPP6,FGF14,ATP1A1,MAPK1,HMGCR,RDX,NEDD4L,DNAJC6,LRRC8D,ABCG1,IGF1,STXBP1,SCN3A,DPYSL2,GOPC,WDR1,ATP2A2,PPP1R9A,CNTN1,YOD1,HNRNPK,ACSL4,PPP3CA,YWHAE,RAB3B,SPPL3,MAPK8,UBQLN1,PPP3CB,C…
23	TRUE	1.71948e-19	687	1469	117	0.079646	0.170306	GO_NEURON_DEVELOPMENT	c2.all.v5.0.symbols.plusCustom_091516_plusHallmark_plusC5v61_plusRosenberg	http://www.broadinstitute.org/gsea/msigdb/cards/GO_NEURON_DEVELOPMENT	22516	4888	NEDD4,UGT8,NCAM1,EFNA5,EPHA4,OPCML,MEF2A,SEMA5A,CRMP1,CDH11,GABRB3,EPHA7,ATL1,OMG,APP,APBB2,GSK3B,SOS1,MAPK1,PRMT1,NRCAM,KIDINS220,DCLK1,GPM6A,PAK1,ATXN10,VAPA,PAFAH1B1,STXBP1,LRRN1,GABRB2,DPYSL2,CNTNAP2,PPP1R9A,CNTN1,ACSL4,HDAC2,SLC4A10,TRIM32,PPP3CB,CHRNB2,NRXN3,CAMSAP2,NLGN3,STMN4,SLITRK1,VLDLR,EPHB1,FZD3,MEF2C,SLC9A6,ROBO2,PLXNA4,NRXN1,CHL1,LGI1,NLGN1,PAK3,CNTN4,SLITRK5,LRFN5,HCN1,CDK5R1,UNC5…
24	TRUE	2.64786e-19	555	1469	102	0.069435	0.183784	FLECHNER_BIOPSY_KIDNEY_TRANSPLANT_OK_VS_DONOR_UP	c2.all.v5.0.symbols.plusCustom_091516_plusHallmark_plusC5v61_plusRosenberg	http://www.broadinstitute.org/gsea/msigdb/cards/FLECHNER_BIOPSY_KIDNEY_TRANSPLANT_OK_VS_DONOR_UP	22516	2753	SRP72,UGT8,ATP8A1,DEK,ATP6V1B2,HNRNPR,DDX3X,PRKAR1A,MTDH,GOT2,MARCKS,CDH11,PUM1,GLS,PJA2,GOT1,ANP32A,MDH1,USP14,ENPP2,DDX5,TSPYL4,SERINC1,ATP6V1A,SLC39A6,NPTN,APLP2,ATF2,COPB1,MSH3,PAFAH1B1,HNRNPH2,DPYSL2,MEGF9,ATP2A2,HNRNPK,ACSL4,LEPROTL1,YWHAE,RRAGA,ETF1,SCAMP1,ACTR2,SDCBP,FOXJ3,NCOA2,SYPL1,ZMYM2,PAM,NONO,CLASP2,UGCG,MORF4L2,PEX11B,ARID5B,AZIN1,COPA,UFL1,DPM1,COPS2,LITAF,PSMD11,HSPA8,MYH10,SLC5…
25	TRUE	5.12438e-19	153	1469	49	0.033356	0.320261	LU_AGING_BRAIN_DN	c2.all.v5.0.symbols.plusCustom_091516_plusHallmark_plusC5v61_plusRosenberg	http://www.broadinstitute.org/gsea/msigdb/cards/LU_AGING_BRAIN_DN	22516	2957	YWHAZ,ATP8A1,DDX3X,RAB6A,GABRB3,PCMT1,ELAVL2,MAPK1,ABI2,MAP2K4,ATP6V1A,PAK1,ATP2A2,CNTN1,YWHAE,ETS2,HCCS,FGF12,DYNC1I1,MEF2C,PPP3R1,RGS4,CHGB,NRXN1,AZIN1,CDK5R1,HSPA8,PDE4D,PARM1,CAMK4,FRMPD4,MBNL2,CAP2,TNFRSF21,NAPG,MAP1B,GNB5,PPM1E,SYN2,UBE2D1,GAD1,SCN2B,TOP2B,RAB1A,GFRA2,SLC1A1,CALM1,CALM3,RPS6KA3
26	TRUE	5.90948e-19	424	1469	86	0.0585432	0.20283	SHEN_SMARCA2_TARGETS_UP	c2.all.v5.0.symbols.plusCustom_091516_plusHallmark_plusC5v61_plusRosenberg	http://www.broadinstitute.org/gsea/msigdb/cards/SHEN_SMARCA2_TARGETS_UP	22516	2473	SCAPER,ARMC8,LMBRD1,DEK,RAB14,PREPL,ANKMY2,PRKAR1A,TMX4,CSE1L,CDKN1B,RABGAP1,PCMT1,CAND1,PJA2,ANP32A,DCTN4,BCLAF1,ACVR1,SERINC1,ATP6AP2,RDX,KIDINS220,NPTN,PAFAH1B1,HNRNPH2,NAP1L2,SMC1A,MATR3,ATRX,AKAP11,LANCL1,SLC25A12,CTR9,SMAP1,DDX1,VPS45,PEX11B,HNRNPA3,DPM1,COPS2,BUB3,HTATSF1,FAM168A,SMARCA5,FEM1B,ACTR10,SLC25A46,TRIP12,GTF3C3,ITSN2,ZDHHC17,FBXO28,TNPO1,CUL5,U2SURP,ST13,TAF9B,USP9X,SHOC2,ITFG1…
27	TRUE	1.21732e-18	1152	1469	162	0.110279	0.140625	GO_POSITIVE_REGULATION_OF_CELLULAR_COMPONENT_ORGANIZATION	c2.all.v5.0.symbols.plusCustom_091516_plusHallmark_plusC5v61_plusRosenberg	http://www.broadinstitute.org/gsea/msigdb/cards/GO_POSITIVE_REGULATION_OF_CELLULAR_COMPONENT_ORGANIZATION	22516	5961	YWHAZ,HIF1A,ATP8A1,SYT1,EFNA5,EPHA4,WASF1,PLK4,PLCB1,SEMA5A,MARCKS,PSMC2,CDKN1B,CAND1,ELMOD1,ENPP2,C3,GSK3B,SYT4,BCLAF1,MAPK1,ABI2,NEDD4L,KIDINS220,GPM6A,NPTN,PAK1,IGF1,PAFAH1B1,LRRN1,CBFA2T2,CNOT1,WDR1,NAP1L2,PPP1R9A,CNTN1,HNRNPK,HDAC2,YWHAE,MAPK8,ATRX,ADNP,PPARGC1A,NRXN3,FNIP1,ACTR2,CTR9,SDCBP,NEGR1,RRN3,NLGN3,ARSB,PTPRJ,CLSTN2,SLITRK1,VLDLR,EPHB1,CLSTN1,PLS1,ATAD1,CLASP2,VCP,SIN3A,ROBO2,PPP3R1…
28	TRUE	2.30291e-18	408	1469	83	0.056501	0.203431	GO_REGULATION_OF_NEURON_PROJECTION_DEVELOPMENT	c2.all.v5.0.symbols.plusCustom_091516_plusHallmark_plusC5v61_plusRosenberg	http://www.broadinstitute.org/gsea/msigdb/cards/GO_REGULATION_OF_NEURON_PROJECTION_DEVELOPMENT	22516	7758	SPOCK1,NEDD4,GDI1,SYT1,EFNA5,EPHA4,SEMA5A,CRMP1,MARCKS,EPHA7,OMG,GSK3B,SNAP25,SYT4,NRCAM,NEDD4L,KIDINS220,NPTN,PAFAH1B1,CBFA2T2,DPYSL2,PPP1R9A,CNTN1,HNRNPK,HDAC2,PPP3CA,ADNP,CHRNB2,NEGR1,RRN3,NLGN3,ARSB,VLDLR,MEF2C,CLASP2,ROBO2,PLXNA4,DNM3,CDKL5,NLGN1,SKIL,PAK3,ENC1,FSTL4,CDK5R1,AKAP5,PTK2,PTK2B,LRRC4C,DSCAM,RTN4,ASAP1,ABL2,PSEN1,PLXNA2,CNR1,ITSN2,STMN2,RUFY3,RAPGEF2,NDRG4,CDH2,MAP1B,YWHAH,PTEN,I…
29	TRUE	1.01219e-17	368	1469	77	0.0524166	0.209239	GO_CELL_MORPHOGENESIS_INVOLVED_IN_NEURON_DIFFERENTIATION	c2.all.v5.0.symbols.plusCustom_091516_plusHallmark_plusC5v61_plusRosenberg	http://www.broadinstitute.org/gsea/msigdb/cards/GO_CELL_MORPHOGENESIS_INVOLVED_IN_NEURON_DIFFERENTIATION	22516	8310	NCAM1,EFNA5,EPHA4,MEF2A,CRMP1,CDH11,EPHA7,ATL1,OMG,APP,APBB2,GSK3B,SOS1,MAPK1,NRCAM,KIDINS220,DCLK1,PAK1,PAFAH1B1,STXBP1,LRRN1,DPYSL2,PPP3CB,CHRNB2,NRXN3,NLGN3,SLITRK1,VLDLR,EPHB1,FZD3,MEF2C,SLC9A6,ROBO2,PLXNA4,NRXN1,CHL1,LGI1,PAK3,CNTN4,SLITRK5,LRFN5,CDK5R1,UNC5D,PTK2,DSCAM,MYH10,PTPRM,PLXNA2,FLRT2,CNP,ALS2,SLITRK3,MAP1B,USP9X,TMEM106B,PTEN,SEC24B,DPYSL5,EXT1,NUMB,FLRT3,EFNB2,TGFB2,SEMA6A,PLXNB3…
30	TRUE	1.19128e-17	402	1469	81	0.0551396	0.201493	GO_NEURON_PROJECTION_MORPHOGENESIS	c2.all.v5.0.symbols.plusCustom_091516_plusHallmark_plusC5v61_plusRosenberg	http://www.broadinstitute.org/gsea/msigdb/cards/GO_NEURON_PROJECTION_MORPHOGENESIS	22516	7161	UGT8,NCAM1,EFNA5,EPHA4,MEF2A,CRMP1,CDH11,EPHA7,ATL1,OMG,APP,APBB2,GSK3B,SOS1,MAPK1,NRCAM,KIDINS220,DCLK1,GPM6A,PAK1,PAFAH1B1,STXBP1,LRRN1,DPYSL2,PPP3CB,CHRNB2,NRXN3,NLGN3,SLITRK1,VLDLR,EPHB1,FZD3,SLC9A6,ROBO2,PLXNA4,NRXN1,CHL1,LGI1,PAK3,CNTN4,SLITRK5,LRFN5,CDK5R1,UNC5D,PTK2,DSCAM,MYH10,PTPRM,EPB41L3,PLXNA2,FLRT2,CNP,ALS2,SLITRK3,MAP1B,USP9X,TMEM106B,PTEN,DPYSL5,EXT1,NUMB,FLRT3,IMPACT,EFNB2,TGFB2,…
31	TRUE	3.74761e-17	558	1469	98	0.066712	0.175627	GO_REGULATION_OF_CELL_PROJECTION_ORGANIZATION	c2.all.v5.0.symbols.plusCustom_091516_plusHallmark_plusC5v61_plusRosenberg	http://www.broadinstitute.org/gsea/msigdb/cards/GO_REGULATION_OF_CELL_PROJECTION_ORGANIZATION	22516	6380	SPOCK1,NEDD4,GDI1,SYT1,EFNA5,EPHA4,SEMA5A,CRMP1,MARCKS,RABGAP1,EPHA7,OMG,ENPP2,GSK3B,SNAP25,SYT4,NRCAM,RDX,NEDD4L,KIDINS220,GPM6A,NPTN,PAFAH1B1,CBFA2T2,DPYSL2,PPP1R9A,CNTN1,HNRNPK,HDAC2,PPP3CA,ADNP,CHRNB2,NEGR1,RRN3,TBC1D30,NLGN3,ARSB,VLDLR,PLS1,MEF2C,CLASP2,ROBO2,PLXNA4,DNM3,CDKL5,NRXN1,WASL,NLGN1,SKIL,PAK3,ENC1,FSTL4,CDK5R1,AKAP5,PTK2,PTK2B,LRRC4C,DSCAM,RTN4,ASAP1,ABL2,PSEN1,PLXNA2,CNR1,ITSN2,S…
32	TRUE	4.06918e-17	514	1469	93	0.0633084	0.180934	MARTORIATI_MDM4_TARGETS_FETAL_LIVER_DN	c2.all.v5.0.symbols.plusCustom_091516_plusHallmark_plusC5v61_plusRosenberg	http://www.broadinstitute.org/gsea/msigdb/cards/MARTORIATI_MDM4_TARGETS_FETAL_LIVER_DN	22516	2149	HMGB3,TFRC,NUCKS1,ATP8A1,EFNA5,EPHA4,MEF2A,TMX4,MTDH,SLC44A1,AP1G1,CAND1,PJA2,CELF1,SPIN1,HIPK3,BCLAF1,HMGCR,KPNA3,PDGFRA,ATP2B1,USP22,GNG2,SMC1A,MATR3,PRKAR2B,ATF7IP,ATRX,SSR1,ACTR2,ALG2,CDC27,THRAP3,DUSP18,CSNK1G3,NONO,NCL,ATXN2,PAFAH1B2,UGCG,PRPF19,EPM2AIP1,STARD4,DGCR2,ADAM10,PPIG,SCYL2,FEM1B,SLC39A10,HEXIM1,RANGAP1,TCF4,YTHDF3,SLC25A46,EPB41L3,PLXNA2,BRD8,TRPC4AP,PRKAR2A,MBNL2,ZFAND5,SUPT16H…
33	TRUE	4.88848e-17	437	1469	84	0.0571818	0.19222	GO_POSITIVE_REGULATION_OF_NERVOUS_SYSTEM_DEVELOPMENT	c2.all.v5.0.symbols.plusCustom_091516_plusHallmark_plusC5v61_plusRosenberg	http://www.broadinstitute.org/gsea/msigdb/cards/GO_POSITIVE_REGULATION_OF_NERVOUS_SYSTEM_DEVELOPMENT	22516	5838	HIF1A,SYT1,EFNA5,EPHA4,SEMA5A,MARCKS,GSK3B,SYT4,NRCAM,NEDD4L,KIDINS220,NPTN,PAFAH1B1,LRRN1,CBFA2T2,NAP1L2,PPP1R9A,CNTN1,HNRNPK,HDAC2,TRIM32,ADNP,NRXN3,NEGR1,RRN3,NLGN3,ARSB,CLSTN2,SLITRK1,VLDLR,EPHB1,CLSTN1,FZD3,MEF2C,ROBO2,PRPF19,CDKL5,NRXN1,NLGN1,SKIL,PAK3,ENC1,SLITRK5,UFL1,AKAP5,PTK2B,DSCAM,TCF4,ABL2,PSEN1,FLRT2,CLSTN3,CNR1,ITSN2,STMN2,RUFY3,LRRN3,RAPGEF2,NDRG4,SLITRK3,MAP1B,IST1,FMR1,CAPRIN1,…
34	TRUE	8.74178e-17	424	1469	82	0.0558203	0.193396	GO_SYNAPTIC_SIGNALING	c2.all.v5.0.symbols.plusCustom_091516_plusHallmark_plusC5v61_plusRosenberg	http://www.broadinstitute.org/gsea/msigdb/cards/GO_SYNAPTIC_SIGNALING	22516	7429	OPRL1,SYT1,PLCB1,SYT11,GABRB3,GLS,GABRG2,RTN3,USP14,DNAJC5,GSK3B,SNAP25,SYT4,KCNQ5,DLG3,GPR21,MAPK1,PAFAH1B1,STXBP1,GABRB2,PPP1R9A,CHRM3,PPP3CA,GRIA4,GRM1,CHRNB2,NRXN3,PCDHB5,AMPH,SDCBP,NLGN3,SNAP47,CACNB4,SYPL1,FGF12,GRM5,MEF2C,KCND2,PCDHB6,CACNA1B,RIC3,NRXN1,GRIA2,GJD2,NLGN1,SYNJ1,SLITRK5,LRFN5,CASK,CDK5R1,AKAP5,KCNA1,HSPA8,GLRB,PSEN1,PTPRN2,CLSTN3,GLRA2,SYT6,CNP,ALS2,GABRA1,HOMER1,CDH8,RAB3GAP…
35	TRUE	1.10256e-16	153	1469	46	0.0313138	0.300654	GO_HOMOPHILIC_CELL_ADHESION_VIA_PLASMA_MEMBRANE_ADHESION_MOLECULES	c2.all.v5.0.symbols.plusCustom_091516_plusHallmark_plusC5v61_plusRosenberg	http://www.broadinstitute.org/gsea/msigdb/cards/GO_HOMOPHILIC_CELL_ADHESION_VIA_PLASMA_MEMBRANE_ADHESION_MOLECULES	22516	8465	PCDHA4,PCDHA11,CDH11,CD200,CDH13,PCDHGA9,PCDHA5,PCDHGA4,PCDHGA10,PCDHA3,NPTN,CADM3,TRO,CADM2,PCDHB5,CLSTN2,PCDHA6,PCDHA8,PCDHAC2,CLSTN1,ROBO2,PCDHGA7,PCDH9,PCDHB6,PCDHGC5,CDH6,PCDH7,DSCAM,PTPRM,CLSTN3,PCDH10,PCDH1,PCDH18,CDH8,CDH2,PCDHGA3,PCDHGB6,CDHR3,PCDHGA5,PCDHGA6,CDH12,KIRREL3,PCDHA9,PCDHA7,AMIGO1,CDH18
36	TRUE	2.30254e-16	501	1469	90	0.0612662	0.179641	SENESE_HDAC3_TARGETS_UP	c2.all.v5.0.symbols.plusCustom_091516_plusHallmark_plusC5v61_plusRosenberg	http://www.broadinstitute.org/gsea/msigdb/cards/SENESE_HDAC3_TARGETS_UP	22516	1599	TFRC,HSP90AB1,YWHAZ,PRKACB,CDK17,CTSB,DDX3X,KAT6A,GLS,GSK3B,HDAC9,PIP5K1A,NEDD4L,HSPA4,TM9SF4,ATP6V1A,SLC39A6,ATP2B1,GNG2,PPP3CA,MAN1A2,SCAMP1,ETS2,ACTR2,G3BP2,CDC27,KLF6,ZBTB38,EDIL3,AFF4,CPEB2,RGS4,TNKS2,PDE4B,UBASH3B,SOD2,IL1RAP,WAC,RNF19A,GPHN,COPA,ENC1,IGF2R,CPEB4,ZNF451,CASK,FUS,ADAMTSL1,ADAM10,SCYL2,SLC7A1,GUCY1A2,MBNL2,DDX42,ABCA3,DCBLD2,STMN2,KCNMA1,KBTBD2,NDRG4,SUPT16H,SUPT6H,MYO1B,CHD4…
37	TRUE	3.81776e-16	426	1469	81	0.0551396	0.190141	GO_REGULATION_OF_TRANSMEMBRANE_TRANSPORT	c2.all.v5.0.symbols.plusCustom_091516_plusHallmark_plusC5v61_plusRosenberg	http://www.broadinstitute.org/gsea/msigdb/cards/GO_REGULATION_OF_TRANSMEMBRANE_TRANSPORT	22516	9170	CLCN6,NEDD4,KCNA6,OPRL1,TRPC1,ATP1B1,SCN2A,KCNQ5,CACNA2D1,DPP6,FGF14,NEDD4L,SCN3A,WDR1,YWHAE,UBQLN1,PPARGC1A,KCNV1,NLGN3,CACNB4,SLC8A1,FGF12,KCNAB1,NALCN,PRKACA,CACNG5,MEF2C,KCND2,NETO2,PDE4B,UBASH3B,CACNA1B,NRXN1,AZIN1,KCNS2,SCN3B,PTPN3,NLGN1,KCNJ6,STIM1,CASK,HCN1,KCNA1,PTK2B,SCN7A,PDE4D,GLRX,DPP10,SCN1A,KCNMA1,WWP2,HOMER1,DAPK1,SCN8A,AKAP6,KCNC2,KCNJ3,YWHAH,GNB5,ASPH,KCNQ3,PLCG1,FMR1,SCN2B,ATP2…
38	TRUE	3.81776e-16	682	1469	109	0.0742001	0.159824	KIM_BIPOLAR_DISORDER_OLIGODENDROCYTE_DENSITY_CORR_UP	c2.all.v5.0.symbols.plusCustom_091516_plusHallmark_plusC5v61_plusRosenberg	http://www.broadinstitute.org/gsea/msigdb/cards/KIM_BIPOLAR_DISORDER_OLIGODENDROCYTE_DENSITY_CORR_UP	22516	4367	PRUNE2,CLCN6,GDI1,DEK,NELL2,ATP6V1B2,ANKMY2,SV2A,PPP2R2A,PRKAR1A,RTN1,SCRN1,SYT11,GNAI1,RAD23B,GOT2,CRMP1,MARCKS,PSMC2,CD200,RABGAP1,NMNAT2,PJA2,ANXA6,GOT1,PNMA2,OMG,HSPA12A,NELL1,ARFGAP2,TCEAL1,TUBB2A,RUNDC3B,SYP,APLP2,MARCKSL1,STXBP1,DPYSL2,ATP2A2,HNRNPK,CHST15,RRAGA,AKAP11,CAMSAP2,LANCL1,SLC25A12,G3BP2,OS9,ACTR1A,NECAP1,ENO2,PAM,CLSTN1,NONO,NCL,DDX1,UBA1,TSPYL5,PEX11B,CHL1,HNRNPA3,SLITRK5,BUB3…
39	TRUE	3.81776e-16	279	1469	63	0.0428863	0.225806	REACTOME_NEURONAL_SYSTEM	c2.all.v5.0.symbols.plusCustom_091516_plusHallmark_plusC5v61_plusRosenberg	http://www.broadinstitute.org/gsea/msigdb/cards/REACTOME_NEURONAL_SYSTEM	22516	874	GNG3,KCNA6,PRKACB,SYT1,PLCB1,SLC38A1,GNAI1,GABRB3,GLS,GABRG2,DNAJC5,SNAP25,KCNQ5,DLG3,MAPK1,STXBP1,GABRB2,GNG2,GRIA4,CHRNB2,KCNV1,CACNB4,GRIK3,KCNAB1,KCND2,NCALD,CACNA1B,PRKCA,GRIA2,KCNS2,GJD2,KCNJ6,HCN1,NSF,AKAP5,KCNA1,HSPA8,GNB4,CAMK4,GABRA1,KCNC2,KCNJ3,GNB5,SYN2,KCNQ3,GAD1,GRIA3,ADCY9,GABRG3,KCNH1,KCNH5,ARHGEF9,KCNA4,KCNH7,CACNG3,CREB1,SLC1A1,CALM1,CALM3,CALM2,RPS6KA3,ADCY8,KCNC1
40	TRUE	5.76259e-16	874	1469	128	0.0871341	0.146453	GO_NEURON_DIFFERENTIATION	c2.all.v5.0.symbols.plusCustom_091516_plusHallmark_plusC5v61_plusRosenberg	http://www.broadinstitute.org/gsea/msigdb/cards/GO_NEURON_DIFFERENTIATION	22516	8250	HIF1A,SPOCK1,NEDD4,UGT8,NCAM1,EFNA5,EPHA4,OPCML,MEF2A,RTN1,SEMA5A,CRMP1,CDH11,GABRB3,EPHA7,ATL1,OMG,APP,APBB2,GSK3B,SOS1,HDAC9,MAPK1,PRMT1,NRCAM,KIDINS220,DCLK1,GPM6A,PAK1,ATXN10,VAPA,PAFAH1B1,STXBP1,LRRN1,GABRB2,DPYSL2,CNTNAP2,PPP1R9A,CNTN1,ACSL4,HDAC2,SLC4A10,SATB2,TRIM32,PPP3CB,CHRNB2,NRXN3,CAMSAP2,NLGN3,STMN4,SLITRK1,VLDLR,EPHB1,FZD3,MEF2C,SLC9A6,ROBO2,PLXNA4,NRXN1,CHL1,LGI1,NLGN1,PAK3,CNTN4,…
41	TRUE	5.76259e-16	1676	1469	202	0.137509	0.120525	GO_ESTABLISHMENT_OF_LOCALIZATION_IN_CELL	c2.all.v5.0.symbols.plusCustom_091516_plusHallmark_plusC5v61_plusRosenberg	http://www.broadinstitute.org/gsea/msigdb/cards/GO_ESTABLISHMENT_OF_LOCALIZATION_IN_CELL	22516	5753	SRP72,YWHAZ,HIF1A,NEDD4,ATP8A1,ZWINT,RAB14,SYT1,SLC8A3,SH3GL2,POLDIP3,SYT11,CSE1L,MARCKS,TRAM1L1,AP1G1,PRKAA2,RAB6A,RABGAP1,TBC1D25,ATP1B1,NBAS,ANP32A,DCTN4,APP,DNAJC5,GSK3B,SNAP25,SYT4,CACNA2D1,TBRG1,AGFG1,ARFGAP2,ARCN1,MAPK1,PIP5K1A,IBTK,KPNA3,HSPA4,DCLK1,VPS53,ATF2,MYO1D,ABCG1,COPB1,VAPA,PAFAH1B1,STXBP1,PIK3R4,SYNRG,DPYSL2,GOPC,ATP2A2,PPP3CA,YWHAE,RAB3B,MAPK8,KLHL12,SCAMP1,NRXN3,SSR1,SLC25A12,…
42	TRUE	1.09828e-15	95	1469	35	0.0238257	0.368421	Neuron_Markers	c2.all.v5.0.symbols.plusCustom_091516_plusHallmark_plusC5v61_plusRosenberg		22516	4741	SYT1,TMEM130,EPHA7,GABRG2,NELL1,ELAVL2,SNAP25,SYT4,TRHDE,HS6ST2,SATB2,PCSK2,GDA,SV2B,NAPB,CLSTN2,CNKSR2,MEF2C,RGS4,RBFOX1,CACNA1B,VSNL1,CAMK4,GLRA2,STMN2,GABRA1,CDH8,KCNC2,ASPH,SCG2,MAL2,HS3ST2,MYT1L,SLA,PGM2L1
43	TRUE	1.11966e-15	301	1469	65	0.0442478	0.215947	GO_MODULATION_OF_SYNAPTIC_TRANSMISSION	c2.all.v5.0.symbols.plusCustom_091516_plusHallmark_plusC5v61_plusRosenberg	http://www.broadinstitute.org/gsea/msigdb/cards/GO_MODULATION_OF_SYNAPTIC_TRANSMISSION	22516	8619	NCAM1,SYT1,SLC8A3,PLCL1,SYT11,GNAI1,GSK3B,SNAP25,FGF14,MAPK1,SYP,NPTN,STXBP1,ATP2A2,PPP1R9A,HNRNPK,PPP3CA,RAB3B,GRM1,ADNP,PPP3CB,CHRNB2,PPARGC1A,SORCS3,NLGN3,SNAP47,GRM5,CLSTN2,GRIK3,CLSTN1,PRKACA,CACNG5,MEF2C,ATAD1,NETO2,PLCL2,NRXN1,LGI1,NLGN1,USP46,CNTN4,SYNJ1,PTK2B,PSEN1,CLSTN3,CNR1,CNTNAP4,RAPGEF2,SLC24A2,DAPK1,RAB3GAP1,YWHAH,PTEN,NF1,NETO1,FMR1,LRRTM2,TNR,MTMR2,KIT,CACNG3,SHISA9,GRM7,CREB1,D…
44	TRUE	1.59126e-15	554	1469	94	0.0639891	0.169675	GO_REGULATION_OF_NEURON_DIFFERENTIATION	c2.all.v5.0.symbols.plusCustom_091516_plusHallmark_plusC5v61_plusRosenberg	http://www.broadinstitute.org/gsea/msigdb/cards/GO_REGULATION_OF_NEURON_DIFFERENTIATION	22516	6570	SPOCK1,NEDD4,GDI1,SYT1,EFNA5,EPHA4,SEMA5A,CRMP1,MARCKS,DDX6,EPHA7,OMG,APP,GSK3B,SNAP25,SYT4,NRCAM,NEDD4L,KIDINS220,NPTN,PAFAH1B1,CBFA2T2,DPYSL2,NAP1L2,PPP1R9A,CNTN1,HNRNPK,HDAC2,PPP3CA,TRIM32,ADNP,CHRNB2,NEGR1,RRN3,NLGN3,ARSB,CDK5RAP3,VLDLR,MEF2C,CLASP2,ROBO2,PLXNA4,DNM3,PRPF19,CDKL5,EIF4E,NLGN1,SKIL,PAK3,ENC1,CNTN4,FSTL4,CDK5R1,AKAP5,PTK2,PTK2B,LRRC4C,DSCAM,RTN4,TCF4,ASAP1,ABL2,PSEN1,PLXNA2,CNR1…
45	TRUE	1.71772e-15	756	1469	115	0.0782845	0.152116	KIM_ALL_DISORDERS_OLIGODENDROCYTE_NUMBER_CORR_UP	c2.all.v5.0.symbols.plusCustom_091516_plusHallmark_plusC5v61_plusRosenberg	http://www.broadinstitute.org/gsea/msigdb/cards/KIM_ALL_DISORDERS_OLIGODENDROCYTE_NUMBER_CORR_UP	22516	4365	USP11,CLCN6,GDI1,ATP6V1B2,SV2A,RTN1,SYT11,GNAI1,RAD23B,GOT2,CRMP1,CD200,RABGAP1,MADD,NMNAT2,GLS,ANXA6,GOT1,MDH1,OMG,ENPP2,NELL1,ARFGAP2,TCEAL1,ARCN1,HMGCR,TUBB2A,DCLK1,SYP,APLP2,MARCKSL1,STXBP1,DPYSL2,CHST15,RRAGA,SPOCK2,LANCL1,SLC25A12,DOCK3,OS9,ACTR1A,NECAP1,ENO2,PAM,CLSTN1,SHROOM2,NONO,NCL,CLASP2,REEP1,MTMR9,ZMAT4,NCALD,UBA1,CHL1,WDR47,PCSK1,SLITRK5,NUAK1,NDRG1,NSF,RPRD2,PRR3,LAPTM4B,TECR,ADAR…
46	TRUE	1.95798e-15	584	1469	97	0.0660313	0.166096	HAMAI_APOPTOSIS_VIA_TRAIL_UP	c2.all.v5.0.symbols.plusCustom_091516_plusHallmark_plusC5v61_plusRosenberg	http://www.broadinstitute.org/gsea/msigdb/cards/HAMAI_APOPTOSIS_VIA_TRAIL_UP	22516	1832	DEK,ZNF44,USP47,PJA2,ATP1B1,ATL1,ENPP2,SNAP25,BCLAF1,NAP1L3,RDX,KIDINS220,SLC39A6,MSH3,IGF1,FBXL3,HDAC2,ANLN,ATF7IP,AKAP11,PPARGC1A,SLC24A3,ZBTB11,ESRRG,ZBTB38,VLDLR,SLC16A7,DYNC1I1,NCL,TCEAL3,RPS6KC1,UFL1,HTATSF1,DHX36,DZIP3,PPIG,BHLHE41,MYH10,PCM1,TCF4,HSPH1,EPB41L3,IPO5,PLS3,CLIP1,FBXO25,ITSN2,CDC5L,VEZT,SMS,UBE3A,RSF1,TNPO1,EIF3A,RABEP1,DCUN1D1,U2SURP,TRIM2,BASP1,USP9X,ITFG1,PTEN,CBX3,SORL1,Z…
47	TRUE	3.32608e-15	434	1469	80	0.0544588	0.184332	BAELDE_DIABETIC_NEPHROPATHY_DN	c2.all.v5.0.symbols.plusCustom_091516_plusHallmark_plusC5v61_plusRosenberg	http://www.broadinstitute.org/gsea/msigdb/cards/BAELDE_DIABETIC_NEPHROPATHY_DN	22516	3229	YWHAZ,SPOCK1,PRKACB,PREPL,PRKAR1A,SCRN1,SEMA5A,TMX4,RAD23B,MTDH,CD200,RPN2,PCMT1,PNMA2,HSPA12A,FBXO21,DPP6,TSPYL4,SERINC1,ATP6AP2,TUBB2A,RDX,MAPK10,NPTN,PAK1,ATXN10,MTSS1,PAFAH1B1,MEGF9,ATP2A2,YWHAE,PRKAR2B,AKAP11,SPOCK2,CAMSAP2,LANCL1,RABGAP1L,THSD7A,PAM,UGCG,PDE4B,ARID5B,SERINC5,HNRNPA3,USP46,SULF1,SSBP2,NDRG1,TOMM20,CRIM1,NR3C1,LITAF,FLRT2,PLS3,CDS1,CANX,CAND2,MYO1B,NAPG,KLHL9,USP9X,SART3,ATP1…
48	TRUE	4.24599e-15	836	1469	122	0.0830497	0.145933	GO_REGULATION_OF_CELL_DEVELOPMENT	c2.all.v5.0.symbols.plusCustom_091516_plusHallmark_plusC5v61_plusRosenberg	http://www.broadinstitute.org/gsea/msigdb/cards/GO_REGULATION_OF_CELL_DEVELOPMENT	22516	8817	HIF1A,SPOCK1,NEDD4,GDI1,SYT1,EFNA5,EPHA4,SEMA5A,CRMP1,MARCKS,DDX6,EPHA7,OMG,APP,GSK3B,SNAP25,SYT4,HDAC9,NRCAM,NEDD4L,KIDINS220,NPTN,IGF1,PAFAH1B1,CBFA2T2,DPYSL2,CNOT1,WDR1,NAP1L2,PPP1R9A,CNTN1,HNRNPK,HDAC2,PPP3CA,TRIM32,ADNP,CHRNB2,PPP1R12A,SDCBP,NEGR1,RRN3,NLGN3,ARSB,CDK5RAP3,ELAVL1,VLDLR,FZD3,MEF2C,CLASP2,ROBO2,PLXNA4,DNM3,PRPF19,CDKL5,EIF4E,NLGN1,SKIL,PAK3,ENC1,CNTN4,UFL1,FSTL4,CDK5R1,AKAP5,UN…
49	TRUE	4.65767e-15	318	1469	66	0.0449285	0.207547	DAZARD_RESPONSE_TO_UV_NHEK_DN	c2.all.v5.0.symbols.plusCustom_091516_plusHallmark_plusC5v61_plusRosenberg	http://www.broadinstitute.org/gsea/msigdb/cards/DAZARD_RESPONSE_TO_UV_NHEK_DN	22516	3207	WDR82,PLK4,ZNF44,KAT6A,TMX4,PUM1,LPCAT1,ATP2B1,ATF2,PAFAH1B1,PIK3R4,CBFA2T2,MEGF9,ATRX,WDR37,ADNP,PPP1R12A,RABGAP1L,FOXJ3,SERTAD2,NCOA2,VLDLR,SLC9A6,ARID5B,PTPN3,TRIM13,SSBP2,ZNF451,JARID2,NR3C1,PTK2,MTUS1,SLC7A1,GAPVD1,FEM1B,RIF1,SLC5A3,FLRT2,BRD8,CNOT2,KBTBD2,PIKFYVE,RAPGEF2,SMAD3,ASXL1,KLHL9,PIK3C3,MAST4,SHOC2,KIF2A,ZNF148,SART3,APPBP2,ADCY9,ATP13A3,CEP170,EFNB2,FNDC3A,HELZ,E2F3,TLE4,ZNF638,RA…
50	TRUE	6.25328e-15	902	1469	128	0.0871341	0.141907	GO_CELL_PROJECTION_ORGANIZATION	c2.all.v5.0.symbols.plusCustom_091516_plusHallmark_plusC5v61_plusRosenberg	http://www.broadinstitute.org/gsea/msigdb/cards/GO_CELL_PROJECTION_ORGANIZATION	22516	8184	NEDD4,UGT8,NCAM1,EFNA5,EPHA4,WASF1,MEF2A,SEMA5A,CRMP1,CDH11,EPHA7,ATL1,OMG,APP,APBB2,CDH13,GSK3B,SOS1,MAPK1,PIP5K1A,PRMT1,NRCAM,RDX,KIDINS220,DCLK1,GPM6A,PAK1,ATXN10,VAPA,MTSS1,PAFAH1B1,STXBP1,LRRN1,DPYSL2,CNTNAP2,PPP1R9A,CNTN1,ACSL4,HDAC2,TRIM32,PPP3CB,CHRNB2,NRXN3,TRIM59,CAMSAP2,ACTR2,SDCBP,NLGN3,STMN4,SLITRK1,VLDLR,EPHB1,FZD3,SLC9A6,ROBO2,PLXNA4,DNM3,NRXN1,CHL1,LGI1,NLGN1,PAK3,BAG4,CNTN4,SLITR…
51	TRUE	6.61311e-15	872	1469	125	0.0850919	0.143349	GO_CENTRAL_NERVOUS_SYSTEM_DEVELOPMENT	c2.all.v5.0.symbols.plusCustom_091516_plusHallmark_plusC5v61_plusRosenberg	http://www.broadinstitute.org/gsea/msigdb/cards/GO_CENTRAL_NERVOUS_SYSTEM_DEVELOPMENT	22516	8898	CHD8,HIF1A,SPOCK1,UGT8,SYT1,EPHA4,SLC8A3,SH3GL2,PLCB1,SEMA5A,MARCKS,CDH11,MCPH1,EPHA7,APP,GSK3B,SYT4,SOS1,ARCN1,MAPK1,NRCAM,DCLK1,ATP2B1,PAFAH1B1,DPYSL2,CNTNAP2,DNER,CNTN1,HNRNPK,ACTB,YWHAE,SLC4A10,ATRX,SATB2,CHRNB2,PPARGC1A,NCOA2,FA2H,NLGN3,ARSB,CDK5RAP3,SLC8A1,VLDLR,EPHB1,KCNAB1,PAM,SHROOM2,FZD3,ROBO2,PLXNA4,PAFAH1B2,PCDH9,NRXN1,PTBP2,CNTN4,SLITRK5,ADAM23,CDK5R1,JARID2,AKAP5,KCNA1,UNC5D,PTK2,SE…
52	TRUE	7.10409e-15	722	1469	110	0.0748809	0.152355	RODRIGUES_THYROID_CARCINOMA_ANAPLASTIC_UP	c2.all.v5.0.symbols.plusCustom_091516_plusHallmark_plusC5v61_plusRosenberg	http://www.broadinstitute.org/gsea/msigdb/cards/RODRIGUES_THYROID_CARCINOMA_ANAPLASTIC_UP	22516	1670	TFRC,YWHAZ,EFNA5,PLK4,PRKAA1,DDX3X,PLCB1,ZNF700,SLC38A1,TTC3,CSE1L,USP47,PNMA2,CDH13,GSK3B,SNAP25,HDAC9,CSNK1A1,BCLAF1,MAPK1,HSPA4,TM9SF4,ATP2B1,GOPC,CNOT1,NOP56,ANLN,MATR3,ATRX,SCAMP1,ACTR2,ZBTB11,EIF4A1,ZBTB38,CSNK1G3,AFF4,UGCG,CPSF2,MORF4L2,ANAPC1,MTPAP,IL1RAP,TOR1AIP2,COPA,C5orf24,ENC1,ELOVL6,HPS3,SENP5,DPM1,BUB3,HTATSF1,DHX36,ADAM10,SCYL2,SLC7A1,USP15,RIF1,GLRX,ASAP1,KPNA2,XRN1,MBNL2,CDC5L,D…
53	TRUE	7.45342e-15	177	1469	47	0.0319946	0.265537	VERHAAK_GLIOBLASTOMA_PRONEURAL	c2.all.v5.0.symbols.plusCustom_091516_plusHallmark_plusC5v61_plusRosenberg	http://www.broadinstitute.org/gsea/msigdb/cards/VERHAAK_GLIOBLASTOMA_PRONEURAL	22516	4373	HMGB3,NCAM1,DCAF7,WASF1,TTC3,CRMP1,MARCKS,CDKN1B,GSK3B,FBXO21,DPP6,GPM6A,MARCKSL1,MTSS1,SCN3A,TMEFF1,CNTN1,HDAC2,MATR3,CAMSAP2,SORCS3,ACTR1A,NLGN3,STMN4,EPHB1,CLASP2,REEP1,DNM3,NCALD,NRXN1,GRIA2,PAK3,CASK,CDK5R1,SEZ6L,RUFY3,KAT7,MLLT11,PPM1E,PLCB4,ZNF711,TOP2B,ARHGEF9,E2F3,KDM1A,SLC1A1,GRID2
54	TRUE	1.02136e-14	408	1469	76	0.0517359	0.186275	SENGUPTA_NASOPHARYNGEAL_CARCINOMA_WITH_LMP1_UP	c2.all.v5.0.symbols.plusCustom_091516_plusHallmark_plusC5v61_plusRosenberg	http://www.broadinstitute.org/gsea/msigdb/cards/SENGUPTA_NASOPHARYNGEAL_CARCINOMA_WITH_LMP1_UP	22516	1398	HSP90AB1,UGT8,EPHA4,NASP,TTC3,SLC12A2,ENPP2,SPIN1,BCLAF1,HSPA4,EIF1AY,CHRM3,MATR3,PRKAR2B,ATRX,SCAMP1,PPM1K,THRAP3,ESRRG,ZMYM2,DYNC1I1,B4GALT6,NETO2,LRP12,DNM3,NRXN1,WASL,SULF1,C5orf24,SSBP2,CPEB4,FAM171B,ETNK1,PPIG,FAM98B,RIF1,TCF4,PARM1,TFG,DDX3Y,MBNL2,CNR1,MCTP1,KL,CHD4,ZFY,DCUN1D1,IPO7,U2SURP,TRIM2,ST13,SERBP1,NDUFS1,CBX3,ANKRD12,HNMT,SART3,IGFBP5,APPL1,PTAR1,CYP4X1,LARP6,ILF3,IMPACT,TGFB2,SQ…
55	TRUE	1.38763e-14	546	1469	91	0.0619469	0.166667	FLECHNER_BIOPSY_KIDNEY_TRANSPLANT_REJECTED_VS_OK_DN	c2.all.v5.0.symbols.plusCustom_091516_plusHallmark_plusC5v61_plusRosenberg	http://www.broadinstitute.org/gsea/msigdb/cards/FLECHNER_BIOPSY_KIDNEY_TRANSPLANT_REJECTED_VS_OK_DN	22516	2733	UGT8,DDX3X,PRKAR1A,GOT2,PUM1,GLS,PJA2,GOT1,MDH1,USP14,ENPP2,FBXO21,TSPYL4,SERINC1,TUBB2A,RDX,HSPA4,ATP6V1A,APLP2,ATF2,MSH3,MTSS1,PAFAH1B1,ATP2A2,SLC7A8,YWHAE,RRAGA,AKAP11,SCAMP1,ESRRG,SYPL1,SLC16A7,NONO,CLASP2,MORF4L2,UBA1,PEX11B,PRKCA,PTPN3,COPA,UFL1,COPS2,NDRG1,TOMM20,PSMD11,HSPA8,MYH10,RTN4,TECR,SLC5A3,PARM1,GLRX,SLC25A46,EPB41L3,PLS3,CAP2,CDS1,ZDHHC17,KL,TNPO1,TRIM2,ST13,SERBP1,NDUFS1,LRPPRC,…
56	TRUE	1.42463e-14	584	1469	95	0.0646698	0.162671	SPIELMAN_LYMPHOBLAST_EUROPEAN_VS_ASIAN_DN	c2.all.v5.0.symbols.plusCustom_091516_plusHallmark_plusC5v61_plusRosenberg	http://www.broadinstitute.org/gsea/msigdb/cards/SPIELMAN_LYMPHOBLAST_EUROPEAN_VS_ASIAN_DN	22516	2259	SRP72,HSP90AB1,YWHAZ,ATP6V1B2,PRKACB,PPP2R2A,SLC38A1,KAT6A,PRPS1,TTC3,SLC12A2,MARCKS,RPN2,ANP32A,PJA1,DCTN4,USP14,CSNK1A1,PIAS1,GLG1,NPTN,ATXN10,ABCG1,IGF1,ETF1,PPP3CB,ACTR2,G3BP2,CDC27,KLF6,FZD3,MEF2C,B4GALT6,CSDE1,PDE4B,PEX11B,AZIN1,CLTC,ACSL1,TRIM13,GPHN,COPA,DDX24,NSF,ETNK1,TOMM20,COPB2,GBF1,PSMD11,HSPA8,PWP1,BTRC,TM9SF2,IPO5,TFG,OSBP,CNOT2,SF3A1,MKLN1,CUL5,IPO7,ST13,SLC25A5,PTEN,MKRN1,KIF2A,…
57	TRUE	2.48394e-14	514	1469	87	0.059224	0.169261	SCHAEFFER_PROSTATE_DEVELOPMENT_6HR_DN	c2.all.v5.0.symbols.plusCustom_091516_plusHallmark_plusC5v61_plusRosenberg	http://www.broadinstitute.org/gsea/msigdb/cards/SCHAEFFER_PROSTATE_DEVELOPMENT_6HR_DN	22516	2385	SCAPER,HSP90AB1,YWHAZ,NUCKS1,NEDD4,DEK,NASP,QRICH1,PLCB1,POLDIP3,PUM1,DDX6,ATP1B1,EPHA7,DCTN4,APP,CSNK1A1,BCLAF1,HMGCR,MARCKSL1,VAPA,DPYSL2,LEPROTL1,YWHAE,SPPL3,GRIA4,PPP2R5E,THRAP3,ZBTB11,SERTAD2,NLGN3,EIF4A1,HNRNPA0,SLC8A1,PTPRJ,ELAVL1,UGCG,ARID5B,WAC,CLTC,C5orf24,DGCR2,DHX36,JARID2,CRIM1,GBF1,LITAF,SMARCA5,HSPA8,SLC39A10,RANGAP1,UBFD1,UBAP2L,TPM3,KBTBD2,PIKFYVE,BZW1,PCDH18,CANX,MYO1B,CHD4,EIF3…
58	TRUE	5.63408e-14	186	1469	47	0.0319946	0.252688	REACTOME_TRANSMISSION_ACROSS_CHEMICAL_SYNAPSES	c2.all.v5.0.symbols.plusCustom_091516_plusHallmark_plusC5v61_plusRosenberg	http://www.broadinstitute.org/gsea/msigdb/cards/REACTOME_TRANSMISSION_ACROSS_CHEMICAL_SYNAPSES	22516	859	GNG3,PRKACB,SYT1,PLCB1,SLC38A1,GNAI1,GABRB3,GLS,GABRG2,DNAJC5,SNAP25,DLG3,MAPK1,STXBP1,GABRB2,GNG2,GRIA4,CHRNB2,CACNB4,GRIK3,NCALD,CACNA1B,PRKCA,GRIA2,KCNJ6,NSF,AKAP5,HSPA8,GNB4,CAMK4,GABRA1,KCNJ3,GNB5,SYN2,GAD1,GRIA3,ADCY9,GABRG3,ARHGEF9,CACNG3,CREB1,SLC1A1,CALM1,CALM3,CALM2,RPS6KA3,ADCY8
59	TRUE	9.54152e-14	592	1469	94	0.0639891	0.158784	GO_REGULATION_OF_ION_TRANSPORT	c2.all.v5.0.symbols.plusCustom_091516_plusHallmark_plusC5v61_plusRosenberg	http://www.broadinstitute.org/gsea/msigdb/cards/GO_REGULATION_OF_ION_TRANSPORT	22516	8569	CLCN6,NEDD4,ATP8A1,KCNA6,OPRL1,TRPC1,ATP1B1,SCN2A,KCNQ5,CACNA2D1,DPP6,FGF14,ATP1A1,NEDD4L,LRRC8D,IGF1,SCN3A,DPYSL2,WDR1,CNTN1,ACSL4,YWHAE,RAB3B,UBQLN1,CHRNB2,PPARGC1A,KCNV1,NLGN3,CACNB4,SLC8A1,FGF12,KCNAB1,NALCN,PRKACA,CACNG5,MEF2C,KCND2,NETO2,PDE4B,UBASH3B,CACNA1B,NRXN1,KCNS2,SCN3B,PTPN3,NLGN1,KCNJ6,STIM1,CASK,HCN1,AKAP5,KCNA1,PTK2B,SCN7A,PDE4D,GLRX,DPP10,CNR1,SCN1A,KCNMA1,WWP2,HOMER1,DAPK1,SCN8…
60	TRUE	1.05685e-13	289	1469	60	0.0408441	0.207612	GABRIELY_MIR21_TARGETS	c2.all.v5.0.symbols.plusCustom_091516_plusHallmark_plusC5v61_plusRosenberg	http://www.broadinstitute.org/gsea/msigdb/cards/GABRIELY_MIR21_TARGETS	22516	4422	EPHA4,DDX3X,SCRN1,RABGAP1,USP47,SPIN1,ZYG11B,SRPK2,ZNF326,UBR3,ATF2,MEGF9,YOD1,SMC1A,ATRX,ADNP,TRIM59,PRRC1,ACTR2,ZMYM2,ZBTB38,SLC9A6,ZRANB1,PTPN3,ETNK1,SNX30,LONRF2,GAPVD1,SLC5A3,ITSN2,ALS2,RUFY3,NBEA,RSF1,RAB3GAP2,TNPO1,TRIM2,ANKRD28,RAB11FIP2,PTAR1,CAPRIN1,MYO9A,LIN7C,ATP2B4,TGFB2,MGA,GLCCI1,FOXN3,KLF5,RAPH1,COBLL1,LPGAT1,BMPR2,THOC2,TRIM33,FBXO3,ZNF292,CLCN5,SUZ12,RPS6KA3
61	TRUE	1.13891e-13	204	1469	49	0.033356	0.240196	GO_CELL_CELL_ADHESION_VIA_PLASMA_MEMBRANE_ADHESION_MOLECULES	c2.all.v5.0.symbols.plusCustom_091516_plusHallmark_plusC5v61_plusRosenberg	http://www.broadinstitute.org/gsea/msigdb/cards/GO_CELL_CELL_ADHESION_VIA_PLASMA_MEMBRANE_ADHESION_MOLECULES	22516	8942	PCDHA4,PCDHA11,CDH11,CD200,CDH13,PCDHGA9,PCDHA5,PCDHGA4,PCDHGA10,PCDHA3,NPTN,CADM3,TRO,CADM2,PCDHB5,CLSTN2,PCDHA6,PCDHA8,PCDHAC2,CLSTN1,ROBO2,PCDHGA7,PCDH9,PCDHB6,NRXN1,NLGN1,PCDHGC5,CDH6,PCDH7,DSCAM,PTPRM,CLSTN3,PCDH10,PCDH1,PCDH18,CDH8,CDH2,PCDHGA3,PCDHGB6,CDHR3,PCDHGA5,PCDHGA6,CDH12,KIRREL3,PCDHA9,PCDHA7,AMIGO1,CDH18,GRID2
62	TRUE	1.19782e-13	427	1469	76	0.0517359	0.177986	SIMUNOVIC_PARKINSONS_DN	c2.all.v5.0.symbols.plusCustom_091516_plusHallmark_plusC5v61_plusRosenberg		22516	4760	SRP72,YWHAZ,GDI1,SYT1,WASF1,SV2A,TRPC1,SCRN1,PRPS1,TTC3,PUM1,PCMT1,USP47,GLS,PJA2,ATP1B1,APP,BCLAF1,TUBB2A,KIDINS220,SYP,SLC39A6,NPTN,ATXN10,PAFAH1B1,DPYSL2,RRAGA,SLC24A3,SV2B,GPRASP1,EIF4A1,ENO2,CLSTN1,DYNC1I1,LRP12,MORF4L2,EIF4E,PRKCA,SCN3B,CLTC,YWHAB,NUAK1,KCNJ6,DDX24,HTATSF1,NSF,PPIG,TOMM20,HSPA8,RANGAP1,HSPH1,PPP2CA,PTPRN2,CAP2,RUFY3,MLLT11,ZFAND5,TNFRSF21,NOL11,ST13,BASP1,ASPH,ST3GAL5,LRPPR…
63	TRUE	1.27606e-13	366	1469	69	0.0469707	0.188525	YOSHIMURA_MAPK8_TARGETS_DN	c2.all.v5.0.symbols.plusCustom_091516_plusHallmark_plusC5v61_plusRosenberg	http://www.broadinstitute.org/gsea/msigdb/cards/YOSHIMURA_MAPK8_TARGETS_DN	22516	3858	PRUNE2,TFRC,YWHAZ,DCAF7,ATP6V1B2,MTDH,PSMC2,CD200,RPN2,APP,BCLAF1,ACVR1,HMGCR,PDGFRA,DCLK1,ATP6V1A,CHAMP1,NPTN,APLP2,COPB1,PLAA,SMC1A,PPAT,DNAJA2,PTPRJ,ARL10,TNKS2,PDE4B,GRIA2,ACSL1,GPHN,NUP98,ANKIB1,CASK,SLC30A4,LITAF,HSPA8,PCM1,PTPRM,HSPH1,TPP2,RABEP1,ST3GAL5,NF1,SCG2,HNMT,SART3,IGFBP5,SEC62,CDC42,CHD6,HSPA9,RPS6KB1,VMP1,MAGI1,PSAP,CCT3,SND1,SERINC3,ALDH3A2,NMT1,MAPK14,NCKAP1,THOC2,SLC6A6,SEL1L…
64	TRUE	1.32361e-13	428	1469	76	0.0517359	0.17757	SCHAEFFER_PROSTATE_DEVELOPMENT_48HR_DN	c2.all.v5.0.symbols.plusCustom_091516_plusHallmark_plusC5v61_plusRosenberg	http://www.broadinstitute.org/gsea/msigdb/cards/SCHAEFFER_PROSTATE_DEVELOPMENT_48HR_DN	22516	2389	HIF1A,WASF1,CTSB,DDX3X,EPHA7,BCAT1,ENPP2,ABI2,ATP2B1,IGF1,GABRB2,CBFA2T2,CNTN1,SMC1A,RAB3B,AMPH,DGAT2,GPRASP1,NEGR1,GALNT14,FOXJ3,SERTAD2,SLITRK1,SMYD3,EPHB1,KCNAB1,EDIL3,ROBO2,PDE1A,ZMAT4,SH3KBP1,UBASH3B,CHDH,TSPYL5,ARID5B,SULF1,PI4KA,ELOVL6,NUAK1,LRFN5,FAM171B,NDRG1,ADAM23,AKAP5,LAPTM4B,MYH10,FEM1B,TCF4,PARM1,DPP10,STXBP6,BMP3,PCDH10,NBEA,CNTNAP4,GABRA1,PCDH18,EIF2S3,CDH2,PTEN,COL8A1,NETO1,RASS…
65	TRUE	1.55869e-13	1426	1469	172	0.117086	0.120617	GO_CELL_DEVELOPMENT	c2.all.v5.0.symbols.plusCustom_091516_plusHallmark_plusC5v61_plusRosenberg	http://www.broadinstitute.org/gsea/msigdb/cards/GO_CELL_DEVELOPMENT	22516	8640	HIF1A,NEDD4,UGT8,NCAM1,EFNA5,EPHA4,OPCML,MEF2A,PRKAR1A,SEMA5A,CRMP1,CDH11,GABRB3,EPHA7,ATL1,OMG,APP,CELF1,APBB2,GSK3B,SOS1,AGFG1,ACVR1,MAPK1,PRMT1,NRCAM,RDX,KIDINS220,PDGFRA,DCLK1,ABHD2,GPM6A,PAK1,ATXN10,VAPA,IGF1,PAFAH1B1,STXBP1,LRRN1,GABRB2,DPYSL2,CNTNAP2,DNER,WDR1,ATP2A2,PPP1R9A,CNTN1,ACSL4,HDAC2,PPP3CA,SLC4A10,ATRX,SATB2,TRIM32,PPP3CB,CHRNB2,NRXN3,CAMSAP2,FA2H,NLGN3,CACNB4,STMN4,SLC8A1,SLITRK…
66	TRUE	2.28385e-13	336	1469	65	0.0442478	0.193452	JOHNSTONE_PARVB_TARGETS_2_DN	c2.all.v5.0.symbols.plusCustom_091516_plusHallmark_plusC5v61_plusRosenberg	http://www.broadinstitute.org/gsea/msigdb/cards/JOHNSTONE_PARVB_TARGETS_2_DN	22516	4449	SESTD1,EFNA5,HNRNPR,SLC44A1,GLS,AGFG1,CSNK1A1,HSPA4,RUNDC3B,PPP3CA,SSR1,PPP2R5E,FOXJ3,DCUN1D4,KPNA6,MOB1B,EPM2AIP1,HNRNPA3,PRKCA,MANEA,USP46,RNF19A,SSBP2,UFL1,ETNK1,TMEM65,TOMM20,NR3C1,PTK2,RAP1GDS1,S100PBP,TECR,SLC5A3,IPO5,XRN1,CAP2,CDC5L,TNFRSF21,ADO,UBE3A,DCUN1D1,CUL5,ASPH,SEC24B,PTAR1,NUFIP2,LEMD3,LIN7C,DHX15,ZMPSTE24,TOP2B,EHBP1,RBM26,FSD1L,E2F3,TM9SF3,CPNE8,MBNL1,RAP2B,MAPK14,ISOC1,OSBPL8,N…
67	TRUE	3.45571e-13	113	1469	35	0.0238257	0.309735	GO_REGULATION_OF_SYNAPSE_ORGANIZATION	c2.all.v5.0.symbols.plusCustom_091516_plusHallmark_plusC5v61_plusRosenberg	http://www.broadinstitute.org/gsea/msigdb/cards/GO_REGULATION_OF_SYNAPSE_ORGANIZATION	22516	6819	NEDD4,EFNA5,EPHA7,LRRN1,PPP1R9A,HNRNPK,ADNP,CHRNB2,NRXN3,NLGN3,CLSTN2,SLITRK1,EPHB1,CLSTN1,MEF2C,ROBO2,NRXN1,NLGN1,SLITRK5,PTK2,FLRT2,CLSTN3,FRMPD4,LRRN3,CDH2,SLITRK3,PTEN,CDC42,FLRT3,LRRTM2,ETV5,LRRTM3,AMIGO1,SLITRK4,SLITRK2
68	TRUE	3.54649e-13	78	1469	29	0.0197413	0.371795	REACTOME_OPIOID_SIGNALLING	c2.all.v5.0.symbols.plusCustom_091516_plusHallmark_plusC5v61_plusRosenberg	http://www.broadinstitute.org/gsea/msigdb/cards/REACTOME_OPIOID_SIGNALLING	22516	900	GNG3,PRKACB,PRKAR1A,PLCB1,GNAI1,MAPK1,GNG2,PPP3CA,PRKAR2B,PPP3CB,PRKACA,PPP3R1,PDE1A,PDE4B,PRKCA,PDE4D,GNB4,PPP2CA,CAMK4,PRKAR2A,GNB5,PLCB4,ADCY9,PPP2R1B,CREB1,CALM1,CALM3,CALM2,ADCY8
69	TRUE	4.97893e-13	513	1469	84	0.0571818	0.163743	GO_CELL_MORPHOGENESIS_INVOLVED_IN_DIFFERENTIATION	c2.all.v5.0.symbols.plusCustom_091516_plusHallmark_plusC5v61_plusRosenberg	http://www.broadinstitute.org/gsea/msigdb/cards/GO_CELL_MORPHOGENESIS_INVOLVED_IN_DIFFERENTIATION	22516	7276	HIF1A,NCAM1,EFNA5,EPHA4,MEF2A,CRMP1,CDH11,EPHA7,ATL1,OMG,APP,APBB2,GSK3B,SOS1,MAPK1,NRCAM,KIDINS220,DCLK1,PAK1,PAFAH1B1,STXBP1,LRRN1,DPYSL2,PPP3CB,CHRNB2,NRXN3,NLGN3,SLITRK1,VLDLR,EPHB1,PEAK1,FZD3,MEF2C,SLC9A6,ROBO2,PLXNA4,NRXN1,CHL1,LGI1,PAK3,CNTN4,SLITRK5,LRFN5,CDK5R1,UNC5D,PTK2,DSCAM,MYH10,PTPRM,RTN4,PLXNA2,FLRT2,CNP,VPS33A,ALS2,SLITRK3,MAP1B,BASP1,USP9X,TMEM106B,PTEN,SEC24B,DPYSL5,EXT1,NUMB,F…
70	TRUE	5.21148e-13	811	1469	114	0.0776038	0.140567	BUYTAERT_PHOTODYNAMIC_THERAPY_STRESS_UP	c2.all.v5.0.symbols.plusCustom_091516_plusHallmark_plusC5v61_plusRosenberg	http://www.broadinstitute.org/gsea/msigdb/cards/BUYTAERT_PHOTODYNAMIC_THERAPY_STRESS_UP	22516	2318	HSP90AB1,CLCN6,ATP6V1B2,CDK17,PPP2R2A,MEF2A,ZNF442,GNAI1,RAB6A,RABGAP1,PUM1,PJA2,DCTN4,CELF1,KDM5B,GSK3B,SOS1,HIPK3,ACVR1,SERINC1,IBTK,TUBB2A,HSPA4,ATP2B1,ATF2,PAFAH1B1,CBFA2T2,MEGF9,SECISBP2L,ATF7IP,ETS2,DYNC1LI1,PRRC1,FOXJ3,NPC1,KLF6,FA2H,AFF4,KHDRBS1,UGCG,MTPAP,SOD2,LRIG2,WDR47,WAC,TRIM13,PTBP2,SKIL,STAM,RPS6KC1,SBNO1,SENP5,COPS2,NDRG1,MTUS1,FEM1B,HSPH1,ABL2,PSEN1,MBNL2,ITSN2,OSBP,MKLN1,RSF1,A…
71	TRUE	5.43508e-13	822	1469	115	0.0782845	0.139903	GO_ION_TRANSMEMBRANE_TRANSPORT	c2.all.v5.0.symbols.plusCustom_091516_plusHallmark_plusC5v61_plusRosenberg	http://www.broadinstitute.org/gsea/msigdb/cards/GO_ION_TRANSMEMBRANE_TRANSPORT	22516	6325	PCYOX1,CLCN6,ATP8A1,KCNA6,ATP6V1B2,SLC8A3,TRPC1,SLC38A1,SLC12A2,PRKAA2,TTYH2,GABRB3,ANXA6,ATP1B1,GABRG2,SCN2A,KCNQ5,CACNA2D1,DLG3,ATP1A1,IBTK,NEDD4L,LRRC8D,GPM6A,ATP6V1A,SLC39A6,ATP2B1,SCN3A,GABRB2,ATP2A2,SLC7A8,YWHAE,SLC4A10,GRIA4,CHRNB2,SLC23A2,SLC24A3,SLC25A12,KCNV1,SLC25A17,CACNB4,SLC8A1,GRIK3,KCNAB1,NALCN,SLC16A7,SHROOM2,CACNG5,SLC9A6,KCND2,ATP2B3,NCALD,CACNA1B,GRIA2,KCNS2,SCN3B,SLC41A2,SLC7…
72	TRUE	5.90759e-13	343	1469	65	0.0442478	0.189504	GO_REGULATION_OF_MEMBRANE_POTENTIAL	c2.all.v5.0.symbols.plusCustom_091516_plusHallmark_plusC5v61_plusRosenberg	http://www.broadinstitute.org/gsea/msigdb/cards/GO_REGULATION_OF_MEMBRANE_POTENTIAL	22516	5993	NEDD4,GABRB3,ATP1B1,SCN2A,GSK3B,CACNA2D1,FGF14,ATP1A1,NRCAM,NEDD4L,SCN3A,WDR1,ATP2A2,PPP1R9A,PPP3CA,YWHAE,CHRNB2,NLGN3,CACNB4,SLC8A1,FGF12,GRIK3,NALCN,MEF2C,VCP,KCND2,CACNA1B,NRXN1,SCN3B,GJD2,PTPN3,NLGN1,HCN1,KCNA1,PTK2B,SCN7A,GLRB,GLRX,PSEN1,CNR1,SCN1A,KCNMA1,MLLT11,WWP2,SCN8A,AKAP6,RAB3GAP1,YWHAH,PID1,PTEN,NDUFS1,KCNQ3,NETO1,SCN2B,KCNH1,KCNH5,CACNA1C,MTMR2,EHD3,CASP1,KCNH7,NOS1AP,DLD,CACNA1E,GR…
73	TRUE	7.1951e-13	1672	1469	191	0.13002	0.114234	GO_REGULATION_OF_MULTICELLULAR_ORGANISMAL_DEVELOPMENT	c2.all.v5.0.symbols.plusCustom_091516_plusHallmark_plusC5v61_plusRosenberg	http://www.broadinstitute.org/gsea/msigdb/cards/GO_REGULATION_OF_MULTICELLULAR_ORGANISMAL_DEVELOPMENT	22516	6797	HIF1A,SPOCK1,NEDD4,GDI1,PRKACB,SYT1,EFNA5,EPHA4,PRKAA1,PLCB1,SEMA5A,MTDH,CRMP1,MARCKS,PSMC2,PSMD1,CDKN1B,DDX6,EPHA7,OMG,APP,ENPP2,C3,KDM5B,NELL1,GSK3B,SNAP25,SYT4,SOS1,HDAC9,DDX5,ACVR1,HMGCR,PRMT1,NRCAM,GLG1,NEDD4L,KIDINS220,NPTN,IGF1,PAFAH1B1,LRRN1,CBFA2T2,DPYSL2,WDR1,NAP1L2,PPP1R9A,CNTN1,HNRNPK,HDAC2,PPP3CA,TRIM32,ADNP,CHRNB2,NRXN3,PPP1R12A,FNIP1,CTR9,SDCBP,NEGR1,RRN3,STAT6,NLGN3,ARSB,CDK5RAP3,…
74	TRUE	1.31158e-12	384	1469	69	0.0469707	0.179688	GO_SINGLE_ORGANISM_BEHAVIOR	c2.all.v5.0.symbols.plusCustom_091516_plusHallmark_plusC5v61_plusRosenberg	http://www.broadinstitute.org/gsea/msigdb/cards/GO_SINGLE_ORGANISM_BEHAVIOR	22516	5087	HIF1A,ATP8A1,EPHA4,SLC8A3,PLCB1,PUM1,PJA2,GABRG2,APP,SNAP25,GPR21,ARCN1,HMGCR,UBR3,NPTN,IGF1,PAFAH1B1,CNTNAP2,HDAC2,SLC4A10,PRKAR2B,ADNP,PPP3CB,CHRNB2,NRXN3,SORCS3,NPC1,NCOA2,NLGN3,CACNB4,FGF12,GRM5,SLITRK1,VLDLR,KCNAB1,MEF2C,ATAD1,KCND2,EIF4E,NRXN1,CHL1,USP46,SYNJ1,SLITRK5,SEZ6L,ADAM22,GLRB,PSEN1,CAMK4,CNP,CNR1,SCN1A,ALS2,SLC24A2,NDRG4,HOMER1,PTEN,NF1,NETO1,GIGYF2,USP2,RPS6KB1,LSAMP,TNR,KIT,GRM7…
75	TRUE	1.31158e-12	202	1469	47	0.0319946	0.232673	DURRENBERGER_PARKINSONS_DN	c2.all.v5.0.symbols.plusCustom_091516_plusHallmark_plusC5v61_plusRosenberg		22516	4786	SCAPER,PCYOX1,PLCB1,GABRB3,PSPC1,SCN2A,GSK3B,ZYG11B,CSRNP3,SCAMP1,SLC24A3,PPP2R5E,RNF150,SMAP1,FGF12,CLSTN2,ROBO2,NRXN1,MAP9,NLGN1,TCEAL6,PAK3,YWHAB,SYNJ1,SLITRK5,KCNJ6,IMPA1,FRMPD4,CLIP1,ASTN1,SGIP1,AKAP6,SLC2A13,GNB5,NDUFS1,KIF3A,CEP170,LRRTM2,FSD1L,RAB1A,NCKAP1,TMEM30A,NKRF,SLITRK4,DLD,CACNA1E,EPHA5
76	TRUE	3.21388e-12	709	1469	102	0.069435	0.143865	GO_HEAD_DEVELOPMENT	c2.all.v5.0.symbols.plusCustom_091516_plusHallmark_plusC5v61_plusRosenberg	http://www.broadinstitute.org/gsea/msigdb/cards/GO_HEAD_DEVELOPMENT	22516	7582	CHD8,HIF1A,SYT1,SLC8A3,PLCB1,SEMA5A,MARCKS,MCPH1,EPHA7,APP,GSK3B,SYT4,SOS1,ATP6AP2,ARCN1,MAPK1,DCLK1,ATP2B1,PAFAH1B1,DPYSL2,CNTNAP2,CNTN1,HNRNPK,ACTB,YWHAE,SLC4A10,ATRX,SATB2,CHRNB2,PPARGC1A,NCOA2,CDK5RAP3,SLC8A1,VLDLR,KCNAB1,SHROOM2,FZD3,ROBO2,PLXNA4,PAFAH1B2,PCDH9,NRXN1,ARID5B,PTBP2,CNTN4,SLITRK5,CDK5R1,AKAP5,KCNA1,SEZ6L,SLC6A17,MYH10,PCM1,RTN4,GNB4,PSEN1,PLXNA2,CNP,ATRN,RAPGEF2,PCDH18,ZFAND5,N…
77	TRUE	3.87429e-12	79	1469	28	0.0190606	0.35443	GO_REGULATION_OF_SYNAPSE_ASSEMBLY	c2.all.v5.0.symbols.plusCustom_091516_plusHallmark_plusC5v61_plusRosenberg	http://www.broadinstitute.org/gsea/msigdb/cards/GO_REGULATION_OF_SYNAPSE_ASSEMBLY	22516	6649	EFNA5,EPHA7,LRRN1,PPP1R9A,ADNP,CHRNB2,NRXN3,NLGN3,CLSTN2,SLITRK1,EPHB1,CLSTN1,MEF2C,ROBO2,NRXN1,NLGN1,SLITRK5,PTK2,FLRT2,CLSTN3,LRRN3,SLITRK3,FLRT3,LRRTM2,LRRTM3,AMIGO1,SLITRK4,SLITRK2
78	TRUE	4.46366e-12	848	1469	115	0.0782845	0.135613	NUYTTEN_NIPP1_TARGETS_DN	c2.all.v5.0.symbols.plusCustom_091516_plusHallmark_plusC5v61_plusRosenberg	http://www.broadinstitute.org/gsea/msigdb/cards/NUYTTEN_NIPP1_TARGETS_DN	22516	2309	NUCKS1,SLAIN1,PRKAR1A,SCRN1,PATZ1,SEMA5A,PRPS1,GNAI1,SLC12A2,RAD23B,CDH11,SLC44A1,TTYH2,TSPYL1,NMNAT2,PJA2,ANP32A,FBXO21,SERINC1,PIP5K1A,HMGCR,ZNF326,MAP2K4,ATP6V1A,MYO1D,ABCG1,DPYSL2,FBXL3,ATP2A2,CHRM3,ACTB,LEPROTL1,SMC1A,ANLN,WDR37,MCAM,HNRNPA0,EEPD1,ZBTB38,ELAVL1,SHROOM2,SLC9A6,B4GALT6,PLCL2,MTMR9,ZNF518B,PRPS2,ZRANB1,KPNB1,ENC1,NSF,TOMM20,SLC7A1,IMPA1,RIF1,HEXIM1,RTN4,PRICKLE1,ASAP1,COCH,IPO5…
79	TRUE	4.48219e-12	232	1469	50	0.0340368	0.215517	GO_POSITIVE_REGULATION_OF_NEURON_PROJECTION_DEVELOPMENT	c2.all.v5.0.symbols.plusCustom_091516_plusHallmark_plusC5v61_plusRosenberg	http://www.broadinstitute.org/gsea/msigdb/cards/GO_POSITIVE_REGULATION_OF_NEURON_PROJECTION_DEVELOPMENT	22516	9079	SYT1,EFNA5,EPHA4,SEMA5A,MARCKS,GSK3B,SYT4,NEDD4L,KIDINS220,NPTN,PAFAH1B1,CBFA2T2,PPP1R9A,CNTN1,HNRNPK,ADNP,NEGR1,RRN3,NLGN3,ARSB,VLDLR,ROBO2,CDKL5,NLGN1,SKIL,PAK3,ENC1,AKAP5,PTK2B,DSCAM,ABL2,PSEN1,CNR1,ITSN2,STMN2,RUFY3,RAPGEF2,NDRG4,MAP1B,IST1,FMR1,CAPRIN1,CAMK1D,PLXNB3,COBL,TMEM30A,BMPR2,AMIGO1,ADAMTS1,PRKCI
80	TRUE	5.12061e-12	1450	1469	169	0.115044	0.116552	GO_RESPONSE_TO_ENDOGENOUS_STIMULUS	c2.all.v5.0.symbols.plusCustom_091516_plusHallmark_plusC5v61_plusRosenberg	http://www.broadinstitute.org/gsea/msigdb/cards/GO_RESPONSE_TO_ENDOGENOUS_STIMULUS	22516	6194	GNG3,HIF1A,NEDD4,OPRL1,ATP6V1B2,PRKACB,RAB14,SLC8A3,PPP2R2A,WWOX,CTSB,NASP,PRKAA1,PRKAR1A,GNAI1,PRKAA2,CDKN1B,UBR1,GABRB3,GOT1,GABRG2,APP,C3,CDH13,KDM5B,GSK3B,SOS1,HDAC9,ACVR1,FGF14,ATP1A1,MAPK1,PIAS1,RDX,KIDINS220,ABHD2,ATP6V1A,PAK1,ATP2B1,ABCG1,IGF1,GABRB2,DPYSL2,ATP2A2,HNRNPK,GNG2,HDAC2,PPP3CA,PRKAR2B,RRAGA,PPAT,CHRNB2,PPARGC1A,CYP11A1,THRAP3,ESRRG,NPC1,SORT1,KLF6,NCOA2,ARSB,SLC8A1,FGF12,SMYD3…
81	TRUE	5.59322e-12	1805	1469	199	0.135466	0.110249	GO_PROTEIN_LOCALIZATION	c2.all.v5.0.symbols.plusCustom_091516_plusHallmark_plusC5v61_plusRosenberg	http://www.broadinstitute.org/gsea/msigdb/cards/GO_PROTEIN_LOCALIZATION	22516	8053	SRP72,TFRC,YWHAZ,NEDD4,UGT8,GDI1,SCAMP5,ATP6V1B2,RAB14,SUPT7L,NASP,DDX3X,CSE1L,MARCKS,TRAM1L1,AP1G1,RAB6A,RABGAP1,TBC1D25,ATP1B1,NBAS,GSK3B,DPP6,DLG3,ARFGAP2,ARCN1,MAPK1,PIP5K1A,KPNA3,NRCAM,RDX,HSPA4,VPS53,ATP6V1A,CHAMP1,CADM3,ABCG1,COPB1,VAPA,PAFAH1B1,STXBP1,PIK3R4,SYNRG,ZDHHC15,GOPC,CNTNAP2,PPP3CA,YWHAE,RAB3B,RRAGA,ATRX,SCAMP1,SSR1,RABGAP1L,SDCBP,CHM,KPNA6,G3BP2,TBC1D30,RANBP6,OS9,NPC1,NECAP1,N…
82	TRUE	1.18341e-11	663	1469	96	0.0653506	0.144796	CASORELLI_ACUTE_PROMYELOCYTIC_LEUKEMIA_DN	c2.all.v5.0.symbols.plusCustom_091516_plusHallmark_plusC5v61_plusRosenberg	http://www.broadinstitute.org/gsea/msigdb/cards/CASORELLI_ACUTE_PROMYELOCYTIC_LEUKEMIA_DN	22516	1435	HMGB3,HSP90AB1,ZWINT,EDC3,SV2A,NASP,SCRN1,SLC38A1,GNAI1,RAD23B,CSE1L,RABGAP1,GOT1,RTN3,ARFGAP2,SRPK2,HMGCR,RDX,HSPA4,DNAJC6,HNRNPH2,TRO,BLMH,EIF1AY,HNRNPK,ACTB,PRKAR2B,ETS2,SSR1,DYNC1LI1,ACTR2,G3BP2,MAPRE2,ENO2,PLS1,NONO,ACAT2,MEF2C,VCP,PSTPIP2,ARID5B,HNRNPA3,KPNB1,ELOVL6,BUB3,FUS,FDFT1,MAD1L1,PTK2,LAPTM4B,MYH10,FEM1B,HEXIM1,TECR,RANGAP1,TCF4,STXBP6,KPNA2,DDX3Y,CDC5L,KBTBD2,ELP3,SMS,EIF2S3,RAB3GA…
83	TRUE	1.20141e-11	633	1469	93	0.0633084	0.146919	GO_CELL_PART_MORPHOGENESIS	c2.all.v5.0.symbols.plusCustom_091516_plusHallmark_plusC5v61_plusRosenberg	http://www.broadinstitute.org/gsea/msigdb/cards/GO_CELL_PART_MORPHOGENESIS	22516	5070	UGT8,NCAM1,EFNA5,EPHA4,WASF1,MEF2A,CRMP1,CDH11,EPHA7,ATL1,OMG,APP,APBB2,GSK3B,SOS1,MAPK1,NRCAM,KIDINS220,DCLK1,GPM6A,PAK1,ATXN10,PAFAH1B1,STXBP1,LRRN1,DPYSL2,PPP3CB,CHRNB2,NRXN3,TRIM59,ACTR2,NLGN3,SLITRK1,VLDLR,EPHB1,FZD3,SLC9A6,ROBO2,PLXNA4,NRXN1,CHL1,LGI1,PAK3,CNTN4,SLITRK5,LRFN5,WDR35,CDK5R1,UNC5D,PTK2,DSCAM,MYH10,PCM1,PTPRM,ASAP1,EPB41L3,PLXNA2,FLRT2,CNP,ALS2,SLITRK3,MAP1B,PID1,USP9X,TMEM106B…
84	TRUE	1.27473e-11	767	1469	106	0.0721579	0.138201	GO_REGULATION_OF_CELLULAR_COMPONENT_BIOGENESIS	c2.all.v5.0.symbols.plusCustom_091516_plusHallmark_plusC5v61_plusRosenberg	http://www.broadinstitute.org/gsea/msigdb/cards/GO_REGULATION_OF_CELLULAR_COMPONENT_BIOGENESIS	22516	5833	EFNA5,WASF1,PLK4,PRKAA1,DDX3X,PSMC2,CDKN1B,RABGAP1,CAND1,EPHA7,GSK3B,BCLAF1,ABI2,RDX,GPM6A,PAK1,STXBP1,LRRN1,CNOT1,PPP1R9A,ATF7IP,UBQLN1,ADNP,CHRNB2,NRXN3,FNIP1,ACTR2,SDCBP,RRN3,TBC1D30,NLGN3,PTPRJ,CLSTN2,SLITRK1,EPHB1,CLSTN1,PRKACA,NCL,MEF2C,CLASP2,VCP,ROBO2,ATXN2,DNM3,NRXN1,TMEFF2,SAMD8,PRKCA,WASL,NLGN1,PAK3,STAM,BAG4,SLITRK5,ZNF451,PTK2,PTK2B,HSPA8,STXBP6,FLRT2,CLSTN3,CLIP1,STMN2,CNOT2,PIKFYVE…
85	TRUE	1.33847e-11	516	1469	81	0.0551396	0.156977	GO_BEHAVIOR	c2.all.v5.0.symbols.plusCustom_091516_plusHallmark_plusC5v61_plusRosenberg	http://www.broadinstitute.org/gsea/msigdb/cards/GO_BEHAVIOR	22516	8965	HIF1A,ATP8A1,OPRL1,EPHA4,SLC8A3,GPR37,PLCB1,PUM1,GLS,PJA2,GABRG2,APP,SNAP25,GPR21,ARCN1,HMGCR,UBR3,NPTN,IGF1,PAFAH1B1,CNTNAP2,HDAC2,SLC4A10,PRKAR2B,GRM1,ADNP,PPP3CB,CHRNB2,NRXN3,SORCS3,NEGR1,NPC1,NCOA2,NLGN3,CACNB4,FGF12,GRM5,SLITRK1,VLDLR,KCNAB1,MEF2C,ATAD1,KCND2,CACNA1B,EIF4E,NRXN1,CHL1,USP46,SYNJ1,SLITRK5,DSCAM,SEZ6L,ADAM22,GLRB,PSEN1,CAMK4,CNP,CNR1,SCN1A,ALS2,ASTN1,SLC24A2,NDRG4,HOMER1,NOVA1,…
86	TRUE	1.49117e-11	1239	1469	149	0.10143	0.120258	GO_VESICLE_MEDIATED_TRANSPORT	c2.all.v5.0.symbols.plusCustom_091516_plusHallmark_plusC5v61_plusRosenberg	http://www.broadinstitute.org/gsea/msigdb/cards/GO_VESICLE_MEDIATED_TRANSPORT	22516	5879	TFRC,HSP90AB1,NEDD4,ATP8A1,LMBRD1,SCAMP5,RAB14,SYT1,SH3GL2,SCRN1,SYT11,AP1G1,RAB6A,NBAS,RTN3,DCTN4,APP,ENPP2,DNAJC5,SNAP25,SYT4,CSNK1A1,ARFGAP2,ARCN1,MAPK1,PIP5K1A,DNAJC6,VPS53,SYP,PAK1,APLP2,MYO1D,COPB1,VAPA,IGF1,STXBP1,SYNRG,DPYSL2,GOPC,DNER,WDR1,ACTB,KLHL12,SCAMP1,PPP3CB,AMPH,ACTR2,NPC1,SORT1,ACTR1A,NECAP1,NLGN3,SNAP47,NAPB,PPP6R3,CSNK1G3,VLDLR,DYNC1I1,NCL,CLASP2,VCP,VPS45,LRP12,DNM3,NCALD,SH3…
87	TRUE	1.86366e-11	1008	1469	128	0.0871341	0.126984	GO_CELLULAR_RESPONSE_TO_ENDOGENOUS_STIMULUS	c2.all.v5.0.symbols.plusCustom_091516_plusHallmark_plusC5v61_plusRosenberg	http://www.broadinstitute.org/gsea/msigdb/cards/GO_CELLULAR_RESPONSE_TO_ENDOGENOUS_STIMULUS	22516	8059	GNG3,HIF1A,NEDD4,ATP6V1B2,PRKACB,RAB14,SLC8A3,WWOX,CTSB,PRKAA1,PRKAR1A,PRKAA2,UBR1,GABRB3,GOT1,GABRG2,APP,CDH13,KDM5B,GSK3B,SOS1,HDAC9,ACVR1,FGF14,ATP1A1,MAPK1,PIAS1,RDX,KIDINS220,ABHD2,ATP6V1A,PAK1,ATP2B1,IGF1,GABRB2,HNRNPK,GNG2,HDAC2,PRKAR2B,RRAGA,PPAT,PPARGC1A,CYP11A1,THRAP3,ESRRG,NPC1,SORT1,KLF6,NCOA2,SLC8A1,FGF12,SMYD3,VLDLR,SFR1,PRKACA,MEF2C,SIN3A,ROBO2,CPEB2,PDE4B,ZCCHC18,ZCCHC12,RGMB,ACSL…
88	TRUE	1.96587e-11	731	1469	102	0.069435	0.139535	GO_REGULATION_OF_CATABOLIC_PROCESS	c2.all.v5.0.symbols.plusCustom_091516_plusHallmark_plusC5v61_plusRosenberg	http://www.broadinstitute.org/gsea/msigdb/cards/GO_REGULATION_OF_CATABOLIC_PROCESS	22516	6563	HSP90AB1,HIF1A,NEDD4,ATP6V1B2,HNRNPR,PRKAA1,RAD23B,MTDH,PSMC2,PSMD1,PRKAA2,CDKN1B,USP13,TBC1D25,LPCAT1,NBAS,USP14,NELL1,GSK3B,CSNK1A1,PIAS1,RDX,NEDD4L,ATP6V1A,IGF1,CNOT1,YOD1,MAPK8,RRAGA,TRIM32,UBQLN1,PPARGC1A,DYNC1LI1,SDCBP,SF3B3,CDC27,OS9,NPC1,CDK5RAP3,PRKACA,VCP,PAFAH1B2,ANAPC1,EXOC4,AZIN1,WAC,PTPN3,TRIM13,RNF19A,ANKIB1,UFL1,BUB3,CDK5R1,NSF,MAD1L1,PTK2,PTK2B,PSMD11,BTRC,PRICKLE1,ABL2,PSEN1,CNR…
89	TRUE	2.03146e-11	1098	1469	136	0.09258	0.123862	GO_TRANSMEMBRANE_TRANSPORT	c2.all.v5.0.symbols.plusCustom_091516_plusHallmark_plusC5v61_plusRosenberg	http://www.broadinstitute.org/gsea/msigdb/cards/GO_TRANSMEMBRANE_TRANSPORT	22516	8841	PCYOX1,CLCN6,ATP8A1,KCNA6,ATP6V1B2,SLC8A3,SV2A,TRPC1,SLC38A1,SLC12A2,SLC44A1,PRKAA2,TTYH2,GABRB3,ANXA6,ATP1B1,GABRG2,SCN2A,KCNQ5,CACNA2D1,DLG3,ATP1A1,IBTK,NEDD4L,HSPA4,LRRC8D,GPM6A,ATP6V1A,SLC39A6,ATP2B1,SLC16A2,SLC22A23,ABCG1,SCN3A,GABRB2,ATP2A2,SLC7A8,YWHAE,SLC4A10,GRIA4,CHRNB2,SLC23A2,SLC24A3,SLC25A12,SV2B,KCNV1,SLC25A17,CACNB4,SLC8A1,GRIK3,KCNAB1,NALCN,SLC16A7,SHROOM2,CACNG5,SLC9A6,KCND2,ATP2…
90	TRUE	2.73683e-11	337	1469	61	0.0415248	0.181009	PENG_GLUTAMINE_DEPRIVATION_DN	c2.all.v5.0.symbols.plusCustom_091516_plusHallmark_plusC5v61_plusRosenberg	http://www.broadinstitute.org/gsea/msigdb/cards/PENG_GLUTAMINE_DEPRIVATION_DN	22516	2750	TFRC,HSP90AB1,DCAF7,PPP2R2A,PRPS1,RAD23B,MTDH,CSE1L,PSMD1,LPCAT1,GLS,PRMT1,HSPA4,MARCKSL1,ATP2A2,NOP56,MAPRE2,ACAT2,NCL,VCP,DDX1,PRPF19,MORF4L2,NUP98,IDH3A,FUS,FDFT1,PSMD11,HSPA8,RANGAP1,KPNA2,UBAP2L,MLLT11,BZW1,TNPO1,CHD4,U2SURP,CBX3,TUBB4B,PLCG1,CAPRIN1,GSPT1,DHX15,SQLE,IDH1,ZMPSTE24,PPP1R10,CCT6A,DHCR24,EIF4G2,XBP1,PRPF4,SERINC3,TUBB4A,PSMF1,NMT1,TMED9,XPO1,FKBP4,GMPS,LMNB1
91	TRUE	2.75618e-11	830	1469	111	0.0755616	0.133735	CUI_TCF21_TARGETS_2_DN	c2.all.v5.0.symbols.plusCustom_091516_plusHallmark_plusC5v61_plusRosenberg	http://www.broadinstitute.org/gsea/msigdb/cards/CUI_TCF21_TARGETS_2_DN	22516	3008	ARMC8,LMBRD1,TRPC1,PRKAA1,PLCL1,SEMA5A,SLC12A2,ENDOD1,APBB2,HSPA12A,HIPK3,AGFG1,SERINC1,TUBB2A,UBR3,MYO1D,MTSS1,DPYSL2,GOPC,YOD1,ACSL4,TTLL7,SECISBP2L,RABGAP1L,PPM1K,BACE1,PTPRJ,CSNK1G3,EPHB1,THSD7A,SHROOM2,MEF2C,CPEB2,MGAT5,PDE4B,ARID5B,SERINC5,SAMD8,PRKCA,TOR1AIP2,USP46,SSBP2,CPEB4,NLK,TCP11L2,NSF,JARID2,TMEM65,CRIM1,MTUS1,SCN7A,PDE4D,CLIP1,MBNL2,ITSN2,MED13,RICTOR,HOMER1,EIF2S3,SGIP1,MYO1B,RAB…
92	TRUE	2.93581e-11	1262	1469	150	0.10211	0.118859	GO_ION_TRANSPORT	c2.all.v5.0.symbols.plusCustom_091516_plusHallmark_plusC5v61_plusRosenberg	http://www.broadinstitute.org/gsea/msigdb/cards/GO_ION_TRANSPORT	22516	4896	PCYOX1,TFRC,CLCN6,ATP8A1,KCNA6,ATP6V1B2,SYT1,SLC8A3,TRPC1,SLC38A1,SLC12A2,GOT2,SLC44A1,PRKAA2,CDKN1B,TTYH2,GABRB3,GLS,ANXA6,ATP1B1,GABRG2,SCN2A,SNAP25,KCNQ5,CACNA2D1,DLG3,SERINC1,ATP1A1,IBTK,NEDD4L,LRRC8D,GPM6A,ATP6V1A,SLC39A6,ATP2B1,SLC16A2,SLC22A23,ABCG1,STXBP1,SCN3A,GABRB2,ATP2A2,ACSL4,PPP3CA,SLC7A8,YWHAE,SLC4A10,GRIA4,CHRNB2,SLC23A2,SLC24A3,SLC25A12,KCNV1,SLC25A17,NCOA2,CACNB4,SLC8A1,GRIK3,KC…
93	TRUE	3.02586e-11	303	1469	57	0.0388019	0.188119	GO_POSITIVE_REGULATION_OF_CELL_PROJECTION_ORGANIZATION	c2.all.v5.0.symbols.plusCustom_091516_plusHallmark_plusC5v61_plusRosenberg	http://www.broadinstitute.org/gsea/msigdb/cards/GO_POSITIVE_REGULATION_OF_CELL_PROJECTION_ORGANIZATION	22516	9251	SYT1,EFNA5,EPHA4,SEMA5A,MARCKS,ENPP2,GSK3B,SYT4,NEDD4L,KIDINS220,GPM6A,NPTN,PAFAH1B1,CBFA2T2,PPP1R9A,CNTN1,HNRNPK,ADNP,NEGR1,RRN3,NLGN3,ARSB,VLDLR,ROBO2,DNM3,CDKL5,WASL,NLGN1,SKIL,PAK3,ENC1,AKAP5,PTK2B,DSCAM,ABL2,PSEN1,CNR1,ITSN2,STMN2,RUFY3,RAPGEF2,NDRG4,MAP1B,IST1,FMR1,CAPRIN1,CDC42,CAMK1D,PLXNB3,COBL,NCKAP1,KIT,TMEM30A,BMPR2,AMIGO1,ADAMTS1,PRKCI
94	TRUE	4.59518e-11	306	1469	57	0.0388019	0.186275	GO_POSITIVE_REGULATION_OF_NEURON_DIFFERENTIATION	c2.all.v5.0.symbols.plusCustom_091516_plusHallmark_plusC5v61_plusRosenberg	http://www.broadinstitute.org/gsea/msigdb/cards/GO_POSITIVE_REGULATION_OF_NEURON_DIFFERENTIATION	22516	5403	SYT1,EFNA5,EPHA4,SEMA5A,MARCKS,GSK3B,SYT4,NRCAM,NEDD4L,KIDINS220,NPTN,PAFAH1B1,CBFA2T2,NAP1L2,PPP1R9A,CNTN1,HNRNPK,TRIM32,ADNP,NEGR1,RRN3,NLGN3,ARSB,VLDLR,MEF2C,ROBO2,CDKL5,NLGN1,SKIL,PAK3,ENC1,AKAP5,PTK2B,DSCAM,TCF4,ABL2,PSEN1,CNR1,ITSN2,STMN2,RUFY3,RAPGEF2,NDRG4,MAP1B,IST1,FMR1,CAPRIN1,CAMK1D,IMPACT,PLXNB3,COBL,ETV5,TMEM30A,BMPR2,AMIGO1,ADAMTS1,PRKCI
95	TRUE	4.86483e-11	199	1469	44	0.0299523	0.221106	WAMUNYOKOLI_OVARIAN_CANCER_LMP_DN	c2.all.v5.0.symbols.plusCustom_091516_plusHallmark_plusC5v61_plusRosenberg	http://www.broadinstitute.org/gsea/msigdb/cards/WAMUNYOKOLI_OVARIAN_CANCER_LMP_DN	22516	1659	HSP90AB1,NUCKS1,NELL2,PREPL,PRKAR1A,PRPS1,TMX4,TSPYL1,FBXO21,ZYG11B,DDX5,TCEAL1,ATP2B1,FBXL3,PLEKHM3,SPOCK2,GPRASP1,PPP2R5E,PPM1K,DOK5,REEP1,CFL2,SOD2,TCEAL3,SULF1,CRIM1,SLC30A4,LONRF2,MYH10,SLC39A10,S100PBP,TCF4,ZNF512,FLRT2,CAP2,DCBLD2,CANX,ST13,BASP1,COL8A1,RAB11FIP2,SH3BP5,TGFB2,XPO1
96	TRUE	6.41696e-11	767	1469	104	0.0707965	0.135593	GO_CELL_CELL_SIGNALING	c2.all.v5.0.symbols.plusCustom_091516_plusHallmark_plusC5v61_plusRosenberg	http://www.broadinstitute.org/gsea/msigdb/cards/GO_CELL_CELL_SIGNALING	22516	5550	OPRL1,SYT1,PLCB1,SYT11,SEMA5A,GABRB3,GLS,GABRG2,RTN3,USP14,DNAJC5,GSK3B,SNAP25,SYT4,KCNQ5,DLG3,TRHDE,GPR21,FGF14,MAPK1,PAFAH1B1,STXBP1,GABRB2,PPP1R9A,CHRM3,PPP3CA,GRIA4,GRM1,CHRNB2,NRXN3,PCDHB5,AMPH,SDCBP,NLGN3,SNAP47,CACNB4,SYPL1,FGF12,GRM5,MEF2C,KCND2,PCDHB6,SH3KBP1,CACNA1B,RIC3,NRXN1,GRIA2,PCSK1,SCN3B,GJD2,NLGN1,SYNJ1,SLITRK5,LRFN5,CASK,CDK5R1,ADAM10,AKAP5,KCNA1,HSPA8,GLRB,PSEN1,PTPRN2,BMP3,CL…
97	TRUE	6.42873e-11	582	1469	86	0.0585432	0.147766	GO_METAL_ION_TRANSPORT	c2.all.v5.0.symbols.plusCustom_091516_plusHallmark_plusC5v61_plusRosenberg	http://www.broadinstitute.org/gsea/msigdb/cards/GO_METAL_ION_TRANSPORT	22516	5391	TFRC,KCNA6,ATP6V1B2,SLC8A3,TRPC1,SLC38A1,SLC12A2,CDKN1B,ANXA6,ATP1B1,SCN2A,KCNQ5,CACNA2D1,ATP1A1,IBTK,NEDD4L,GPM6A,ATP6V1A,SLC39A6,ATP2B1,SCN3A,ATP2A2,PPP3CA,SLC4A10,CHRNB2,SLC23A2,SLC24A3,KCNV1,CACNB4,SLC8A1,KCNAB1,NALCN,SHROOM2,CACNG5,SLC9A6,KCND2,ATP2B3,CACNA1B,KCNS2,SCN3B,CLTC,KCNJ6,STIM1,CASK,HCN1,NIPA1,NSF,KCNA1,SLC30A4,DENND5B,SCN7A,SLC39A10,SLC5A3,PSEN1,TRPC4AP,SLC9A9,SCN1A,KCNMA1,SLC24A2…
98	TRUE	6.77765e-11	918	1469	118	0.0803268	0.12854	JOHNSTONE_PARVB_TARGETS_3_DN	c2.all.v5.0.symbols.plusCustom_091516_plusHallmark_plusC5v61_plusRosenberg	http://www.broadinstitute.org/gsea/msigdb/cards/JOHNSTONE_PARVB_TARGETS_3_DN	22516	4451	NUCKS1,ZWINT,DEK,SGTB,YTHDF2,HNRNPR,PLK4,KAT6A,TMX4,CSE1L,AP1G1,TSPYL1,PCMT1,GLS,ATP1B1,BCAT1,DCTN4,CELF1,SPIN1,CSNK1A1,KPNA3,TUBB2A,RUNDC3B,APLP2,ATF2,TMEFF1,CSRNP3,GOPC,PPP3CA,PRKAR2B,SSR1,RABGAP1L,PPP2R5E,G3BP2,SERTAD2,SCAI,ELAVL1,KCNAB1,PAFAH1B2,MTPAP,CFL2,MAP3K13,PRPS2,EIF4E,RBMXL1,TMEFF2,TOR1AIP2,WAC,UHRF1BP1L,TRIM13,PTBP2,TECPR2,BAG4,SBNO1,COPS2,ALG10,ALG10B,ZNF451,BUB3,HTATSF1,CRIM1,PDHA1…
99	TRUE	8.31384e-11	1234	1469	146	0.0993873	0.118314	GO_CELLULAR_MACROMOLECULE_LOCALIZATION	c2.all.v5.0.symbols.plusCustom_091516_plusHallmark_plusC5v61_plusRosenberg	http://www.broadinstitute.org/gsea/msigdb/cards/GO_CELLULAR_MACROMOLECULE_LOCALIZATION	22516	8587	SRP72,YWHAZ,NEDD4,UGT8,RAB14,SUPT7L,DDX3X,CSE1L,MARCKS,TRAM1L1,AP1G1,RAB6A,RABGAP1,TBC1D25,ATP1B1,GSK3B,DPP6,DLG3,ARCN1,MAPK1,PIP5K1A,KPNA3,RDX,HSPA4,CHAMP1,COPB1,VAPA,STXBP1,PIK3R4,SYNRG,GOPC,CNTNAP2,PPP3CA,YWHAE,RAB3B,RRAGA,ATRX,SSR1,RABGAP1L,SDCBP,CHM,KPNA6,G3BP2,TBC1D30,RANBP6,OS9,NPC1,NAPB,KPNA1,CLASP2,VCP,DDX1,REEP1,SIN3A,VPS45,TNKS2,PRPF19,RIC3,NRXN1,WASL,SCN3B,TOR1AIP2,CLTC,NLGN1,KPNB1,ST…
100	TRUE	1.06138e-10	518	1469	79	0.0537781	0.15251	MILI_PSEUDOPODIA_HAPTOTAXIS_UP	c2.all.v5.0.symbols.plusCustom_091516_plusHallmark_plusC5v61_plusRosenberg	http://www.broadinstitute.org/gsea/msigdb/cards/MILI_PSEUDOPODIA_HAPTOTAXIS_UP	22516	3974	HIF1A,DEK,YTHDF2,HNRNPR,MEF2A,PJA2,SOS1,DLG3,AGFG1,DDX5,BCLAF1,ZNF326,KPNA3,ABI2,DCLK1,UBR3,ATF2,PAFAH1B1,HNRNPH2,HNRNPK,ACSL4,HDAC2,PPP3CA,MATR3,MAPK8,ATRX,PPP1R12A,CAMSAP2,ACTR2,RANBP6,NCOA2,SMAP1,CSNK1G3,DDX1,TNKS2,MTPAP,CFL2,HNRNPA3,STARD4,USP46,C5orf24,YWHAB,COPS2,HTATSF1,NR3C1,YTHDF3,SLC25A46,MBNL2,CDC5L,CNOT2,BZW1,RABEP1,DCUN1D1,ST13,MKRN1,KIF2A,BMI1,PTAR1,NUFIP2,VPS41,GSPT1,ATE1,SLU7,HSPA…
101	TRUE	1.1678e-10	404	1469	67	0.0456093	0.165842	OSMAN_BLADDER_CANCER_UP	c2.all.v5.0.symbols.plusCustom_091516_plusHallmark_plusC5v61_plusRosenberg	http://www.broadinstitute.org/gsea/msigdb/cards/OSMAN_BLADDER_CANCER_UP	22516	1507	SESTD1,SRP72,NUCKS1,RAB14,CTSB,RAD23B,MTDH,MARCKS,SLC44A1,USP47,SOS1,ZYG11B,CSNK1A1,BCLAF1,KPNA3,PIAS1,TM9SF4,YWHAE,ATF7IP,SCAMP1,FNIP1,KPNA6,ACTR1A,TMED8,B4GALT6,KHDRBS1,UGCG,TNKS2,PRPS2,JAZF1,KPNB1,RPS6KC1,FUS,DHX36,GAS7,RIF1,GANAB,CDC5L,RSF1,TNPO1,DCUN1D1,EDEM3,KLHL9,TMEM106B,SERBP1,NDUFS1,CTSD,ZNF148,APPL1,TMED7,TUBB4B,LIN7C,SEC24A,IMPACT,CD47,KCTD12,TTC17,SUGT1,LNPEP,SERINC3,MBNL1,LPGAT1,BRW…
102	TRUE	1.21886e-10	116	1469	32	0.0217835	0.275862	IKEDA_MIR30_TARGETS_UP	c2.all.v5.0.symbols.plusCustom_091516_plusHallmark_plusC5v61_plusRosenberg	http://www.broadinstitute.org/gsea/msigdb/cards/IKEDA_MIR30_TARGETS_UP	22516	4550	YWHAZ,NEDD4,NCAM1,MARCKS,USP47,ACVR1,LRRC8D,ATP2B1,DPYSL2,MAN1A2,SPPL3,VKORC1L1,PPP1R12A,CPEB2,CFL2,SSBP2,CPEB4,MYH10,USP15,ASAP1,ELMO1,WDR7,NOVA1,GTF2H1,PLCB4,FNDC3A,RAPH1,CPNE8,SLC6A6,XPO1,FNDC3B,CALM1
103	TRUE	1.28286e-10	137	1469	35	0.0238257	0.255474	REACTOME_NEUROTRANSMITTER_RECEPTOR_BINDING_AND_DOWNSTREAM_TRANSMISSION_IN_THE_POSTSYNAPTIC_CELL	c2.all.v5.0.symbols.plusCustom_091516_plusHallmark_plusC5v61_plusRosenberg	http://www.broadinstitute.org/gsea/msigdb/cards/REACTOME_NEUROTRANSMITTER_RECEPTOR_BINDING_AND_DOWNSTREAM_TRANSMISSION_IN_THE_POSTSYNAPTIC_CELL	22516	911	GNG3,PRKACB,PLCB1,GNAI1,GABRB3,GABRG2,DLG3,MAPK1,GABRB2,GNG2,GRIA4,CHRNB2,GRIK3,NCALD,PRKCA,GRIA2,KCNJ6,NSF,AKAP5,GNB4,CAMK4,GABRA1,KCNJ3,GNB5,GRIA3,ADCY9,GABRG3,ARHGEF9,CACNG3,CREB1,CALM1,CALM3,CALM2,RPS6KA3,ADCY8
104	TRUE	1.33456e-10	472	1469	74	0.0503744	0.15678	GO_POSITIVE_REGULATION_OF_CELL_DEVELOPMENT	c2.all.v5.0.symbols.plusCustom_091516_plusHallmark_plusC5v61_plusRosenberg	http://www.broadinstitute.org/gsea/msigdb/cards/GO_POSITIVE_REGULATION_OF_CELL_DEVELOPMENT	22516	8327	HIF1A,SYT1,EFNA5,EPHA4,SEMA5A,MARCKS,GSK3B,SYT4,NRCAM,NEDD4L,KIDINS220,NPTN,PAFAH1B1,CBFA2T2,NAP1L2,PPP1R9A,CNTN1,HNRNPK,HDAC2,TRIM32,ADNP,SDCBP,NEGR1,RRN3,NLGN3,ARSB,VLDLR,FZD3,MEF2C,ROBO2,PRPF19,CDKL5,NLGN1,SKIL,PAK3,ENC1,UFL1,AKAP5,PTK2B,DSCAM,TCF4,ABL2,PSEN1,CNR1,ITSN2,STMN2,RUFY3,RAPGEF2,NDRG4,AKAP6,SMAD3,MAP1B,IST1,FMR1,CAPRIN1,CDC42,NUMB,CAMK1D,IMPACT,TGFB2,SEMA6A,MYADM,PLXNB3,MAG,COBL,ETV…
105	TRUE	1.33456e-10	1277	1469	149	0.10143	0.11668	GO_REGULATION_OF_CELLULAR_LOCALIZATION	c2.all.v5.0.symbols.plusCustom_091516_plusHallmark_plusC5v61_plusRosenberg	http://www.broadinstitute.org/gsea/msigdb/cards/GO_REGULATION_OF_CELLULAR_LOCALIZATION	22516	6781	HSP90AB1,YWHAZ,HIF1A,NEDD4,GDI1,SCAMP5,SYT1,EFNA5,TRPC1,PLCB1,GNL3L,SYT11,SEMA5A,MARCKS,AP1G1,ELMOD1,KDM5B,GSK3B,SNAP25,SYT4,FGF14,MAPK1,HMGCR,RDX,NEDD4L,NPTN,IGF1,STXBP1,DPYSL2,GOPC,ATP2A2,PPP1R9A,YOD1,HNRNPK,PPP3CA,YWHAE,ASTN2,RAB3B,SPPL3,MAPK8,PPP3CB,CHRNB2,PPP1R12A,SDCBP,G3BP2,OS9,NLGN3,CDK5RAP3,SLC8A1,KPNA1,PAM,PLS1,PRKACA,NCL,MEF2C,CLASP2,REEP1,SIN3A,KHDRBS1,PPP3R1,UGCG,UBASH3B,NRXN1,PRKCA,…
106	TRUE	1.53514e-10	552	1469	82	0.0558203	0.148551	GO_REGULATION_OF_CELL_MORPHOGENESIS	c2.all.v5.0.symbols.plusCustom_091516_plusHallmark_plusC5v61_plusRosenberg	http://www.broadinstitute.org/gsea/msigdb/cards/GO_REGULATION_OF_CELL_MORPHOGENESIS	22516	9213	NEDD4,GDI1,SYT1,EFNA5,EPHA4,QRICH1,SEMA5A,MARCKS,RABGAP1,EPHA7,OMG,ENPP2,GSK3B,SYT4,CSNK1A1,NRCAM,RDX,NEDD4L,PAFAH1B1,DPYSL2,PPP1R9A,HNRNPK,HDAC2,PPP3CA,ADNP,CHRNB2,SDCBP,TBC1D30,NLGN3,ZMYM2,CSNK1G3,CLASP2,ROBO2,PLXNA4,DNM3,CDKL5,SH3KBP1,ZRANB1,NLGN1,SKIL,PAK3,FSTL4,CDK5R1,AKAP5,ZMYM4,PTK2,PTK2B,LRRC4C,DSCAM,MYH10,RTN4,PSEN1,EPB41L3,PPP2CA,PLXNA2,COCH,ITSN2,RUFY3,RAPGEF2,MKLN1,CDH2,SMAD3,MAP1B,YW…
107	TRUE	1.54023e-10	633	1469	90	0.0612662	0.14218	RODRIGUES_THYROID_CARCINOMA_POORLY_DIFFERENTIATED_UP	c2.all.v5.0.symbols.plusCustom_091516_plusHallmark_plusC5v61_plusRosenberg	http://www.broadinstitute.org/gsea/msigdb/cards/RODRIGUES_THYROID_CARCINOMA_POORLY_DIFFERENTIATED_UP	22516	1668	HMGB3,TFRC,YWHAZ,NEDD4,ZWINT,NASP,PRKAA1,DDX3X,GNAI1,CSE1L,USP47,GOT1,DPY19L1,AGFG1,CSNK1A1,SRPK2,MAPK1,HSPA4,MAN1A2,LEPROTL1,ANLN,MATR3,PPAT,SCAMP1,VKORC1L1,SSR1,ACTR2,DCUN1D4,ARSB,HCCS,CSNK1G3,ENO2,NETO2,AFF4,CPSF2,MTPAP,CFL2,IL1RAP,MANEA,STAM,C5orf24,ENC1,ELOVL6,HPS3,BUB3,FUS,TMEM161B,RAP1GDS1,LAPTM4B,DENND5B,RIF1,YTHDF3,GLRX,KPNA2,KBTBD2,SUPT16H,CANX,EIF2S3,MKLN1,DCUN1D1,U2SURP,KPNA4,LRPPRC,C…
108	TRUE	1.67046e-10	1791	1469	192	0.130701	0.107203	GO_POSITIVE_REGULATION_OF_MOLECULAR_FUNCTION	c2.all.v5.0.symbols.plusCustom_091516_plusHallmark_plusC5v61_plusRosenberg	http://www.broadinstitute.org/gsea/msigdb/cards/GO_POSITIVE_REGULATION_OF_MOLECULAR_FUNCTION	22516	6412	MBTPS2,HSP90AB1,GNG3,HIF1A,NCAM1,GDI1,PRKACB,EFNA5,EPHA4,PRKAA1,DDX3X,PRKAR1A,SMAP2,PLCL1,PLCB1,GNL3L,MTDH,MARCKS,PSMC2,PSMD1,CDKN1B,RABGAP1,TBC1D25,MADD,ATP1B1,ELMOD1,APP,NELL1,GSK3B,SOS1,CACNA2D1,AGFG1,ARHGAP32,SERINC1,ARFGAP2,FGF14,MAPK1,PIP5K1A,KIDINS220,MAPK10,PDGFRA,PAK1,ATF2,MSH3,PLAA,IGF1,PIK3R4,PPP1R9A,PPP3CA,RASGEF1B,CCNK,SPPL3,MAPK8,PRKAR2B,NCSTN,GRM1,TRIM32,ADNP,PPARGC1A,ARHGAP20,PPP1…
109	TRUE	1.69455e-10	1492	1469	167	0.113683	0.11193	GO_REGULATION_OF_CELL_DIFFERENTIATION	c2.all.v5.0.symbols.plusCustom_091516_plusHallmark_plusC5v61_plusRosenberg	http://www.broadinstitute.org/gsea/msigdb/cards/GO_REGULATION_OF_CELL_DIFFERENTIATION	22516	7022	HMGB3,HIF1A,SPOCK1,NEDD4,GDI1,SYT1,EFNA5,EPHA4,MEF2A,PLCB1,SEMA5A,CRMP1,MARCKS,DDX6,EPHA7,OMG,APP,NELL1,GSK3B,SNAP25,SYT4,SOS1,HDAC9,DDX5,ACVR1,MAPK1,PRMT1,NRCAM,GLG1,NEDD4L,KIDINS220,PDGFRA,NPTN,ABCG1,IGF1,PAFAH1B1,CBFA2T2,DPYSL2,CNOT1,WDR1,NAP1L2,PPP1R9A,CNTN1,HNRNPK,HDAC2,PPP3CA,TRIM32,SPOCK2,ADNP,CHRNB2,PPP1R12A,FNIP1,CTR9,SDCBP,NEGR1,RRN3,SORT1,NLGN3,ARSB,CDK5RAP3,SMAP1,ELAVL1,VLDLR,FZD3,PRK…
110	TRUE	1.7245e-10	1375	1469	157	0.106875	0.114182	DODD_NASOPHARYNGEAL_CARCINOMA_DN	c2.all.v5.0.symbols.plusCustom_091516_plusHallmark_plusC5v61_plusRosenberg	http://www.broadinstitute.org/gsea/msigdb/cards/DODD_NASOPHARYNGEAL_CARCINOMA_DN	22516	1667	SRP72,MBTPS2,TFRC,NUCKS1,NEDD4,ZWINT,DEK,ATP6V1B2,SUPT7L,PLK4,ARID2,CSE1L,SLC44A1,CD200,RPN2,CAND1,GLS,USP14,APBB2,DPY19L1,SPIN1,CACNA2D1,PRMT1,MAP2K4,SLC39A6,MARCKSL1,DPYSL2,BLMH,TMEFF1,CNTNAP2,ACSL4,HDAC2,SMC1A,NOP56,ANLN,KLHL12,LSM12,PPAT,ADNP,NAA25,MCAM,RRN3,CDC27,NPC1,SLC25A17,SNAP47,SCAI,ELAVL1,NONO,NCL,B4GALT6,PPP3R1,RGS4,ANAPC1,MTPAP,C10orf88,NRXN1,RBMX,AZIN1,TOR1AIP2,MANEA,KPNB1,PTBP2,SU…
111	TRUE	1.85867e-10	1977	1469	207	0.140912	0.104704	GO_PHOSPHATE_CONTAINING_COMPOUND_METABOLIC_PROCESS	c2.all.v5.0.symbols.plusCustom_091516_plusHallmark_plusC5v61_plusRosenberg	http://www.broadinstitute.org/gsea/msigdb/cards/GO_PHOSPHATE_CONTAINING_COMPOUND_METABOLIC_PROCESS	22516	6972	NCAM1,PNPO,MTMR7,ATP6V1B2,PRKACB,CDK17,EPHA4,PPP2R2A,PLK4,MEF2A,PPM1L,PRKAA1,LCLAT1,PLCB1,PRPS1,PSMC2,PSMD1,SLC44A1,PRKAA2,LPCAT1,NMNAT2,ATP1B1,EPHA7,MDH1,ENPP6,APP,ENPP2,GSK3B,SOS1,HIPK3,DLG3,CSNK1A1,ACVR1,SERINC1,SRPK2,FGF14,ATP1A1,MAPK1,PIP5K1A,HMGCR,ABI2,MAPK10,DNAJC6,MAP2K4,PDGFRA,DCLK1,ATP6V1A,NPTN,PAK1,AGPAT4,PLAA,IGF1,PAFAH1B1,PIK3R4,PPP3CA,CCNK,MAPK8,PPAT,PPP3CB,GDA,PPP1R12A,PPM1K,DUSP18…
112	TRUE	1.95908e-10	25	1469	15	0.010211	0.6	REACTOME_DARPP_32_EVENTS	c2.all.v5.0.symbols.plusCustom_091516_plusHallmark_plusC5v61_plusRosenberg	http://www.broadinstitute.org/gsea/msigdb/cards/REACTOME_DARPP_32_EVENTS	22516	908	PRKACB,PRKAR1A,PPP3CA,PRKAR2B,PPP3CB,PRKACA,PPP3R1,PDE4B,PDE4D,PPP2CA,PRKAR2A,PPP2R1B,CALM1,CALM3,CALM2
113	TRUE	2.08259e-10	859	1469	111	0.0755616	0.12922	GO_RESPONSE_TO_NITROGEN_COMPOUND	c2.all.v5.0.symbols.plusCustom_091516_plusHallmark_plusC5v61_plusRosenberg	http://www.broadinstitute.org/gsea/msigdb/cards/GO_RESPONSE_TO_NITROGEN_COMPOUND	22516	4955	GNG3,HIF1A,ATP6V1B2,PRKACB,SLC8A3,PPP2R2A,CTSB,PRKAA1,PRKAR1A,PLCB1,GNAI1,CDKN1B,UBR1,GABRB3,GOT1,GABRG2,APP,GSK3B,SOS1,HDAC9,MAPK1,ATP6V1A,PAK1,IGF1,GABRB2,DPYSL2,ATP2A2,HNRNPK,CHRM3,GNG2,HDAC2,PPP3CA,PRKAR2B,RRAGA,ATRX,PPAT,CHRNB2,PPARGC1A,CYP11A1,STAT6,SORT1,KLF6,SLC8A1,VLDLR,PRKACA,MEF2C,DDX1,SIN3A,CPEB2,PDE4B,EPM2AIP1,UFL1,CPEB4,HCN1,CDK5R1,DHX36,AKAP5,PTK2,PTK2B,PDE4D,RANGAP1,GNB4,ADAR,GLRB…
114	TRUE	2.38042e-10	217	1469	45	0.0306331	0.207373	REACTOME_SIGNALLING_BY_NGF	c2.all.v5.0.symbols.plusCustom_091516_plusHallmark_plusC5v61_plusRosenberg	http://www.broadinstitute.org/gsea/msigdb/cards/REACTOME_SIGNALLING_BY_NGF	22516	672	PRKACB,MEF2A,SH3GL2,PRKAR1A,CDKN1B,OMG,SOS1,MAPK1,KIDINS220,HDAC2,YWHAE,MAPK8,PRKAR2B,NCSTN,SORCS3,PRKACA,MEF2C,PDE1A,PRKCA,CLTC,YWHAB,RTN4,PSEN1,PPP2CA,CAMK4,PRKAR2A,RICTOR,ARHGEF3,PTEN,ADCY9,PLCG1,PPP2R1B,MAG,ARHGEF9,MAPK14,CREB1,DNM1,CALM1,CALM3,CALM2,RPS6KA3,ADCY8,APH1B,RPS6KA5,PRKCI
115	TRUE	2.74461e-10	163	1469	38	0.0258679	0.233129	LIN_NPAS4_TARGETS_UP	c2.all.v5.0.symbols.plusCustom_091516_plusHallmark_plusC5v61_plusRosenberg	http://www.broadinstitute.org/gsea/msigdb/cards/LIN_NPAS4_TARGETS_UP	22516	3713	PRKAA2,CDKN1B,PNMA2,LRRC3,NEDD4L,SCN3A,GABRB2,ASB1,RAB3B,SPOCK2,PCSK2,ARHGAP20,SLC24A3,RRN3,SNAP47,SLC8A1,TMED8,STXBP5,HS2ST1,IMPA1,ACTR10,SLC9A9,SEC61A1,SERBP1,KIF3B,GRIA3,KIF3A,RNF152,DHCR24,LNPEP,LPGAT1,MLLT3,MFSD6,RPS6KA3,NAA15,VCPIP1,PKIA,GMPS
116	TRUE	3.42222e-10	48	1469	20	0.0136147	0.416667	ROSENBERG_SPLITSEQ_cluster15_CTX_PyrL5_L6_Sulf1	c2.all.v5.0.symbols.plusCustom_091516_plusHallmark_plusC5v61_plusRosenberg		22516	9301	GALNT14,GRIK3,KCNAB1,PDE1A,SULF1,GAS7,PRICKLE1,SCUBE1,FRMPD4,MCTP1,KIAA1217,ATP2B4,TMEM132D,HS3ST2,IPCEF1,AL357075.4,COBLL1,TLE4,SERPINI1,CDH18
117	TRUE	3.42222e-10	1032	1469	126	0.0857726	0.122093	GO_BIOLOGICAL_ADHESION	c2.all.v5.0.symbols.plusCustom_091516_plusHallmark_plusC5v61_plusRosenberg	http://www.broadinstitute.org/gsea/msigdb/cards/GO_BIOLOGICAL_ADHESION	22516	9009	HSP90AB1,SPOCK1,NEDD4,NCAM1,EPHA4,OPCML,PCDHA4,PCDHA11,PATZ1,SEMA5A,MARCKS,CDH11,CD200,ATP1B1,OMG,APP,CDH13,PCDHGA9,PCDHA5,PIP5K1A,PCDHGA4,NRCAM,PDGFRA,PCDHGA10,PCDHA3,NPTN,CADM3,MTSS1,TRO,STXBP1,CNTNAP2,ATP2A2,CNTN1,PPP3CA,ACTB,CADM2,NCSTN,PPP3CB,NRXN3,PCDHB5,NEGR1,MCAM,STAT6,NLGN3,CLSTN2,EPHB1,PEAK1,PCDHA6,PCDHA8,EDIL3,PCDHAC2,CLSTN1,ROBO2,PCDHGA7,PCDH9,PCDHB6,NRXN1,CHL1,PRKCA,RGMB,NLGN1,PCDHGC…
118	TRUE	3.65701e-10	900	1469	114	0.0776038	0.126667	GO_CELLULAR_COMPONENT_MORPHOGENESIS	c2.all.v5.0.symbols.plusCustom_091516_plusHallmark_plusC5v61_plusRosenberg	http://www.broadinstitute.org/gsea/msigdb/cards/GO_CELLULAR_COMPONENT_MORPHOGENESIS	22516	7855	HIF1A,UGT8,NCAM1,EFNA5,EPHA4,WASF1,MEF2A,PRKAR1A,CRMP1,CDH11,EPHA7,ATL1,OMG,APP,APBB2,GSK3B,SOS1,AGFG1,MAPK1,NRCAM,KIDINS220,PDGFRA,DCLK1,GPM6A,PAK1,ATXN10,PAFAH1B1,STXBP1,LRRN1,DPYSL2,WDR1,PPP3CB,CHRNB2,NRXN3,TRIM59,ACTR2,NLGN3,SLITRK1,VLDLR,EPHB1,PEAK1,SHROOM2,FZD3,MEF2C,SLC9A6,ROBO2,PLXNA4,CFL2,NRXN1,CHL1,LGI1,PAK3,CNTN4,SLITRK5,LRFN5,WDR35,CDK5R1,UNC5D,PTK2,DSCAM,MYH10,PCM1,PTPRM,RTN4,ASAP1,E…
119	TRUE	4.6826e-10	505	1469	76	0.0517359	0.150495	GO_CELLULAR_RESPONSE_TO_NITROGEN_COMPOUND	c2.all.v5.0.symbols.plusCustom_091516_plusHallmark_plusC5v61_plusRosenberg	http://www.broadinstitute.org/gsea/msigdb/cards/GO_CELLULAR_RESPONSE_TO_NITROGEN_COMPOUND	22516	7332	GNG3,HIF1A,ATP6V1B2,PRKACB,SLC8A3,PRKAA1,PRKAR1A,PLCB1,UBR1,GABRB3,GOT1,GABRG2,APP,GSK3B,SOS1,HDAC9,MAPK1,ATP6V1A,PAK1,IGF1,GABRB2,HNRNPK,CHRM3,GNG2,HDAC2,PRKAR2B,RRAGA,ATRX,PPAT,PPARGC1A,CYP11A1,STAT6,KLF6,SLC8A1,VLDLR,PRKACA,MEF2C,SIN3A,CPEB2,PDE4B,CPEB4,HCN1,CDK5R1,AKAP5,PTK2,PDE4D,RANGAP1,GNB4,ADAR,IPO5,GLRA2,PRKAR2A,CDC5L,RRAGB,GABRA1,KL,RAPGEF2,AKAP6,KCNC2,SMAD3,DGCR8,IGFBP5,APPL1,ADCY9,ATP…
120	TRUE	6.20453e-10	1710	1469	183	0.124575	0.107018	GO_REGULATION_OF_PROTEIN_MODIFICATION_PROCESS	c2.all.v5.0.symbols.plusCustom_091516_plusHallmark_plusC5v61_plusRosenberg	http://www.broadinstitute.org/gsea/msigdb/cards/GO_REGULATION_OF_PROTEIN_MODIFICATION_PROCESS	22516	8307	HSP90AB1,GNG3,OPRL1,PRKACB,EFNA5,EPHA4,PPP2R2A,GPR37,PRKAA1,PRKAR1A,PLCL1,PLCB1,GNL3L,MARCKS,PSMC2,PSMD1,CDKN1B,MADD,EPHA7,APP,ENPP2,C3,NELL1,GSK3B,ZYG11B,HIPK3,DLG3,ACVR1,ATP6AP2,MAPK1,HMGCR,IBTK,PRMT1,PIAS1,KIDINS220,MAPK10,PDGFRA,NPTN,PAK1,MYO1D,IGF1,PAFAH1B1,CSRNP3,NAP1L2,PPP1R9A,CNTN1,HDAC2,CCNK,YWHAE,SPPL3,MAPK8,PRKAR2B,GRM1,UBQLN1,ADNP,PPARGC1A,PPME1,PPP1R12A,DYNC1LI1,FNIP1,CTR9,SDCBP,PPP2…
121	TRUE	7.17669e-10	153	1469	36	0.0245065	0.235294	DAZARD_UV_RESPONSE_CLUSTER_G6	c2.all.v5.0.symbols.plusCustom_091516_plusHallmark_plusC5v61_plusRosenberg	http://www.broadinstitute.org/gsea/msigdb/cards/DAZARD_UV_RESPONSE_CLUSTER_G6	22516	3243	KAT6A,TMX4,LPCAT1,ATP2B1,ATF2,PAFAH1B1,MEGF9,PPP1R12A,RABGAP1L,VLDLR,SLC9A6,SSBP2,ZNF451,JARID2,NR3C1,PTK2,MTUS1,SLC7A1,FLRT2,CNOT2,PIKFYVE,SMAD3,KLHL9,PIK3C3,MAST4,SHOC2,KIF2A,APPBP2,ADCY9,ATP13A3,FNDC3A,TLE4,ZNF638,XPO1,PIP4K2B,LMNB1
122	TRUE	7.47812e-10	208	1469	43	0.0292716	0.206731	GO_REGULATION_OF_CATION_TRANSMEMBRANE_TRANSPORT	c2.all.v5.0.symbols.plusCustom_091516_plusHallmark_plusC5v61_plusRosenberg	http://www.broadinstitute.org/gsea/msigdb/cards/GO_REGULATION_OF_CATION_TRANSMEMBRANE_TRANSPORT	22516	9075	NEDD4,OPRL1,TRPC1,ATP1B1,CACNA2D1,DPP6,FGF14,NEDD4L,YWHAE,UBQLN1,CACNB4,SLC8A1,FGF12,KCNAB1,PRKACA,PDE4B,UBASH3B,KCNS2,SCN3B,PTPN3,STIM1,PTK2B,PDE4D,GLRX,DPP10,WWP2,HOMER1,AKAP6,KCNC2,YWHAH,GNB5,ASPH,PLCG1,FMR1,SCN2B,ATP2B4,CACNA1C,NOS1AP,AMIGO1,CALM1,CALM3,CALM2,KCNC1
123	TRUE	7.78898e-10	40	1469	18	0.0122532	0.45	LEDERER_ALS_DN	c2.all.v5.0.symbols.plusCustom_091516_plusHallmark_plusC5v61_plusRosenberg		22516	4788	RTN1,PNMA2,MDH1,SNAP25,TUBB2A,ATP6V1A,NPTN,CHGB,PCSK1,ENC1,NSF,VSNL1,RTN4,CAP2,GABRA1,MLLT11,KCNC2,YWHAH
124	TRUE	8.7637e-10	61	1469	22	0.0149762	0.360656	GO_POSITIVE_REGULATION_OF_SYNAPSE_ASSEMBLY	c2.all.v5.0.symbols.plusCustom_091516_plusHallmark_plusC5v61_plusRosenberg	http://www.broadinstitute.org/gsea/msigdb/cards/GO_POSITIVE_REGULATION_OF_SYNAPSE_ASSEMBLY	22516	5473	EFNA5,LRRN1,ADNP,NRXN3,NLGN3,CLSTN2,SLITRK1,EPHB1,CLSTN1,NRXN1,NLGN1,SLITRK5,FLRT2,CLSTN3,LRRN3,SLITRK3,FLRT3,LRRTM2,LRRTM3,AMIGO1,SLITRK4,SLITRK2
125	TRUE	1.00461e-09	784	1469	102	0.069435	0.130102	FORTSCHEGGER_PHF8_TARGETS_DN	c2.all.v5.0.symbols.plusCustom_091516_plusHallmark_plusC5v61_plusRosenberg	http://www.broadinstitute.org/gsea/msigdb/cards/FORTSCHEGGER_PHF8_TARGETS_DN	22516	4626	NEDD4,DCAF7,HNRNPR,SCRN1,MTDH,UBR1,RABGAP1,TSPYL1,LPCAT1,CSTF2T,BCAT1,DCTN4,USP14,CELF1,DPY19L1,SPIN1,FBXO21,ABI2,NEDD4L,DNAJC18,MSH3,VAPA,AGPAT4,DPYSL2,ELOVL7,USP22,EIF1AY,FBXL3,YOD1,DPAGT1,MAN1A2,SMC1A,RRAGA,SPOCK2,PPP1R12A,SSR1,RABGAP1L,SDCBP,CD82,SF3B3,DUSP18,KLF6,ACTR1A,SMYD3,ENO2,TMED8,PLS1,ACAT2,SLC9A6,CLASP2,TMEM177,AFF4,LRP12,PRRG1,PAFAH1B2,MTMR9,PRKCA,RGMB,HS2ST1,IDH3A,CPEB4,CASK,MOB3B,…
126	TRUE	1.00563e-09	140	1469	34	0.023145	0.242857	GO_REGULATION_OF_SYNAPTIC_PLASTICITY	c2.all.v5.0.symbols.plusCustom_091516_plusHallmark_plusC5v61_plusRosenberg	http://www.broadinstitute.org/gsea/msigdb/cards/GO_REGULATION_OF_SYNAPTIC_PLASTICITY	22516	6398	NCAM1,SLC8A3,GSK3B,SNAP25,FGF14,MAPK1,SYP,NPTN,STXBP1,PPP1R9A,HNRNPK,PPP3CB,SORCS3,NLGN3,SNAP47,GRM5,MEF2C,NLGN1,CNTN4,PTK2B,PSEN1,RAPGEF2,SLC24A2,RAB3GAP1,YWHAH,PTEN,NF1,NETO1,FMR1,LRRTM2,TNR,KIT,SHISA9,CREB1
127	TRUE	1.12844e-09	1518	1469	166	0.113002	0.109354	GO_POSITIVE_REGULATION_OF_CATALYTIC_ACTIVITY	c2.all.v5.0.symbols.plusCustom_091516_plusHallmark_plusC5v61_plusRosenberg	http://www.broadinstitute.org/gsea/msigdb/cards/GO_POSITIVE_REGULATION_OF_CATALYTIC_ACTIVITY	22516	6279	HSP90AB1,GNG3,HIF1A,NCAM1,GDI1,PRKACB,EFNA5,EPHA4,PRKAA1,DDX3X,PRKAR1A,SMAP2,PLCB1,MARCKS,PSMC2,PSMD1,CDKN1B,RABGAP1,TBC1D25,MADD,ATP1B1,ELMOD1,APP,NELL1,GSK3B,SOS1,AGFG1,ARHGAP32,SERINC1,ARFGAP2,MAPK1,PIP5K1A,KIDINS220,MAPK10,PDGFRA,PAK1,MSH3,PLAA,PIK3R4,PPP1R9A,RASGEF1B,CCNK,MAPK8,PRKAR2B,NCSTN,GRM1,ADNP,ARHGAP20,PPP1R12A,AMPH,FNIP1,RABGAP1L,CHM,DCUN1D4,DOCK3,TBC1D30,CDC27,SMAP1,VLDLR,PRKACA,ME…
128	TRUE	1.24519e-09	1532	1469	167	0.113683	0.109008	GO_POSITIVE_REGULATION_OF_CELL_COMMUNICATION	c2.all.v5.0.symbols.plusCustom_091516_plusHallmark_plusC5v61_plusRosenberg	http://www.broadinstitute.org/gsea/msigdb/cards/GO_POSITIVE_REGULATION_OF_CELL_COMMUNICATION	22516	5294	LANCL2,YWHAZ,NUCKS1,GNG3,HIF1A,NEDD4,SYT1,EPHA4,SLC8A3,GPR37,WWOX,PRKAA1,PLCB1,SEMA5A,MTDH,PSMC2,PSMD1,PRKAA2,PUM1,MADD,C3,CDH13,GSK3B,SNAP25,SOS1,SPIN1,DDX5,BCLAF1,ACVR1,ATP6AP2,MAPK1,HMGCR,PRMT1,KIDINS220,MAPK10,PDGFRA,NPTN,PAK1,VAPA,IGF1,PAFAH1B1,HNRNPK,HDAC2,YWHAE,RAB3B,SPPL3,MAPK8,RRAGA,GRM1,TRIM32,PPP3CB,CHRNB2,SDCBP,NCOA2,NLGN3,CDK5RAP3,SNAP47,PTPRJ,CLSTN2,CLSTN1,KHDRBS1,PPP3R1,PAFAH1B2,TN…
129	TRUE	1.30524e-09	457	1469	70	0.0476515	0.153173	SENESE_HDAC1_TARGETS_UP	c2.all.v5.0.symbols.plusCustom_091516_plusHallmark_plusC5v61_plusRosenberg	http://www.broadinstitute.org/gsea/msigdb/cards/SENESE_HDAC1_TARGETS_UP	22516	1593	TFRC,HSP90AB1,YWHAZ,PLK4,DDX3X,POLDIP3,RAB6A,CELF1,C3,DPY19L1,GSK3B,HDAC9,BCLAF1,PIP5K1A,NEDD4L,DCLK1,SLC39A6,CNOT1,YOD1,LSM12,VKORC1L1,ACTR2,G3BP2,CDC27,ZBTB38,B4GALT6,RGS4,MTPAP,SOD2,RGMB,COPA,CPEB4,FUS,ADAM10,SCYL2,SLC7A1,YTHDF3,GLRX,DDX42,KBTBD2,SUPT16H,SUPT6H,CHD4,KPNA4,TAF9B,SEC61A1,ASPH,SETD5,MAST4,USP9X,KIAA1217,NETO1,JAM3,CAPRIN1,ATP13A3,CTDSPL2,SNX19,SMG7,PDE4DIP,MTMR2,SERINC3,TM9SF3,CO…
130	TRUE	1.85718e-09	633	1469	87	0.059224	0.137441	GO_REGULATION_OF_GROWTH	c2.all.v5.0.symbols.plusCustom_091516_plusHallmark_plusC5v61_plusRosenberg	http://www.broadinstitute.org/gsea/msigdb/cards/GO_REGULATION_OF_GROWTH	22516	6001	TFRC,HIF1A,SPOCK1,NELL2,SYT1,EFNA5,DDX3X,PLCB1,SEMA5A,CDKN1B,USP47,EPHA7,APP,CELF1,APBB2,C3,GSK3B,SYT4,GPR21,NRCAM,NEDD4L,IGF1,PAFAH1B1,TRO,DPYSL2,HNRNPK,ACSL4,TRIM32,ADNP,SDCBP,SERTAD2,PTPRJ,CLSTN1,PLS1,MEF2C,CLASP2,LRP12,PLXNA4,TNKS2,MORF4L2,CDKL5,TSPYL5,LGI1,FSTL4,CDK5R1,ADAM10,CRIM1,PTK2,PTK2B,DSCAM,RTN4,INO80,EPB41L3,PPP2CA,PLXNA2,CLSTN3,BRD8,ITSN2,DCBLD2,RUFY3,OSBP,ATRN,AKAP6,SMAD3,MAP1B,BA…
131	TRUE	1.97988e-09	198	1469	41	0.0279101	0.207071	GO_REGULATION_OF_TRANSPORTER_ACTIVITY	c2.all.v5.0.symbols.plusCustom_091516_plusHallmark_plusC5v61_plusRosenberg	http://www.broadinstitute.org/gsea/msigdb/cards/GO_REGULATION_OF_TRANSPORTER_ACTIVITY	22516	6382	NEDD4,OPRL1,ATP1B1,CACNA2D1,FGF14,NEDD4L,YWHAE,UBQLN1,PPARGC1A,NLGN3,CACNB4,FGF12,KCNAB1,PRKACA,CACNG5,MEF2C,NETO2,PDE4B,NRXN1,KCNS2,SCN3B,PTPN3,NLGN1,STIM1,PTK2B,PDE4D,GLRX,WWP2,HOMER1,DAPK1,AKAP6,YWHAH,GNB5,ASPH,FMR1,SCN2B,CACNG3,NOS1AP,CALM1,CALM3,CALM2
132	TRUE	1.98239e-09	783	1469	101	0.0687543	0.128991	ONKEN_UVEAL_MELANOMA_UP	c2.all.v5.0.symbols.plusCustom_091516_plusHallmark_plusC5v61_plusRosenberg	http://www.broadinstitute.org/gsea/msigdb/cards/ONKEN_UVEAL_MELANOMA_UP	22516	1353	YWHAZ,GDI1,CDK17,CTSB,NASP,TTC3,MTDH,PCMT1,PSPC1,APP,SOS1,RDX,ATP2B1,MTSS1,GNS,ATP2A2,SLC7A8,ACTB,ASTN2,ETS2,SLC23A2,PPP1R12A,CAMSAP2,RABGAP1L,RRN3,CDC27,STAT6,NCOA2,VLDLR,PAM,REEP1,NETO2,TNKS2,SOD2,TSPYL5,SERINC5,AZIN1,PRKCA,ACSL1,KPNB1,STAM,ELOVL6,UFL1,IGF2R,ZNF451,NDRG1,ADAM23,DGCR2,CDK5R1,PCDH7,MAD1L1,PTK2,RAP1GDS1,SMARCA5,IMPA1,LAPTM4B,PTPRM,YTHDF3,HSPH1,ASAP1,TM9SF2,TPP2,KPNA2,CLIP1,RUFY3,T…
133	TRUE	2.07181e-09	1142	1469	133	0.0905378	0.116462	GO_POSITIVE_REGULATION_OF_DEVELOPMENTAL_PROCESS	c2.all.v5.0.symbols.plusCustom_091516_plusHallmark_plusC5v61_plusRosenberg	http://www.broadinstitute.org/gsea/msigdb/cards/GO_POSITIVE_REGULATION_OF_DEVELOPMENTAL_PROCESS	22516	8294	HIF1A,SYT1,EFNA5,EPHA4,MEF2A,PRKAA1,PLCB1,SEMA5A,MTDH,MARCKS,ENPP2,CELF1,C3,KDM5B,NELL1,GSK3B,SYT4,HDAC9,GPR21,ACVR1,HMGCR,PRMT1,NRCAM,NEDD4L,KIDINS220,NPTN,IGF1,PAFAH1B1,LRRN1,CBFA2T2,NAP1L2,PPP1R9A,CNTN1,HNRNPK,HDAC2,TRIM32,ADNP,PPARGC1A,NRXN3,SDCBP,NEGR1,RRN3,STAT6,NLGN3,ARSB,SLC8A1,SMAP1,CLSTN2,SLITRK1,VLDLR,EPHB1,CLSTN1,FZD3,PLS1,MEF2C,CLASP2,ROBO2,PRPF19,MORF4L2,CDKL5,NRXN1,PRKCA,NLGN1,SKIL…
134	TRUE	2.17961e-09	144	1469	34	0.023145	0.236111	GO_NEGATIVE_REGULATION_OF_CELL_PROJECTION_ORGANIZATION	c2.all.v5.0.symbols.plusCustom_091516_plusHallmark_plusC5v61_plusRosenberg	http://www.broadinstitute.org/gsea/msigdb/cards/GO_NEGATIVE_REGULATION_OF_CELL_PROJECTION_ORGANIZATION	22516	7532	SPOCK1,GDI1,EPHA4,SEMA5A,CRMP1,EPHA7,OMG,GSK3B,PAFAH1B1,CBFA2T2,HDAC2,PPP3CA,TBC1D30,NLGN3,DNM3,NRXN1,NLGN1,FSTL4,CDK5R1,PTK2,RTN4,ASAP1,PSEN1,STMN2,RUFY3,RAPGEF2,YWHAH,PTEN,SEMA6A,GAK,PLXNB3,MAG,TNR,FKBP4
135	TRUE	2.68488e-09	109	1469	29	0.0197413	0.266055	REACTOME_SIGNALING_BY_EGFR_IN_CANCER	c2.all.v5.0.symbols.plusCustom_091516_plusHallmark_plusC5v61_plusRosenberg	http://www.broadinstitute.org/gsea/msigdb/cards/REACTOME_SIGNALING_BY_EGFR_IN_CANCER	22516	723	PRKACB,SH3GL2,PRKAR1A,CDKN1B,SOS1,MAPK1,PRKAR2B,PRKACA,PDE1A,SH3KBP1,PRKCA,CLTC,STAM,YWHAB,ADAM10,CAMK4,PRKAR2A,RICTOR,PTEN,ADCY9,PLCG1,CDC42,GAB1,CBL,CREB1,CALM1,CALM3,CALM2,ADCY8
136	TRUE	2.86997e-09	251	1469	47	0.0319946	0.187251	REACTOME_AXON_GUIDANCE	c2.all.v5.0.symbols.plusCustom_091516_plusHallmark_plusC5v61_plusRosenberg	http://www.broadinstitute.org/gsea/msigdb/cards/REACTOME_AXON_GUIDANCE	22516	972	HSP90AB1,NCAM1,SH3GL2,SEMA5A,CRMP1,SCN2A,SOS1,DLG3,MAPK1,NRCAM,RDX,PAK1,DPYSL2,CNTN1,SDCBP,CACNB4,ROBO2,WASL,RGMB,SCN3B,CLTC,YWHAB,CDK5R1,UNC5D,PTK2,MYH10,SCN7A,ABL2,PLXNA2,CAP2,SCN8A,KCNQ3,DPYSL5,CSNK2A1,PLCG1,CDC42,NUMB,SCN2B,SEMA6A,PLXNB3,ITGAV,GFRA2,UNC5B,CREB1,DNM1,RPS6KA3,RPS6KA5
137	TRUE	3.01357e-09	526	1469	76	0.0517359	0.144487	ONKEN_UVEAL_MELANOMA_DN	c2.all.v5.0.symbols.plusCustom_091516_plusHallmark_plusC5v61_plusRosenberg	http://www.broadinstitute.org/gsea/msigdb/cards/ONKEN_UVEAL_MELANOMA_DN	22516	1354	HSP90AB1,PRKACB,PREPL,GPR37,DDX3X,PRKAR1A,GNAI1,MARCKS,CD200,TSPYL1,ENPP2,KDM5B,SPIN1,HDAC9,DPP6,LRRC8D,ATP6V1A,SLC39A6,GLB1,PIK3R4,DPYSL2,TMEFF1,WDR1,NAP1L2,SLC7A8,YWHAE,SECISBP2L,SCAMP1,DNAJA2,RABGAP1L,MCAM,ZBTB38,NONO,CSDE1,PDE4B,WAC,USP46,COPA,SSBP2,FDFT1,TOMM20,MTUS1,PDE4D,IPO5,MBNL2,WWP2,CAND2,ST13,KPNA4,PTEN,SERBP1,ZNF148,HNMT,JAM3,BMI1,APPL1,KLF11,KIF3A,CAPRIN1,ATP13A3,SEC62,SEMA6A,TOP2B,…
138	TRUE	3.02962e-09	83	1469	25	0.0170184	0.301205	LEE_TARGETS_OF_PTCH1_AND_SUFU_DN	c2.all.v5.0.symbols.plusCustom_091516_plusHallmark_plusC5v61_plusRosenberg	http://www.broadinstitute.org/gsea/msigdb/cards/LEE_TARGETS_OF_PTCH1_AND_SUFU_DN	22516	2512	NCAM1,SYT1,PREPL,C11orf87,ATP1B1,ELMOD1,DCLK1,PAK1,ATP2A2,SLC4A10,SPOCK2,NRXN3,NAPB,SLC8A1,MAPRE2,CLSTN2,KCND2,VSNL1,CNP,CDS1,NDRG4,ASPH,GAD1,RCAN2,CKMT1B
139	TRUE	3.04112e-09	43	1469	18	0.0122532	0.418605	REACTOME_PLC_BETA_MEDIATED_EVENTS	c2.all.v5.0.symbols.plusCustom_091516_plusHallmark_plusC5v61_plusRosenberg	http://www.broadinstitute.org/gsea/msigdb/cards/REACTOME_PLC_BETA_MEDIATED_EVENTS	22516	917	PRKACB,PRKAR1A,PLCB1,GNAI1,MAPK1,PRKAR2B,PRKACA,PDE1A,PRKCA,CAMK4,PRKAR2A,PLCB4,ADCY9,CREB1,CALM1,CALM3,CALM2,ADCY8
140	TRUE	3.04112e-09	43	1469	18	0.0122532	0.418605	IKEDA_MIR133_TARGETS_UP	c2.all.v5.0.symbols.plusCustom_091516_plusHallmark_plusC5v61_plusRosenberg	http://www.broadinstitute.org/gsea/msigdb/cards/IKEDA_MIR133_TARGETS_UP	22516	4548	HIF1A,DDX3X,RABGAP1,SLC23A2,PPP1R12A,ELAVL1,RBMX,HS2ST1,NDRG1,PPP2CA,ASPH,ANKRD12,APPBP2,CDC42,RAPH1,SLC6A6,EIF4G3,SGPP1
141	TRUE	3.49409e-09	448	1469	68	0.04629	0.151786	GO_POSTTRANSCRIPTIONAL_REGULATION_OF_GENE_EXPRESSION	c2.all.v5.0.symbols.plusCustom_091516_plusHallmark_plusC5v61_plusRosenberg	http://www.broadinstitute.org/gsea/msigdb/cards/GO_POSTTRANSCRIPTIONAL_REGULATION_OF_GENE_EXPRESSION	22516	6188	YWHAZ,YTHDF2,HNRNPR,DDX3X,POLDIP3,PSMC2,PSMD1,PUM1,DDX6,ANP32A,APP,CELF1,MAPK1,IGF1,CNOT1,MATR3,ETF1,THRAP3,EIF4A1,HNRNPA0,LSM14B,ELAVL1,YTHDF1,DDX1,ATXN2,CPEB2,KHDRBS1,EIF4E,PRKCA,ENC1,YWHAB,CPEB4,PTK2B,PSMD11,HSPA8,ADAR,XRN1,CNOT2,DAPK1,TNPO1,METAP1,SMAD3,EIF3A,DGCR8,SERBP1,LRPPRC,GIGYF2,IGFBP5,FMR1,CAPRIN1,LARP6,ILF3,DCP1A,EIF3C,EIF3CL,IMPACT,RC3H1,RPS6KB1,EIF3D,EIF4G2,PSMF1,MAPK14,XPO1,DICER1…
142	TRUE	3.7054e-09	54	1469	20	0.0136147	0.37037	PID_NFAT_3PATHWAY	c2.all.v5.0.symbols.plusCustom_091516_plusHallmark_plusC5v61_plusRosenberg	http://www.broadinstitute.org/gsea/msigdb/cards/PID_NFAT_3PATHWAY	22516	526	YWHAZ,GSK3B,CSNK1A1,PPP3CA,YWHAE,MAPK8,PPP3CB,PRKACA,PPP3R1,PRKCA,KPNB1,YWHAB,AKAP5,KPNA2,CAMK4,YWHAH,CSNK2A1,RCAN2,MAPK14,XPO1
143	TRUE	3.91245e-09	391	1469	62	0.0422056	0.158568	GO_REGULATION_OF_CELL_GROWTH	c2.all.v5.0.symbols.plusCustom_091516_plusHallmark_plusC5v61_plusRosenberg	http://www.broadinstitute.org/gsea/msigdb/cards/GO_REGULATION_OF_CELL_GROWTH	22516	6768	TFRC,SPOCK1,SYT1,EFNA5,DDX3X,SEMA5A,CDKN1B,USP47,EPHA7,APBB2,GSK3B,SYT4,NRCAM,NEDD4L,IGF1,PAFAH1B1,TRO,DPYSL2,HNRNPK,ACSL4,TRIM32,ADNP,SDCBP,SERTAD2,PTPRJ,CLSTN1,CLASP2,PLXNA4,CDKL5,LGI1,FSTL4,CDK5R1,ADAM10,CRIM1,PTK2B,DSCAM,RTN4,INO80,EPB41L3,PPP2CA,PLXNA2,CLSTN3,ITSN2,DCBLD2,RUFY3,AKAP6,SMAD3,MAP1B,TAF9B,IP6K2,ACVR1B,IST1,CSNK2A1,IGFBP5,CDC42,TGFB2,NDRG3,SEMA6A,TNR,EXTL3,BMPR2,RPS6KA3
144	TRUE	4.23436e-09	195	1469	40	0.0272294	0.205128	STARK_PREFRONTAL_CORTEX_22Q11_DELETION_UP	c2.all.v5.0.symbols.plusCustom_091516_plusHallmark_plusC5v61_plusRosenberg	http://www.broadinstitute.org/gsea/msigdb/cards/STARK_PREFRONTAL_CORTEX_22Q11_DELETION_UP	22516	2440	ATP8A1,OPCML,GNAI1,MTDH,MARCKS,ENDOD1,GSK3B,CSNK1A1,ATP2B1,MEGF9,SPOCK2,NRXN3,PPP2R5E,SLC8A1,PTPRJ,MAPRE2,MEF2C,CPEB2,CDK5R1,PTK2B,SMARCA5,TCF4,ASAP1,CNR1,RICTOR,RSF1,CHD4,TRIM2,CBLL1,SHOC2,SYN2,CD99L2,EIF3C,SMG7,FNDC3A,EHD3,LPIN2,CREG2,LPGAT1,PGM2L1
145	TRUE	4.61724e-09	873	1469	108	0.0735194	0.123711	GO_PROTEIN_MODIFICATION_BY_SMALL_PROTEIN_CONJUGATION_OR_REMOVAL	c2.all.v5.0.symbols.plusCustom_091516_plusHallmark_plusC5v61_plusRosenberg	http://www.broadinstitute.org/gsea/msigdb/cards/GO_PROTEIN_MODIFICATION_BY_SMALL_PROTEIN_CONJUGATION_OR_REMOVAL	22516	5570	USP11,RNF24,NEDD4,RNF145,DCAF7,TTC3,PSMC2,PSMD1,UBR1,USP13,CAND1,USP47,PJA2,PJA1,USP14,FBXO21,ZYG11B,PIAS1,NEDD4L,RLIM,UBR3,BLMH,USP22,FBXL3,ASB1,YOD1,HNRNPK,SMC1A,KLHL12,TRIM32,HECW1,CTR9,DCUN1D4,CDC27,OS9,CDK5RAP3,L3MBTL2,VCP,HERC3,TNKS2,PRPF19,ANAPC1,UBA1,ZRANB1,WAC,USP46,TRIM13,RNF19A,NUP98,ENC1,ANKIB1,UFL1,SENP5,COPS2,ZNF451,BUB3,DZIP3,PSMD11,FEM1B,USP15,RANGAP1,BTRC,TPP2,TRIP12,FBXO25,TRPC4…
146	TRUE	4.62784e-09	796	1469	101	0.0687543	0.126884	GO_CATION_TRANSPORT	c2.all.v5.0.symbols.plusCustom_091516_plusHallmark_plusC5v61_plusRosenberg	http://www.broadinstitute.org/gsea/msigdb/cards/GO_CATION_TRANSPORT	22516	6002	TFRC,ATP8A1,KCNA6,ATP6V1B2,SLC8A3,TRPC1,SLC38A1,SLC12A2,SLC44A1,PRKAA2,CDKN1B,ANXA6,ATP1B1,SCN2A,KCNQ5,CACNA2D1,SERINC1,ATP1A1,IBTK,NEDD4L,GPM6A,ATP6V1A,SLC39A6,ATP2B1,SCN3A,ATP2A2,PPP3CA,SLC7A8,SLC4A10,CHRNB2,SLC23A2,SLC24A3,KCNV1,SLC25A17,CACNB4,SLC8A1,KCNAB1,NALCN,SHROOM2,CACNG5,SLC9A6,KCND2,ATP2B3,CACNA1B,SERINC5,KCNS2,SCN3B,CLTC,SLC41A2,KCNJ6,STIM1,CASK,HCN1,NIPA1,NSF,KCNA1,SLC30A4,SLC7A1,SL…
147	TRUE	4.88812e-09	442	1469	67	0.0456093	0.151584	ROME_INSULIN_TARGETS_IN_MUSCLE_UP	c2.all.v5.0.symbols.plusCustom_091516_plusHallmark_plusC5v61_plusRosenberg	http://www.broadinstitute.org/gsea/msigdb/cards/ROME_INSULIN_TARGETS_IN_MUSCLE_UP	22516	3995	WDR82,ATP8A1,YTHDF2,ZNF44,RAD23B,GOT2,PSMC2,TMEM130,USP13,TSPYL1,CELF1,ENDOD1,ZYG11B,ARCN1,USP22,TRIM32,UBQLN1,PPP1R12A,DNAJA2,SLC25A12,SDCBP,THRAP3,HCCS,PAM,VCP,DDX1,PPP3R1,MORF4L2,CFL2,SH3KBP1,TTC19,ACSL1,KPNB1,MTUS1,LAPTM4B,PSMD11,FEM1B,PDE4D,TECR,GLRX,IPO5,FBXO25,SUPT16H,CANX,UBE3A,AKAP6,CAND2,TMEM50A,DCUN1D1,IPO7,ST13,USP9X,PTEN,CBX3,SART3,CCT6A,CLCN3,KIFAP3,TM9SF3,RYBP,ZNF638,NCKAP1,SCARB2,…
148	TRUE	4.88812e-09	196	1469	40	0.0272294	0.204082	ZHENG_FOXP3_TARGETS_IN_THYMUS_UP	c2.all.v5.0.symbols.plusCustom_091516_plusHallmark_plusC5v61_plusRosenberg	http://www.broadinstitute.org/gsea/msigdb/cards/ZHENG_FOXP3_TARGETS_IN_THYMUS_UP	22516	3395	HIF1A,CDK17,ZYG11B,IBTK,RUNDC3B,ATP6V1A,ATP2B1,MAN1A2,WDR37,RABGAP1L,SDCBP,TBC1D30,KLF6,PDE4B,ARID5B,GPHN,ETNK1,JARID2,NR3C1,TPP2,BTBD10,TTC39B,CNOT2,TOX,ARHGEF3,CPOX,KIF3B,ANKRD12,EXT1,TUBB4B,MYO9A,FEM1C,GLCCI1,IPCEF1,TOP2B,SLA,MBNL1,ASXL2,FAM91A1,PGAP1
149	TRUE	5.06029e-09	337	1469	56	0.0381212	0.166172	GO_REGULATION_OF_CELL_MORPHOGENESIS_INVOLVED_IN_DIFFERENTIATION	c2.all.v5.0.symbols.plusCustom_091516_plusHallmark_plusC5v61_plusRosenberg	http://www.broadinstitute.org/gsea/msigdb/cards/GO_REGULATION_OF_CELL_MORPHOGENESIS_INVOLVED_IN_DIFFERENTIATION	22516	5336	NEDD4,GDI1,EFNA5,EPHA4,SEMA5A,MARCKS,EPHA7,OMG,GSK3B,NRCAM,PAFAH1B1,DPYSL2,PPP1R9A,HDAC2,PPP3CA,ADNP,CHRNB2,SDCBP,NLGN3,CLASP2,ROBO2,PLXNA4,DNM3,CDKL5,NLGN1,SKIL,PAK3,FSTL4,CDK5R1,AKAP5,PTK2,LRRC4C,DSCAM,RTN4,PSEN1,PPP2CA,PLXNA2,RUFY3,RAPGEF2,CDH2,SMAD3,MAP1B,YWHAH,PTEN,IST1,CAPRIN1,CDC42,TGFB2,SEMA6A,MYADM,PLXNB3,MAG,TNR,BMPR2,AMIGO1,SMAD2
150	TRUE	5.08308e-09	30	1469	15	0.010211	0.5	REACTOME_CA_DEPENDENT_EVENTS	c2.all.v5.0.symbols.plusCustom_091516_plusHallmark_plusC5v61_plusRosenberg	http://www.broadinstitute.org/gsea/msigdb/cards/REACTOME_CA_DEPENDENT_EVENTS	22516	904	PRKACB,PRKAR1A,MAPK1,PRKAR2B,PRKACA,PDE1A,PRKCA,CAMK4,PRKAR2A,ADCY9,CREB1,CALM1,CALM3,CALM2,ADCY8
151	TRUE	7.53605e-09	684	1469	90	0.0612662	0.131579	GO_NEGATIVE_REGULATION_OF_CELLULAR_COMPONENT_ORGANIZATION	c2.all.v5.0.symbols.plusCustom_091516_plusHallmark_plusC5v61_plusRosenberg	http://www.broadinstitute.org/gsea/msigdb/cards/GO_NEGATIVE_REGULATION_OF_CELLULAR_COMPONENT_ORGANIZATION	22516	8844	SPOCK1,GDI1,SCAMP5,EFNA5,EPHA4,DDX3X,PRKAR1A,GNL3L,SEMA5A,CRMP1,EPHA7,OMG,GSK3B,SYT4,RDX,IGF1,PAFAH1B1,CBFA2T2,GOPC,PPP1R9A,HDAC2,PPP3CA,SMC1A,ATRX,UBQLN1,PPARGC1A,SDCBP,TBC1D30,NLGN3,CLASP2,SIN3A,ROBO2,ATXN2,TNKS2,DNM3,NRXN1,TMEFF2,MAP9,WASL,CLTC,NLGN1,KPNB1,BAG4,ZNF451,BUB3,FSTL4,CDK5R1,MAD1L1,JARID2,PTK2,HSPA8,RTN4,ASAP1,INO80,PSEN1,PPP2CA,TRIP12,STMN2,RUFY3,RAPGEF2,SUPT6H,CHD4,YWHAH,PID1,SLC2…
152	TRUE	8.65709e-09	225	1469	43	0.0292716	0.191111	BROWNE_HCMV_INFECTION_16HR_UP	c2.all.v5.0.symbols.plusCustom_091516_plusHallmark_plusC5v61_plusRosenberg	http://www.broadinstitute.org/gsea/msigdb/cards/BROWNE_HCMV_INFECTION_16HR_UP	22516	2933	TFRC,WDR82,DCAF7,GPR37,PLCL1,HSPA12A,SOS1,DLG3,PIP5K1A,BLMH,SSR1,KPNA6,NECAP1,VLDLR,ENO2,PLS1,DYNC1I1,PRKACA,PRPF19,CDKL5,MAP3K13,WDR47,PAK3,IGF2R,SLC30A4,SLC7A1,PDE4D,BTRC,PARM1,CDC5L,ATRN,RNF2,ZFY,ARFGEF2,RPS6KB1,PRPF4,PTPRE,SFMBT1,TRIM33,VAC14,CLCN5,SUZ12,FAM169A
153	TRUE	9.30085e-09	94	1469	26	0.0176991	0.276596	GO_ACTION_POTENTIAL	c2.all.v5.0.symbols.plusCustom_091516_plusHallmark_plusC5v61_plusRosenberg	http://www.broadinstitute.org/gsea/msigdb/cards/GO_ACTION_POTENTIAL	22516	7544	ATP1B1,SCN2A,CACNA2D1,ATP1A1,NRCAM,NEDD4L,SCN3A,YWHAE,CHRNB2,CACNB4,SLC8A1,FGF12,NALCN,KCND2,CACNA1B,SCN3B,GJD2,KCNA1,SCN7A,SCN1A,SCN8A,AKAP6,YWHAH,SCN2B,CACNA1C,CACNA1E
154	TRUE	9.48348e-09	1229	1469	138	0.0939415	0.112286	MARSON_BOUND_BY_FOXP3_UNSTIMULATED	c2.all.v5.0.symbols.plusCustom_091516_plusHallmark_plusC5v61_plusRosenberg	http://www.broadinstitute.org/gsea/msigdb/cards/MARSON_BOUND_BY_FOXP3_UNSTIMULATED	22516	3390	SESTD1,MBTPS2,YWHAZ,ARMC8,ZWINT,ANKMY2,CDK17,WASF1,PPP2R2A,SUPT7L,NASP,ZDHHC9,MEF2A,PRKAR1A,SMAP2,ZNF878,PRPS1,CDKN1B,UBR1,MADD,PCMT1,PJA1,MDH1,KDM5B,TBRG1,CSNK1A1,SRPK2,ARCN1,KPNA3,RDX,HSPA4,LRRC8D,RUNDC3B,ABHD2,NPTN,APLP2,MSH3,FBXL3,ACSL4,GNG2,PPP3CA,LEPROTL1,SMC1A,ATF7IP,AMPH,ACTR2,CDC27,STAT6,OS9,NPC1,KLF6,ARSB,CDK5RAP3,SYPL1,PTPRJ,MAPRE2,SMYD3,ELAVL1,PEAK1,CPD,VPS45,HERC3,CPSF2,DCK,ARID5B,TO…
155	TRUE	9.51367e-09	137	1469	32	0.0217835	0.233577	REACTOME_NGF_SIGNALLING_VIA_TRKA_FROM_THE_PLASMA_MEMBRANE	c2.all.v5.0.symbols.plusCustom_091516_plusHallmark_plusC5v61_plusRosenberg	http://www.broadinstitute.org/gsea/msigdb/cards/REACTOME_NGF_SIGNALLING_VIA_TRKA_FROM_THE_PLASMA_MEMBRANE	22516	764	PRKACB,MEF2A,SH3GL2,PRKAR1A,CDKN1B,SOS1,MAPK1,KIDINS220,PRKAR2B,PRKACA,MEF2C,PDE1A,PRKCA,CLTC,YWHAB,PPP2CA,CAMK4,PRKAR2A,RICTOR,PTEN,ADCY9,PLCG1,PPP2R1B,MAPK14,CREB1,DNM1,CALM1,CALM3,CALM2,RPS6KA3,ADCY8,RPS6KA5
156	TRUE	1.02641e-08	145	1469	33	0.0224643	0.227586	GO_SYNAPSE_ORGANIZATION	c2.all.v5.0.symbols.plusCustom_091516_plusHallmark_plusC5v61_plusRosenberg	http://www.broadinstitute.org/gsea/msigdb/cards/GO_SYNAPSE_ORGANIZATION	22516	5126	NEDD4,APP,NRCAM,GPM6A,DNER,SPOCK2,NRXN3,PCDHB5,NLGN3,CACNB4,SLC9A6,DNM3,PCDHB6,NRXN1,NLGN1,PAK3,GPHN,PCDHGC5,DSCAM,SEZ6L,GLRB,CLSTN3,GLRA2,ALS2,CDH2,CHD4,PTEN,FLRT3,LRRTM2,TNR,ETV5,RAB39B,KIRREL3
157	TRUE	1.06245e-08	689	1469	90	0.0612662	0.130624	GO_ENZYME_LINKED_RECEPTOR_PROTEIN_SIGNALING_PATHWAY	c2.all.v5.0.symbols.plusCustom_091516_plusHallmark_plusC5v61_plusRosenberg	http://www.broadinstitute.org/gsea/msigdb/cards/GO_ENZYME_LINKED_RECEPTOR_PROTEIN_SIGNALING_PATHWAY	22516	6505	ATP6V1B2,RAB14,EFNA5,EPHA4,PPM1L,PLCB1,EPHA7,SOS1,ACVR1,FGF14,MAPK1,PDGFRA,ATP6V1A,NPTN,PAK1,MTSS1,IGF1,ACTB,NCSTN,ACTR2,SDCBP,SORT1,PTPRJ,FGF12,EPHB1,DOK5,SLC9A6,CLASP2,ARID5B,ZCCHC18,ZCCHC12,WASL,RGMB,SKIL,PAK3,SULF1,IGF2R,NLK,CDK5R1,ADAM10,CRIM1,PTK2,PTK2B,USP15,ABL2,FLRT2,BMP3,KL,RAPGEF2,ZFAND5,ELMO1,SMAD3,CUL5,USP9X,SHOC2,PTEN,ACVR1B,UBE2D1,GIGYF2,APPL1,PLCG1,CDC42,JAK1,FLRT3,EFNB2,TGFB2,GAB…
158	TRUE	1.41573e-08	1178	1469	133	0.0905378	0.112903	GO_REGULATION_OF_ORGANELLE_ORGANIZATION	c2.all.v5.0.symbols.plusCustom_091516_plusHallmark_plusC5v61_plusRosenberg	http://www.broadinstitute.org/gsea/msigdb/cards/GO_REGULATION_OF_ORGANELLE_ORGANIZATION	22516	8697	YWHAZ,HIF1A,SYT1,EFNA5,WASF1,PLK4,PRKAR1A,PLCB1,GNL3L,SEMA5A,CDKN1B,RABGAP1,TBC1D25,ELMOD1,GSK3B,SYT4,MAPK1,ABI2,RDX,PDGFRA,PAK1,IGF1,PAFAH1B1,STXBP1,CNOT1,WDR1,NAP1L2,PPP1R9A,SMC1A,YWHAE,ANLN,MAPK8,ATRX,UBQLN1,PPARGC1A,DYNC1LI1,CAMSAP2,ACTR2,CTR9,RABGAP1L,SDCBP,TBC1D30,CDC27,STMN4,PAM,MEF2C,CLASP2,SIN3A,ATXN2,PPP3R1,UGCG,TNKS2,CFL2,TMEFF2,MAP9,WASL,KPNB1,PAK3,STAM,BAG4,YWHAB,SYNJ1,ZNF451,BUB3,CD…
159	TRUE	1.4509e-08	608	1469	82	0.0558203	0.134868	GO_CELL_CELL_ADHESION	c2.all.v5.0.symbols.plusCustom_091516_plusHallmark_plusC5v61_plusRosenberg	http://www.broadinstitute.org/gsea/msigdb/cards/GO_CELL_CELL_ADHESION	22516	6145	NEDD4,PCDHA4,PCDHA11,PATZ1,CDH11,CD200,CDH13,PCDHGA9,PCDHA5,PCDHGA4,NRCAM,PDGFRA,PCDHGA10,PCDHA3,NPTN,CADM3,TRO,STXBP1,PPP3CA,ACTB,CADM2,NCSTN,PPP3CB,NRXN3,PCDHB5,NEGR1,STAT6,NLGN3,CLSTN2,PCDHA6,PCDHA8,PCDHAC2,CLSTN1,ROBO2,PCDHGA7,PCDH9,PCDHB6,NRXN1,NLGN1,PCDHGC5,CDH6,CNTN4,CDK5R1,PCDH7,NCAM2,UNC5D,DSCAM,PTPRM,PSEN1,CLSTN3,PCDH10,VEZT,ASTN1,PCDH1,PCDH18,CDH8,CDH2,METAP1,SMAD3,CBLL1,PCDHGA3,JAM3,P…
160	TRUE	1.52301e-08	32	1469	15	0.010211	0.46875	REACTOME_DAG_AND_IP3_SIGNALING	c2.all.v5.0.symbols.plusCustom_091516_plusHallmark_plusC5v61_plusRosenberg	http://www.broadinstitute.org/gsea/msigdb/cards/REACTOME_DAG_AND_IP3_SIGNALING	22516	681	PRKACB,PRKAR1A,PRKAR2B,PRKACA,PDE1A,PRKCA,CAMK4,PRKAR2A,ADCY9,PLCG1,CREB1,CALM1,CALM3,CALM2,ADCY8
161	TRUE	1.52301e-08	238	1469	44	0.0299523	0.184874	GO_POSITIVE_REGULATION_OF_GROWTH	c2.all.v5.0.symbols.plusCustom_091516_plusHallmark_plusC5v61_plusRosenberg	http://www.broadinstitute.org/gsea/msigdb/cards/GO_POSITIVE_REGULATION_OF_GROWTH	22516	7531	SYT1,EFNA5,DDX3X,PLCB1,SEMA5A,USP47,CELF1,C3,GSK3B,SYT4,GPR21,NEDD4L,IGF1,PAFAH1B1,HNRNPK,ACSL4,TRIM32,ADNP,SDCBP,PLS1,MEF2C,CDKL5,LGI1,ADAM10,PTK2B,DSCAM,INO80,ITSN2,RUFY3,OSBP,AKAP6,MAP1B,BASP1,TAF9B,IST1,CSNK2A1,CDC42,TGFB2,RPS6KB1,EXTL3,MAPK14,BMPR2,CREB1,RPS6KA3
162	TRUE	1.52301e-08	505	1469	72	0.0490129	0.142574	DUTERTRE_ESTRADIOL_RESPONSE_24HR_DN	c2.all.v5.0.symbols.plusCustom_091516_plusHallmark_plusC5v61_plusRosenberg	http://www.broadinstitute.org/gsea/msigdb/cards/DUTERTRE_ESTRADIOL_RESPONSE_24HR_DN	22516	4397	ATP8A1,LMBRD1,EPHA4,GPR37,MARCKS,ATP1B1,EPHA7,KDM5B,ACVR1,NEDD4L,DCLK1,ATP2B1,ABCG1,KLF6,PAM,HERC3,CPEB2,PCDH9,CDKL5,ARID5B,SKIL,RNF19A,ENC1,RPS6KC1,HPS3,NUAK1,CPEB4,FAM171B,TCP11L2,DZIP3,TMEM65,CRIM1,ARL15,SLC39A10,PRICKLE1,GUCY1A2,XRN1,ITSN2,CDS1,ZDHHC17,NBEA,RAPGEF2,PCDH1,TNFRSF21,MYO1B,CDH2,SMAD3,KCNJ3,BASP1,KIAA1217,EXT1,KIF3A,SEC62,LARP6,EFNB2,TGFB2,GAB1,USP2,TAOK3,CD47,MYADM,ITGAV,KLF5,UBA…
163	TRUE	1.55163e-08	1087	1469	125	0.0850919	0.114995	GO_NEGATIVE_REGULATION_OF_PROTEIN_METABOLIC_PROCESS	c2.all.v5.0.symbols.plusCustom_091516_plusHallmark_plusC5v61_plusRosenberg	http://www.broadinstitute.org/gsea/msigdb/cards/GO_NEGATIVE_REGULATION_OF_PROTEIN_METABOLIC_PROCESS	22516	8187	HSP90AB1,SPOCK1,HNRNPR,DDX3X,PRKAR1A,GNL3L,PSMC2,PSMD1,CDKN1B,PUM1,USP47,USP14,APP,CELF1,C3,NELL1,GSK3B,HIPK3,DLG3,HMGCR,IBTK,GLG1,APLP2,MYO1D,PAFAH1B1,CSRNP3,CNOT1,ASB1,YOD1,HDAC2,YWHAE,PRKAR2B,PPARGC1A,FNIP1,SDCBP,SF3B3,CDC27,OS9,DUSP18,CDK5RAP3,PTPRJ,SMYD3,SIN3A,CPEB2,RGS4,ANAPC1,UBASH3B,EIF4E,AZIN1,WAC,PTPN3,ENC1,BAG4,YWHAB,SERPINA3,UFL1,SLC7A14,CPEB4,ZNF451,BUB3,MAD1L1,JARID2,CRIM1,LRRC4C,PS…
164	TRUE	1.72883e-08	148	1469	33	0.0224643	0.222973	GO_POSITIVE_REGULATION_OF_CELL_GROWTH	c2.all.v5.0.symbols.plusCustom_091516_plusHallmark_plusC5v61_plusRosenberg	http://www.broadinstitute.org/gsea/msigdb/cards/GO_POSITIVE_REGULATION_OF_CELL_GROWTH	22516	6651	SYT1,EFNA5,DDX3X,SEMA5A,USP47,GSK3B,SYT4,NEDD4L,IGF1,PAFAH1B1,HNRNPK,ACSL4,TRIM32,ADNP,SDCBP,CDKL5,LGI1,ADAM10,PTK2B,DSCAM,INO80,ITSN2,RUFY3,AKAP6,MAP1B,TAF9B,IST1,CSNK2A1,CDC42,TGFB2,EXTL3,BMPR2,RPS6KA3
165	TRUE	1.79634e-08	1652	1469	172	0.117086	0.104116	PUJANA_BRCA1_PCC_NETWORK	c2.all.v5.0.symbols.plusCustom_091516_plusHallmark_plusC5v61_plusRosenberg	http://www.broadinstitute.org/gsea/msigdb/cards/PUJANA_BRCA1_PCC_NETWORK	22516	2268	HMGB3,SRP72,TFRC,KCNA6,ZWINT,OPRL1,DCAF7,DEK,HNRNPR,NASP,PLK4,PRPS1,MTDH,CSE1L,PSMC2,AP1G1,TTYH2,USP13,PCMT1,ANP32A,BCAT1,ATP6AP2,ARCN1,HMGCR,PRMT1,HSPA4,TM9SF4,ATXN10,ATF2,COPB1,BLMH,CNOT1,EIF1AY,HNRNPK,HDAC2,MAN1A2,ACTB,SMC1A,YWHAE,ASTN2,NOP56,MATR3,MAPK8,GRM1,ETF1,ADNP,SSR1,ACTR2,CTR9,RABGAP1L,PPP2R5E,KPNA6,RRN3,CDC27,SORT1,EIF4A1,HCCS,PTPRJ,ELAVL1,NONO,ACAT2,NCL,KHDRBS1,PAFAH1B2,PRPF19,DCK,PR…
166	TRUE	1.79634e-08	205	1469	40	0.0272294	0.195122	GO_NEURON_PROJECTION_GUIDANCE	c2.all.v5.0.symbols.plusCustom_091516_plusHallmark_plusC5v61_plusRosenberg	http://www.broadinstitute.org/gsea/msigdb/cards/GO_NEURON_PROJECTION_GUIDANCE	22516	8425	NCAM1,EFNA5,EPHA4,CRMP1,EPHA7,APP,APBB2,SOS1,MAPK1,NRCAM,DPYSL2,NRXN3,EPHB1,FZD3,ROBO2,PLXNA4,NRXN1,CHL1,LGI1,CNTN4,CDK5R1,UNC5D,PTK2,MYH10,PTPRM,PLXNA2,FLRT2,DPYSL5,EXT1,FLRT3,EFNB2,TGFB2,SEMA6A,PLXNB3,VANGL2,TNR,UNC5B,CREB1,EPHA5,RPS6KA5
167	TRUE	1.81906e-08	53	1469	19	0.012934	0.358491	IKEDA_MIR1_TARGETS_UP	c2.all.v5.0.symbols.plusCustom_091516_plusHallmark_plusC5v61_plusRosenberg	http://www.broadinstitute.org/gsea/msigdb/cards/IKEDA_MIR1_TARGETS_UP	22516	4546	YWHAZ,PRKACB,HNRNPR,DDX3X,ACVR1,ARCN1,ATP6V1A,IGF1,HNRNPK,SMAP1,NCL,CLTC,CRIM1,TPM3,SEC62,PICALM,EFNB2,FNDC3A,FNDC3B
168	TRUE	1.91902e-08	214	1469	41	0.0279101	0.191589	BIDUS_METASTASIS_UP	c2.all.v5.0.symbols.plusCustom_091516_plusHallmark_plusC5v61_plusRosenberg	http://www.broadinstitute.org/gsea/msigdb/cards/BIDUS_METASTASIS_UP	22516	1656	HMGB3,TFRC,PREPL,HNRNPR,PLK4,MTDH,CSE1L,MARCKS,USP13,CAND1,DCTN4,MAPK1,RLIM,ATF2,HNRNPK,SMC1A,YWHAE,ADNP,RABGAP1L,RRN3,ELAVL1,YTHDF1,NONO,KHDRBS1,EIF4E,AZIN1,WAC,PPP2CA,SMS,USP9X,CBLL1,NF1,SEC24B,SQLE,NDRG3,FSD1L,STK24,CREB5,CCDC47,FBXO3,LMNB1
169	TRUE	1.92037e-08	1022	1469	119	0.0810075	0.116438	MARSON_BOUND_BY_FOXP3_STIMULATED	c2.all.v5.0.symbols.plusCustom_091516_plusHallmark_plusC5v61_plusRosenberg	http://www.broadinstitute.org/gsea/msigdb/cards/MARSON_BOUND_BY_FOXP3_STIMULATED	22516	3389	ARMC8,ZWINT,ANKMY2,CDK17,NASP,ZDHHC9,SMAP2,GOT2,PSMC2,CDKN1B,UBR1,PCMT1,RTN3,KDM5B,TBRG1,SERINC1,SRPK2,PIP5K1A,KPNA3,LRRC8D,ABHD2,NPTN,APLP2,MSH3,SYNRG,DPYSL2,ACSL4,GNG2,LEPROTL1,ETF1,PPAT,SLC23A2,DNAJA2,SLC25A12,RABGAP1L,SDCBP,FOXJ3,CDC27,STAT6,OS9,NPC1,KLF6,SYPL1,PTPRJ,MAPRE2,ELAVL1,PEAK1,ARL10,ACP2,CPD,SFR1,CPSF2,EIF4E,ARID5B,EPM2AIP1,PCSK1,TOR1AIP2,UHRF1BP1L,KPNB1,SKIL,TCP11L2,DZIP3,ADAM10,SN…
170	TRUE	1.97037e-08	249	1469	45	0.0306331	0.180723	MITSIADES_RESPONSE_TO_APLIDIN_DN	c2.all.v5.0.symbols.plusCustom_091516_plusHallmark_plusC5v61_plusRosenberg	http://www.broadinstitute.org/gsea/msigdb/cards/MITSIADES_RESPONSE_TO_APLIDIN_DN	22516	3570	NUCKS1,ATP8A1,ZWINT,DEK,HNRNPR,SLC38A1,TTC3,CSE1L,LPCAT1,HDAC9,CNOT1,MAN1A2,AKAP11,PPAT,SCAMP1,MCAM,ELAVL1,ENO2,PRKCA,CLTC,NCAPD2,TOMM20,SLC7A1,SLC5A3,IPO5,PRKAR2A,SUPT16H,CHD4,EIF3A,EDEM3,SERBP1,CBX3,CSNK2A1,ATP13A3,KCTD12,DHCR24,POLR2B,CD9,MBNL1,PDS5B,CALM3,OSBPL8,NAA15,SMC3,GMPS
171	TRUE	2.01591e-08	181	1469	37	0.0251872	0.20442	GO_LOCOMOTORY_BEHAVIOR	c2.all.v5.0.symbols.plusCustom_091516_plusHallmark_plusC5v61_plusRosenberg	http://www.broadinstitute.org/gsea/msigdb/cards/GO_LOCOMOTORY_BEHAVIOR	22516	8219	EPHA4,GPR37,PUM1,APP,SNAP25,ARCN1,PAFAH1B1,SLC4A10,GRM1,PPP3CB,CHRNB2,NEGR1,NPC1,NCOA2,CACNB4,FGF12,GRM5,KCND2,CACNA1B,CHL1,DSCAM,SEZ6L,ADAM22,GLRB,CNP,SCN1A,ALS2,ASTN1,NOVA1,NPY1R,PTEN,GIGYF2,USP2,LSAMP,TNR,ETV5,DNM1
172	TRUE	2.28509e-08	583	1469	79	0.0537781	0.135506	GO_INORGANIC_ION_TRANSMEMBRANE_TRANSPORT	c2.all.v5.0.symbols.plusCustom_091516_plusHallmark_plusC5v61_plusRosenberg	http://www.broadinstitute.org/gsea/msigdb/cards/GO_INORGANIC_ION_TRANSMEMBRANE_TRANSPORT	22516	8886	PCYOX1,KCNA6,ATP6V1B2,SLC8A3,TRPC1,SLC12A2,PRKAA2,TTYH2,GABRB3,ATP1B1,GABRG2,SCN2A,KCNQ5,CACNA2D1,ATP1A1,IBTK,GPM6A,ATP6V1A,SLC39A6,ATP2B1,SCN3A,GABRB2,ATP2A2,SLC4A10,SLC24A3,KCNV1,CACNB4,SLC8A1,KCNAB1,NALCN,SHROOM2,CACNG5,SLC9A6,KCND2,ATP2B3,CACNA1B,KCNS2,SCN3B,KCNJ6,HCN1,KCNA1,SLC30A4,DENND5B,SCN7A,SLC39A10,GLRB,PSEN1,GLRA2,TRPC4AP,SLC9A9,SCN1A,KCNMA1,GABRA1,SLC24A2,SLC9A7,SCN8A,KCNC2,CUL5,KCNJ…
173	TRUE	2.53678e-08	54	1469	19	0.012934	0.351852	JIANG_AGING_CEREBRAL_CORTEX_DN	c2.all.v5.0.symbols.plusCustom_091516_plusHallmark_plusC5v61_plusRosenberg	http://www.broadinstitute.org/gsea/msigdb/cards/JIANG_AGING_CEREBRAL_CORTEX_DN	22516	3289	HSP90AB1,PRKACB,RAB14,SYT1,DDX3X,CSNK1A1,ATP1A1,ATP2A2,NCL,CSDE1,NSF,PPP2CA,KCNMA1,GABRA1,TUBB4B,MAG,DNM1,EIF4G3,CALM2
174	TRUE	2.53678e-08	120	1469	29	0.0197413	0.241667	GO_REGULATION_OF_DENDRITE_DEVELOPMENT	c2.all.v5.0.symbols.plusCustom_091516_plusHallmark_plusC5v61_plusRosenberg	http://www.broadinstitute.org/gsea/msigdb/cards/GO_REGULATION_OF_DENDRITE_DEVELOPMENT	22516	8859	NEDD4,EPHA4,MARCKS,GSK3B,PAFAH1B1,PPP1R9A,HNRNPK,HDAC2,PPP3CA,CHRNB2,NLGN3,VLDLR,MEF2C,DNM3,CDKL5,NLGN1,PAK3,FSTL4,CDK5R1,AKAP5,ASAP1,PSEN1,RAPGEF2,YWHAH,PTEN,FMR1,CAPRIN1,CAMK1D,COBL
175	TRUE	2.77905e-08	344	1469	55	0.0374404	0.159884	RICKMAN_METASTASIS_UP	c2.all.v5.0.symbols.plusCustom_091516_plusHallmark_plusC5v61_plusRosenberg	http://www.broadinstitute.org/gsea/msigdb/cards/RICKMAN_METASTASIS_UP	22516	2379	SUPT7L,LCLAT1,TMX4,PSMD1,USP13,CAND1,AGFG1,ABI2,RLIM,DNAJC18,ATRX,VKORC1L1,CDK5RAP3,TMED8,MOB1B,NCL,VPS45,EPM2AIP1,PPIG,GAS7,PRR3,UBFD1,ELP2,LMAN2L,TRIP12,ALS2,TCEAL8,MAGEE1,CAND2,DCUN1D1,ST13,DIS3L2,TAF9B,NDUFS1,ACVR1B,JAM3,GIGYF2,PLCB4,APPBP2,SNRPN,TP53BP1,SDAD1,SEC62,MGA,ZNF711,IDH1,YIPF6,TTC17,ETV5,NMT1,SFMBT1,THOC2,ACVR2A,CREB1,MMGT1
176	TRUE	2.82819e-08	1395	1469	150	0.10211	0.107527	GO_POSITIVE_REGULATION_OF_MULTICELLULAR_ORGANISMAL_PROCESS	c2.all.v5.0.symbols.plusCustom_091516_plusHallmark_plusC5v61_plusRosenberg	http://www.broadinstitute.org/gsea/msigdb/cards/GO_POSITIVE_REGULATION_OF_MULTICELLULAR_ORGANISMAL_PROCESS	22516	6848	TFRC,HIF1A,OPRL1,SCAMP5,SYT1,EFNA5,EPHA4,PRKAA1,DDX3X,PLCB1,SEMA5A,MTDH,MARCKS,ENPP2,CELF1,C3,KDM5B,NELL1,GSK3B,SYT4,HDAC9,GPR21,ACVR1,ATP6AP2,ATP1A1,HMGCR,PRMT1,NRCAM,NEDD4L,KIDINS220,NPTN,ATF2,IGF1,PAFAH1B1,LRRN1,CBFA2T2,ATP2A2,NAP1L2,PPP1R9A,CNTN1,HNRNPK,CHRM3,HDAC2,PPP3CA,TRIM32,ADNP,PPARGC1A,NRXN3,SDCBP,NEGR1,RRN3,STAT6,NLGN3,ARSB,SLC8A1,SMAP1,CLSTN2,SLITRK1,VLDLR,EPHB1,CLSTN1,FZD3,PLS1,NCL,…
177	TRUE	3.13477e-08	49	1469	18	0.0122532	0.367347	ROSENBERG_SPLITSEQ_cluster12_CTX_PyrL5_Itgb3	c2.all.v5.0.symbols.plusCustom_091516_plusHallmark_plusC5v61_plusRosenberg		22516	9298	SPOCK1,SATB2,ESRRG,PDE1A,PTK2B,PRICKLE1,SCUBE1,TOX,KCNQ3,SORL1,FAM189A1,KCNH1,HS3ST2,SULF2,KIRREL3,TAFA1,SIDT1,MKX
178	TRUE	3.20534e-08	1278	1469	140	0.0953029	0.109546	KINSEY_TARGETS_OF_EWSR1_FLII_FUSION_UP	c2.all.v5.0.symbols.plusCustom_091516_plusHallmark_plusC5v61_plusRosenberg	http://www.broadinstitute.org/gsea/msigdb/cards/KINSEY_TARGETS_OF_EWSR1_FLII_FUSION_UP	22516	1614	HMGB3,SRP72,HSP90AB1,NUCKS1,NEDD4,SLAIN1,ZWINT,DEK,RAB14,PPP2R2A,HNRNPR,WWOX,PLK4,PRKAA1,DDX3X,PRPS1,MTDH,PSMD1,UBR1,USP47,GOT1,PNMA2,ANP32A,APBB2,KCNQ5,TRHDE,SRPK2,ZNF850,UBR3,CHAMP1,TMEM132B,PLAA,BLMH,CNOT1,CNTNAP2,ATP2A2,ACSL4,ACTB,YWHAE,NOP56,ANLN,MATR3,ETF1,PPAT,ETS2,UBQLN1,VKORC1L1,SLC24A3,ACTR2,SV2B,PPP2R5E,CLSTN2,KPNA1,CPD,PLS1,DYNC1I1,NONO,NETO2,CPSF2,DCK,MTPAP,PRPS2,IL1RAP,KPNB1,CIAPIN1…
179	TRUE	3.20534e-08	262	1469	46	0.0313138	0.175573	GO_NEGATIVE_REGULATION_OF_NERVOUS_SYSTEM_DEVELOPMENT	c2.all.v5.0.symbols.plusCustom_091516_plusHallmark_plusC5v61_plusRosenberg	http://www.broadinstitute.org/gsea/msigdb/cards/GO_NEGATIVE_REGULATION_OF_NERVOUS_SYSTEM_DEVELOPMENT	22516	5924	SPOCK1,GDI1,PRKACB,EPHA4,SEMA5A,CRMP1,DDX6,EPHA7,OMG,APP,GSK3B,PAFAH1B1,CBFA2T2,HNRNPK,HDAC2,PPP3CA,NLGN3,PRKACA,ROBO2,DNM3,PRPF19,EIF4E,NLGN1,CNTN4,FSTL4,CDK5R1,PTK2,PCM1,RTN4,ASAP1,PSEN1,STMN2,RUFY3,RAPGEF2,TNFRSF21,YWHAH,PTEN,NF1,SORL1,SEMA6A,GAK,MAG,TNR,MTMR2,DICER1,FKBP4
180	TRUE	3.30285e-08	168	1469	35	0.0238257	0.208333	GO_REGULATION_OF_AXONOGENESIS	c2.all.v5.0.symbols.plusCustom_091516_plusHallmark_plusC5v61_plusRosenberg	http://www.broadinstitute.org/gsea/msigdb/cards/GO_REGULATION_OF_AXONOGENESIS	22516	8862	GDI1,EFNA5,EPHA4,SEMA5A,EPHA7,OMG,GSK3B,NRCAM,PAFAH1B1,DPYSL2,ADNP,CLASP2,ROBO2,PLXNA4,CDKL5,SKIL,FSTL4,CDK5R1,PTK2,LRRC4C,DSCAM,RTN4,PSEN1,PLXNA2,RUFY3,CDH2,MAP1B,PTEN,IST1,SEMA6A,PLXNB3,MAG,TNR,BMPR2,AMIGO1
181	TRUE	3.39566e-08	557	1469	76	0.0517359	0.136445	TIEN_INTESTINE_PROBIOTICS_24HR_UP	c2.all.v5.0.symbols.plusCustom_091516_plusHallmark_plusC5v61_plusRosenberg	http://www.broadinstitute.org/gsea/msigdb/cards/TIEN_INTESTINE_PROBIOTICS_24HR_UP	22516	1609	USP11,WDR82,GALNT6,ZWINT,NASP,DDX3X,PLCB1,PSMD1,LPCAT1,PCMT1,ATP1B1,USP14,CELF1,ENDOD1,BCLAF1,HMGCR,TUBB2A,NPTN,PAFAH1B1,GNS,PIK3R4,NOP56,ETF1,MCAM,HNRNPA0,HCCS,ACAT2,SLC9A6,TMEM177,DCK,EIF4E,HNRNPA3,CIAPIN1,FUS,HTATSF1,DGCR2,NSF,ETNK1,SMARCA5,LAPTM4B,MYH10,TCF4,ADAR,LMAN2L,BRD8,UBAP2L,HEATR3,REEP5,RAPGEF2,SUPT16H,TNPO1,TMEM50A,LRPPRC,UBE2D1,BMI1,ATP13A3,CDC42,LRRC47,PICALM,VDAC3,DHX15,UBE4A,PPP2…
182	TRUE	3.90239e-08	396	1469	60	0.0408441	0.151515	REACTOME_DEVELOPMENTAL_BIOLOGY	c2.all.v5.0.symbols.plusCustom_091516_plusHallmark_plusC5v61_plusRosenberg	http://www.broadinstitute.org/gsea/msigdb/cards/REACTOME_DEVELOPMENTAL_BIOLOGY	22516	678	HSP90AB1,NCAM1,MEF2A,SH3GL2,SEMA5A,CRMP1,SCN2A,SOS1,DLG3,MAPK1,NRCAM,RDX,PAK1,DPYSL2,CNTN1,PPARGC1A,SDCBP,NCOA2,CACNB4,MEF2C,ROBO2,WASL,RGMB,SCN3B,CLTC,YWHAB,CDK5R1,UNC5D,PTK2,MYH10,SCN7A,TCF4,ABL2,PLXNA2,CAP2,SCN8A,CDH2,SMAD3,KCNQ3,ACVR1B,DPYSL5,CSNK2A1,PLCG1,CDC42,NUMB,SCN2B,SEMA6A,PLXNB3,ITGAV,KLF5,MAPK14,ACVR2A,GFRA2,UNC5B,CREB1,SMAD2,DNM1,ACVR2B,RPS6KA3,RPS6KA5
183	TRUE	3.91627e-08	898	1469	107	0.0728387	0.119154	GO_SINGLE_ORGANISM_CELLULAR_LOCALIZATION	c2.all.v5.0.symbols.plusCustom_091516_plusHallmark_plusC5v61_plusRosenberg	http://www.broadinstitute.org/gsea/msigdb/cards/GO_SINGLE_ORGANISM_CELLULAR_LOCALIZATION	22516	9145	SRP72,HIF1A,NEDD4,SYT1,MEF2A,SH3GL2,SYT11,CSE1L,TRAM1L1,RAB6A,ATP1B1,DNAJC5,SNAP25,SYT4,DPP6,DLG3,MAPK1,PIP5K1A,KPNA3,RDX,HSPA4,VAPA,PAFAH1B1,STXBP1,PIK3R4,DPYSL2,PPP3CA,KLHL12,SSR1,ACTR2,SDCBP,CHM,KPNA6,RANBP6,NPC1,SNAP47,PPP6R3,KPNA1,DYNC1I1,CLASP2,REEP1,NRXN1,WASL,SCN3B,NLGN1,KPNB1,GPHN,NUP98,BAG4,SYNJ1,NSF,TOMM20,HSPA8,PRICKLE1,ADAR,GLRB,DPP10,PSEN1,EPB41L3,KPNA2,IPO5,CLIP1,TFG,SYT6,PPP6C,RAP…
184	TRUE	3.91627e-08	406	1469	61	0.0415248	0.150246	GO_POSITIVE_REGULATION_OF_CELLULAR_COMPONENT_BIOGENESIS	c2.all.v5.0.symbols.plusCustom_091516_plusHallmark_plusC5v61_plusRosenberg	http://www.broadinstitute.org/gsea/msigdb/cards/GO_POSITIVE_REGULATION_OF_CELLULAR_COMPONENT_BIOGENESIS	22516	6353	EFNA5,PLK4,PSMC2,CDKN1B,CAND1,GSK3B,BCLAF1,GPM6A,PAK1,LRRN1,CNOT1,ADNP,NRXN3,FNIP1,ACTR2,SDCBP,NLGN3,PTPRJ,CLSTN2,SLITRK1,EPHB1,CLSTN1,CLASP2,VCP,DNM3,NRXN1,PRKCA,WASL,NLGN1,BAG4,SLITRK5,PTK2B,FLRT2,CLSTN3,CLIP1,CNOT2,LRRN3,RICTOR,RAB3GAP2,CDH2,SLITRK3,SMAD3,RAB3GAP1,PPM1E,GTF2H1,DDB1,FMR1,CDC42,FLRT3,LRRTM2,COBL,NCKAP1,KIT,LRRTM3,JMY,CREB1,AMIGO1,PIP4K2C,SLITRK4,PIP4K2B,SLITRK2
185	TRUE	4.36861e-08	498	1469	70	0.0476515	0.140562	GO_TRANSMEMBRANE_RECEPTOR_PROTEIN_TYROSINE_KINASE_SIGNALING_PATHWAY	c2.all.v5.0.symbols.plusCustom_091516_plusHallmark_plusC5v61_plusRosenberg	http://www.broadinstitute.org/gsea/msigdb/cards/GO_TRANSMEMBRANE_RECEPTOR_PROTEIN_TYROSINE_KINASE_SIGNALING_PATHWAY	22516	8331	ATP6V1B2,RAB14,EFNA5,EPHA4,PLCB1,EPHA7,SOS1,FGF14,MAPK1,PDGFRA,ATP6V1A,NPTN,PAK1,MTSS1,IGF1,ACTB,NCSTN,ACTR2,SDCBP,SORT1,PTPRJ,FGF12,EPHB1,DOK5,SLC9A6,CLASP2,ARID5B,WASL,PAK3,SULF1,IGF2R,CDK5R1,ADAM10,CRIM1,PTK2,PTK2B,ABL2,FLRT2,KL,RAPGEF2,ZFAND5,ELMO1,CUL5,SHOC2,PTEN,GIGYF2,APPL1,PLCG1,CDC42,JAK1,FLRT3,EFNB2,GAB1,ITGAV,SULF2,POLR2B,XBP1,CBL,REPS2,MAPK14,NCKAP1,KIT,BMPR2,GFRA2,DNM1,ATP6V0A1,NAMPT…
186	TRUE	4.37766e-08	50	1469	18	0.0122532	0.36	ROSENBERG_SPLITSEQ_cluster17_CTX_PyrL6	c2.all.v5.0.symbols.plusCustom_091516_plusHallmark_plusC5v61_plusRosenberg		22516	9303	PAK5,CDH11,PRKAR2B,GRIK3,DYNC1I1,NETO2,SLC35F1,GAS7,PRICKLE1,FLRT2,FRMPD4,SYT6,MCTP1,KIAA1217,HS3ST2,TLE4,TMEM178A,CDH18
187	TRUE	4.85507e-08	734	1469	92	0.0626276	0.125341	BENPORATH_SOX2_TARGETS	c2.all.v5.0.symbols.plusCustom_091516_plusHallmark_plusC5v61_plusRosenberg	http://www.broadinstitute.org/gsea/msigdb/cards/BENPORATH_SOX2_TARGETS	22516	2429	RNF24,HSP90AB1,NUCKS1,GSPT2,UGT8,CDK17,PRKAR1A,POLDIP3,KAT6A,GNAI1,PSMC2,SLC44A1,UBR1,PUM1,NBAS,ANP32A,BCAT1,APP,ENPP2,ELAVL2,GSK3B,HDAC9,CACNA2D1,DDX5,BCLAF1,KPNA3,NEDD4L,PAK1,COPB1,MTSS1,LRRN1,DPYSL2,HNRNPK,DPAGT1,HDAC2,RRN3,SORT1,ACTR1A,MAPRE2,TMEM63A,FZD3,B4GALT6,PRPF19,MORF4L2,ARID5B,EPM2AIP1,PTPN3,SKIL,SULF1,BUB3,FUS,DNAJC16,JARID2,CRIM1,FAM168A,GBF1,RIF1,PWP1,ADAR,TRPC4AP,TPM3,RSF1,RAB3GAP…
188	TRUE	5.12643e-08	552	1469	75	0.0510551	0.13587	GO_REGULATION_OF_CELLULAR_PROTEIN_LOCALIZATION	c2.all.v5.0.symbols.plusCustom_091516_plusHallmark_plusC5v61_plusRosenberg	http://www.broadinstitute.org/gsea/msigdb/cards/GO_REGULATION_OF_CELLULAR_PROTEIN_LOCALIZATION	22516	8719	HSP90AB1,YWHAZ,GDI1,GNL3L,SEMA5A,ELMOD1,GSK3B,RDX,NEDD4L,NPTN,IGF1,GOPC,YOD1,HNRNPK,PPP3CA,YWHAE,ASTN2,SPPL3,MAPK8,PPP3CB,G3BP2,OS9,CDK5RAP3,KPNA1,PLS1,PRKACA,SIN3A,PPP3R1,UGCG,NRXN1,CLTC,BAG4,YWHAB,CDK5R1,AKAP5,GBF1,LITAF,PCM1,RANGAP1,HSPH1,RASSF5,DPP10,GPR26,IPO5,RUFY3,KAT7,AKAP6,CDH2,SMAD3,YWHAH,PID1,ASPH,NF1,SORL1,HNMT,APPL1,CDC42,NUMB,CTDSPL2,TGFB2,CCT6A,SULF2,VPS11,XBP1,CCT3,ANP32B,NMT1,MAP…
189	TRUE	5.54439e-08	332	1469	53	0.036079	0.159639	DAVICIONI_MOLECULAR_ARMS_VS_ERMS_UP	c2.all.v5.0.symbols.plusCustom_091516_plusHallmark_plusC5v61_plusRosenberg	http://www.broadinstitute.org/gsea/msigdb/cards/DAVICIONI_MOLECULAR_ARMS_VS_ERMS_UP	22516	1392	WWOX,SEMA5A,SLC38A1,GOT2,CRMP1,PCMT1,CDH13,NELL1,TSPYL4,PIAS1,NRCAM,ABCG1,PAFAH1B1,MEGF9,PPP3CA,ASTN2,PRKAR2B,RRAGA,SCAMP1,SATB2,SLC24A3,NPC1,HCCS,CPD,SLC9A6,CLASP2,TTC19,PTBP2,THUMPD1,DZIP3,ADAM10,JARID2,SMARCA5,CLIP1,CNR1,CDS2,DAPK1,ELMO1,SHOC2,SYN2,NF1,RASSF4,FTO,RGS17,TBC1D9,CD47,COBL,FRY,CLCN3,ERI2,ARHGAP26,CLCN5,RRAGD
190	TRUE	5.54439e-08	1398	1469	149	0.10143	0.106581	GO_MACROMOLECULAR_COMPLEX_ASSEMBLY	c2.all.v5.0.symbols.plusCustom_091516_plusHallmark_plusC5v61_plusRosenberg	http://www.broadinstitute.org/gsea/msigdb/cards/GO_MACROMOLECULAR_COMPLEX_ASSEMBLY	22516	6810	KCNA6,NELL2,EDC3,SYT1,EFNA5,WASF1,NASP,PRKAA1,DDX3X,KAT6A,RAD23B,TSPYL1,DDX6,CAND1,GLS,ANXA6,ATL1,CELF1,GSK3B,SNAP25,KCNQ5,TSPYL4,CSNK1A1,SRPK2,NAP1L3,HMGCR,KPNA3,HSPA4,ATXN10,GOPC,NAP1L2,DPAGT1,ANLN,KLHL12,ATRX,PPAT,CHRNB2,PPARGC1A,KCNV1,SF3B3,RANBP6,SNAP47,PPP6R3,SMYD3,PAM,CLASP2,VCP,DDX1,KCND2,ATXN2,PRPF19,SOD2,RIC3,TSPYL5,NRXN1,IL1RAP,PEX11B,TTC19,RBMX,RBMXL1,LGI1,MAP9,WASL,KCNS2,NLGN1,KPNB1,…
191	TRUE	5.72156e-08	882	1469	105	0.0714772	0.119048	LEE_BMP2_TARGETS_DN	c2.all.v5.0.symbols.plusCustom_091516_plusHallmark_plusC5v61_plusRosenberg	http://www.broadinstitute.org/gsea/msigdb/cards/LEE_BMP2_TARGETS_DN	22516	4508	TFRC,NUCKS1,ZWINT,EPHA4,NASP,PLK4,PRPS1,SMYD5,RAD23B,CSE1L,PCMT1,PSPC1,AGFG1,HMGCR,PRMT1,HSPA4,SLC39A6,PLAA,HDAC2,NOP56,MATR3,LSM12,ETF1,PPAT,UBQLN1,ARHGAP20,VKORC1L1,TRIM59,SSR1,DNAJA2,QSOX2,CYP11A1,NAA25,RRN3,SF3B3,NECAP1,KPNA1,NETO2,LRP12,PAFAH1B2,DCK,EIF4E,C10orf88,RBMX,RBMXL1,AZIN1,USP46,KPNB1,CIAPIN1,ENC1,SLC41A2,IDH3A,ETNK1,JARID2,GAS7,TOMM20,SLC7A1,SMARCA5,HSPA8,RIF1,PWP1,HSPH1,PARM1,KPNA…
192	TRUE	6.09848e-08	69	1469	21	0.0142954	0.304348	LEIN_NEURON_MARKERS	c2.all.v5.0.symbols.plusCustom_091516_plusHallmark_plusC5v61_plusRosenberg	http://www.broadinstitute.org/gsea/msigdb/cards/LEIN_NEURON_MARKERS	22516	3368	SYT1,SH3GL2,RTN1,RAB6A,MADD,SNAP25,DPP6,MAP2K4,SYP,GRIA4,NAPB,PRKACA,CHGB,GRIA2,CLSTN3,NDRG4,LRP11,GRIA3,SNRPN,REPS2,CALM2
193	TRUE	6.17525e-08	110	1469	27	0.0183799	0.245455	GO_POSITIVE_REGULATION_OF_SYNAPTIC_TRANSMISSION	c2.all.v5.0.symbols.plusCustom_091516_plusHallmark_plusC5v61_plusRosenberg	http://www.broadinstitute.org/gsea/msigdb/cards/GO_POSITIVE_REGULATION_OF_SYNAPTIC_TRANSMISSION	22516	8087	SYT1,SLC8A3,GSK3B,SNAP25,MAPK1,NPTN,HNRNPK,RAB3B,CHRNB2,NLGN3,SNAP47,CLSTN2,CLSTN1,NRXN1,LGI1,NLGN1,SYNJ1,PTK2B,CLSTN3,SLC24A2,RAB3GAP1,PTEN,NETO1,FMR1,LRRTM2,TNR,DNM1
194	TRUE	6.30845e-08	372	1469	57	0.0388019	0.153226	WANG_LMO4_TARGETS_UP	c2.all.v5.0.symbols.plusCustom_091516_plusHallmark_plusC5v61_plusRosenberg	http://www.broadinstitute.org/gsea/msigdb/cards/WANG_LMO4_TARGETS_UP	22516	1492	PCYOX1,NUCKS1,LMBRD1,DCAF7,HNRNPR,PRKAR1A,TTC3,MTDH,GDPD1,LPCAT1,PCMT1,ATP1B1,DPY19L1,SOS1,CSNK1A1,ZNF326,ATXN10,MEGF9,MAN1A2,SCAMP1,ETS2,NAA25,SCAI,SYPL1,PPP3R1,CFL2,EPM2AIP1,SERINC5,RBMXL1,RGMB,CPEB4,NDRG1,TMEM65,LITAF,TM9SF2,CNOT2,OCIAD1,WWP2,RAB3GAP2,ST13,TMEM106B,SERBP1,GPR158,ACVR1B,CBX3,HNMT,TMEM43,KIF3A,ATP13A3,NDRG3,CD47,E2F3,LPGAT1,PDS5B,CREB1,TTC27,NLN
195	TRUE	6.74687e-08	988	1469	114	0.0776038	0.115385	BENPORATH_NANOG_TARGETS	c2.all.v5.0.symbols.plusCustom_091516_plusHallmark_plusC5v61_plusRosenberg	http://www.broadinstitute.org/gsea/msigdb/cards/BENPORATH_NANOG_TARGETS	22516	2427	RNF24,NUCKS1,GSPT2,PREPL,ANKMY2,CDK17,SUPT7L,MEF2A,KAT6A,GNAI1,PSMC2,SLC44A1,AP1G1,CAND1,ANP32A,BCAT1,MDH1,ENPP2,CACNA2D1,DDX5,BCLAF1,KPNA3,GLG1,NEDD4L,HSPA4,ABHD2,ATP6V1A,APLP2,HNRNPH2,LRRN1,DPYSL2,ASB1,NAP1L2,ACSL4,DPAGT1,LEPROTL1,MAPK8,RRN3,ACTR1A,VLDLR,TMEM63A,ACAT2,B4GALT6,KHDRBS1,PRPF19,MORF4L2,EXOC4,ARID5B,EPM2AIP1,SKIL,SULF1,SSBP2,NCAPD2,IDH3A,DPM1,BUB3,FUS,DNAJC16,MOB3B,ETNK1,JARID2,UNC5…
196	TRUE	6.78848e-08	198	1469	38	0.0258679	0.191919	WELCSH_BRCA1_TARGETS_UP	c2.all.v5.0.symbols.plusCustom_091516_plusHallmark_plusC5v61_plusRosenberg	http://www.broadinstitute.org/gsea/msigdb/cards/WELCSH_BRCA1_TARGETS_UP	22516	3163	DEK,DDX3X,PRKAR1A,GNAI1,RAB6A,ENPP2,CSNK1A1,TCEAL1,RDX,MAP2K4,ATXN10,SMC1A,SCAMP1,SSR1,PAM,MEF2C,IGF2R,COPS2,NR3C1,MYH10,TM9SF2,PPP6C,NDUFS1,KIF2A,ZNF148,PICALM,JAK1,ZNF711,CD47,IDH1,KIFAP3,SERINC3,CD9,RAB1A,CREB1,CALM2,RPS6KA3,ATP6V0A1
197	TRUE	7.11252e-08	165	1469	34	0.023145	0.206061	BLALOCK_ALZHEIMERS_DISEASE_INCIPIENT_DN	c2.all.v5.0.symbols.plusCustom_091516_plusHallmark_plusC5v61_plusRosenberg	http://www.broadinstitute.org/gsea/msigdb/cards/BLALOCK_ALZHEIMERS_DISEASE_INCIPIENT_DN	22516	3174	HSP90AB1,SUPT7L,MEF2A,TTC3,PSMC2,RPN2,GABRB3,NELL1,DDX5,ARCN1,KIDINS220,MAP2K4,PAFAH1B1,TRO,SCN3A,ATP2A2,PPP3CA,CDC27,CSNK1G3,PPP3R1,RGS4,PAK3,PDHA1,USP15,HSPH1,GLRX,GPR22,REEP5,IPO7,ASPH,SERBP1,CSNK2A1,MGA,CCT3
198	TRUE	8.13478e-08	1492	1469	156	0.106195	0.104558	GO_POSITIVE_REGULATION_OF_PROTEIN_METABOLIC_PROCESS	c2.all.v5.0.symbols.plusCustom_091516_plusHallmark_plusC5v61_plusRosenberg	http://www.broadinstitute.org/gsea/msigdb/cards/GO_POSITIVE_REGULATION_OF_PROTEIN_METABOLIC_PROCESS	22516	7439	HSP90AB1,GNG3,NEDD4,OPRL1,PRKACB,EFNA5,YTHDF2,EPHA4,GPR37,PRKAA1,DDX3X,PRKAR1A,PLCB1,POLDIP3,MARCKS,PSMC2,PSMD1,CDKN1B,USP13,LPCAT1,MADD,EPHA7,APP,ENPP2,C3,NELL1,GSK3B,CSNK1A1,ACVR1,MAPK1,HMGCR,PRMT1,PIAS1,RDX,NEDD4L,KIDINS220,MAPK10,PDGFRA,NPTN,PAK1,IGF1,NAP1L2,PPP1R9A,CNTN1,HNRNPK,HDAC2,CCNK,SPPL3,MAPK8,PRKAR2B,GRM1,TRIM32,UBQLN1,ADNP,PPARGC1A,PPP1R12A,FNIP1,CTR9,SDCBP,DCUN1D4,CDC27,CDK5RAP3,SM…
199	TRUE	8.46618e-08	1275	1469	138	0.0939415	0.108235	GO_MOVEMENT_OF_CELL_OR_SUBCELLULAR_COMPONENT	c2.all.v5.0.symbols.plusCustom_091516_plusHallmark_plusC5v61_plusRosenberg	http://www.broadinstitute.org/gsea/msigdb/cards/GO_MOVEMENT_OF_CELL_OR_SUBCELLULAR_COMPONENT	22516	7425	HIF1A,SPOCK1,NCAM1,EFNA5,EPHA4,WASF1,SH3GL2,SEMA5A,CRMP1,RAB6A,ATP1B1,EPHA7,APP,ENPP2,APBB2,CDH13,GSK3B,SOS1,CACNA2D1,ACVR1,MAPK1,PIP5K1A,ABI2,NRCAM,GLG1,NEDD4L,PDGFRA,DCLK1,GPM6A,MTSS1,IGF1,PAFAH1B1,DPYSL2,DNER,SLC7A8,ACTB,YWHAE,ANLN,SATB2,NRXN3,DYNC1LI1,ACTR2,SDCBP,ARSB,FGF12,EPHB1,PEAK1,SHROOM2,FZD3,DYNC1I1,MEF2C,ROBO2,PLXNA4,PDE4B,PSTPIP2,CDKL5,SH3KBP1,NRXN1,ZRANB1,ARID5B,CHL1,TMEFF2,LGI1,WAS…
200	TRUE	9.75963e-08	105	1469	26	0.0176991	0.247619	Downregulated_by_Topotecan_-1.6_log2FC_or_more_King	c2.all.v5.0.symbols.plusCustom_091516_plusHallmark_plusC5v61_plusRosenberg		22516	4745	SYT1,OPCML,WWOX,C3,CDH13,KCNQ5,PDGFRA,ASTN2,ERC2,CADM2,NRXN3,GALNTL6,PCDH9,NRXN1,NLGN1,CNTN4,PTPRM,DPP10,PTPRN2,KCNMA1,PRKG1,MDGA2,LSAMP,CDH12,GRM7,GRID2
201	TRUE	9.92831e-08	926	1469	108	0.0735194	0.116631	GO_MACROMOLECULE_CATABOLIC_PROCESS	c2.all.v5.0.symbols.plusCustom_091516_plusHallmark_plusC5v61_plusRosenberg	http://www.broadinstitute.org/gsea/msigdb/cards/GO_MACROMOLECULE_CATABOLIC_PROCESS	22516	7970	USP11,PCYOX1,RNF24,GSPT2,NEDD4,RNF145,EDC3,PPP2R2A,CTSB,TTC3,RAD23B,PSMC2,PSMD1,UBR1,USP13,DDX6,USP47,NBAS,PJA1,USP14,GSK3B,FBXO21,CSNK1A1,NEDD4L,RLIM,UBR3,GLB1,GNS,PIK3R4,USP22,CNOT1,FBXL3,YOD1,ETF1,TRIM32,UBQLN1,HECW1,GPRASP1,CDC27,THRAP3,OS9,BACE1,EIF4A1,ARSB,KPNA1,VCP,CSDE1,HERC3,PRPF19,ANAPC1,MTPAP,EIF4E,UBA1,ZRANB1,USP46,TRIM13,KPNB1,RNF19A,ENC1,ANKIB1,HGSNAT,TUT1,BUB3,DZIP3,PSMD11,USP15,BT…
202	TRUE	1.02502e-07	245	1469	43	0.0292716	0.17551	PENG_RAPAMYCIN_RESPONSE_DN	c2.all.v5.0.symbols.plusCustom_091516_plusHallmark_plusC5v61_plusRosenberg	http://www.broadinstitute.org/gsea/msigdb/cards/PENG_RAPAMYCIN_RESPONSE_DN	22516	2744	TFRC,HSP90AB1,RAB14,PPP2R2A,DDX3X,MTDH,CSE1L,GOT2,PSMC2,LPCAT1,KPNA3,PRMT1,HSPA4,NOP56,ETF1,HCCS,ACAT2,VCP,PRPF19,MORF4L2,NUP98,IDH3A,COPB2,PSMD11,HSPA8,RTN4,MLLT11,TNPO1,GSPT1,PICALM,SQLE,HSPA9,CD47,CCT6A,DHCR24,EIF4G2,POLR2B,XBP1,RAB1A,NMT1,ASNS,EXTL3,FKBP4
203	TRUE	1.05905e-07	893	1469	105	0.0714772	0.117581	GEORGES_TARGETS_OF_MIR192_AND_MIR215	c2.all.v5.0.symbols.plusCustom_091516_plusHallmark_plusC5v61_plusRosenberg	http://www.broadinstitute.org/gsea/msigdb/cards/GEORGES_TARGETS_OF_MIR192_AND_MIR215	22516	2472	NUCKS1,UGT8,DEK,TRPC1,GPR37,PLK4,DDX3X,PRKAR1A,GPR137C,ZNF443,ZNF823,MTDH,PRKAA2,USP14,ENDOD1,ZNF385B,MTSS1,PAFAH1B1,TMEFF1,CLVS1,LEPROTL1,RAB3B,ANLN,AKAP11,PPAT,SATB2,TRIM59,PPP1R12A,PRRC1,ACTR2,CHM,MCAM,LSM14B,CLSTN1,SLC16A7,SFR1,ATAD1,B4GALT6,REEP1,CFL2,UBASH3B,PRPS2,CHDH,IL1RAP,EPM2AIP1,WDR47,ACSL1,PTBP2,STAM,ENC1,RSBN1L,ALG10,ALG10B,NLK,FAM171B,NIPA1,NSF,PCDH7,RTKN2,IMPA1,PRICKLE1,COCH,CAMK4…
204	TRUE	1.05905e-07	1572	1469	162	0.110279	0.103053	GO_INTRACELLULAR_SIGNAL_TRANSDUCTION	c2.all.v5.0.symbols.plusCustom_091516_plusHallmark_plusC5v61_plusRosenberg	http://www.broadinstitute.org/gsea/msigdb/cards/GO_INTRACELLULAR_SIGNAL_TRANSDUCTION	22516	6331	NCAM1,GDI1,RAB14,WASF1,WWOX,MEF2A,PPM1L,PRKAA1,DDX3X,PRKAR1A,PLCL1,PLCB1,PSMC2,PSMD1,PRKAA2,CDKN1B,RAB6A,PJA2,ATP1B1,ANP32A,SCN2A,APBB2,CDH13,GSK3B,SOS1,ZNF385B,DDX5,SRPK2,FGF14,MAPK1,ABI2,PRMT1,PIAS1,RDX,MAPK10,MAP2K4,PDGFRA,DCLK1,PAK1,IGF1,CNOT1,ATP2A2,ASB1,PPP1R9A,PPP3CA,RASGEF1B,SMC1A,YWHAE,RAB3B,MAPK8,PRKAR2B,ATRX,AKAP11,PPP3CB,FNIP1,CTR9,SDCBP,DOCK3,G3BP2,SLC8A1,FGF12,DOK5,MOB1B,ARL10,PRKAC…
205	TRUE	1.1524e-07	160	1469	33	0.0224643	0.20625	ASTON_MAJOR_DEPRESSIVE_DISORDER_DN	c2.all.v5.0.symbols.plusCustom_091516_plusHallmark_plusC5v61_plusRosenberg	http://www.broadinstitute.org/gsea/msigdb/cards/ASTON_MAJOR_DEPRESSIVE_DISORDER_DN	22516	2590	SPOCK1,UGT8,SCAMP5,GPR37,TSPYL1,BCAT1,ENPP2,RDX,GABRB2,MAPK8,PCSK2,NPC1,TMEM63A,PRPF19,COPA,PTK2B,LITAF,PSMD11,PSEN1,CNP,CAP2,TMEM87A,SPOCK3,SORBS2,JAM3,SNX19,CDKN1C,MAG,MTMR2,CACNG3,DICER1,SCARB2,EPHA5
206	TRUE	1.22716e-07	27	1469	13	0.00884956	0.481481	IKEDA_MIR30_TARGETS_DN	c2.all.v5.0.symbols.plusCustom_091516_plusHallmark_plusC5v61_plusRosenberg	http://www.broadinstitute.org/gsea/msigdb/cards/IKEDA_MIR30_TARGETS_DN	22516	4551	NCAM1,CDH13,NEDD4L,TMEFF1,ATP2A2,SATB2,RABGAP1L,ESRRG,RBFOX1,IGF2R,PRICKLE1,PCDH10,ZDHHC17
207	TRUE	1.26383e-07	1527	1469	158	0.107556	0.103471	GO_PROTEIN_COMPLEX_SUBUNIT_ORGANIZATION	c2.all.v5.0.symbols.plusCustom_091516_plusHallmark_plusC5v61_plusRosenberg	http://www.broadinstitute.org/gsea/msigdb/cards/GO_PROTEIN_COMPLEX_SUBUNIT_ORGANIZATION	22516	8214	GSPT2,KCNA6,NELL2,SYT1,EFNA5,WASF1,NASP,PRKAA1,ARID2,KAT6A,MARCKS,TSPYL1,CAND1,GLS,ANXA6,ATL1,GSK3B,SNAP25,KCNQ5,AGFG1,TSPYL4,CSNK1A1,NAP1L3,HMGCR,KPNA3,ABI2,HSPA4,DNAJC6,ATXN10,PAFAH1B1,GOPC,NAP1L2,PPP1R9A,DPAGT1,SMC1A,ANLN,KLHL12,ATRX,ETF1,PPAT,CHRNB2,PPARGC1A,ACTR2,KCNV1,SF3B3,RANBP6,SNAP47,NAPB,STMN4,PPP6R3,SMYD3,PAM,SHROOM2,ATAD1,CLASP2,VCP,KCND2,CFL2,SOD2,RIC3,TSPYL5,NRXN1,IL1RAP,PEX11B,TTC…
208	TRUE	1.48059e-07	899	1469	105	0.0714772	0.116796	GO_MEMBRANE_ORGANIZATION	c2.all.v5.0.symbols.plusCustom_091516_plusHallmark_plusC5v61_plusRosenberg	http://www.broadinstitute.org/gsea/msigdb/cards/GO_MEMBRANE_ORGANIZATION	22516	8131	SRP72,YWHAZ,ATP8A1,RAB14,SYT1,PPP2R2A,SYT11,TRAM1L1,ATP1B1,GSK3B,SNAP25,SYT4,DPP6,DLG3,PIP5K1A,NRCAM,RDX,HSPA4,SYP,ATF2,VAPA,MTSS1,PAFAH1B1,STXBP1,CNTNAP2,ATP2A2,YWHAE,MAPK8,KLHL12,SSR1,SDCBP,CHM,NPC1,FA2H,NLGN3,SNAP47,NAPB,PPP6R3,CLASP2,REEP1,PPP3R1,NRXN1,PRKCA,WASL,SCN3B,TOR1AIP2,NLGN1,GPHN,NUP98,BAG4,YWHAB,NDRG1,NSF,TOMM20,GBF1,MYH10,GLRB,SLC25A46,DPP10,EPB41L3,PPP2CA,CLIP1,TFG,SYT6,PPP6C,CNP,…
209	TRUE	1.48059e-07	79	1469	22	0.0149762	0.278481	CROMER_METASTASIS_UP	c2.all.v5.0.symbols.plusCustom_091516_plusHallmark_plusC5v61_plusRosenberg	http://www.broadinstitute.org/gsea/msigdb/cards/CROMER_METASTASIS_UP	22516	2778	DEK,CDH11,RPN2,ENPP2,SERINC1,GNS,SMC1A,ATRX,TMEM63A,BUB3,GANAB,CNOT2,REEP5,ACVR1B,BMI1,SH3BP5,PLCG1,GPR107,MTMR2,KIFAP3,XPO1,MFAP3
210	TRUE	1.48059e-07	588	1469	77	0.0524166	0.130952	GO_SECRETION	c2.all.v5.0.symbols.plusCustom_091516_plusHallmark_plusC5v61_plusRosenberg	http://www.broadinstitute.org/gsea/msigdb/cards/GO_SECRETION	22516	6131	HIF1A,SCAMP5,RAB14,SYT1,SCRN1,SYT11,GLS,APP,DNAJC5,SNAP25,SYT4,PAK1,APLP2,IGF1,PAFAH1B1,STXBP1,WDR1,CHRM3,PPAT,SCAMP1,PPP3CB,NRXN3,SNAP47,CACNB4,PAM,VPS45,EXOC4,CACNA1B,NRXN1,STXBP5,NLGN1,COPA,SYNJ1,SERPINA3,CASK,NSF,PCDH7,AKAP5,HSPA8,MYH10,PSEN1,PTPRN2,SYT6,VPS33A,CANX,EXOC2,SYN2,NF1,SCG2,RAB11FIP2,GAD1,VPS41,ARFGEF2,CDO1,LIN7C,SNX19,STXBP5L,TGFB2,VMP1,VPS11,PSAP,EXOC3,CD9,RAB1A,STEAP2,GNPTAB,KI…
211	TRUE	1.52187e-07	187	1469	36	0.0245065	0.192513	PENG_LEUCINE_DEPRIVATION_DN	c2.all.v5.0.symbols.plusCustom_091516_plusHallmark_plusC5v61_plusRosenberg	http://www.broadinstitute.org/gsea/msigdb/cards/PENG_LEUCINE_DEPRIVATION_DN	22516	2644	TFRC,HSP90AB1,CSE1L,PSMD1,LPCAT1,PRMT1,HSPA4,WDR1,NOP56,ETF1,ACAT2,NCL,DDX1,NUP98,COPS2,COPB2,PSMD11,HSPA8,KPNA2,UBAP2L,MLLT11,SF3A1,YWHAH,TUBB4B,PLCG1,GSPT1,ILF3,SQLE,CCT6A,DHCR24,EIF4G2,TUBB4A,PSMF1,NMT1,KDM1A,FKBP4
212	TRUE	1.52187e-07	86	1469	23	0.0156569	0.267442	REACTOME_L1CAM_INTERACTIONS	c2.all.v5.0.symbols.plusCustom_091516_plusHallmark_plusC5v61_plusRosenberg	http://www.broadinstitute.org/gsea/msigdb/cards/REACTOME_L1CAM_INTERACTIONS	22516	1107	NCAM1,SH3GL2,SCN2A,DLG3,MAPK1,NRCAM,RDX,PAK1,DPYSL2,CNTN1,SDCBP,SCN3B,CLTC,SCN7A,SCN8A,KCNQ3,CSNK2A1,NUMB,SCN2B,ITGAV,DNM1,RPS6KA3,RPS6KA5
213	TRUE	1.52187e-07	442	1469	63	0.0428863	0.142534	HAN_SATB1_TARGETS_DN	c2.all.v5.0.symbols.plusCustom_091516_plusHallmark_plusC5v61_plusRosenberg	http://www.broadinstitute.org/gsea/msigdb/cards/HAN_SATB1_TARGETS_DN	22516	3934	ARMC8,NEDD4,NELL2,POLDIP3,GNAI1,GPR21,HMGCR,DNAJC6,ATXN10,MYO1D,STXBP1,MEGF9,CHST15,PPME1,CAMSAP2,MCAM,CD82,PPP6R2,NPC1,SLC25A17,VLDLR,ENO2,CPD,ACAT2,PCDH9,PDE4B,C10orf88,EPM2AIP1,CDH6,IGF2R,NDRG1,NR3C1,DENND5B,PDE4D,RANGAP1,GLRX,EPB41L3,STXBP6,BMP3,ATRN,MLLT11,CDS2,TNFRSF21,TOX,EIF3A,ST13,BASP1,ASPH,SHOC2,SORL1,RAB11FIP2,IGFBP5,ATP13A3,TGFB2,SQLE,YIPF6,KLF5,DHCR24,XBP1,PTPRE,CASP1,FNDC3B,SLC1A1
214	TRUE	1.52187e-07	775	1469	94	0.0639891	0.12129	BENPORATH_MYC_MAX_TARGETS	c2.all.v5.0.symbols.plusCustom_091516_plusHallmark_plusC5v61_plusRosenberg	http://www.broadinstitute.org/gsea/msigdb/cards/BENPORATH_MYC_MAX_TARGETS	22516	2436	USP11,CLCN6,DDX3X,SLC12A2,CDKN1B,MADD,PCMT1,MDH1,DCTN4,DDX5,KPNA3,PIAS1,SLC39A6,ATXN10,VAPA,GNS,ASB1,DPAGT1,PPP3CA,SMC1A,RRAGA,ETF1,UBQLN1,PPME1,PPP1R12A,DNAJA2,DYNC1LI1,LANCL1,THRAP3,SYPL1,MAPRE2,ENO2,NCL,VCP,DDX1,CSDE1,PRPS2,PEX11B,AZIN1,DPM1,COPS2,JARID2,PRR3,SLC7A1,PCM1,PWP1,ADAM22,TPP2,PPP2CA,IPO5,PPP6C,CNOT2,OCIAD1,TNFRSF21,SUPT16H,EIF2S3,NR1D1,MKLN1,RAB3GAP2,SMAD3,CUL5,YWHAH,ATF6,NDUFS1,MK…
215	TRUE	1.62713e-07	1423	1469	149	0.10143	0.104708	GO_ESTABLISHMENT_OF_PROTEIN_LOCALIZATION	c2.all.v5.0.symbols.plusCustom_091516_plusHallmark_plusC5v61_plusRosenberg	http://www.broadinstitute.org/gsea/msigdb/cards/GO_ESTABLISHMENT_OF_PROTEIN_LOCALIZATION	22516	5419	SRP72,TFRC,YWHAZ,NEDD4,GDI1,SCAMP5,ATP6V1B2,RAB14,NASP,CSE1L,MARCKS,TRAM1L1,AP1G1,RAB6A,RABGAP1,TBC1D25,ATP1B1,NBAS,GSK3B,ARFGAP2,ARCN1,MAPK1,PIP5K1A,KPNA3,RDX,HSPA4,VPS53,ATP6V1A,ABCG1,COPB1,PAFAH1B1,STXBP1,PIK3R4,SYNRG,ZDHHC15,GOPC,PPP3CA,YWHAE,RAB3B,SCAMP1,SSR1,RABGAP1L,SDCBP,CHM,KPNA6,TBC1D30,RANBP6,OS9,NPC1,NECAP1,NAPB,KPNA1,SMYD3,VLDLR,CLASP2,VCP,REEP1,VPS45,EXOC4,NRXN1,STXBP5,CLTC,NLGN1,KP…
216	TRUE	1.78972e-07	354	1469	54	0.0367597	0.152542	GO_REGULATION_OF_CELLULAR_AMIDE_METABOLIC_PROCESS	c2.all.v5.0.symbols.plusCustom_091516_plusHallmark_plusC5v61_plusRosenberg	http://www.broadinstitute.org/gsea/msigdb/cards/GO_REGULATION_OF_CELLULAR_AMIDE_METABOLIC_PROCESS	22516	7850	YTHDF2,HNRNPR,PRKAA1,DDX3X,POLDIP3,PUM1,DDX6,APP,CELF1,MAPK1,IGF1,CNOT1,ETF1,EIF4A1,LSM14B,ELAVL1,YTHDF1,DDX1,ATXN2,CPEB2,KHDRBS1,EIF4E,SAMD8,ENC1,CPEB4,PTK2B,ADAR,CNOT2,DAPK1,METAP1,SMAD3,EIF3A,DGCR8,LRPPRC,SORL1,GIGYF2,IGFBP5,FMR1,CAPRIN1,LARP6,PICALM,ILF3,EIF3C,EIF3CL,IMPACT,RC3H1,RPS6KB1,EIF3D,EIF4G2,LRRTM3,DICER1,SMAD2,EIF4G3,RPS6KA3
217	TRUE	1.80432e-07	1316	1469	140	0.0953029	0.106383	GO_CELL_CYCLE	c2.all.v5.0.symbols.plusCustom_091516_plusHallmark_plusC5v61_plusRosenberg	http://www.broadinstitute.org/gsea/msigdb/cards/GO_CELL_CYCLE	22516	7714	GSPT2,ZWINT,PPP2R2A,NASP,PLK4,PRKAA1,PRKAR1A,PLCB1,GNAI1,PSMC2,PSMD1,PRKAA2,CDKN1B,RABGAP1,MCPH1,BCAT1,APBB2,CDH13,GSK3B,SPIN1,TBRG1,CSNK1A1,ACVR1,MAPK1,PRMT1,CHAMP1,PAK1,ATF2,MSH3,PAFAH1B1,USP22,CNOT1,PPP3CA,CCNK,SMC1A,YWHAE,ANLN,PRKAR2B,RRAGA,PPAT,PPP1R12A,DYNC1LI1,ACTR2,CDC27,ACTR1A,CDK5RAP3,MAPRE2,PRKACA,CLASP2,KHDRBS1,PRPF19,ANAPC1,EIF4E,TTC19,PRKCA,MAP9,WASL,WAC,CLTC,KPNB1,SKIL,PAK3,NUP98,N…
218	TRUE	1.81918e-07	602	1469	78	0.0530973	0.129568	MARTINEZ_TP53_TARGETS_UP	c2.all.v5.0.symbols.plusCustom_091516_plusHallmark_plusC5v61_plusRosenberg	http://www.broadinstitute.org/gsea/msigdb/cards/MARTINEZ_TP53_TARGETS_UP	22516	3481	LANCL2,TFRC,NEDD4,PRKACB,MEF2A,DDX3X,RABGAP1,PUM1,PJA1,DCTN4,APP,SPIN1,CACNA2D1,HIPK3,ARCN1,PIP5K1A,ATF2,PPP3CA,MAN1A2,ACTB,SLC4A10,LANCL1,CTR9,CYP11A1,KPNA6,RRN3,OS9,SORT1,MAPRE2,CPD,RGS4,CFL2,SH3KBP1,STARD4,ACSL1,BAG4,NCAPD2,NLK,NDRG1,DGCR2,NSF,NR3C1,ZMYM4,LITAF,AGK,PCM1,RTN4,GLRX,TPP2,SCUBE1,CAMK4,UBAP2L,DDX3Y,BZW1,EIF3A,DCUN1D1,MAP1B,ASPH,TMEM106B,CAPRIN1,ILF3,JAK1,TGFB2,HSPA9,CDKN1C,ITGAV,PD…
219	TRUE	1.89449e-07	950	1469	109	0.0742001	0.114737	GO_REGULATION_OF_PROTEIN_LOCALIZATION	c2.all.v5.0.symbols.plusCustom_091516_plusHallmark_plusC5v61_plusRosenberg	http://www.broadinstitute.org/gsea/msigdb/cards/GO_REGULATION_OF_PROTEIN_LOCALIZATION	22516	7476	HSP90AB1,YWHAZ,HIF1A,GDI1,SCAMP5,RAB14,EFNA5,GNL3L,SEMA5A,MARCKS,ELMOD1,GSK3B,SNAP25,HMGCR,RDX,NEDD4L,NPTN,IGF1,GOPC,YOD1,HNRNPK,PPP3CA,YWHAE,ASTN2,SPPL3,MAPK8,PPP3CB,RABGAP1L,G3BP2,OS9,NLGN3,CDK5RAP3,KPNA1,PAM,PLS1,PRKACA,NCL,SIN3A,PPP3R1,UGCG,NRXN1,PRKCA,WASL,STXBP5,CLTC,NLGN1,BAG4,YWHAB,UFL1,CDK5R1,AKAP5,VSNL1,GBF1,LITAF,HSPA8,GAPVD1,PCM1,RANGAP1,HSPH1,RASSF5,DPP10,CLSTN3,GPR26,IPO5,CNR1,RUFY3…
220	TRUE	1.89449e-07	316	1469	50	0.0340368	0.158228	JAATINEN_HEMATOPOIETIC_STEM_CELL_UP	c2.all.v5.0.symbols.plusCustom_091516_plusHallmark_plusC5v61_plusRosenberg	http://www.broadinstitute.org/gsea/msigdb/cards/JAATINEN_HEMATOPOIETIC_STEM_CELL_UP	22516	1640	WASF1,SV2A,NASP,SCRN1,PLCB1,GNAI1,BCAT1,KDM5B,NAP1L3,HMGCR,RDX,TRO,SCN3A,DPY19L3,NEGR1,SYPL1,SMYD3,PAM,B4GALT6,PDE1A,TSPYL5,MAP9,SSBP2,ALG10B,FAM171B,CRIM1,LAPTM4B,FAM98B,SLC39A10,LRCH2,PLS3,TNFRSF21,DAPK1,IPO7,ASPH,MAST4,ANKRD28,ZBTB8A,SPOCK3,TBC1D24,PLCB4,CEP170,ZNF711,KIT,ALDH1A1,MLLT3,CPSF3,SLITRK4,IPO11,SRD5A3
221	TRUE	1.89549e-07	779	1469	94	0.0639891	0.120668	PUJANA_CHEK2_PCC_NETWORK	c2.all.v5.0.symbols.plusCustom_091516_plusHallmark_plusC5v61_plusRosenberg	http://www.broadinstitute.org/gsea/msigdb/cards/PUJANA_CHEK2_PCC_NETWORK	22516	2271	HMGB3,SRP72,TFRC,ZWINT,DCAF7,DEK,HNRNPR,NASP,PLK4,PRPS1,MTDH,CSE1L,PSMC2,TTYH2,USP13,PCMT1,BCAT1,HMGCR,PRMT1,HSPA4,TM9SF4,ATXN10,BLMH,CNOT1,HDAC2,SMC1A,YWHAE,NOP56,ADNP,CTR9,PPP2R5E,SORT1,PTPRJ,NONO,ACAT2,NCL,KHDRBS1,PRPF19,DCK,EIF4E,RBMX,HNRNPA3,HS2ST1,SSBP2,YWHAB,NCAPD2,DPM1,BUB3,FDFT1,PPIG,PRR3,SLC7A1,SMARCA5,HSPA8,RIF1,PWP1,HSPH1,TPP2,KPNA2,IPO5,UBAP2L,BZW1,RNF2,METAP1,SLC25A5,SERBP1,NF1,KDM4…
222	TRUE	1.98705e-07	251	1469	43	0.0292716	0.171315	GO_COGNITION	c2.all.v5.0.symbols.plusCustom_091516_plusHallmark_plusC5v61_plusRosenberg	http://www.broadinstitute.org/gsea/msigdb/cards/GO_COGNITION	22516	5064	HIF1A,ATP8A1,SLC8A3,PLCB1,PJA2,APP,SNAP25,GPR21,HMGCR,NPTN,IGF1,PAFAH1B1,CNTNAP2,PRKAR2B,ADNP,PPP3CB,CHRNB2,NRXN3,SORCS3,NLGN3,GRM5,VLDLR,KCNAB1,MEF2C,ATAD1,NRXN1,CHL1,SYNJ1,DGCR2,PSEN1,CAMK4,CNR1,SLC24A2,NDRG4,PTEN,NF1,NETO1,RPS6KB1,TNR,KIT,GRM7,CREB1,ADCY8
223	TRUE	2.13653e-07	781	1469	94	0.0639891	0.120359	GO_INTRACELLULAR_PROTEIN_TRANSPORT	c2.all.v5.0.symbols.plusCustom_091516_plusHallmark_plusC5v61_plusRosenberg	http://www.broadinstitute.org/gsea/msigdb/cards/GO_INTRACELLULAR_PROTEIN_TRANSPORT	22516	5190	SRP72,YWHAZ,NEDD4,RAB14,CSE1L,MARCKS,TRAM1L1,AP1G1,RAB6A,RABGAP1,TBC1D25,ATP1B1,GSK3B,ARCN1,MAPK1,PIP5K1A,KPNA3,HSPA4,COPB1,PIK3R4,SYNRG,PPP3CA,YWHAE,RAB3B,SSR1,RABGAP1L,SDCBP,CHM,KPNA6,TBC1D30,RANBP6,OS9,NAPB,KPNA1,VCP,VPS45,CLTC,NLGN1,KPNB1,STAM,COPA,NUP98,YWHAB,WDR35,NSF,TOMM20,AKAP5,COPB2,HSPA8,PCM1,PRICKLE1,ADAR,KPNA2,IPO5,CLIP1,TBCK,ATG4B,AKAP6,RAB3GAP2,TNPO1,NAPG,IPO7,YWHAH,KPNA4,SEC61A1,S…
224	TRUE	2.14976e-07	1381	1469	145	0.0987066	0.104996	GO_RESPONSE_TO_OXYGEN_CONTAINING_COMPOUND	c2.all.v5.0.symbols.plusCustom_091516_plusHallmark_plusC5v61_plusRosenberg	http://www.broadinstitute.org/gsea/msigdb/cards/GO_RESPONSE_TO_OXYGEN_CONTAINING_COMPOUND	22516	7114	TFRC,GNG3,HIF1A,OPRL1,ATP6V1B2,PRKACB,SLC8A3,CTSB,NASP,PRKAA1,PRKAR1A,PLCB1,GNAI1,MTDH,GOT2,PRKAA2,CDKN1B,UBR1,GOT1,APP,C3,GSK3B,SOS1,HDAC9,ATP1A1,MAPK1,HMGCR,PDGFRA,ABHD2,ATP6V1A,PAK1,ATP2B1,ATF2,IGF1,DPYSL2,ATP2A2,HNRNPK,CHRM3,GNG2,HDAC2,PPP3CA,MAPK8,PRKAR2B,RRAGA,PPAT,ADNP,CHRNB2,PPARGC1A,DGAT2,CTR9,CYP11A1,STAT6,SORT1,KLF6,HNRNPA0,SLC8A1,SMYD3,VLDLR,PAM,PRKACA,NCL,MEF2C,SIN3A,CPEB2,PDE4B,SOD2…
225	TRUE	2.58322e-07	1132	1469	124	0.0844112	0.109541	GO_PROTEIN_COMPLEX_BIOGENESIS	c2.all.v5.0.symbols.plusCustom_091516_plusHallmark_plusC5v61_plusRosenberg	http://www.broadinstitute.org/gsea/msigdb/cards/GO_PROTEIN_COMPLEX_BIOGENESIS	22516	6349	KCNA6,NELL2,SYT1,EFNA5,WASF1,NASP,PRKAA1,KAT6A,TSPYL1,CAND1,GLS,ANXA6,ATL1,GSK3B,SNAP25,KCNQ5,TSPYL4,CSNK1A1,NAP1L3,HMGCR,KPNA3,HSPA4,ATXN10,GOPC,NAP1L2,DPAGT1,ANLN,KLHL12,ATRX,PPAT,CHRNB2,PPARGC1A,KCNV1,SF3B3,RANBP6,SNAP47,PPP6R3,SMYD3,PAM,CLASP2,VCP,KCND2,SOD2,RIC3,TSPYL5,NRXN1,IL1RAP,PEX11B,TTC19,RBMX,LGI1,MAP9,WASL,KCNS2,NLGN1,KPNB1,SKIL,NUP98,YWHAB,SYNJ1,HGSNAT,NSF,TOMM20,KCNA1,TGM3,PTK2,PTK…
226	TRUE	2.59332e-07	191	1469	36	0.0245065	0.188482	GO_NEGATIVE_REGULATION_OF_NEURON_DIFFERENTIATION	c2.all.v5.0.symbols.plusCustom_091516_plusHallmark_plusC5v61_plusRosenberg	http://www.broadinstitute.org/gsea/msigdb/cards/GO_NEGATIVE_REGULATION_OF_NEURON_DIFFERENTIATION	22516	5048	SPOCK1,GDI1,EPHA4,SEMA5A,CRMP1,DDX6,EPHA7,OMG,APP,GSK3B,PAFAH1B1,CBFA2T2,HDAC2,PPP3CA,NLGN3,DNM3,PRPF19,EIF4E,NLGN1,CNTN4,FSTL4,CDK5R1,PTK2,RTN4,ASAP1,PSEN1,STMN2,RUFY3,RAPGEF2,YWHAH,PTEN,SEMA6A,GAK,MAG,TNR,FKBP4
227	TRUE	2.87159e-07	1848	1469	182	0.123894	0.0984848	GO_CELLULAR_RESPONSE_TO_ORGANIC_SUBSTANCE	c2.all.v5.0.symbols.plusCustom_091516_plusHallmark_plusC5v61_plusRosenberg	http://www.broadinstitute.org/gsea/msigdb/cards/GO_CELLULAR_RESPONSE_TO_ORGANIC_SUBSTANCE	22516	6658	MBTPS2,HSP90AB1,GNG3,HIF1A,NEDD4,NCAM1,ATP6V1B2,PRKACB,RAB14,SLC8A3,WWOX,CTSB,PRKAA1,PRKAR1A,PLCB1,GNAI1,MTDH,PSMC2,PSMD1,PRKAA2,CDKN1B,UBR1,GABRB3,GOT1,GABRG2,APP,CDH13,KDM5B,GSK3B,SOS1,HDAC9,ACVR1,FGF14,ATP1A1,MAPK1,PIAS1,RDX,KIDINS220,PDGFRA,ABHD2,SYP,ATP6V1A,PAK1,ATP2B1,IGF1,GABRB2,YOD1,HNRNPK,GNG2,HDAC2,PPP3CA,MAPK8,PRKAR2B,RRAGA,PPAT,SATB2,PPARGC1A,SSR1,DGAT2,CTR9,CYP11A1,THRAP3,STAT6,ESRRG…
228	TRUE	2.87159e-07	56	1469	18	0.0122532	0.321429	BIOCARTA_NFAT_PATHWAY	c2.all.v5.0.symbols.plusCustom_091516_plusHallmark_plusC5v61_plusRosenberg	http://www.broadinstitute.org/gsea/msigdb/cards/BIOCARTA_NFAT_PATHWAY	22516	310	PRKACB,PRKAR1A,GSK3B,CSNK1A1,MAPK1,IGF1,PPP3CA,MAPK8,PRKAR2B,PPP3CB,MEF2C,CAMK4,PRKAR2A,RPS6KB1,MAPK14,CALM1,CALM3,CALM2
229	TRUE	2.87159e-07	56	1469	18	0.0122532	0.321429	GO_REGULATION_OF_DENDRITIC_SPINE_DEVELOPMENT	c2.all.v5.0.symbols.plusCustom_091516_plusHallmark_plusC5v61_plusRosenberg	http://www.broadinstitute.org/gsea/msigdb/cards/GO_REGULATION_OF_DENDRITIC_SPINE_DEVELOPMENT	22516	6798	EPHA4,MARCKS,PAFAH1B1,PPP1R9A,HNRNPK,HDAC2,NLGN3,MEF2C,DNM3,NLGN1,PAK3,FSTL4,CDK5R1,ASAP1,PSEN1,PTEN,FMR1,CAPRIN1
230	TRUE	3.07247e-07	936	1469	107	0.0728387	0.114316	GO_POSITIVE_REGULATION_OF_TRANSPORT	c2.all.v5.0.symbols.plusCustom_091516_plusHallmark_plusC5v61_plusRosenberg	http://www.broadinstitute.org/gsea/msigdb/cards/GO_POSITIVE_REGULATION_OF_TRANSPORT	22516	8362	HSP90AB1,YWHAZ,HIF1A,NEDD4,ATP8A1,OPRL1,SCAMP5,SYT1,TRPC1,PLCB1,SEMA5A,MARCKS,AP1G1,ATP1B1,ELMOD1,C3,GSK3B,CACNA2D1,DPP6,FGF14,RDX,NEDD4L,ABCG1,IGF1,STXBP1,DPYSL2,CNTN1,HNRNPK,PPP3CA,YWHAE,RAB3B,SPPL3,MAPK8,PPP3CB,CHRNB2,SDCBP,NLGN3,FGF12,KPNA1,PRKACA,NCL,ATAD1,CLASP2,KHDRBS1,PPP3R1,UGCG,AZIN1,WASL,STXBP5,SCN3B,NLGN1,STAM,YWHAB,SYNJ1,STIM1,CASK,CDK5R1,SCYL2,AKAP5,VSNL1,PCM1,GLRX,GPR26,IPO5,RUFY3,…
231	TRUE	3.12288e-07	621	1469	79	0.0537781	0.127214	GO_REGULATION_OF_INTRACELLULAR_TRANSPORT	c2.all.v5.0.symbols.plusCustom_091516_plusHallmark_plusC5v61_plusRosenberg	http://www.broadinstitute.org/gsea/msigdb/cards/GO_REGULATION_OF_INTRACELLULAR_TRANSPORT	22516	8764	HSP90AB1,YWHAZ,NEDD4,GDI1,TRPC1,SEMA5A,ELMOD1,GSK3B,FGF14,MAPK1,RDX,IGF1,STXBP1,GOPC,ATP2A2,YOD1,PPP3CA,YWHAE,SPPL3,MAPK8,PPP3CB,PPP1R12A,G3BP2,OS9,SLC8A1,KPNA1,PRKACA,REEP1,KHDRBS1,PPP3R1,UGCG,UBASH3B,NLGN1,BAG4,YWHAB,SYNJ1,CDK5R1,AKAP5,PTK2B,LITAF,PCM1,PDE4D,RANGAP1,GPR26,IPO5,RUFY3,NDRG4,SUPT6H,AKAP6,SMAD3,MAP1B,RAB3GAP1,YWHAH,ASPH,SLC25A5,NF1,SORL1,SEC24B,HNMT,PLCG1,FMR1,CDC42,CTDSPL2,CACNA1C…
232	TRUE	3.20259e-07	431	1469	61	0.0415248	0.141531	GARY_CD5_TARGETS_DN	c2.all.v5.0.symbols.plusCustom_091516_plusHallmark_plusC5v61_plusRosenberg	http://www.broadinstitute.org/gsea/msigdb/cards/GARY_CD5_TARGETS_DN	22516	1419	LANCL2,TFRC,GSPT2,ZWINT,NASP,GNL3L,PSMC2,PSMD1,SLC44A1,CSTF2T,ANP32A,BCLAF1,RLIM,HSPA4,ATP2B1,PLAA,PAFAH1B1,NOP56,MATR3,ETF1,DYNC1LI1,CDC27,RANBP6,SERTAD2,HCCS,DDX1,CFL2,SOD2,RBMX,AZIN1,MANEA,KPNB1,ZNF451,PPIG,USP15,YTHDF3,HSPH1,KPNA2,IPO5,UBAP2L,FBXO28,BZW1,TNPO1,NOL11,BASP1,TAF9B,SERBP1,ANAPC7,TRMT5,GTF2H1,FMR1,TBC1D9,ILF3,SENP6,CCT6A,PSMF1,CASP1,BRI3BP,IPO11,CYB5B,NLN
233	TRUE	3.25861e-07	312	1469	49	0.033356	0.157051	GENTILE_UV_HIGH_DOSE_DN	c2.all.v5.0.symbols.plusCustom_091516_plusHallmark_plusC5v61_plusRosenberg	http://www.broadinstitute.org/gsea/msigdb/cards/GENTILE_UV_HIGH_DOSE_DN	22516	3146	ATP6V1B2,RAB14,NASP,PLK4,DDX3X,GNAI1,RABGAP1,PUM1,PDGFRA,PAFAH1B1,ATP2A2,SECISBP2L,SATB2,ADNP,FOXJ3,SERTAD2,UGCG,PDE4B,EIF4E,ARID5B,TRIM13,STAM,UFL1,THUMPD1,NR3C1,PTK2,HSPA8,KPNA2,BRD8,CNOT2,PIKFYVE,RAPGEF2,ZFAND5,SMAD3,MAP1B,ASPH,KIF2A,SEC24B,BMI1,MTMR3,ATP13A3,PPP2R1B,E2F3,RAB1A,TLE4,RYBP,XPO1,DICER1,LMNB1
234	TRUE	3.27094e-07	949	1469	108	0.0735194	0.113804	GO_REGULATION_OF_CELL_CYCLE	c2.all.v5.0.symbols.plusCustom_091516_plusHallmark_plusC5v61_plusRosenberg	http://www.broadinstitute.org/gsea/msigdb/cards/GO_REGULATION_OF_CELL_CYCLE	22516	7187	TRIM35,ZWINT,PRKACB,CDK17,PLK4,PRKAA1,DDX3X,PRKAR1A,PLCB1,PSMC2,PSMD1,PRKAA2,CDKN1B,PUM1,MCPH1,MADD,USP47,APP,APBB2,NELL1,TBRG1,SRPK2,PRMT1,RDX,ATF2,IGF1,PAFAH1B1,PIK3R4,USP22,CNOT1,CCNK,SMC1A,ANLN,RRAGA,ATRX,TRIM32,DYNC1LI1,SDCBP,CDC27,CDK5RAP3,FZD3,PRKACA,SIN3A,KHDRBS1,PRPF19,ANAPC1,CDKL5,EIF4E,PRKCA,MAP9,PTPN3,SKIL,BUB3,NDRG1,CDK5R1,MAD1L1,GAS7,GBF1,PSMD11,HSPA8,FEM1B,HEXIM1,BTRC,INTS3,INO80,C…
235	TRUE	3.43286e-07	135	1469	29	0.0197413	0.214815	GO_ADULT_BEHAVIOR	c2.all.v5.0.symbols.plusCustom_091516_plusHallmark_plusC5v61_plusRosenberg	http://www.broadinstitute.org/gsea/msigdb/cards/GO_ADULT_BEHAVIOR	22516	5343	EPHA4,PUM1,GABRG2,APP,ARCN1,PAFAH1B1,CNTNAP2,HDAC2,CHRNB2,NRXN3,NPC1,NLGN3,CACNB4,FGF12,SLITRK1,NRXN1,CHL1,USP46,SLITRK5,SEZ6L,ADAM22,GLRB,CNP,SCN1A,HOMER1,PTEN,GIGYF2,GRM7,DNM1
236	TRUE	3.58245e-07	352	1469	53	0.036079	0.150568	WANG_LMO4_TARGETS_DN	c2.all.v5.0.symbols.plusCustom_091516_plusHallmark_plusC5v61_plusRosenberg	http://www.broadinstitute.org/gsea/msigdb/cards/WANG_LMO4_TARGETS_DN	22516	1493	SRP72,RAB14,SMAP2,TBC1D25,USP47,ARCN1,PIP5K1A,RDX,UBQLN1,ACTR2,BACE1,PAM,ATAD1,AFF4,CPEB2,CPSF2,EXOC4,WASL,CASK,ELP2,TRIP12,GANAB,GTF3C3,FBXO28,OCIAD1,BZW1,RICTOR,MKLN1,EIF3A,DGCR8,PLRG1,USP9X,KCNQ3,FAF2,NUFIP2,TBC1D9,CDC42,ARFGEF2,AP3B1,EIF3D,TTC17,MTMR2,RBM26,PSAP,SUGT1,KBTBD4,RDH11,EXOC3,COBLL1,EIF4G3,SRP68,FBXO3,NCOA7
237	TRUE	3.58899e-07	45	1469	16	0.0108918	0.355556	ROSENBERG_SPLITSEQ_cluster46_Migrating_Int_Cpa6	c2.all.v5.0.symbols.plusCustom_091516_plusHallmark_plusC5v61_plusRosenberg		22516	9332	GNAI1,ZNF385B,NRXN3,FGF12,DYNC1I1,ZMAT4,FAM171B,RAP1GDS1,PTPRM,STXBP6,SYT6,KCNJ3,PPM1E,GAD1,KCNH5,CACNA1C
238	TRUE	3.58899e-07	45	1469	16	0.0108918	0.355556	SCHAEFFER_SOX9_TARGETS_IN_PROSTATE_DEVELOPMENT_DN	c2.all.v5.0.symbols.plusCustom_091516_plusHallmark_plusC5v61_plusRosenberg	http://www.broadinstitute.org/gsea/msigdb/cards/SCHAEFFER_SOX9_TARGETS_IN_PROSTATE_DEVELOPMENT_DN	22516	2401	YWHAZ,NASP,CRMP1,PUM1,DDX6,SYT4,IGF1,CDC27,SLITRK1,ELAVL1,ELAVL4,SMARCA5,TCF4,PCDH18,EIF3A,BASP1
239	TRUE	3.93695e-07	393	1469	57	0.0388019	0.145038	GO_REGULATION_OF_PROTEIN_CATABOLIC_PROCESS	c2.all.v5.0.symbols.plusCustom_091516_plusHallmark_plusC5v61_plusRosenberg	http://www.broadinstitute.org/gsea/msigdb/cards/GO_REGULATION_OF_PROTEIN_CATABOLIC_PROCESS	22516	7233	HSP90AB1,NEDD4,RAD23B,PSMC2,PSMD1,CDKN1B,USP13,LPCAT1,USP14,NELL1,GSK3B,CSNK1A1,PIAS1,RDX,NEDD4L,YOD1,TRIM32,UBQLN1,DYNC1LI1,SDCBP,SF3B3,CDC27,OS9,CDK5RAP3,PRKACA,VCP,ANAPC1,AZIN1,WAC,PTPN3,RNF19A,ANKIB1,UFL1,BUB3,NSF,MAD1L1,PTK2,PTK2B,PSMD11,BTRC,PRICKLE1,PSEN1,UBE3A,ATG4B,SMAD3,PTEN,ANAPC7,SORL1,CSNK2A1,UBE2D1,FMR1,CDC42,VPS11,XBP1,PSMF1,RAB1A,XPO1
240	TRUE	4.03226e-07	70	1469	20	0.0136147	0.285714	KEGG_LONG_TERM_POTENTIATION	c2.all.v5.0.symbols.plusCustom_091516_plusHallmark_plusC5v61_plusRosenberg	http://www.broadinstitute.org/gsea/msigdb/cards/KEGG_LONG_TERM_POTENTIATION	22516	136	PRKACB,PLCB1,MAPK1,PPP3CA,GRM1,PPP3CB,PPP1R12A,GRM5,PRKACA,PPP3R1,PRKCA,GRIA2,CAMK4,PLCB4,CACNA1C,CALM1,CALM3,CALM2,RPS6KA3,ADCY8
241	TRUE	4.05637e-07	486	1469	66	0.0449285	0.135802	GO_SECRETION_BY_CELL	c2.all.v5.0.symbols.plusCustom_091516_plusHallmark_plusC5v61_plusRosenberg	http://www.broadinstitute.org/gsea/msigdb/cards/GO_SECRETION_BY_CELL	22516	5227	SCAMP5,SYT1,SCRN1,SYT11,GLS,APP,DNAJC5,SNAP25,SYT4,PAK1,APLP2,IGF1,PAFAH1B1,STXBP1,WDR1,SCAMP1,PPP3CB,NRXN3,SNAP47,VPS45,EXOC4,CACNA1B,NRXN1,STXBP5,NLGN1,SYNJ1,SERPINA3,CASK,NSF,PCDH7,AKAP5,HSPA8,MYH10,PSEN1,PTPRN2,SYT6,VPS33A,CANX,EXOC2,SYN2,NF1,SCG2,RAB11FIP2,GAD1,VPS41,ARFGEF2,LIN7C,SNX19,STXBP5L,TGFB2,VMP1,VPS11,PSAP,EXOC3,CD9,RAB1A,STEAP2,GNPTAB,KIT,SMAD2,SLC1A1,ACVR2B,CALM1,CALM3,CALM2,SYT14
242	TRUE	4.15769e-07	414	1469	59	0.0401634	0.142512	MOHANKUMAR_TLX1_TARGETS_UP	c2.all.v5.0.symbols.plusCustom_091516_plusHallmark_plusC5v61_plusRosenberg	http://www.broadinstitute.org/gsea/msigdb/cards/MOHANKUMAR_TLX1_TARGETS_UP	22516	2170	CHD8,GALNT6,ZWINT,DCAF7,CTSB,TTC3,SLC44A1,RPN2,RAB6A,DDX6,CELF1,ARCN1,PRMT1,GLG1,NPTN,ATXN10,ATP2B1,MARCKSL1,COPB1,GLB1,HNRNPK,ADNP,SF3B3,ELAVL1,DDX1,MORF4L2,SULF1,IDH3A,FUS,RPRD2,NCAM2,COPB2,LITAF,HSPA8,UBFD1,ADAR,TM9SF2,KPNA2,HOMER1,KCNJ3,CTSD,SORL1,GTF2H1,TUBB4B,PICALM,ILF3,SMG7,ZMPSTE24,CCT6A,SULF2,EIF4G2,HELZ,ALDH3A2,CCDC47,XPO1,TTC27,MMGT1,CALM1,CYB5B
243	TRUE	4.41853e-07	425	1469	60	0.0408441	0.141176	ZHANG_BREAST_CANCER_PROGENITORS_UP	c2.all.v5.0.symbols.plusCustom_091516_plusHallmark_plusC5v61_plusRosenberg	http://www.broadinstitute.org/gsea/msigdb/cards/ZHANG_BREAST_CANCER_PROGENITORS_UP	22516	3621	PCYOX1,TFRC,PATZ1,PLCB1,ZNF878,ZNF799,SEMA5A,SLC38A1,TTC3,ZNF239,MTDH,PSPC1,MDH1,SPIN1,ANLN,MATR3,PPAT,TRIM59,G3BP2,ACAT2,ATAD1,DCK,ANAPC1,PRPS2,AZIN1,HNRNPA3,YWHAB,NCAPD2,SBNO1,IDH3A,RPRD2,SLC7A1,SMARCA5,PCM1,SLC39A10,RIF1,PWP1,GLRB,STXBP6,FAM199X,PCDH18,ASXL1,SERBP1,IK,ZNF148,BMI1,APPBP2,TP53BP1,CAPRIN1,CTDSPL2,ILF3,VDAC3,POLR2B,XPO1,ERI2,PDS5B,MLLT3,ZIK1,CALM2,RRAGD
244	TRUE	4.41853e-07	325	1469	50	0.0340368	0.153846	GO_REGULATION_OF_METAL_ION_TRANSPORT	c2.all.v5.0.symbols.plusCustom_091516_plusHallmark_plusC5v61_plusRosenberg	http://www.broadinstitute.org/gsea/msigdb/cards/GO_REGULATION_OF_METAL_ION_TRANSPORT	22516	6730	NEDD4,OPRL1,TRPC1,ATP1B1,CACNA2D1,DPP6,FGF14,ATP1A1,NEDD4L,IGF1,CNTN1,YWHAE,UBQLN1,CACNB4,SLC8A1,FGF12,KCNAB1,PRKACA,PDE4B,UBASH3B,CACNA1B,KCNS2,SCN3B,PTPN3,STIM1,CASK,AKAP5,PTK2B,PDE4D,GLRX,DPP10,WWP2,HOMER1,AKAP6,KCNC2,YWHAH,GNB5,ASPH,PLCB4,PLCG1,FMR1,SCN2B,ATP2B4,CACNA1C,NOS1AP,AMIGO1,CALM1,CALM3,CALM2,KCNC1
245	TRUE	4.41853e-07	1192	1469	128	0.0871341	0.107383	GO_NEGATIVE_REGULATION_OF_CELL_COMMUNICATION	c2.all.v5.0.symbols.plusCustom_091516_plusHallmark_plusC5v61_plusRosenberg	http://www.broadinstitute.org/gsea/msigdb/cards/GO_NEGATIVE_REGULATION_OF_CELL_COMMUNICATION	22516	9047	CHD8,HIF1A,NEDD4,LMBRD1,PRKACB,WWOX,PRKAA1,SH3GL2,DDX3X,SYT11,GNAI1,PSMC2,PSMD1,PRKAA2,UBR1,USP47,GSK3B,HIPK3,GPR21,CSNK1A1,ACVR1,HMGCR,GLG1,IGF1,PAFAH1B1,STXBP1,CNOT1,PPP1R9A,PPP3CA,KLHL12,TRIM32,UBQLN1,ADNP,HECW1,TRIM59,FNIP1,GPRASP1,RRN3,G3BP2,NPC1,DUSP18,NLGN3,CDK5RAP3,SCAI,PTPRJ,GRIK3,NONO,PRKACA,ATAD1,RGS4,PLCL2,SH3KBP1,UBASH3B,SOD2,SKIL,STAM,SULF1,YWHAB,NLK,ZNF451,FSTL4,SCYL2,VSNL1,PTK2B,L…
246	TRUE	4.59315e-07	395	1469	57	0.0388019	0.144304	GO_POSITIVE_REGULATION_OF_CATABOLIC_PROCESS	c2.all.v5.0.symbols.plusCustom_091516_plusHallmark_plusC5v61_plusRosenberg	http://www.broadinstitute.org/gsea/msigdb/cards/GO_POSITIVE_REGULATION_OF_CATABOLIC_PROCESS	22516	6601	HIF1A,NEDD4,HNRNPR,PRKAA1,MTDH,PSMC2,PSMD1,PRKAA2,CDKN1B,USP13,LPCAT1,GSK3B,CSNK1A1,PIAS1,RDX,NEDD4L,IGF1,CNOT1,TRIM32,UBQLN1,CDC27,CDK5RAP3,VCP,PAFAH1B2,ANAPC1,WAC,TRIM13,RNF19A,ANKIB1,BUB3,NSF,PTK2,PTK2B,PSMD11,BTRC,PRICKLE1,PSEN1,ATG4B,RAB3GAP2,RAB3GAP1,PTEN,ANAPC7,SORL1,CSNK2A1,UBE2D1,FMR1,RNF152,SPTLC2,RC3H1,VPS11,XBP1,PSMF1,RAB1A,PIP4K2C,AMBRA1,PIP4K2B,SUPT5H
247	TRUE	4.59315e-07	129	1469	28	0.0190606	0.217054	VERHAAK_GLIOBLASTOMA_NEURAL	c2.all.v5.0.symbols.plusCustom_091516_plusHallmark_plusC5v61_plusRosenberg	http://www.broadinstitute.org/gsea/msigdb/cards/VERHAAK_GLIOBLASTOMA_NEURAL	22516	4374	UGT8,SH3GL2,PLCL1,GNAI1,MDH1,ENPP2,TCEAL1,GABRB2,ACSL4,GRM1,EDIL3,SLC16A7,DYNC1I1,MORF4L2,PEX11B,IMPA1,EPB41L3,TPM3,GPR22,FUT9,KCNJ3,BASP1,MAT2B,CDC42,REPS2,FBXO3,CALM2,SERPINI1
248	TRUE	5.03232e-07	1135	1469	123	0.0837304	0.10837	GO_POSITIVE_REGULATION_OF_PROTEIN_MODIFICATION_PROCESS	c2.all.v5.0.symbols.plusCustom_091516_plusHallmark_plusC5v61_plusRosenberg	http://www.broadinstitute.org/gsea/msigdb/cards/GO_POSITIVE_REGULATION_OF_PROTEIN_MODIFICATION_PROCESS	22516	7861	HSP90AB1,GNG3,OPRL1,PRKACB,EFNA5,EPHA4,GPR37,PRKAA1,PRKAR1A,PLCB1,MARCKS,PSMC2,PSMD1,CDKN1B,MADD,EPHA7,ENPP2,C3,NELL1,GSK3B,ACVR1,MAPK1,HMGCR,PRMT1,PIAS1,KIDINS220,MAPK10,PDGFRA,NPTN,PAK1,IGF1,NAP1L2,PPP1R9A,CNTN1,HDAC2,CCNK,SPPL3,PRKAR2B,GRM1,UBQLN1,ADNP,PPARGC1A,PPP1R12A,FNIP1,CTR9,SDCBP,DCUN1D4,CDC27,CDK5RAP3,SMYD3,VLDLR,PRKACA,MEF2C,VCP,ANAPC1,MAP3K13,TSPYL5,PRKCA,ACSL1,PAK3,BAG4,BUB3,CDK5R1,…
249	TRUE	5.03232e-07	114	1469	26	0.0176991	0.22807	KEGG_OOCYTE_MEIOSIS	c2.all.v5.0.symbols.plusCustom_091516_plusHallmark_plusC5v61_plusRosenberg	http://www.broadinstitute.org/gsea/msigdb/cards/KEGG_OOCYTE_MEIOSIS	22516	94	YWHAZ,PRKACB,MAPK1,IGF1,PPP3CA,SMC1A,YWHAE,PPP3CB,PPP2R5E,CDC27,PRKACA,PPP3R1,ANAPC1,YWHAB,BTRC,PPP2CA,YWHAH,ANAPC7,ADCY9,PPP2R1B,CALM1,CALM3,CALM2,RPS6KA3,ADCY8,SMC3
250	TRUE	5.62914e-07	289	1469	46	0.0313138	0.15917	GO_REGULATION_OF_DEVELOPMENTAL_GROWTH	c2.all.v5.0.symbols.plusCustom_091516_plusHallmark_plusC5v61_plusRosenberg	http://www.broadinstitute.org/gsea/msigdb/cards/GO_REGULATION_OF_DEVELOPMENTAL_GROWTH	22516	5272	SYT1,EFNA5,PLCB1,SEMA5A,EPHA7,APP,CELF1,C3,GSK3B,SYT4,GPR21,NRCAM,NEDD4L,IGF1,PAFAH1B1,DPYSL2,HNRNPK,ADNP,PLS1,MEF2C,CLASP2,PLXNA4,TNKS2,CDKL5,FSTL4,CDK5R1,PTK2,DSCAM,RTN4,PLXNA2,ITSN2,RUFY3,ATRN,AKAP6,MAP1B,BASP1,NPY1R,PTEN,IST1,FTO,SEMA6A,RPS6KB1,TNR,MAPK14,BMPR2,CREB1
251	TRUE	5.83715e-07	491	1469	66	0.0449285	0.13442	ZHENG_BOUND_BY_FOXP3	c2.all.v5.0.symbols.plusCustom_091516_plusHallmark_plusC5v61_plusRosenberg	http://www.broadinstitute.org/gsea/msigdb/cards/ZHENG_BOUND_BY_FOXP3	22516	3388	HIF1A,CDK17,SMAP2,CD200,CDKN1B,ENPP6,IBTK,CADM3,ATP2B1,ST8SIA1,GNG2,MAN1A2,LEPROTL1,PRKAR2B,WDR37,SLC23A2,TRIM59,AMPH,RABGAP1L,TBC1D30,KLF6,CACNB4,HERC3,MGAT5,PDE4B,SH3KBP1,UBASH3B,ARID5B,GPHN,WDR35,ETNK1,JARID2,PTK2B,IMPA1,HEXIM1,PARM1,TPP2,BTBD10,CAMK4,TTC39B,CNOT2,SCN8A,TOX,ARHGEF3,ELMO1,SMAD3,ASXL1,EXOC2,ANKRD28,CPOX,EXT1,GRIA3,PLCG1,FEM1C,JAK1,IDH1,GLCCI1,TOP2B,STK24,COBLL1,MBNL1,MLLT3,ASXL2…
252	TRUE	5.88088e-07	720	1469	87	0.059224	0.120833	CREIGHTON_ENDOCRINE_THERAPY_RESISTANCE_3	c2.all.v5.0.symbols.plusCustom_091516_plusHallmark_plusC5v61_plusRosenberg	http://www.broadinstitute.org/gsea/msigdb/cards/CREIGHTON_ENDOCRINE_THERAPY_RESISTANCE_3	22516	3346	RNF145,GALNT6,LMBRD1,PRKACB,EFNA5,ANKMY2,PPP2R2A,SMAP2,SLC12A2,SLC44A1,ATP1B1,PSPC1,BCAT1,C3,SOS1,HMGCR,MAPK10,UBR3,PAK1,GNS,SYNRG,LEPROTL1,TTLL7,NPC1,NECAP1,EEPD1,PTPRJ,TMEM63A,CPD,B4GALT6,NCALD,PRKCA,STARD4,PTPN3,ENC1,HPS3,SLC7A14,CPEB4,FDFT1,NIPA1,NSF,ETNK1,CRIM1,MTUS1,PTPRN2,FAM199X,CDS1,LRRC8B,CHN2,ELMO1,SLC2A13,WDR7,GNB5,ASPH,LRP11,MAL2,TMED7,RGS17,SEC62,ARFGEF2,STT3B,SEC24A,SQLE,GPR107,IDH…
253	TRUE	6.18693e-07	271	1469	44	0.0299523	0.162362	MARTINEZ_RESPONSE_TO_TRABECTEDIN_DN	c2.all.v5.0.symbols.plusCustom_091516_plusHallmark_plusC5v61_plusRosenberg	http://www.broadinstitute.org/gsea/msigdb/cards/MARTINEZ_RESPONSE_TO_TRABECTEDIN_DN	22516	3290	PRKACB,RAD23B,PSMC2,CDH11,RAB6A,RABGAP1,PJA2,SPIN1,SRPK2,USP22,GOPC,FBXL3,HDAC2,YWHAE,ANLN,DNAJA2,PPP2R5E,CDC27,THRAP3,SLC25A17,ZMYM2,DCK,ELOVL6,BUB3,CDK5R1,SMARCA5,HSPA8,GAPVD1,HSPH1,GLRX,CDC5L,OSBP,EIF3A,IPO7,SERBP1,GTF2H1,CSNK2A1,ARFGEF2,PPP2R1B,FNDC3A,XBP1,RAB1A,MAPK14,KDM1A
254	TRUE	6.18895e-07	823	1469	96	0.0653506	0.116646	GO_POSITIVE_REGULATION_OF_CELL_DIFFERENTIATION	c2.all.v5.0.symbols.plusCustom_091516_plusHallmark_plusC5v61_plusRosenberg	http://www.broadinstitute.org/gsea/msigdb/cards/GO_POSITIVE_REGULATION_OF_CELL_DIFFERENTIATION	22516	8536	HIF1A,SYT1,EFNA5,EPHA4,MEF2A,PLCB1,SEMA5A,MARCKS,NELL1,GSK3B,SYT4,ACVR1,PRMT1,NRCAM,NEDD4L,KIDINS220,NPTN,IGF1,PAFAH1B1,CBFA2T2,NAP1L2,PPP1R9A,CNTN1,HNRNPK,HDAC2,TRIM32,ADNP,SDCBP,NEGR1,RRN3,NLGN3,ARSB,SMAP1,VLDLR,FZD3,MEF2C,ROBO2,PRPF19,MORF4L2,CDKL5,PRKCA,NLGN1,SKIL,PAK3,ENC1,UFL1,AKAP5,PTK2B,DSCAM,TCF4,ABL2,PSEN1,CNR1,ITSN2,STMN2,RUFY3,RAPGEF2,NDRG4,AKAP6,CDH2,SMAD3,MAP1B,ACVR1B,IST1,FMR1,CAPR…
255	TRUE	6.18895e-07	41	1469	15	0.010211	0.365854	GO_GLUTAMATE_RECEPTOR_SIGNALING_PATHWAY	c2.all.v5.0.symbols.plusCustom_091516_plusHallmark_plusC5v61_plusRosenberg	http://www.broadinstitute.org/gsea/msigdb/cards/GO_GLUTAMATE_RECEPTOR_SIGNALING_PATHWAY	22516	8550	PLCB1,APP,GRIA4,GRM1,GRM5,GRIK3,GRIA2,CPEB4,CDK5R1,PTK2B,HOMER1,GRIA3,FMR1,GRM7,GRID2
256	TRUE	6.27016e-07	1021	1469	113	0.0769231	0.110676	GO_REGULATION_OF_ANATOMICAL_STRUCTURE_MORPHOGENESIS	c2.all.v5.0.symbols.plusCustom_091516_plusHallmark_plusC5v61_plusRosenberg	http://www.broadinstitute.org/gsea/msigdb/cards/GO_REGULATION_OF_ANATOMICAL_STRUCTURE_MORPHOGENESIS	22516	7920	HIF1A,NEDD4,GDI1,SYT1,EFNA5,EPHA4,QRICH1,SEMA5A,MTDH,MARCKS,PSMC2,PSMD1,RABGAP1,EPHA7,OMG,ENPP2,C3,GSK3B,SYT4,HDAC9,CSNK1A1,NRCAM,RDX,NEDD4L,PAFAH1B1,DPYSL2,PPP1R9A,HNRNPK,HDAC2,PPP3CA,ADNP,CHRNB2,PPARGC1A,SDCBP,TBC1D30,NLGN3,ZMYM2,CSNK1G3,FZD3,MEF2C,CLASP2,ROBO2,PLXNA4,DNM3,CDKL5,SH3KBP1,ZRANB1,PRKCA,CLTC,NLGN1,SKIL,PAK3,SULF1,FSTL4,CDK5R1,AKAP5,ZMYM4,PTK2,PTK2B,LRRC4C,DSCAM,PSMD11,MYH10,PTPRM,R…
257	TRUE	6.46751e-07	281	1469	45	0.0306331	0.160142	MULLIGHAN_MLL_SIGNATURE_2_DN	c2.all.v5.0.symbols.plusCustom_091516_plusHallmark_plusC5v61_plusRosenberg	http://www.broadinstitute.org/gsea/msigdb/cards/MULLIGHAN_MLL_SIGNATURE_2_DN	22516	1565	HIF1A,NEDD4,WASF1,TTC3,CD200,GLS,ATP1B1,BCAT1,SCN2A,APP,ENDOD1,KDM5B,ATP2A2,LEPROTL1,MATR3,ATRX,SLC24A3,DCUN1D4,MAPRE2,NONO,CACNG5,B4GALT6,KHDRBS1,STAM,HS2ST1,FDFT1,SLC7A1,BRD8,LRRC8B,TNFRSF21,DAPK1,ELMO1,METAP1,ASXL1,MAST4,SORL1,CEP170,JAK1,TEX10,ITGAV,KIFAP3,GNPTAB,WDR59,ISOC1,DMXL1
258	TRUE	6.82135e-07	579	1469	74	0.0503744	0.127807	GO_PROTEIN_CATABOLIC_PROCESS	c2.all.v5.0.symbols.plusCustom_091516_plusHallmark_plusC5v61_plusRosenberg	http://www.broadinstitute.org/gsea/msigdb/cards/GO_PROTEIN_CATABOLIC_PROCESS	22516	5647	USP11,PCYOX1,RNF24,NEDD4,RNF145,CTSB,TTC3,RAD23B,PSMC2,PSMD1,UBR1,USP13,USP47,PJA1,USP14,GSK3B,FBXO21,CSNK1A1,NEDD4L,RLIM,UBR3,USP22,FBXL3,YOD1,TRIM32,UBQLN1,HECW1,CDC27,OS9,BACE1,VCP,HERC3,PRPF19,ANAPC1,UBA1,ZRANB1,USP46,TRIM13,RNF19A,ENC1,ANKIB1,BUB3,DZIP3,PSMD11,USP15,BTRC,TRIP12,FBXO25,TRPC4AP,UBE4B,WWP2,NR1D1,UBE3A,CUL5,EDEM3,USP9X,ANAPC7,CTSD,DDB1,UBE2D1,FAF2,ATE1,STT3B,UBE4A,USP2,ZMPSTE24,…
259	TRUE	6.82911e-07	53	1469	17	0.0115725	0.320755	ROSENBERG_SPLITSEQ_cluster44_Migrating_Int_Lhx6	c2.all.v5.0.symbols.plusCustom_091516_plusHallmark_plusC5v61_plusRosenberg		22516	9330	ELAVL2,TMEM132B,NRXN3,GALNTL6,THSD7A,PAM,MEF2C,UBASH3B,PTPRM,KCNC2,KIAA1217,NETO1,GAD1,GABRG3,TMEM178A,RPS6KA5,MKX
260	TRUE	7.22256e-07	36	1469	14	0.00953029	0.388889	BIOCARTA_AT1R_PATHWAY	c2.all.v5.0.symbols.plusCustom_091516_plusHallmark_plusC5v61_plusRosenberg	http://www.broadinstitute.org/gsea/msigdb/cards/BIOCARTA_AT1R_PATHWAY	22516	199	MEF2A,SOS1,MAPK1,MAP2K4,PAK1,ATF2,MAPK8,MEF2C,PRKCA,PTK2,PTK2B,CALM1,CALM3,CALM2
261	TRUE	7.75658e-07	302	1469	47	0.0319946	0.155629	IVANOVA_HEMATOPOIESIS_STEM_CELL_LONG_TERM	c2.all.v5.0.symbols.plusCustom_091516_plusHallmark_plusC5v61_plusRosenberg	http://www.broadinstitute.org/gsea/msigdb/cards/IVANOVA_HEMATOPOIESIS_STEM_CELL_LONG_TERM	22516	2962	SCAPER,SLC12A2,MTDH,GLS,ATP1B1,CHIC1,DNER,CNTN1,TTLL7,PPAT,SMYD3,AFF4,PCDH9,ZRANB1,GJD2,ELAVL4,CRIM1,FAM168A,CCDC112,ADAM22,ZDHHC17,NBEA,PCDH1,SGIP1,TNPO1,HP1BP3,RAB3GAP1,NPY1R,SLC43A2,SYN2,JAM3,ADCY9,FLRT3,EFNB2,MGA,ZC3H15,FOXN3,MAG,EIF3D,PDE4DIP,DHCR24,NMT1,RRP1,DNM1,ZNF354A,ASXL2,EPHA5
262	TRUE	7.82935e-07	200	1469	36	0.0245065	0.18	HALLMARK_MTORC1_SIGNALING	c2.all.v5.0.symbols.plusCustom_091516_plusHallmark_plusC5v61_plusRosenberg	http://www.broadinstitute.org/gsea/msigdb/cards/HALLMARK_MTORC1_SIGNALING	22516	4826	TFRC,PSMC2,GOT1,BCAT1,GSK3B,HMGCR,HSPA4,ATP2A2,ETF1,SSR1,ACTR2,VLDLR,STARD4,ELOVL6,GLRX,MLLT11,CANX,GTF2H1,IGFBP5,RPN1,SQLE,HSPA9,IDH1,CCT6A,DHCR24,XBP1,RDH11,CD9,RAB1A,SLA,NMT1,ASNS,SLC6A6,NAMPT,CYB5B,GMPS
263	TRUE	8.11294e-07	944	1469	106	0.0721579	0.112288	GO_PROTEIN_PHOSPHORYLATION	c2.all.v5.0.symbols.plusCustom_091516_plusHallmark_plusC5v61_plusRosenberg	http://www.broadinstitute.org/gsea/msigdb/cards/GO_PROTEIN_PHOSPHORYLATION	22516	7020	NCAM1,PRKACB,CDK17,EPHA4,PLK4,MEF2A,PPM1L,PRKAA1,PSMC2,PSMD1,PRKAA2,EPHA7,APP,GSK3B,SOS1,HIPK3,CSNK1A1,ACVR1,SRPK2,FGF14,MAPK1,ABI2,MAPK10,MAP2K4,PDGFRA,DCLK1,NPTN,PAK1,IGF1,PIK3R4,CCNK,MAPK8,PPP3CB,ZMYM2,FGF12,CSNK1G3,EPHB1,PEAK1,DOK5,PRKACA,MEF2C,CDKL5,MAP3K13,PRKCA,PAK3,RPS6KC1,YWHAB,NUAK1,NLK,CASK,CDK5R1,ADAM10,SCYL2,PTK2,PTK2B,PSMD11,USP15,BTRC,ABL2,CAMK4,KL,RAPGEF2,RICTOR,TBCK,DAPK1,PRKG1,P…
264	TRUE	8.39292e-07	423	1469	59	0.0401634	0.13948	THUM_SYSTOLIC_HEART_FAILURE_UP	c2.all.v5.0.symbols.plusCustom_091516_plusHallmark_plusC5v61_plusRosenberg	http://www.broadinstitute.org/gsea/msigdb/cards/THUM_SYSTOLIC_HEART_FAILURE_UP	22516	1432	HSP90AB1,YWHAZ,NUCKS1,EFNA5,PREPL,EPHA4,CTSB,PRPS1,EPHA7,ANP32A,PSPC1,BCAT1,ENPP2,APBB2,BCLAF1,ATP6AP2,RDX,HSPA4,WDR1,ACTB,YWHAE,MATR3,ACTR2,SLC8A1,SYPL1,SFR1,NONO,RGS4,PTBP2,FUS,HTATSF1,ETNK1,VSNL1,PTK2,YTHDF3,MBNL2,SLC9A9,CDC5L,KBTBD2,RICTOR,ZFAND5,EIF2S3,HP1BP3,RABEP1,KPNA4,TAF9B,SEC61A1,ANKRD12,HNMT,JAM3,TMEM43,GRIA3,CAPRIN1,PICALM,ARHGEF9,KIFAP3,CASP1,SCARB2,NAMPT
265	TRUE	8.67769e-07	42	1469	15	0.010211	0.357143	BIOCARTA_CHREBP2_PATHWAY	c2.all.v5.0.symbols.plusCustom_091516_plusHallmark_plusC5v61_plusRosenberg	http://www.broadinstitute.org/gsea/msigdb/cards/BIOCARTA_CHREBP2_PATHWAY	22516	337	YWHAZ,PRKACB,PPP2R2A,PRKAA1,PRKAR1A,PRKAA2,YWHAE,PRKAR2B,PPP2R5E,PRKACA,YWHAB,PPP2CA,PRKAR2A,YWHAH,PPP2R1B
266	TRUE	8.90155e-07	210	1469	37	0.0251872	0.17619	WANG_TUMOR_INVASIVENESS_DN	c2.all.v5.0.symbols.plusCustom_091516_plusHallmark_plusC5v61_plusRosenberg	http://www.broadinstitute.org/gsea/msigdb/cards/WANG_TUMOR_INVASIVENESS_DN	22516	3763	YWHAZ,ATP6V1B2,EFNA5,TTC3,TSPYL1,ATP1B1,GSK3B,SPIN1,RLIM,PDGFRA,ATP6V1A,APLP2,ABCG1,VAPA,PLAA,HNRNPH2,WDR1,PPP1R12A,SSR1,ACTR2,LITAF,TPM3,ATRN,KBTBD2,CANX,KLHL9,SEC61A1,CPOX,CBX3,IGFBP5,NUFIP2,ILF3,DHX15,MYADM,SMG7,GTF3C4,CD9
267	TRUE	9.25394e-07	48	1469	16	0.0108918	0.333333	ROSENBERG_SPLITSEQ_cluster10_CTX_PyrL4_Rorb	c2.all.v5.0.symbols.plusCustom_091516_plusHallmark_plusC5v61_plusRosenberg		22516	9296	EPHA4,SATB2,CNKSR2,MEF2C,BRINP1,CDH6,UNC5D,GPR158,KCNH1,TMEM132D,KCNH5,PRMT8,CDH12,KCNH7,GRM7,TAFA1
268	TRUE	9.46094e-07	110	1469	25	0.0170184	0.227273	GO_NEURON_MIGRATION	c2.all.v5.0.symbols.plusCustom_091516_plusHallmark_plusC5v61_plusRosenberg	http://www.broadinstitute.org/gsea/msigdb/cards/GO_NEURON_MIGRATION	22516	7321	SPOCK1,APBB2,NRCAM,DCLK1,GPM6A,PAFAH1B1,DNER,YWHAE,SATB2,FZD3,MEF2C,CDKL5,CHL1,CDK5R1,PTK2,MYH10,PCM1,PSEN1,ASTN1,ELP3,RAPGEF2,PRKG1,USP9X,TOP2B,KIRREL3
269	TRUE	9.46094e-07	95	1469	23	0.0156569	0.242105	REACTOME_DOWNSTREAM_SIGNAL_TRANSDUCTION	c2.all.v5.0.symbols.plusCustom_091516_plusHallmark_plusC5v61_plusRosenberg	http://www.broadinstitute.org/gsea/msigdb/cards/REACTOME_DOWNSTREAM_SIGNAL_TRANSDUCTION	22516	956	PRKACB,PRKAR1A,CDKN1B,SOS1,MAPK1,PDGFRA,PRKAR2B,STAT6,PRKACA,PDE1A,PRKCA,YWHAB,CAMK4,PRKAR2A,RICTOR,PTEN,ADCY9,PLCG1,CREB1,CALM1,CALM3,CALM2,ADCY8
270	TRUE	1.02844e-06	1079	1469	117	0.079646	0.108434	GO_NEGATIVE_REGULATION_OF_MOLECULAR_FUNCTION	c2.all.v5.0.symbols.plusCustom_091516_plusHallmark_plusC5v61_plusRosenberg	http://www.broadinstitute.org/gsea/msigdb/cards/GO_NEGATIVE_REGULATION_OF_MOLECULAR_FUNCTION	22516	7081	SPOCK1,NEDD4,OPRL1,HNRNPR,DDX3X,PRKAR1A,GNL3L,CRMP1,PSMC2,PSMD1,CDKN1B,CAND1,USP47,USP14,APP,C3,GSK3B,HIPK3,DLG3,HMGCR,IBTK,RDX,NEDD4L,RLIM,APLP2,MYO1D,CSRNP3,HNRNPK,HDAC2,PPP3CA,YWHAE,MAPK8,PRKAR2B,UBQLN1,ADNP,PPARGC1A,PPME1,PPP1R12A,FNIP1,CDC27,DUSP18,SORT1,CDK5RAP3,PTPRJ,FGF12,SMYD3,KCNAB1,SIN3A,CPEB2,RGS4,ANAPC1,UBASH3B,PRKCA,BAG4,SERPINA3,UFL1,SLC7A14,BUB3,CRIM1,AKAP5,LRRC4C,PSMD11,HEXIM1,BT…
271	TRUE	1.02948e-06	1103	1469	119	0.0810075	0.107888	DANG_BOUND_BY_MYC	c2.all.v5.0.symbols.plusCustom_091516_plusHallmark_plusC5v61_plusRosenberg	http://www.broadinstitute.org/gsea/msigdb/cards/DANG_BOUND_BY_MYC	22516	4211	USP11,TFRC,CLCN6,HIF1A,DDX3X,SLC12A2,CDKN1B,MADD,PCMT1,BCAT1,MDH1,DCTN4,APP,GSK3B,SOS1,DDX5,ARFGAP2,KPNA3,PIAS1,HSPA4,SLC39A6,ATXN10,VAPA,GNS,ASB1,DPAGT1,PPP3CA,SMC1A,RRAGA,ETF1,PPAT,UBQLN1,PPP1R12A,DNAJA2,DYNC1LI1,LANCL1,THRAP3,STAT6,EIF4A1,ARSB,SYPL1,MAPRE2,ELAVL1,ENO2,NCL,VCP,DDX1,CSDE1,DCK,PRPS2,EIF4E,PEX11B,AZIN1,DPM1,COPS2,ZNF451,NDRG1,JARID2,PDHA1,SLC7A1,HSPA8,PCM1,PWP1,ADAM22,TPP2,PPP2CA,…
272	TRUE	1.044e-06	37	1469	14	0.00953029	0.378378	BIOCARTA_GPCR_PATHWAY	c2.all.v5.0.symbols.plusCustom_091516_plusHallmark_plusC5v61_plusRosenberg	http://www.broadinstitute.org/gsea/msigdb/cards/BIOCARTA_GPCR_PATHWAY	22516	367	PRKACB,PRKAR1A,GNAI1,PPP3CA,PRKAR2B,PPP3CB,PRKCA,PRKAR2A,PLCG1,CREB1,CALM1,CALM3,CALM2,RPS6KA3
273	TRUE	1.12573e-06	1081	1469	117	0.079646	0.108233	GO_CELL_CYCLE_PROCESS	c2.all.v5.0.symbols.plusCustom_091516_plusHallmark_plusC5v61_plusRosenberg	http://www.broadinstitute.org/gsea/msigdb/cards/GO_CELL_CYCLE_PROCESS	22516	9021	ZWINT,PPP2R2A,PLK4,PRKAA1,PRKAR1A,PLCB1,PSMC2,PSMD1,PRKAA2,CDKN1B,MCPH1,BCAT1,APBB2,GSK3B,TBRG1,CSNK1A1,ACVR1,PRMT1,CHAMP1,ATF2,MSH3,PAFAH1B1,CNOT1,PPP3CA,CCNK,SMC1A,YWHAE,ANLN,PRKAR2B,RRAGA,PPAT,PPP1R12A,DYNC1LI1,ACTR2,CDC27,ACTR1A,CDK5RAP3,MAPRE2,PRKACA,CLASP2,KHDRBS1,PRPF19,ANAPC1,EIF4E,TTC19,PRKCA,MAP9,WASL,WAC,CLTC,KPNB1,SKIL,NUP98,NCAPD2,BUB3,MAD1L1,GAS7,PSMD11,MYH10,PCM1,RANGAP1,BTRC,INTS3…
274	TRUE	1.13529e-06	800	1469	93	0.0633084	0.11625	LASTOWSKA_NEUROBLASTOMA_COPY_NUMBER_DN	c2.all.v5.0.symbols.plusCustom_091516_plusHallmark_plusC5v61_plusRosenberg	http://www.broadinstitute.org/gsea/msigdb/cards/LASTOWSKA_NEUROBLASTOMA_COPY_NUMBER_DN	22516	1912	CLCN6,PRKACB,YTHDF2,HNRNPR,NASP,QRICH1,SMAP2,CRMP1,RAB6A,PUM1,ZYG11B,TBRG1,ARHGAP32,ARCN1,RDX,DNAJC6,PAK1,APLP2,MARCKSL1,LRRN1,RNF214,CHST15,DPAGT1,TTLL7,RAB3B,GRIA4,PPP3CB,PPME1,DYNC1LI1,DGAT2,FOXJ3,KPNA6,THRAP3,ACTR1A,CLSTN1,ATAD1,CLASP2,CPEB2,KHDRBS1,TNKS2,C10orf88,ZRANB1,EPM2AIP1,CHL1,CNTN4,BUB3,ELAVL4,DNAJC16,FAM168A,ZMYM4,GBF1,HSPA8,S100PBP,BTRC,PRKAR2A,UBE4B,RSF1,HP1BP3,TMEM50A,CUL5,SETD5,…
275	TRUE	1.14257e-06	96	1469	23	0.0156569	0.239583	HALLMARK_PROTEIN_SECRETION	c2.all.v5.0.symbols.plusCustom_091516_plusHallmark_plusC5v61_plusRosenberg	http://www.broadinstitute.org/gsea/msigdb/cards/HALLMARK_PROTEIN_SECRETION	22516	4817	RAB14,SH3GL2,SCRN1,AP1G1,ATP1A1,ARCN1,MAPK1,COPB1,SCAMP1,PAM,VPS45,CLTC,STAM,IGF2R,ADAM10,COPB2,GBF1,NAPG,ARFGEF2,AP3B1,YIPF6,CLCN3,RPS6KA3
276	TRUE	1.14635e-06	766	1469	90	0.0612662	0.117493	GO_MITOTIC_CELL_CYCLE	c2.all.v5.0.symbols.plusCustom_091516_plusHallmark_plusC5v61_plusRosenberg	http://www.broadinstitute.org/gsea/msigdb/cards/GO_MITOTIC_CELL_CYCLE	22516	6346	ZWINT,PPP2R2A,PLK4,PLCB1,PSMC2,PSMD1,CDKN1B,BCAT1,CDH13,CSNK1A1,ACVR1,PRMT1,CHAMP1,PAK1,ATF2,PAFAH1B1,CNOT1,PPP3CA,CCNK,SMC1A,YWHAE,ANLN,PRKAR2B,PPAT,PPP1R12A,DYNC1LI1,CDC27,ACTR1A,CDK5RAP3,MAPRE2,PRKACA,CLASP2,KHDRBS1,ANAPC1,EIF4E,PRKCA,MAP9,WASL,CLTC,KPNB1,PAK3,NUP98,NCAPD2,BUB3,MAD1L1,PSMD11,MYH10,PCM1,BTRC,INTS3,INO80,PPP2CA,CLIP1,PPP6C,CDC5L,CNOT2,RNF2,CUL5,DIS3L2,KLHL9,USP9X,PTEN,ACVR1B,ANA…
277	TRUE	1.19817e-06	43	1469	15	0.010211	0.348837	ULE_SPLICING_VIA_NOVA2	c2.all.v5.0.symbols.plusCustom_091516_plusHallmark_plusC5v61_plusRosenberg	http://www.broadinstitute.org/gsea/msigdb/cards/ULE_SPLICING_VIA_NOVA2	22516	3055	EFNA5,APLP2,ATP2B1,CLSTN1,LRP12,CACNA1B,CHL1,GPHN,CASK,EPB41L3,TPM3,KCNMA1,PLCB4,SRR,EPHA5
278	TRUE	1.24556e-06	1929	1469	185	0.125936	0.0959046	GO_POSITIVE_REGULATION_OF_RESPONSE_TO_STIMULUS	c2.all.v5.0.symbols.plusCustom_091516_plusHallmark_plusC5v61_plusRosenberg	http://www.broadinstitute.org/gsea/msigdb/cards/GO_POSITIVE_REGULATION_OF_RESPONSE_TO_STIMULUS	22516	5256	LANCL2,HSP90AB1,YWHAZ,NUCKS1,GNG3,HIF1A,NEDD4,PRKACB,EPHA4,GPR37,WWOX,CTSB,PRKAA1,PLCB1,SEMA5A,MTDH,MARCKS,PSMC2,PSMD1,AP1G1,PRKAA2,PUM1,USP13,MADD,C3,CDH13,GSK3B,SOS1,SPIN1,DDX5,BCLAF1,ACVR1,ATP6AP2,MAPK1,HMGCR,PRMT1,KIDINS220,MAPK10,PDGFRA,NPTN,PAK1,VAPA,IGF1,PAFAH1B1,PIK3R4,HDAC2,PPP3CA,ACTB,YWHAE,SPPL3,MAPK8,RRAGA,GRM1,TRIM32,UBQLN1,PPP3CB,ACTR2,SDCBP,STAT6,NCOA2,NLGN3,CDK5RAP3,CACNB4,PTPRJ,P…
279	TRUE	1.27035e-06	481	1469	64	0.0435671	0.133056	GO_REGULATION_OF_CYTOPLASMIC_TRANSPORT	c2.all.v5.0.symbols.plusCustom_091516_plusHallmark_plusC5v61_plusRosenberg	http://www.broadinstitute.org/gsea/msigdb/cards/GO_REGULATION_OF_CYTOPLASMIC_TRANSPORT	22516	7534	HSP90AB1,NEDD4,TRPC1,SEMA5A,ELMOD1,GSK3B,FGF14,MAPK1,RDX,IGF1,STXBP1,GOPC,ATP2A2,YOD1,PPP3CA,SPPL3,PPP3CB,PPP1R12A,G3BP2,OS9,SLC8A1,KPNA1,PRKACA,KHDRBS1,PPP3R1,UGCG,UBASH3B,NLGN1,BAG4,SYNJ1,AKAP5,PTK2B,LITAF,PDE4D,RANGAP1,GPR26,IPO5,SUPT6H,AKAP6,SMAD3,RAB3GAP1,ASPH,NF1,SORL1,SEC24B,HNMT,PLCG1,FMR1,CTDSPL2,CACNA1C,MTMR2,SULF2,VPS11,XBP1,ANP32B,MAPK14,TMEM30A,DMAP1,XPO1,DNM1,CALM1,CALM3,CALM2,PKIA
280	TRUE	1.32228e-06	112	1469	25	0.0170184	0.223214	REACTOME_SIGNALING_BY_FGFR	c2.all.v5.0.symbols.plusCustom_091516_plusHallmark_plusC5v61_plusRosenberg	http://www.broadinstitute.org/gsea/msigdb/cards/REACTOME_SIGNALING_BY_FGFR	22516	1310	PRKACB,PRKAR1A,CDKN1B,SOS1,MAPK1,PRKAR2B,PRKACA,PDE1A,PRKCA,YWHAB,PPP2CA,CAMK4,PRKAR2A,KL,RICTOR,PTEN,ADCY9,PLCG1,GAB1,CBL,CREB1,CALM1,CALM3,CALM2,ADCY8
281	TRUE	1.32228e-06	178	1469	33	0.0224643	0.185393	KEGG_CALCIUM_SIGNALING_PATHWAY	c2.all.v5.0.symbols.plusCustom_091516_plusHallmark_plusC5v61_plusRosenberg	http://www.broadinstitute.org/gsea/msigdb/cards/KEGG_CALCIUM_SIGNALING_PATHWAY	22516	88	PRKACB,SLC8A3,TRPC1,PLCB1,PDGFRA,ATP2B1,ATP2A2,CHRM3,PPP3CA,GRM1,PPP3CB,SLC8A1,GRM5,PRKACA,ATP2B3,PPP3R1,PDE1A,CACNA1B,PRKCA,PTK2B,CAMK4,SLC25A5,PLCB4,ADCY9,PLCG1,ATP2B4,VDAC3,CACNA1C,CALM1,CALM3,CALM2,CACNA1E,ADCY8
282	TRUE	1.36132e-06	120	1469	26	0.0176991	0.216667	REACTOME_INTEGRATION_OF_ENERGY_METABOLISM	c2.all.v5.0.symbols.plusCustom_091516_plusHallmark_plusC5v61_plusRosenberg	http://www.broadinstitute.org/gsea/msigdb/cards/REACTOME_INTEGRATION_OF_ENERGY_METABOLISM	22516	896	GNG3,PRKACB,PRKAR1A,PLCB1,GNAI1,MARCKS,PRKAA2,SNAP25,STXBP1,CHRM3,GNG2,PRKAR2B,PRKACA,PRKCA,PCSK1,AKAP5,GNB4,PPP2CA,PRKAR2A,KCNC2,GNB5,SLC25A5,ADCY9,PPP2R1B,SPCS3,ADCY8
283	TRUE	1.47575e-06	379	1469	54	0.0367597	0.14248	BENPORATH_ES_1	c2.all.v5.0.symbols.plusCustom_091516_plusHallmark_plusC5v61_plusRosenberg	http://www.broadinstitute.org/gsea/msigdb/cards/BENPORATH_ES_1	22516	2425	HMGB3,DEK,NASP,SLC38A1,PRPS1,CSE1L,CRMP1,GABRB3,DLG3,HSPA4,DCLK1,PAK1,LRRN1,TMEFF1,CNTNAP2,RAB3B,NOP56,RABGAP1L,G3BP2,TMEM177,AZIN1,ELOVL6,HPS3,BUB3,ADAM23,JARID2,VSNL1,HSPA8,SLC39A10,KPNA2,COCH,KAT7,PCDH1,SMS,HOMER1,NOL11,USP9X,SERBP1,SORL1,MAL2,GAD1,SNRPN,TUBB4B,GPR176,ILF3,SEMA6A,PPP2R1B,COBL,GNPTAB,CKMT1A,DIAPH2,GPC4,NLN,NAA15
284	TRUE	1.47848e-06	462	1469	62	0.0422056	0.134199	GO_REGULATION_OF_VESICLE_MEDIATED_TRANSPORT	c2.all.v5.0.symbols.plusCustom_091516_plusHallmark_plusC5v61_plusRosenberg	http://www.broadinstitute.org/gsea/msigdb/cards/GO_REGULATION_OF_VESICLE_MEDIATED_TRANSPORT	22516	6014	SCAMP5,SYT1,PRKAA1,SH3GL2,PLCB1,SYT11,AP1G1,RABGAP1,TBC1D25,C3,CDH13,SYT4,FGF14,MAPK1,RDX,NEDD4L,DNAJC6,STXBP1,GOPC,ATP2A2,HNRNPK,RAB3B,RABGAP1L,SDCBP,TBC1D30,SMAP1,ATAD1,CLASP2,ATXN2,WASL,STXBP5,NLGN1,STAM,SYNJ1,NSF,SCYL2,VSNL1,ABL2,STXBP6,SYT6,TBCK,NDRG4,SGIP1,RAB3GAP1,CBLL1,PTEN,SORL1,SEC24B,FMR1,VPS41,TBC1D9,PICALM,CAMK1D,STXBP5L,CD47,LRRTM2,ITGAV,MTMR2,VPS11,CBL,DNM1,SYT14
285	TRUE	1.51644e-06	69	1469	19	0.012934	0.275362	GO_SYNAPSE_ASSEMBLY	c2.all.v5.0.symbols.plusCustom_091516_plusHallmark_plusC5v61_plusRosenberg	http://www.broadinstitute.org/gsea/msigdb/cards/GO_SYNAPSE_ASSEMBLY	22516	9240	APP,NRCAM,GPM6A,DNER,SPOCK2,NRXN3,PCDHB5,NLGN3,DNM3,PCDHB6,NRXN1,NLGN1,DSCAM,CLSTN3,GLRA2,CDH2,PTEN,FLRT3,KIRREL3
286	TRUE	1.56253e-06	76	1469	20	0.0136147	0.263158	KEGG_PHOSPHATIDYLINOSITOL_SIGNALING_SYSTEM	c2.all.v5.0.symbols.plusCustom_091516_plusHallmark_plusC5v61_plusRosenberg	http://www.broadinstitute.org/gsea/msigdb/cards/KEGG_PHOSPHATIDYLINOSITOL_SIGNALING_SYSTEM	22516	91	PLCB1,PIP5K1A,PRKCA,PI4KA,SYNJ1,IMPA1,CDS1,PIKFYVE,CDS2,DGKE,PIK3C3,PTEN,PLCB4,PLCG1,PIP4K2C,CALM1,CALM3,CALM2,DGKH,PIP4K2B
287	TRUE	1.59607e-06	310	1469	47	0.0319946	0.151613	GO_EXOCYTOSIS	c2.all.v5.0.symbols.plusCustom_091516_plusHallmark_plusC5v61_plusRosenberg	http://www.broadinstitute.org/gsea/msigdb/cards/GO_EXOCYTOSIS	22516	8471	SCAMP5,SYT1,SCRN1,SYT11,APP,DNAJC5,SNAP25,SYT4,PAK1,APLP2,IGF1,STXBP1,WDR1,SCAMP1,PPP3CB,SNAP47,VPS45,EXOC4,STXBP5,NLGN1,SYNJ1,SERPINA3,NSF,PCDH7,MYH10,PSEN1,SYT6,VPS33A,EXOC2,RAB11FIP2,VPS41,ARFGEF2,LIN7C,SNX19,STXBP5L,TGFB2,VMP1,VPS11,PSAP,EXOC3,CD9,STEAP2,KIT,CALM1,CALM3,CALM2,SYT14
288	TRUE	1.59607e-06	129	1469	27	0.0183799	0.209302	KEGG_AXON_GUIDANCE	c2.all.v5.0.symbols.plusCustom_091516_plusHallmark_plusC5v61_plusRosenberg	http://www.broadinstitute.org/gsea/msigdb/cards/KEGG_AXON_GUIDANCE	22516	111	EFNA5,EPHA4,SEMA5A,GNAI1,EPHA7,GSK3B,MAPK1,PAK1,DPYSL2,PPP3CA,PPP3CB,EPHB1,ROBO2,PPP3R1,CFL2,PAK3,UNC5D,PTK2,LRRC4C,PLXNA2,DPYSL5,CDC42,EFNB2,SEMA6A,PLXNB3,UNC5B,EPHA5
289	TRUE	1.64827e-06	50	1469	16	0.0108918	0.32	GO_REGULATION_OF_SYNAPTIC_TRANSMISSION_GLUTAMATERGIC	c2.all.v5.0.symbols.plusCustom_091516_plusHallmark_plusC5v61_plusRosenberg	http://www.broadinstitute.org/gsea/msigdb/cards/GO_REGULATION_OF_SYNAPTIC_TRANSMISSION_GLUTAMATERGIC	22516	5274	SYT1,GRM1,NLGN3,GRM5,GRIK3,PRKACA,MEF2C,ATAD1,NRXN1,NLGN1,PTK2B,PSEN1,CNR1,RAB3GAP1,TNR,GRM7
290	TRUE	1.72085e-06	33	1469	13	0.00884956	0.393939	GO_NEURON_RECOGNITION	c2.all.v5.0.symbols.plusCustom_091516_plusHallmark_plusC5v61_plusRosenberg	http://www.broadinstitute.org/gsea/msigdb/cards/GO_NEURON_RECOGNITION	22516	5023	EPHA4,OPCML,SEMA5A,APP,NRCAM,CNTNAP2,ROBO2,CNTN4,CDK5R1,DSCAM,RTN4,CNR1,AMIGO1
291	TRUE	1.83084e-06	465	1469	62	0.0422056	0.133333	GO_ENDOMEMBRANE_SYSTEM_ORGANIZATION	c2.all.v5.0.symbols.plusCustom_091516_plusHallmark_plusC5v61_plusRosenberg	http://www.broadinstitute.org/gsea/msigdb/cards/GO_ENDOMEMBRANE_SYSTEM_ORGANIZATION	22516	7354	YWHAZ,PPP2R2A,ATP1B1,ATL1,RTN3,DPP6,AGFG1,CSNK1A1,PIP5K1A,RDX,SYP,VAPA,MTSS1,PAFAH1B1,STXBP1,ATP2A2,FA2H,CLASP2,REEP1,PRKCA,SCN3B,TOR1AIP2,STAM,NUP98,BAG4,NDRG1,NSF,GBF1,MYH10,RTN4,DPP10,EPB41L3,PPP2CA,CLIP1,ALS2,ATL2,RAPGEF2,SGIP1,CDH2,SEC61A1,PIK3C3,PTEN,GPR158,IST1,TMEM43,CDC42,ARFGEF2,LIN7C,GAK,MYADM,ZMPSTE24,VMP1,VPS11,CLCN3,EHD3,RAB1A,TMED9,CCDC47,CREB1,DNM1,OSBPL8,VCPIP1
292	TRUE	1.87837e-06	673	1469	81	0.0551396	0.120357	MARTINEZ_RB1_TARGETS_UP	c2.all.v5.0.symbols.plusCustom_091516_plusHallmark_plusC5v61_plusRosenberg	http://www.broadinstitute.org/gsea/msigdb/cards/MARTINEZ_RB1_TARGETS_UP	22516	3479	LANCL2,TFRC,NEDD4,PRKACB,CTSB,MEF2A,DDX3X,PLCB1,RPN2,RAB6A,RABGAP1,PUM1,PJA1,APP,GSK3B,SPIN1,CACNA2D1,HIPK3,ARCN1,APLP2,ATF2,PPP3CA,MAN1A2,ACTB,LSM12,CTR9,THRAP3,OS9,CPD,RGS4,CFL2,SH3KBP1,STARD4,ACSL1,ENC1,ELOVL6,NCAPD2,NLK,DGCR2,NSF,SNX30,CRIM1,NR3C1,AGK,PCM1,RTN4,TECR,GLRX,TPP2,SCUBE1,CAMK4,UBAP2L,KAT7,BZW1,CHD4,EIF3A,DCUN1D1,MAP1B,ASPH,TMEM106B,ZNF148,TMCC3,CAPRIN1,ILF3,JAK1,MGA,HSPA9,ITGAV,PD…
293	TRUE	1.90151e-06	70	1469	19	0.012934	0.271429	GO_LYSOSOMAL_TRANSPORT	c2.all.v5.0.symbols.plusCustom_091516_plusHallmark_plusC5v61_plusRosenberg	http://www.broadinstitute.org/gsea/msigdb/cards/GO_LYSOSOMAL_TRANSPORT	22516	5097	NEDD4,AP1G1,VPS53,GPRASP1,NPC1,SORT1,ARSB,HGSNAT,SCYL2,HSPA8,VPS33A,PCDHGA3,SORL1,VPS41,AP3B1,VPS11,EHD3,GNPTAB,SCARB2
294	TRUE	2.06982e-06	1228	1469	128	0.0871341	0.104235	GO_PHOSPHORYLATION	c2.all.v5.0.symbols.plusCustom_091516_plusHallmark_plusC5v61_plusRosenberg	http://www.broadinstitute.org/gsea/msigdb/cards/GO_PHOSPHORYLATION	22516	8698	NCAM1,PRKACB,CDK17,EPHA4,PLK4,MEF2A,PPM1L,PRKAA1,PRPS1,PSMC2,PSMD1,PRKAA2,EPHA7,APP,GSK3B,SOS1,HIPK3,CSNK1A1,ACVR1,SRPK2,FGF14,MAPK1,PIP5K1A,ABI2,MAPK10,MAP2K4,PDGFRA,DCLK1,NPTN,PAK1,IGF1,PIK3R4,CCNK,MAPK8,PPP3CB,ZMYM2,FGF12,CSNK1G3,EPHB1,ENO2,PEAK1,DOK5,PRKACA,MEF2C,DCK,CDKL5,MAP3K13,PRPS2,PRKCA,PAK3,PI4KA,RPS6KC1,YWHAB,NUAK1,NLK,CASK,CDK5R1,ETNK1,ADAM10,SCYL2,PTK2,PTK2B,IMPA1,PSMD11,AGK,USP15,B…
295	TRUE	2.10102e-06	39	1469	14	0.00953029	0.358974	GO_MEMBRANE_DEPOLARIZATION_DURING_ACTION_POTENTIAL	c2.all.v5.0.symbols.plusCustom_091516_plusHallmark_plusC5v61_plusRosenberg	http://www.broadinstitute.org/gsea/msigdb/cards/GO_MEMBRANE_DEPOLARIZATION_DURING_ACTION_POTENTIAL	22516	5363	SCN2A,CACNA2D1,SCN3A,SLC8A1,NALCN,CACNA1B,SCN3B,SCN7A,SCN1A,SCN8A,YWHAH,SCN2B,CACNA1C,CACNA1E
296	TRUE	2.17107e-06	131	1469	27	0.0183799	0.206107	GO_LEARNING	c2.all.v5.0.symbols.plusCustom_091516_plusHallmark_plusC5v61_plusRosenberg	http://www.broadinstitute.org/gsea/msigdb/cards/GO_LEARNING	22516	6776	HIF1A,ATP8A1,SLC8A3,APP,SNAP25,GPR21,HMGCR,NPTN,CNTNAP2,PRKAR2B,PPP3CB,CHRNB2,NRXN3,SORCS3,NLGN3,GRM5,ATAD1,NRXN1,SYNJ1,SLC24A2,NDRG4,NF1,NETO1,TNR,KIT,GRM7,CREB1
297	TRUE	2.19879e-06	457	1469	61	0.0415248	0.133479	MILI_PSEUDOPODIA_CHEMOTAXIS_DN	c2.all.v5.0.symbols.plusCustom_091516_plusHallmark_plusC5v61_plusRosenberg	http://www.broadinstitute.org/gsea/msigdb/cards/MILI_PSEUDOPODIA_CHEMOTAXIS_DN	22516	3973	TRIM35,CLCN6,LMBRD1,CTSB,POLDIP3,PSMD1,RPN2,USP14,APP,GSK3B,BCLAF1,ACVR1,SERINC1,ATP1A1,HMGCR,GLG1,NEDD4L,PDGFRA,APLP2,GNS,MATR3,SLC23A2,DNAJA2,SF3B3,THRAP3,NPC1,KLF6,PPP6R3,CLSTN1,NONO,LRP12,TTC19,RGMB,FUS,DGCR2,HSPA8,RTN4,ADAR,TM9SF2,GANAB,ABCA3,ATRN,RICTOR,CDS2,PCDH1,WWP2,SEC61A1,MAST4,TMED7,RPN1,TMEM43,GSPT1,ILF3,IMPACT,PSAP,SERINC3,CD9,MAPK14,SLC6A6,SEL1L,STT3A
298	TRUE	2.23885e-06	45	1469	15	0.010211	0.333333	ROSENBERG_SPLITSEQ_cluster1_OB_Mitral_Tufted_Eomes	c2.all.v5.0.symbols.plusCustom_091516_plusHallmark_plusC5v61_plusRosenberg		22516	9287	ZNF385B,NRCAM,TMEM132B,ASTN2,SORCS3,PAM,EDIL3,ARID5B,FSTL4,JARID2,TMEM132D,KCNH7,KIT,MLLT3,ADCY8
299	TRUE	2.36559e-06	100	1469	23	0.0156569	0.23	REACTOME_DOWNSTREAM_SIGNALING_OF_ACTIVATED_FGFR	c2.all.v5.0.symbols.plusCustom_091516_plusHallmark_plusC5v61_plusRosenberg	http://www.broadinstitute.org/gsea/msigdb/cards/REACTOME_DOWNSTREAM_SIGNALING_OF_ACTIVATED_FGFR	22516	1078	PRKACB,PRKAR1A,CDKN1B,SOS1,MAPK1,PRKAR2B,PRKACA,PDE1A,PRKCA,YWHAB,CAMK4,PRKAR2A,KL,RICTOR,PTEN,ADCY9,PLCG1,GAB1,CREB1,CALM1,CALM3,CALM2,ADCY8
300	TRUE	2.47954e-06	305	1469	46	0.0313138	0.15082	BORCZUK_MALIGNANT_MESOTHELIOMA_UP	c2.all.v5.0.symbols.plusCustom_091516_plusHallmark_plusC5v61_plusRosenberg	http://www.broadinstitute.org/gsea/msigdb/cards/BORCZUK_MALIGNANT_MESOTHELIOMA_UP	22516	1469	HSP90AB1,YWHAZ,ZWINT,PCMT1,KDM5B,SRPK2,HSPA4,BLMH,ATP2A2,SMC1A,ADNP,SSR1,CDC27,DCK,MORF4L2,PRPS2,AZIN1,PRKCA,COPA,BUB3,RAP1GDS1,HSPA8,RIF1,KPNA2,UBAP2L,RNF2,TNPO1,IPO7,USP9X,SERBP1,CBX3,KIF2A,UBE2D1,TMED7,SQLE,AP3B1,ITGAV,CCT3,KIFAP3,RAB1A,LPGAT1,KDM1A,SMAD2,RPS6KA3,FKBP4,UBXN7
301	TRUE	2.55421e-06	578	1469	72	0.0490129	0.124567	MASSARWEH_TAMOXIFEN_RESISTANCE_UP	c2.all.v5.0.symbols.plusCustom_091516_plusHallmark_plusC5v61_plusRosenberg	http://www.broadinstitute.org/gsea/msigdb/cards/MASSARWEH_TAMOXIFEN_RESISTANCE_UP	22516	3489	ATP8A1,ANKMY2,MEF2A,PPM1L,SMAP2,PRPS1,SLC12A2,RAD23B,CDH11,ACVR1,PDGFRA,ATP2B1,ZNF827,MTSS1,HS6ST2,PLEKHM3,TBC1D30,PTPRJ,CPD,SLC9A6,B4GALT6,DNM3,PSTPIP2,CFL2,ACSL1,SKIL,ENC1,RPS6KC1,SLC41A2,SYNJ1,NUAK1,FAM171B,LITAF,MTUS1,PDE4D,HEXIM1,PARM1,GLRX,RASSF5,PSEN1,CDS1,KCNMA1,FUT9,RAPGEF2,RICTOR,MYO1B,TMEM50A,KLHL9,ASPH,KIAA1217,IGFBP5,NUFIP2,TGFB2,GAB1,IDH1,GLCCI1,YIPF6,TMEM87B,CLCN3,EHD3,TM9SF3,RAB1A…
302	TRUE	2.60778e-06	93	1469	22	0.0149762	0.236559	REACTOME_REGULATION_OF_INSULIN_SECRETION	c2.all.v5.0.symbols.plusCustom_091516_plusHallmark_plusC5v61_plusRosenberg	http://www.broadinstitute.org/gsea/msigdb/cards/REACTOME_REGULATION_OF_INSULIN_SECRETION	22516	981	GNG3,PRKACB,PRKAR1A,PLCB1,GNAI1,MARCKS,SNAP25,STXBP1,CHRM3,GNG2,PRKAR2B,PRKACA,PRKCA,PCSK1,AKAP5,GNB4,PRKAR2A,KCNC2,GNB5,SLC25A5,SPCS3,ADCY8
303	TRUE	2.62864e-06	770	1469	89	0.0605854	0.115584	GRAESSMANN_RESPONSE_TO_MC_AND_DOXORUBICIN_DN	c2.all.v5.0.symbols.plusCustom_091516_plusHallmark_plusC5v61_plusRosenberg	http://www.broadinstitute.org/gsea/msigdb/cards/GRAESSMANN_RESPONSE_TO_MC_AND_DOXORUBICIN_DN	22516	1766	LANCL2,TFRC,YWHAZ,WDR82,GDI1,SGTB,NASP,PLK4,SMYD5,RAD23B,AP1G1,CD200,GDPD1,LPCAT1,GOT1,DCTN4,SPIN1,BCLAF1,IBTK,KPNA3,RLIM,HSPA4,PDGFRA,MARCKSL1,MSH3,USP22,RNF214,DPAGT1,ACTB,NOP56,ETF1,PPAT,SLC23A2,SSR1,FOXJ3,KLF6,EIF4A1,PEAK1,SFR1,SIN3A,CSDE1,KHDRBS1,MORF4L2,PIGU,STARD4,WAC,KPNB1,PAK3,ENC1,DGCR2,DHX36,PDHA1,PSMD11,HSPA8,AGK,ELP2,BRD8,UBAP2L,RUFY3,TPM3,CNOT2,CHD4,DGCR8,ATF6,ST13,PIK3C3,ANKRD28,AC…
304	TRUE	2.68279e-06	805	1469	92	0.0626276	0.114286	RODRIGUES_THYROID_CARCINOMA_POORLY_DIFFERENTIATED_DN	c2.all.v5.0.symbols.plusCustom_091516_plusHallmark_plusC5v61_plusRosenberg	http://www.broadinstitute.org/gsea/msigdb/cards/RODRIGUES_THYROID_CARCINOMA_POORLY_DIFFERENTIATED_DN	22516	1669	PCYOX1,ATP8A1,EPHA4,PPP2R2A,WWOX,CTSB,ARID2,ENPP2,DNAJC5,APBB2,FBXO21,CACNA2D1,TBRG1,HIPK3,ARFGAP2,ATP1A1,ABI2,PIAS1,PAK1,APLP2,ABCG1,SECISBP2L,ATF7IP,PPP3CB,GPRASP1,PPP6R2,KLF6,PPP6R3,ZMYM2,FZD3,AFF4,EPM2AIP1,WAC,TRIM13,SSBP2,CPEB4,STIM1,FDFT1,MOB3B,BHLHE41,TCF4,CLIP1,FAM199X,CDS1,PAPOLG,ENPP5,RSF1,ARHGEF3,RAB3GAP2,U2SURP,WDR7,PID1,TAF9B,TMEM106B,ANKRD28,PTEN,NF1,KIAA1217,COL8A1,TBC1D24,MKRN1,SO…
305	TRUE	2.75917e-06	946	1469	104	0.0707965	0.109937	GO_REGULATION_OF_TRANSFERASE_ACTIVITY	c2.all.v5.0.symbols.plusCustom_091516_plusHallmark_plusC5v61_plusRosenberg	http://www.broadinstitute.org/gsea/msigdb/cards/GO_REGULATION_OF_TRANSFERASE_ACTIVITY	22516	5667	HSP90AB1,GNG3,PRKACB,EFNA5,EPHA4,PRKAA1,PRKAR1A,MARCKS,PSMC2,PSMD1,CDKN1B,MADD,APP,NELL1,GSK3B,ZYG11B,HIPK3,SERINC1,MAPK1,HMGCR,IBTK,KIDINS220,MAPK10,PDGFRA,PAK1,PIK3R4,PPP1R9A,CCNK,PRKAR2B,GRM1,ADNP,DYNC1LI1,DCUN1D4,CDC27,DUSP18,CDK5RAP3,PTPRJ,SMYD3,VLDLR,PRKACA,RGS4,ANAPC1,MAP3K13,UBASH3B,EPM2AIP1,SERINC5,ACSL1,PAK3,BUB3,CDK5R1,PTK2,PTK2B,LRRC4C,PSMD11,FEM1B,HEXIM1,BTRC,HSPH1,PARM1,ADAR,PSEN1,P…
306	TRUE	2.81006e-06	101	1469	23	0.0156569	0.227723	REACTOME_SIGNALING_BY_ERBB2	c2.all.v5.0.symbols.plusCustom_091516_plusHallmark_plusC5v61_plusRosenberg	http://www.broadinstitute.org/gsea/msigdb/cards/REACTOME_SIGNALING_BY_ERBB2	22516	717	PRKACB,PRKAR1A,CDKN1B,SOS1,MAPK1,PRKAR2B,PRKACA,PDE1A,PRKCA,YWHAB,CAMK4,PRKAR2A,RICTOR,CUL5,PTEN,ADCY9,PLCG1,GAB1,CREB1,CALM1,CALM3,CALM2,ADCY8
307	TRUE	2.81613e-06	1114	1469	118	0.0803268	0.105925	GO_LOCOMOTION	c2.all.v5.0.symbols.plusCustom_091516_plusHallmark_plusC5v61_plusRosenberg	http://www.broadinstitute.org/gsea/msigdb/cards/GO_LOCOMOTION	22516	7189	TFRC,HIF1A,SPOCK1,NEDD4,NCAM1,EFNA5,EPHA4,GPR37,CTSB,SEMA5A,CRMP1,ATP1B1,EPHA7,APP,ENPP2,APBB2,CDH13,GSK3B,SOS1,ACVR1,MAPK1,PIP5K1A,KPNA3,ABI2,NRCAM,GLG1,PDGFRA,DCLK1,GPM6A,PAFAH1B1,DPYSL2,DNER,SLC7A8,YWHAE,ANLN,SATB2,PPP3CB,NRXN3,SDCBP,NPC1,ARSB,PTPRJ,EPHB1,PEAK1,SHROOM2,FZD3,MEF2C,ROBO2,PLXNA4,PDE4B,PSTPIP2,CDKL5,SH3KBP1,NRXN1,ZRANB1,ARID5B,CHL1,TMEFF2,LGI1,CNTN4,CDK5R1,UNC5D,PTK2,PTK2B,GBF1,MY…
308	TRUE	2.83046e-06	841	1469	95	0.0646698	0.112961	GO_PEPTIDYL_AMINO_ACID_MODIFICATION	c2.all.v5.0.symbols.plusCustom_091516_plusHallmark_plusC5v61_plusRosenberg	http://www.broadinstitute.org/gsea/msigdb/cards/GO_PEPTIDYL_AMINO_ACID_MODIFICATION	22516	6130	WDR82,EPHA4,SUPT7L,ZDHHC9,PRKAA1,KAT6A,PRKAA2,RPN2,RAB6A,EPHA7,DPY19L1,GSK3B,HDAC9,HIPK3,CSNK1A1,ACVR1,MAPK1,ABI2,PRMT1,PIAS1,MAP2K4,PDGFRA,NPTN,ATF2,DPY19L3,USP22,HNRNPK,SMC1A,TTLL7,RAB3B,MAPK8,SPOCK2,VKORC1L1,CTR9,NAA25,NCOA2,ZMYM2,CSNK1G3,SMYD3,EPHB1,PEAK1,L3MBTL2,PRKACA,VCP,MORF4L2,PRKCA,NUP98,SENP5,DPM1,NLK,ZNF451,CDK5R1,PPIG,PTK2,PTK2B,RANGAP1,ABL2,CAMK4,BRD8,SAP130,ELP3,KAT7,RICTOR,RNF2,ME…
309	TRUE	2.89982e-06	357	1469	51	0.0347175	0.142857	GO_FOREBRAIN_DEVELOPMENT	c2.all.v5.0.symbols.plusCustom_091516_plusHallmark_plusC5v61_plusRosenberg	http://www.broadinstitute.org/gsea/msigdb/cards/GO_FOREBRAIN_DEVELOPMENT	22516	5970	HIF1A,SLC8A3,PLCB1,SEMA5A,MCPH1,APP,GSK3B,DCLK1,PAFAH1B1,DPYSL2,CNTNAP2,HNRNPK,YWHAE,SLC4A10,ATRX,SATB2,CHRNB2,PPARGC1A,SLC8A1,VLDLR,ROBO2,PLXNA4,PCDH9,SLITRK5,CDK5R1,AKAP5,KCNA1,MYH10,PCM1,RTN4,PSEN1,CNP,RAPGEF2,KCNC2,CDH2,PRKG1,RAB3GAP1,PTEN,NF1,EXT1,NUMB,ATP2B4,TNR,TOP2B,EZH1,KIRREL3,KDM1A,CREB1,PGAP1,EPHA5,KCNC1
310	TRUE	2.94877e-06	337	1469	49	0.033356	0.145401	GO_REGULATION_OF_CELLULAR_COMPONENT_SIZE	c2.all.v5.0.symbols.plusCustom_091516_plusHallmark_plusC5v61_plusRosenberg	http://www.broadinstitute.org/gsea/msigdb/cards/GO_REGULATION_OF_CELLULAR_COMPONENT_SIZE	22516	5529	HSP90AB1,CLCN6,HIF1A,EFNA5,WASF1,SEMA5A,EPHA7,GSK3B,ABI2,NRCAM,RDX,PAFAH1B1,DPYSL2,WDR1,PPP1R9A,RAB3B,ADNP,ACTR2,PLS1,CLASP2,PLXNA4,CDKL5,CFL2,PEX11B,WASL,PAK3,BAG4,FSTL4,CDK5R1,PTK2B,DSCAM,RTN4,PLXNA2,ALS2,RUFY3,KCNMA1,RICTOR,HP1BP3,MAP1B,PTEN,IST1,SEMA6A,MYADM,TNR,CLCN3,NCKAP1,BMPR2,JMY,CREB1
311	TRUE	2.99183e-06	46	1469	15	0.010211	0.326087	ROSENBERG_SPLITSEQ_cluster36_HIPP_Granule_Mki67	c2.all.v5.0.symbols.plusCustom_091516_plusHallmark_plusC5v61_plusRosenberg		22516	9322	EPHA4,PLCL1,SEMA5A,ELAVL2,KMT2E,NEDD4L,MTSS1,PAM,PTBP2,GRAMD1B,TCF4,PLXNA2,TRIM2,SORBS2,MLLT3
312	TRUE	2.99918e-06	150	1469	29	0.0197413	0.193333	RODWELL_AGING_KIDNEY_NO_BLOOD_DN	c2.all.v5.0.symbols.plusCustom_091516_plusHallmark_plusC5v61_plusRosenberg	http://www.broadinstitute.org/gsea/msigdb/cards/RODWELL_AGING_KIDNEY_NO_BLOOD_DN	22516	2998	GOT2,PRKAA2,FBXO21,NEDD4L,APLP2,SLC22A23,GPRASP1,PPM1K,ESRRG,FA2H,THSD7A,SLC16A7,CLASP2,RTN4,ZFAND5,USP9X,NDUFS1,LRPPRC,TBC1D24,CSNK2A1,GAD1,TBC1D9,IMPACT,HSPA9,PPP2R1B,ZNF711,SRR,ISOC1,FBXO3
313	TRUE	3.20029e-06	159	1469	30	0.0204221	0.188679	SCHLOSSER_MYC_TARGETS_REPRESSED_BY_SERUM	c2.all.v5.0.symbols.plusCustom_091516_plusHallmark_plusC5v61_plusRosenberg	http://www.broadinstitute.org/gsea/msigdb/cards/SCHLOSSER_MYC_TARGETS_REPRESSED_BY_SERUM	22516	2030	PRPS1,APP,FBXO21,SLC39A6,ATXN10,BLMH,HDAC2,ETF1,DCUN1D4,G3BP2,ZBTB11,SLC25A17,DDX1,EIF4E,NUP98,IDH3A,COPS2,BUB3,TOMM20,PWP1,KPNA2,IPO5,EIF3A,SERBP1,ACVR1B,CBX3,ATP13A3,ZC3H15,ZMPSTE24,ANP32B
314	TRUE	3.3722e-06	616	1469	75	0.0510551	0.121753	GO_POSITIVE_REGULATION_OF_TRANSFERASE_ACTIVITY	c2.all.v5.0.symbols.plusCustom_091516_plusHallmark_plusC5v61_plusRosenberg	http://www.broadinstitute.org/gsea/msigdb/cards/GO_POSITIVE_REGULATION_OF_TRANSFERASE_ACTIVITY	22516	7070	HSP90AB1,GNG3,PRKACB,EFNA5,EPHA4,PRKAA1,PRKAR1A,MARCKS,PSMC2,PSMD1,CDKN1B,MADD,NELL1,SERINC1,MAPK1,KIDINS220,MAPK10,PDGFRA,PAK1,PIK3R4,PPP1R9A,CCNK,PRKAR2B,GRM1,ADNP,DCUN1D4,CDC27,VLDLR,PRKACA,ANAPC1,MAP3K13,EPM2AIP1,SERINC5,ACSL1,PAK3,BUB3,CDK5R1,PTK2,PTK2B,PSMD11,BTRC,HSPH1,PARM1,PSEN1,PPP2CA,PRKAR2A,ALS2,RAPGEF2,DCUN1D1,PTEN,ANAPC7,SORL1,UBE2D1,BMI1,ADCY9,PLCG1,CDC42,ATP2B4,TGFB2,GAB1,TAOK3,TN…
315	TRUE	3.47833e-06	892	1469	99	0.0673928	0.110987	HOLTMAN_ACUTE_LPS_MICROGLIA_RED_Q01_UP	c2.all.v5.0.symbols.plusCustom_091516_plusHallmark_plusC5v61_plusRosenberg		22516	4794	HMGB3,TFRC,HIF1A,ATP8A1,GALNT6,PRPS1,AP1G1,PSPC1,DCTN4,USP14,HIPK3,ATP1A1,HSPA4,ATP6V1A,SLC39A6,MARCKSL1,VAPA,AGPAT4,WDR1,SMC1A,YWHAE,MATR3,RRAGA,ETF1,SCAMP1,ETS2,NRXN3,DNAJA2,DCUN1D4,RRN3,SF3B3,SERTAD2,SORT1,EIF4A1,PTPRJ,CSNK1G3,TMEM63A,NCL,CPEB2,LRP12,UGCG,PDE4B,MORF4L2,SOD2,EIF4E,AZIN1,SKIL,NUP98,IGF2R,THUMPD1,TUT1,CPEB4,DDX24,SLC30A4,LITAF,SLC7A1,PSMD11,HSPA8,USP15,TCF4,TPP2,FBXO28,BZW1,SF3A1…
316	TRUE	3.58872e-06	66	1469	18	0.0122532	0.272727	GO_NEURAL_NUCLEUS_DEVELOPMENT	c2.all.v5.0.symbols.plusCustom_091516_plusHallmark_plusC5v61_plusRosenberg	http://www.broadinstitute.org/gsea/msigdb/cards/GO_NEURAL_NUCLEUS_DEVELOPMENT	22516	6524	ACTB,YWHAE,CHRNB2,CDK5R1,GNB4,CNP,KCNC2,YWHAH,BASP1,SEC24B,ZNF148,CDC42,MAG,KIRREL3,CALM1,CALM3,CALM2,KCNC1
317	TRUE	3.69425e-06	360	1469	51	0.0347175	0.141667	GO_POSITIVE_REGULATION_OF_CELLULAR_PROTEIN_LOCALIZATION	c2.all.v5.0.symbols.plusCustom_091516_plusHallmark_plusC5v61_plusRosenberg	http://www.broadinstitute.org/gsea/msigdb/cards/GO_POSITIVE_REGULATION_OF_CELLULAR_PROTEIN_LOCALIZATION	22516	5509	HSP90AB1,YWHAZ,GNL3L,SEMA5A,ELMOD1,GSK3B,RDX,NPTN,IGF1,HNRNPK,PPP3CA,YWHAE,SPPL3,MAPK8,PPP3CB,CDK5RAP3,KPNA1,PLS1,PRKACA,PPP3R1,UGCG,NRXN1,YWHAB,CDK5R1,AKAP5,PCM1,DPP10,GPR26,IPO5,RUFY3,KAT7,AKAP6,SMAD3,YWHAH,ASPH,SORL1,HNMT,CDC42,CTDSPL2,TGFB2,CCT6A,SULF2,VPS11,XBP1,CCT3,ANP32B,NMT1,MAPK14,TMEM30A,DMAP1,PRKCI
318	TRUE	3.74995e-06	629	1469	76	0.0517359	0.120827	GO_PROTEIN_UBIQUITINATION	c2.all.v5.0.symbols.plusCustom_091516_plusHallmark_plusC5v61_plusRosenberg	http://www.broadinstitute.org/gsea/msigdb/cards/GO_PROTEIN_UBIQUITINATION	22516	7274	RNF24,NEDD4,RNF145,DCAF7,TTC3,PSMC2,PSMD1,UBR1,CAND1,PJA2,PJA1,FBXO21,ZYG11B,NEDD4L,RLIM,UBR3,BLMH,USP22,FBXL3,ASB1,KLHL12,TRIM32,HECW1,CTR9,CDC27,OS9,VCP,HERC3,TNKS2,PRPF19,ANAPC1,UBA1,WAC,TRIM13,RNF19A,ENC1,ANKIB1,BUB3,DZIP3,PSMD11,FEM1B,BTRC,TPP2,TRIP12,FBXO25,TRPC4AP,KBTBD2,UBE4B,WWP2,UBE3A,CAND2,RNF2,CUL5,TRIM2,KLHL9,CBLL1,ANAPC7,MKRN1,DDB1,UBE2D1,RNF152,CDC42,FEM1C,RC3H1,UBE4A,TNKS,DCAF17,R…
319	TRUE	3.8484e-06	1517	1469	150	0.10211	0.0988794	GO_NEGATIVE_REGULATION_OF_NITROGEN_COMPOUND_METABOLIC_PROCESS	c2.all.v5.0.symbols.plusCustom_091516_plusHallmark_plusC5v61_plusRosenberg	http://www.broadinstitute.org/gsea/msigdb/cards/GO_NEGATIVE_REGULATION_OF_NITROGEN_COMPOUND_METABOLIC_PROCESS	22516	5717	CHD8,LANCL2,HIF1A,NEDD4,OPRL1,HNRNPR,MEF2A,PRKAA1,DDX3X,PATZ1,PLCB1,GNL3L,KAT6A,MTDH,CDKN1B,PUM1,LPCAT1,USP47,NBAS,PSPC1,CELF1,KDM5B,HDAC9,DDX5,BCLAF1,TCEAL1,PIAS1,NEDD4L,RLIM,ATF2,MSH3,CBFA2T2,CNOT1,HNRNPK,HDAC2,SMC1A,ATF7IP,ATRX,SATB2,TRIM32,ETS2,PPARGC1A,FNIP1,CTR9,STAT6,NCOA2,CDK5RAP3,SCAI,ZBTB38,VLDLR,NONO,MEF2C,SIN3A,CPEB2,KHDRBS1,TNKS2,MORF4L2,EIF4E,ARID5B,RBMX,JAZF1,PRKCA,CLTC,TRIM13,PTBP…
320	TRUE	3.86816e-06	824	1469	93	0.0633084	0.112864	KOINUMA_TARGETS_OF_SMAD2_OR_SMAD3	c2.all.v5.0.symbols.plusCustom_091516_plusHallmark_plusC5v61_plusRosenberg	http://www.broadinstitute.org/gsea/msigdb/cards/KOINUMA_TARGETS_OF_SMAD2_OR_SMAD3	22516	4531	SESTD1,YWHAZ,NUCKS1,NEDD4,MEF2A,SCRN1,ARID2,PSMC2,RABGAP1,GLS,BCAT1,CDH13,SPIN1,ARHGAP32,PIP5K1A,TUBB2A,NEDD4L,ABHD2,NPTN,YOD1,HNRNPK,PPP3CA,SLC7A8,ANLN,MAPK8,TRIM32,ETS2,UBQLN1,SERTAD2,NPC1,KLF6,MAPRE2,KPNA1,EDIL3,CLSTN1,SFR1,SIN3A,EIF4E,STARD4,CLTC,SKIL,ENC1,NDRG1,MOB3B,PTK2,SLC7A1,FEM1B,S100PBP,RTN4,RANGAP1,TCF4,RASSF5,PLXNA2,BTBD10,PLS3,CLIP1,MBNL2,KBTBD2,TMEM87A,PCDH1,ARHGEF3,TNPO1,SMAD3,KPN…
321	TRUE	3.87945e-06	552	1469	69	0.0469707	0.125	GO_CELLULAR_RESPONSE_TO_HORMONE_STIMULUS	c2.all.v5.0.symbols.plusCustom_091516_plusHallmark_plusC5v61_plusRosenberg	http://www.broadinstitute.org/gsea/msigdb/cards/GO_CELLULAR_RESPONSE_TO_HORMONE_STIMULUS	22516	6484	GNG3,HIF1A,NEDD4,ATP6V1B2,PRKACB,CTSB,PRKAA1,PRKAR1A,PRKAA2,GOT1,SOS1,HDAC9,ACVR1,ATP1A1,MAPK1,PIAS1,RDX,ABHD2,ATP6V1A,PAK1,ATP2B1,IGF1,HNRNPK,GNG2,PRKAR2B,PPAT,PPARGC1A,CYP11A1,THRAP3,ESRRG,NPC1,NCOA2,SMYD3,VLDLR,SFR1,PRKACA,MEF2C,ROBO2,CPEB2,ACSL1,NR3C1,PTK2,RANGAP1,GNB4,PRKAR2A,CDC5L,PAQR9,MED13,GPR22,KL,NR1D1,UBE3A,YWHAH,PID1,CBX3,APPL1,ADCY9,GAB1,RPS6KB1,XBP1,ASNS,KIT,CREB1,ATP6V0A1,ADCY8,NA…
322	TRUE	3.96295e-06	16	1469	9	0.00612662	0.5625	GO_NEURON_CELL_CELL_ADHESION	c2.all.v5.0.symbols.plusCustom_091516_plusHallmark_plusC5v61_plusRosenberg	http://www.broadinstitute.org/gsea/msigdb/cards/GO_NEURON_CELL_CELL_ADHESION	22516	7426	NRXN3,NLGN3,NRXN1,NLGN1,CNTN4,CDK5R1,NCAM2,ASTN1,TNR
323	TRUE	3.964e-06	127	1469	26	0.0176991	0.204724	REACTOME_SIGNALING_BY_FGFR_IN_DISEASE	c2.all.v5.0.symbols.plusCustom_091516_plusHallmark_plusC5v61_plusRosenberg	http://www.broadinstitute.org/gsea/msigdb/cards/REACTOME_SIGNALING_BY_FGFR_IN_DISEASE	22516	772	PRKACB,PRKAR1A,CDKN1B,SOS1,MAPK1,PRKAR2B,ZMYM2,PRKACA,PDE1A,PRKCA,YWHAB,PPP2CA,CAMK4,PRKAR2A,KL,RICTOR,PTEN,ADCY9,PLCG1,GAB1,CBL,CREB1,CALM1,CALM3,CALM2,ADCY8
324	TRUE	3.96432e-06	47	1469	15	0.010211	0.319149	ROSENBERG_SPLITSEQ_cluster39_HIPP_Granule_Nrp2	c2.all.v5.0.symbols.plusCustom_091516_plusHallmark_plusC5v61_plusRosenberg		22516	9325	EPHA4,SEMA5A,SLC44A1,EPHA7,NELL1,HECW1,CLSTN2,THSD7A,PLXNA4,RBFOX1,SH3KBP1,GRAMD1B,TCF4,PLXNA2,MCTP1
325	TRUE	4.01737e-06	88	1469	21	0.0142954	0.238636	GO_REGULATION_OF_CATION_CHANNEL_ACTIVITY	c2.all.v5.0.symbols.plusCustom_091516_plusHallmark_plusC5v61_plusRosenberg	http://www.broadinstitute.org/gsea/msigdb/cards/GO_REGULATION_OF_CATION_CHANNEL_ACTIVITY	22516	8838	OPRL1,CACNA2D1,FGF14,UBQLN1,CACNB4,FGF12,KCNAB1,PRKACA,PDE4B,KCNS2,STIM1,PDE4D,HOMER1,AKAP6,GNB5,ASPH,FMR1,NOS1AP,CALM1,CALM3,CALM2
326	TRUE	4.06241e-06	30	1469	12	0.00816882	0.4	REACTOME_MAPK_TARGETS_NUCLEAR_EVENTS_MEDIATED_BY_MAP_KINASES	c2.all.v5.0.symbols.plusCustom_091516_plusHallmark_plusC5v61_plusRosenberg	http://www.broadinstitute.org/gsea/msigdb/cards/REACTOME_MAPK_TARGETS_NUCLEAR_EVENTS_MEDIATED_BY_MAP_KINASES	22516	1089	MEF2A,MAPK1,MAPK10,ATF2,MAPK8,MEF2C,PPP2CA,PPP2R1B,MAPK14,CREB1,RPS6KA3,RPS6KA5
327	TRUE	4.13893e-06	25	1469	11	0.00748809	0.44	GO_REGULATION_OF_VOLTAGE_GATED_CALCIUM_CHANNEL_ACTIVITY	c2.all.v5.0.symbols.plusCustom_091516_plusHallmark_plusC5v61_plusRosenberg	http://www.broadinstitute.org/gsea/msigdb/cards/GO_REGULATION_OF_VOLTAGE_GATED_CALCIUM_CHANNEL_ACTIVITY	22516	5636	OPRL1,CACNA2D1,FGF14,CACNB4,PDE4B,GNB5,FMR1,NOS1AP,CALM1,CALM3,CALM2
328	TRUE	4.13893e-06	144	1469	28	0.0190606	0.194444	HALLMARK_UV_RESPONSE_DN	c2.all.v5.0.symbols.plusCustom_091516_plusHallmark_plusC5v61_plusRosenberg	http://www.broadinstitute.org/gsea/msigdb/cards/HALLMARK_UV_RESPONSE_DN	22516	4839	CDKN1B,APBB2,ATP2B1,PRKAR2B,ATRX,WDR37,AMPH,VLDLR,RGS4,PRKCA,NR3C1,SLC7A1,PTPRM,CAP2,KCNMA1,ATRN,SCN8A,SMAD3,MAP1B,PTEN,PLCB4,IGFBP5,ATP2B4,ARHGEF9,SFMBT1,MAPK14,KIT,ACVR2A
329	TRUE	4.16251e-06	60	1469	17	0.0115725	0.283333	REACTOME_TRANS_GOLGI_NETWORK_VESICLE_BUDDING	c2.all.v5.0.symbols.plusCustom_091516_plusHallmark_plusC5v61_plusRosenberg	http://www.broadinstitute.org/gsea/msigdb/cards/REACTOME_TRANS_GOLGI_NETWORK_VESICLE_BUDDING	22516	704	TFRC,SH3GL2,AP1G1,PUM1,DNAJC6,GNS,SORT1,NECAP1,CPD,CLTC,IGF2R,GBF1,HSPA8,PICALM,AP3B1,GAK,YIPF6
330	TRUE	4.41407e-06	67	1469	18	0.0122532	0.268657	SIG_PIP3_SIGNALING_IN_CARDIAC_MYOCTES	c2.all.v5.0.symbols.plusCustom_091516_plusHallmark_plusC5v61_plusRosenberg	http://www.broadinstitute.org/gsea/msigdb/cards/SIG_PIP3_SIGNALING_IN_CARDIAC_MYOCTES	22516	412	YWHAZ,CDKN1B,GSK3B,SOS1,PAK1,IGF1,YWHAE,PAK3,YWHAB,PTK2,YWHAH,PTEN,CDC42,GAB1,RPS6KB1,CREB5,CREB1,RPS6KA3
331	TRUE	4.4195e-06	74	1469	19	0.012934	0.256757	GO_REGULATION_OF_DENDRITE_MORPHOGENESIS	c2.all.v5.0.symbols.plusCustom_091516_plusHallmark_plusC5v61_plusRosenberg	http://www.broadinstitute.org/gsea/msigdb/cards/GO_REGULATION_OF_DENDRITE_MORPHOGENESIS	22516	5426	NEDD4,EPHA4,MARCKS,GSK3B,PAFAH1B1,PPP1R9A,PPP3CA,CHRNB2,NLGN3,DNM3,CDKL5,NLGN1,PAK3,CDK5R1,AKAP5,RAPGEF2,YWHAH,PTEN,CAPRIN1
332	TRUE	4.5997e-06	468	1469	61	0.0415248	0.130342	GO_REGULATION_OF_MITOTIC_CELL_CYCLE	c2.all.v5.0.symbols.plusCustom_091516_plusHallmark_plusC5v61_plusRosenberg	http://www.broadinstitute.org/gsea/msigdb/cards/GO_REGULATION_OF_MITOTIC_CELL_CYCLE	22516	8835	TRIM35,ZWINT,DDX3X,PLCB1,PSMC2,PSMD1,CDKN1B,USP47,APP,PRMT1,RDX,ATF2,IGF1,PAFAH1B1,USP22,CNOT1,SMC1A,ANLN,ATRX,DYNC1LI1,SDCBP,CDC27,CDK5RAP3,FZD3,SIN3A,ANAPC1,EIF4E,PRKCA,MAP9,PTPN3,BUB3,MAD1L1,GBF1,PSMD11,BTRC,INTS3,INO80,CNOT2,SMAD3,PLRG1,PID1,PTEN,ANAPC7,DDB1,CSNK2A1,UBE2D1,GIGYF2,CDC42,KCNH5,CDKN1C,USP2,TAOK3,TNKS,FOXN3,RPS6KB1,TOP2B,BRD4,PSMF1,RAB1A,ASNS,PKIA
333	TRUE	4.77841e-06	54	1469	16	0.0108918	0.296296	REACTOME_PHOSPHOLIPASE_C_MEDIATED_CASCADE	c2.all.v5.0.symbols.plusCustom_091516_plusHallmark_plusC5v61_plusRosenberg	http://www.broadinstitute.org/gsea/msigdb/cards/REACTOME_PHOSPHOLIPASE_C_MEDIATED_CASCADE	22516	1085	PRKACB,PRKAR1A,PRKAR2B,PRKACA,PDE1A,PRKCA,CAMK4,PRKAR2A,KL,ADCY9,PLCG1,CREB1,CALM1,CALM3,CALM2,ADCY8
334	TRUE	5.25738e-06	48	1469	15	0.010211	0.3125	ROSENBERG_SPLITSEQ_cluster14_CTX_PyrL6a	c2.all.v5.0.symbols.plusCustom_091516_plusHallmark_plusC5v61_plusRosenberg		22516	9300	NELL2,CDH13,SATB2,PCSK2,SV2B,GALNT14,CNKSR2,PLXNA4,IL1RAP,SULF1,GNB4,SCUBE1,FRMPD4,HS3ST2,RAPGEF5
335	TRUE	5.2928e-06	129	1469	26	0.0176991	0.20155	REACTOME_MEMBRANE_TRAFFICKING	c2.all.v5.0.symbols.plusCustom_091516_plusHallmark_plusC5v61_plusRosenberg	http://www.broadinstitute.org/gsea/msigdb/cards/REACTOME_MEMBRANE_TRAFFICKING	22516	697	TFRC,SH3GL2,AP1G1,PUM1,ARCN1,DNAJC6,COPB1,GNS,SORT1,NECAP1,CPD,CLTC,GJD2,STAM,COPA,IGF2R,COPB2,GBF1,HSPA8,SEC24B,PICALM,GJC2,AP3B1,GAK,YIPF6,DNM1
336	TRUE	5.30892e-06	61	1469	17	0.0115725	0.278689	GO_MEMBRANE_DEPOLARIZATION	c2.all.v5.0.symbols.plusCustom_091516_plusHallmark_plusC5v61_plusRosenberg	http://www.broadinstitute.org/gsea/msigdb/cards/GO_MEMBRANE_DEPOLARIZATION	22516	4950	SCN2A,CACNA2D1,SCN3A,CHRNB2,CACNB4,SLC8A1,NALCN,CACNA1B,SCN3B,SCN7A,SCN1A,SCN8A,YWHAH,SCN2B,CACNA1C,CASP1,CACNA1E
337	TRUE	5.41856e-06	105	1469	23	0.0156569	0.219048	PID_ERBB1_DOWNSTREAM_PATHWAY	c2.all.v5.0.symbols.plusCustom_091516_plusHallmark_plusC5v61_plusRosenberg	http://www.broadinstitute.org/gsea/msigdb/cards/PID_ERBB1_DOWNSTREAM_PATHWAY	22516	561	YWHAZ,PPP2R2A,SOS1,MAPK1,MAP2K4,ATF2,YWHAE,MAPK8,ACTR2,MEF2C,PRKCA,WASL,YWHAB,PPP2CA,CHN2,RICTOR,YWHAH,CDC42,GAB1,NCKAP1,CREB1,RPS6KA3,RPS6KA5
338	TRUE	5.48627e-06	1327	1469	134	0.0912185	0.10098	GO_REGULATION_OF_HYDROLASE_ACTIVITY	c2.all.v5.0.symbols.plusCustom_091516_plusHallmark_plusC5v61_plusRosenberg	http://www.broadinstitute.org/gsea/msigdb/cards/GO_REGULATION_OF_HYDROLASE_ACTIVITY	22516	5318	SPOCK1,NCAM1,GDI1,EFNA5,EPHA4,PPP2R2A,DDX3X,SMAP2,PLCB1,MARCKS,CDKN1B,RABGAP1,TBC1D25,MADD,USP47,ATP1B1,ELMOD1,EPHA7,USP14,APP,C3,GSK3B,SOS1,DLG3,AGFG1,ARHGAP32,ARFGAP2,PIP5K1A,RDX,PDGFRA,APLP2,MYO1D,MSH3,PAFAH1B1,CSRNP3,RASGEF1B,YWHAE,MAPK8,PPME1,ARHGAP20,PPP1R12A,AMPH,FNIP1,RABGAP1L,PPP2R5E,CHM,DOCK3,TBC1D30,SORT1,CDK5RAP3,SMAP1,PPP6R3,MEF2C,VCP,CPEB2,RGS4,CDKL5,STXBP5,TOR1AIP2,BAG4,SERPINA3,NU…
339	TRUE	5.52928e-06	460	1469	60	0.0408441	0.130435	CHARAFE_BREAST_CANCER_LUMINAL_VS_MESENCHYMAL_DN	c2.all.v5.0.symbols.plusCustom_091516_plusHallmark_plusC5v61_plusRosenberg	http://www.broadinstitute.org/gsea/msigdb/cards/CHARAFE_BREAST_CANCER_LUMINAL_VS_MESENCHYMAL_DN	22516	1454	RNF145,SGTB,SV2A,GNAI1,PSMD1,CDH11,NMNAT2,GLS,PNMA2,BCAT1,DPY19L1,ZYG11B,PAFAH1B1,ASB1,GNG2,ANLN,ACTR2,SDCBP,MCAM,CDC27,EIF4A1,ELAVL1,EDIL3,SLC16A7,NONO,RGS4,CFL2,SH3KBP1,UBASH3B,PRKCA,KPNB1,CRIM1,NR3C1,PTPRM,RTN4,ASAP1,FLRT2,IPO5,DCBLD2,TOX,SMAD3,MAP1B,ASXL1,BASP1,ANKRD28,EXT1,LARP6,GPR176,PICALM,ILF3,CEP170,TGFB2,KCTD12,ITGAV,EHBP1,MTMR2,ETV5,CASP1,DNM1,ZDHHC2
340	TRUE	5.73164e-06	155	1469	29	0.0197413	0.187097	GO_NEUROTRANSMITTER_TRANSPORT	c2.all.v5.0.symbols.plusCustom_091516_plusHallmark_plusC5v61_plusRosenberg	http://www.broadinstitute.org/gsea/msigdb/cards/GO_NEUROTRANSMITTER_TRANSPORT	22516	5634	SYT1,SV2A,SYT11,SLC38A1,DNAJC5,SNAP25,SYT4,STXBP1,NRXN3,SV2B,SNAP47,CACNA1B,NRXN1,NLGN1,SYNJ1,CASK,HSPA8,SLC6A17,PSEN1,PTPRN2,SYT6,SYN2,NF1,GABRQ,SLC17A8,GAD1,LIN7C,SLC6A6,SYT14
341	TRUE	5.74105e-06	256	1469	40	0.0272294	0.15625	ONDER_CDH1_TARGETS_2_UP	c2.all.v5.0.symbols.plusCustom_091516_plusHallmark_plusC5v61_plusRosenberg	http://www.broadinstitute.org/gsea/msigdb/cards/ONDER_CDH1_TARGETS_2_UP	22516	2558	PRUNE2,SPOCK1,SV2A,SYT11,SEMA5A,MARCKS,CDH11,ANXA6,PNMA2,ENPP2,NAP1L3,CADM3,BLMH,SATB2,ENO2,SHROOM2,RGS4,PCDH9,ARID5B,PRKCA,SLITRK5,KCNJ6,PRR3,GLRB,GLRX,KCNMA1,TOX,CDH2,MAP1B,PID1,TAF9B,COL8A1,JAM3,RGS17,FOXN3,RCAN2,REPS2,MLLT3,SRR,CDH18
342	TRUE	5.81852e-06	504	1469	64	0.0435671	0.126984	PILON_KLF1_TARGETS_UP	c2.all.v5.0.symbols.plusCustom_091516_plusHallmark_plusC5v61_plusRosenberg	http://www.broadinstitute.org/gsea/msigdb/cards/PILON_KLF1_TARGETS_UP	22516	4440	CHD8,GNL3L,ZNF239,SLC44A1,RAB6A,RABGAP1,AGFG1,CSNK1A1,ARFGAP2,SLC22A23,ASB1,ACSL4,ACTB,PRKAR2B,WDR37,SLC23A2,SV2B,SCAI,PPP6R3,KPNA1,PLS1,CLASP2,SIN3A,TNKS2,CPSF2,CIAPIN1,SBNO1,CPEB4,NLK,ETNK1,ASAP1,PLXNA2,PRKAR2A,CAP2,DCBLD2,MED13,ZFAND5,SUPT16H,CDH2,NAPG,ASPH,SHOC2,KIF3B,MKRN1,KIF2A,EXOG,GIGYF2,PTAR1,PICALM,TMEM132D,HSPA9,CLCN3,RNF168,LPIN2,MBNL1,REPS2,MAPK14,ST3GAL1,TMEM30A,MLLT3,ASXL2,CLCN5,RP…
343	TRUE	5.85322e-06	1618	1469	157	0.106875	0.0970334	GO_REGULATION_OF_PHOSPHORUS_METABOLIC_PROCESS	c2.all.v5.0.symbols.plusCustom_091516_plusHallmark_plusC5v61_plusRosenberg	http://www.broadinstitute.org/gsea/msigdb/cards/GO_REGULATION_OF_PHOSPHORUS_METABOLIC_PROCESS	22516	8911	HSP90AB1,GNG3,HIF1A,OPRL1,PRKACB,EFNA5,EPHA4,PPP2R2A,GPR37,PRKAA1,PRKAR1A,PLCL1,PLCB1,MARCKS,PRKAA2,CDKN1B,LPCAT1,MADD,EPHA7,APP,ENPP2,C3,NELL1,GSK3B,HIPK3,DLG3,ACVR1,ATP6AP2,MAPK1,HMGCR,IBTK,PRMT1,KIDINS220,MAPK10,PDGFRA,NPTN,PAK1,MYO1D,IGF1,PAFAH1B1,PIK3R4,CSRNP3,PPP1R9A,CNTN1,HDAC2,CCNK,YWHAE,SPPL3,PRKAR2B,GRM1,ADNP,PPARGC1A,PPME1,PPP1R12A,FNIP1,SDCBP,PPP2R5E,DUSP18,CDK5RAP3,PPP6R3,PTPRJ,SMYD3…
344	TRUE	5.90838e-06	31	1469	12	0.00816882	0.387097	BIOCARTA_PYK2_PATHWAY	c2.all.v5.0.symbols.plusCustom_091516_plusHallmark_plusC5v61_plusRosenberg	http://www.broadinstitute.org/gsea/msigdb/cards/BIOCARTA_PYK2_PATHWAY	22516	298	SOS1,MAPK1,MAP2K4,PAK1,MAPK8,PRKCA,PTK2B,PLCG1,MAPK14,CALM1,CALM3,CALM2
345	TRUE	6.06356e-06	191	1469	33	0.0224643	0.172775	GAUSSMANN_MLL_AF4_FUSION_TARGETS_A_UP	c2.all.v5.0.symbols.plusCustom_091516_plusHallmark_plusC5v61_plusRosenberg	http://www.broadinstitute.org/gsea/msigdb/cards/GAUSSMANN_MLL_AF4_FUSION_TARGETS_A_UP	22516	1767	CHD8,MBTPS2,NCAM1,ATP6V1B2,GOT2,USP14,ARHGAP32,NAP1L3,HDAC2,MATR3,WDR37,GDA,ZMYM2,MAPRE2,CLSTN1,SH3KBP1,RBMX,WASL,WAC,NR3C1,RIF1,PLXNA2,BRD8,KAT7,ENPP5,TRIM2,SETD5,ANKRD28,GPR176,CAMK1D,CCT3,STEAP2,RPGR
346	TRUE	6.0946e-06	55	1469	16	0.0108918	0.290909	GO_REGULATION_OF_POSTSYNAPTIC_MEMBRANE_POTENTIAL	c2.all.v5.0.symbols.plusCustom_091516_plusHallmark_plusC5v61_plusRosenberg	http://www.broadinstitute.org/gsea/msigdb/cards/GO_REGULATION_OF_POSTSYNAPTIC_MEMBRANE_POTENTIAL	22516	6631	GABRB3,SCN2A,FGF14,SCN3A,PPP1R9A,PPP3CA,NLGN3,MEF2C,SCN3B,HCN1,SCN7A,SCN1A,SCN8A,RAB3GAP1,SCN2B,GRID2
347	TRUE	6.22721e-06	83	1469	20	0.0136147	0.240964	SAKAI_CHRONIC_HEPATITIS_VS_LIVER_CANCER_UP	c2.all.v5.0.symbols.plusCustom_091516_plusHallmark_plusC5v61_plusRosenberg	http://www.broadinstitute.org/gsea/msigdb/cards/SAKAI_CHRONIC_HEPATITIS_VS_LIVER_CANCER_UP	22516	4151	HIF1A,HNRNPR,CSE1L,USP14,HSPA4,ATF2,HNRNPK,PPP3R1,SOD2,CANX,UBE3A,TNPO1,CUL5,ATF6,ST13,KPNA4,CBX3,UBE2D1,JAK1,CASP1
348	TRUE	6.25971e-06	430	1469	57	0.0388019	0.132558	RIGGI_EWING_SARCOMA_PROGENITOR_UP	c2.all.v5.0.symbols.plusCustom_091516_plusHallmark_plusC5v61_plusRosenberg	http://www.broadinstitute.org/gsea/msigdb/cards/RIGGI_EWING_SARCOMA_PROGENITOR_UP	22516	3534	TRIM35,SLAIN1,NELL2,EPHA4,GPR37,OPCML,CDH11,HDAC9,TRHDE,ATP1A1,NRCAM,GLG1,TMEM132B,MARCKSL1,IGF1,CSRNP3,PCSK2,SLC24A3,SV2B,MCAM,STMN4,MAPRE2,CLSTN2,EPHB1,REEP1,PCDH9,IL1RAP,TMEFF2,ZCCHC12,GRIA2,LRFN5,PCDH7,JARID2,BHLHE41,LRRC4C,TCF4,LANCL3,PARM1,ASAP1,CDS1,LRRN3,DAPK1,NPY1R,KIAA1217,GABRQ,IGFBP5,JAK1,FLRT3,ZNF711,RAPH1,CARD16,STEAP2,KIT,SHISA9,GFRA2,PGM2L1,RRAGD
349	TRUE	6.25971e-06	616	1469	74	0.0503744	0.12013	GO_NEGATIVE_REGULATION_OF_PROTEIN_MODIFICATION_PROCESS	c2.all.v5.0.symbols.plusCustom_091516_plusHallmark_plusC5v61_plusRosenberg	http://www.broadinstitute.org/gsea/msigdb/cards/GO_NEGATIVE_REGULATION_OF_PROTEIN_MODIFICATION_PROCESS	22516	8987	PRKAR1A,GNL3L,PSMC2,PSMD1,CDKN1B,GSK3B,HIPK3,DLG3,HMGCR,IBTK,MYO1D,PAFAH1B1,CSRNP3,HDAC2,YWHAE,PRKAR2B,PPARGC1A,CDC27,DUSP18,CDK5RAP3,PTPRJ,SMYD3,SIN3A,RGS4,ANAPC1,UBASH3B,BAG4,YWHAB,UFL1,SLC7A14,ZNF451,BUB3,JARID2,LRRC4C,PSMD11,PDE4D,HEXIM1,HSPH1,ADAR,PSEN1,PPP2CA,TRIP12,FLRT2,PRKAR2A,SUPT6H,SMAD3,PID1,PPM1E,PTEN,NF1,ANAPC7,KDM4A,SORL1,UBE2D1,SH3BP5,FLRT3,ATP2B4,IMPACT,TGFB2,TMEM132D,CDKN1C,TAOK…
350	TRUE	6.33689e-06	1037	1469	110	0.0748809	0.106075	NUYTTEN_EZH2_TARGETS_UP	c2.all.v5.0.symbols.plusCustom_091516_plusHallmark_plusC5v61_plusRosenberg	http://www.broadinstitute.org/gsea/msigdb/cards/NUYTTEN_EZH2_TARGETS_UP	22516	2310	CLCN6,YWHAZ,ARMC8,EFNA5,GPR37,CTSB,MARCKS,CDH11,RPN2,ATP1B1,EPHA7,APP,ENDOD1,APBB2,ATP6AP2,TUBB2A,GLG1,ATP6V1A,APLP2,SLC16A2,GLB1,PAFAH1B1,DNER,WDR1,ATP2A2,YOD1,ETS2,LANCL1,DCUN1D4,PPM1K,KLF6,BACE1,SMYD3,PAM,SLC16A7,B4GALT6,NETO2,CPEB2,PRRG1,RGS4,CDKL5,MAP3K13,SOD2,TTC19,ARID5B,JAZF1,STARD4,RGMB,TOR1AIP2,PTBP2,NUP98,RPS6KC1,BAG4,NUAK1,NDRG1,DNAJC16,PCDH7,JARID2,USP15,TCF4,UBFD1,ADAR,GLRX,ABL2,PPP…
351	TRUE	6.57437e-06	517	1469	65	0.0442478	0.125725	STARK_PREFRONTAL_CORTEX_22Q11_DELETION_DN	c2.all.v5.0.symbols.plusCustom_091516_plusHallmark_plusC5v61_plusRosenberg	http://www.broadinstitute.org/gsea/msigdb/cards/STARK_PREFRONTAL_CORTEX_22Q11_DELETION_DN	22516	2441	WDR82,DEK,SGTB,PPM1L,RAD23B,OMG,GLG1,MAPK10,PAK1,PPP1R9A,LEPROTL1,TTLL7,ARHGAP20,TRIM59,FNIP1,KPNA1,NONO,ACAT2,DDX1,PRPS2,EIF4E,EPM2AIP1,TMEFF2,ACSL1,IDH3A,DGCR2,NIPA1,LRRC4C,DENND5B,PCM1,ACTR10,SLC25A46,KPNA2,HAPLN4,STMN2,TCEAL8,MLLT11,CHN2,ELMO1,ST13,ASPH,SLC25A5,NDUFS1,IST1,CBX3,PLCB4,HSD17B7,LGI2,SEC62,SCN2B,VDAC3,IMPACT,STXBP5L,IDH1,EIF4G2,CCT3,SMU1,TLE4,SRR,CPSF3,KDM1A,SLITRK4,CORO7,ADCY8,L…
352	TRUE	6.57639e-06	539	1469	67	0.0456093	0.124304	REACTOME_ADAPTIVE_IMMUNE_SYSTEM	c2.all.v5.0.symbols.plusCustom_091516_plusHallmark_plusC5v61_plusRosenberg	http://www.broadinstitute.org/gsea/msigdb/cards/REACTOME_ADAPTIVE_IMMUNE_SYSTEM	22516	1271	YWHAZ,NEDD4,PRKACB,CTSB,SH3GL2,PSMC2,PSMD1,AP1G1,CDKN1B,UBR1,PJA2,PJA1,DCTN4,C3,SOS1,PAK1,BLMH,ASB1,TRIM32,PPP2R5E,CDC27,ACTR1A,DYNC1I1,PRKACA,ANAPC1,SH3KBP1,UBA1,CLTC,YWHAB,STIM1,DZIP3,PSMD11,BTRC,TPP2,PPP2CA,TRIP12,RICTOR,CANX,UBE3A,PRKG1,CUL5,KLHL9,SEC61A1,PTEN,ANAPC7,CTSD,KIF3B,MKRN1,KIF2A,SEC24B,UBE2D1,PLCG1,CDC42,UBE4A,PPP2R1B,ITGAV,UBA5,LNPEP,KIFAP3,PSMF1,CBL,CREB1,DNM1,FBXO3,CALM1,CALM3,C…
353	TRUE	6.79763e-06	91	1469	21	0.0142954	0.230769	BONCI_TARGETS_OF_MIR15A_AND_MIR16_1	c2.all.v5.0.symbols.plusCustom_091516_plusHallmark_plusC5v61_plusRosenberg	http://www.broadinstitute.org/gsea/msigdb/cards/BONCI_TARGETS_OF_MIR15A_AND_MIR16_1	22516	3658	KCNQ5,KPNA3,MAP2K4,PAFAH1B1,DNAJA2,KCNAB1,PCDHAC2,CPD,CPEB2,PCDH9,PTPN3,CDK5R1,USP15,BTRC,RASSF5,PRKAR2A,UBE4B,CDC42,EFNB2,E2F3,ACVR2A
354	TRUE	6.91811e-06	220	1469	36	0.0245065	0.163636	RIGGINS_TAMOXIFEN_RESISTANCE_DN	c2.all.v5.0.symbols.plusCustom_091516_plusHallmark_plusC5v61_plusRosenberg	http://www.broadinstitute.org/gsea/msigdb/cards/RIGGINS_TAMOXIFEN_RESISTANCE_DN	22516	3407	SYT1,PLCB1,APBB2,NRCAM,SLC39A6,AKAP11,PPAT,SATB2,RABGAP1L,CPD,UGCG,ARID5B,SERINC5,WAC,HS2ST1,ENC1,SERPINA3,CASK,ADAM10,SMARCA5,LAPTM4B,SLC5A3,CNR1,SCN1A,RAPGEF2,BASP1,NPY1R,ZNF148,PLCB4,IGFBP5,TBC1D9,CD47,SLC1A1,SCARB2,NAMPT,NAA15
355	TRUE	7.08542e-06	43	1469	14	0.00953029	0.325581	REACTOME_VOLTAGE_GATED_POTASSIUM_CHANNELS	c2.all.v5.0.symbols.plusCustom_091516_plusHallmark_plusC5v61_plusRosenberg	http://www.broadinstitute.org/gsea/msigdb/cards/REACTOME_VOLTAGE_GATED_POTASSIUM_CHANNELS	22516	1270	KCNA6,KCNQ5,KCNV1,KCNAB1,KCND2,KCNS2,KCNA1,KCNC2,KCNQ3,KCNH1,KCNH5,KCNA4,KCNH7,KCNC1
356	TRUE	7.15408e-06	17	1469	9	0.00612662	0.529412	BIOCARTA_CK1_PATHWAY	c2.all.v5.0.symbols.plusCustom_091516_plusHallmark_plusC5v61_plusRosenberg	http://www.broadinstitute.org/gsea/msigdb/cards/BIOCARTA_CK1_PATHWAY	22516	339	PRKACB,PRKAR1A,PLCB1,PPP3CA,PRKAR2B,GRM1,CDK5R1,PPP2CA,PRKAR2A
357	TRUE	7.15408e-06	123	1469	25	0.0170184	0.203252	GO_MULTICELLULAR_ORGANISMAL_SIGNALING	c2.all.v5.0.symbols.plusCustom_091516_plusHallmark_plusC5v61_plusRosenberg	http://www.broadinstitute.org/gsea/msigdb/cards/GO_MULTICELLULAR_ORGANISMAL_SIGNALING	22516	7889	MEF2A,ATP1B1,SCN2A,CACNA2D1,ATP1A1,NRCAM,PAFAH1B1,SCN3A,CNTNAP2,YWHAE,CACNB4,SLC8A1,PRKACA,CACNG5,KCND2,SCN3B,KCNA1,SCN7A,SCN1A,SCN8A,JAM3,SCN2B,CACNA1C,CACNG3,GRM7
358	TRUE	7.20531e-06	249	1469	39	0.0265487	0.156627	KAAB_HEART_ATRIUM_VS_VENTRICLE_UP	c2.all.v5.0.symbols.plusCustom_091516_plusHallmark_plusC5v61_plusRosenberg	http://www.broadinstitute.org/gsea/msigdb/cards/KAAB_HEART_ATRIUM_VS_VENTRICLE_UP	22516	3002	USP11,PRUNE2,SPOCK1,EPHA4,TRPC1,PLCB1,GABRB3,NMNAT2,TUBB2A,LSM12,RABGAP1L,GPRASP1,OS9,ENO2,PAM,PDE4B,CHGB,CACNA1B,CHL1,NDRG1,NSF,VSNL1,RTN4,PARM1,EPB41L3,FLRT2,LRRN3,KCNJ3,MAP1B,ASXL1,GNB5,BASP1,CDO1,CD47,ETV5,SND1,UNC5B,XYLT1,PIP4K2B
359	TRUE	7.20531e-06	249	1469	39	0.0265487	0.156627	GO_REGULATION_OF_AUTOPHAGY	c2.all.v5.0.symbols.plusCustom_091516_plusHallmark_plusC5v61_plusRosenberg	http://www.broadinstitute.org/gsea/msigdb/cards/GO_REGULATION_OF_AUTOPHAGY	22516	4997	HIF1A,NEDD4,ATP6V1B2,PRKAA1,MTDH,PRKAA2,USP13,TBC1D25,ATP6V1A,MAPK8,RRAGA,UBQLN1,NPC1,PAFAH1B2,EXOC4,WAC,TRIM13,CDK5R1,ABL2,RRAGB,PIKFYVE,DAPK1,RAB3GAP2,RAB3GAP1,KDM4A,MTMR3,RNF152,SPTLC2,VMP1,XBP1,PSAP,CASP1,PIP4K2C,AMBRA1,PIP4K2B,ATP6V0A1,TAB3,RRAGD,SUPT5H
360	TRUE	7.84915e-06	319	1469	46	0.0313138	0.144201	GO_GOLGI_VESICLE_TRANSPORT	c2.all.v5.0.symbols.plusCustom_091516_plusHallmark_plusC5v61_plusRosenberg	http://www.broadinstitute.org/gsea/msigdb/cards/GO_GOLGI_VESICLE_TRANSPORT	22516	8267	ATP8A1,RAB14,AP1G1,RAB6A,NBAS,DCTN4,ARFGAP2,ARCN1,COPB1,VAPA,GOPC,KLHL12,SCAMP1,SORT1,PPP6R3,DYNC1I1,VCP,COPA,NSF,COPB2,GBF1,LMAN2L,STXBP6,TFG,PPP6C,ATL2,MYO1B,NAPG,EXOC2,ANKRD28,KIF3B,SORL1,KIF2A,SEC24B,TMED7,KIF3A,VPS41,ARFGEF2,SEC24A,KIFAP3,EHD3,RAB1A,TMED9,STEAP2,CORO7,PRKCI
361	TRUE	8.28578e-06	70	1469	18	0.0122532	0.257143	GO_REGULATION_OF_CALCIUM_ION_TRANSMEMBRANE_TRANSPORTER_ACTIVITY	c2.all.v5.0.symbols.plusCustom_091516_plusHallmark_plusC5v61_plusRosenberg	http://www.broadinstitute.org/gsea/msigdb/cards/GO_REGULATION_OF_CALCIUM_ION_TRANSMEMBRANE_TRANSPORTER_ACTIVITY	22516	8951	OPRL1,ATP1B1,CACNA2D1,FGF14,UBQLN1,CACNB4,PRKACA,PDE4B,STIM1,PDE4D,AKAP6,GNB5,ASPH,FMR1,NOS1AP,CALM1,CALM3,CALM2
362	TRUE	8.54592e-06	116	1469	24	0.0163376	0.206897	GO_REGULATION_OF_CALCIUM_ION_TRANSMEMBRANE_TRANSPORT	c2.all.v5.0.symbols.plusCustom_091516_plusHallmark_plusC5v61_plusRosenberg	http://www.broadinstitute.org/gsea/msigdb/cards/GO_REGULATION_OF_CALCIUM_ION_TRANSMEMBRANE_TRANSPORT	22516	6510	OPRL1,TRPC1,ATP1B1,CACNA2D1,FGF14,UBQLN1,CACNB4,SLC8A1,PRKACA,PDE4B,UBASH3B,STIM1,PTK2B,PDE4D,AKAP6,GNB5,ASPH,PLCG1,FMR1,CACNA1C,NOS1AP,CALM1,CALM3,CALM2
363	TRUE	8.79837e-06	50	1469	15	0.010211	0.3	ROSENBERG_SPLITSEQ_cluster13_CTX_PyrL5_Fezf2	c2.all.v5.0.symbols.plusCustom_091516_plusHallmark_plusC5v61_plusRosenberg		22516	9299	CDH11,DPY19L1,CACNB4,AC068547.1,GRIK3,SMYD3,KCNAB1,DYNC1I1,NETO2,FRMPD4,TOX,KIAA1217,FAM189A1,TLE4,CDH18
364	TRUE	8.84717e-06	1656	1469	159	0.108237	0.0960145	GO_REGULATION_OF_INTRACELLULAR_SIGNAL_TRANSDUCTION	c2.all.v5.0.symbols.plusCustom_091516_plusHallmark_plusC5v61_plusRosenberg	http://www.broadinstitute.org/gsea/msigdb/cards/GO_REGULATION_OF_INTRACELLULAR_SIGNAL_TRANSDUCTION	22516	5709	GNG3,HIF1A,NEDD4,GDI1,LMBRD1,EPHA4,GPR37,PRKAA1,DDX3X,PLCB1,SEMA5A,KAT6A,GNAI1,MTDH,PRKAA2,UBR1,PUM1,MADD,USP47,PJA2,EPHA7,C3,CDH13,GSK3B,SOS1,HIPK3,ARHGAP32,DDX5,BCLAF1,ATP6AP2,MAPK1,PIP5K1A,HMGCR,PRMT1,RDX,KIDINS220,MAPK10,PDGFRA,NPTN,PAK1,VAPA,IGF1,PAFAH1B1,HNRNPK,HDAC2,SPPL3,RRAGA,AKAP11,GRM1,TRIM32,UBQLN1,ARHGAP20,TRIM59,FNIP1,SDCBP,RRN3,G3BP2,DUSP18,CDK5RAP3,SCAI,PTPRJ,EPHB1,NONO,PRKACA,RGS…
365	TRUE	8.98709e-06	795	1469	89	0.0605854	0.11195	WEI_MYCN_TARGETS_WITH_E_BOX	c2.all.v5.0.symbols.plusCustom_091516_plusHallmark_plusC5v61_plusRosenberg	http://www.broadinstitute.org/gsea/msigdb/cards/WEI_MYCN_TARGETS_WITH_E_BOX	22516	2335	TFRC,NEDD4,PNPO,SH3GL2,PLCB1,PRPS1,SLC12A2,MTDH,CSE1L,PSMD1,LPCAT1,PCMT1,NMNAT2,GLS,USP14,ENDOD1,GPR21,B3GALT1,PRMT1,HSPA4,SLC39A6,ATP2B1,WDR1,ATP2A2,MAN1A2,LEPROTL1,SMC1A,ANLN,ETF1,PPAT,UBQLN1,SSR1,DYNC1LI1,CYP11A1,NAA25,KPNA6,ZBTB38,VCP,TMEM177,NETO2,CFL2,MANEA,KPNB1,HS2ST1,SBNO1,LONRF2,LAPTM4B,HSPA8,RIF1,PWP1,HSPH1,UBAP2L,DCBLD2,ATL2,TPM3,KCNMA1,CHN2,HOMER1,NOL11,YWHAH,ASXL1,KPNA4,BASP1,PPM1E,…
366	TRUE	9.4762e-06	44	1469	14	0.00953029	0.318182	ROSENBERG_SPLITSEQ_cluster8_CTX_PyrL4_Wnt5b	c2.all.v5.0.symbols.plusCustom_091516_plusHallmark_plusC5v61_plusRosenberg		22516	9294	HS6ST2,SATB2,CLSTN2,DOK5,PAM,MEF2C,ROBO2,PLXNA4,RBFOX1,GRIA2,GRAMD1B,UNC5D,PLXNA2,TRIM2
367	TRUE	9.56462e-06	177	1469	31	0.0211028	0.175141	HAHTOLA_MYCOSIS_FUNGOIDES_SKIN_UP	c2.all.v5.0.symbols.plusCustom_091516_plusHallmark_plusC5v61_plusRosenberg	http://www.broadinstitute.org/gsea/msigdb/cards/HAHTOLA_MYCOSIS_FUNGOIDES_SKIN_UP	22516	1678	YWHAZ,NUCKS1,SEMA5A,MARCKS,RTN3,ELAVL1,YTHDF1,NUAK1,CASK,CRIM1,PWP1,TCF4,SLC5A3,MED13,SMS,SUPT16H,TOX,TNPO1,EIF3A,TRIM2,SHOC2,IP6K2,SART3,RPN1,SLA,CASP1,MFAP3,CALM1,ZNF292,SUZ12,PRKCI
368	TRUE	9.63741e-06	415	1469	55	0.0374404	0.13253	GO_ORGANELLE_LOCALIZATION	c2.all.v5.0.symbols.plusCustom_091516_plusHallmark_plusC5v61_plusRosenberg	http://www.broadinstitute.org/gsea/msigdb/cards/GO_ORGANELLE_LOCALIZATION	22516	8637	YWHAZ,HIF1A,SYT1,MEF2A,SH3GL2,SYT11,RAB6A,DCTN4,DNAJC5,SNAP25,SYT4,PAFAH1B1,DPYSL2,KLHL12,ACTR2,SNAP47,PPP6R3,SHROOM2,DYNC1I1,CLASP2,NRXN1,WASL,NLGN1,KPNB1,NUP98,SYNJ1,NSF,PTK2,GBF1,MYH10,PCM1,PSEN1,PLXNA2,TFG,SYT6,PPP6C,VPS33A,CANX,MAP1B,TMEM106B,ANKRD28,LRPPRC,KIF3B,SEC24B,KIF3A,SDAD1,CDC42,SEC24A,AP3B1,KIFAP3,RAB1A,TMED9,KIT,XPO1,SYT14
369	TRUE	9.90233e-06	117	1469	24	0.0163376	0.205128	GO_NEGATIVE_REGULATION_OF_CELL_MORPHOGENESIS_INVOLVED_IN_DIFFERENTIATION	c2.all.v5.0.symbols.plusCustom_091516_plusHallmark_plusC5v61_plusRosenberg	http://www.broadinstitute.org/gsea/msigdb/cards/GO_NEGATIVE_REGULATION_OF_CELL_MORPHOGENESIS_INVOLVED_IN_DIFFERENTIATION	22516	6944	GDI1,EFNA5,SEMA5A,EPHA7,OMG,GSK3B,PPP3CA,NLGN3,DNM3,NLGN1,FSTL4,CDK5R1,PTK2,RTN4,PSEN1,PPP2CA,RUFY3,RAPGEF2,YWHAH,PTEN,TGFB2,SEMA6A,MAG,TNR
370	TRUE	9.96339e-06	101	1469	22	0.0149762	0.217822	GO_REGULATION_OF_EXTENT_OF_CELL_GROWTH	c2.all.v5.0.symbols.plusCustom_091516_plusHallmark_plusC5v61_plusRosenberg	http://www.broadinstitute.org/gsea/msigdb/cards/GO_REGULATION_OF_EXTENT_OF_CELL_GROWTH	22516	8389	EFNA5,SEMA5A,EPHA7,GSK3B,NRCAM,PAFAH1B1,DPYSL2,ADNP,CLASP2,PLXNA4,CDKL5,FSTL4,CDK5R1,DSCAM,RTN4,PLXNA2,RUFY3,MAP1B,IST1,SEMA6A,TNR,BMPR2
371	TRUE	1.03651e-05	224	1469	36	0.0245065	0.160714	GO_VESICLE_LOCALIZATION	c2.all.v5.0.symbols.plusCustom_091516_plusHallmark_plusC5v61_plusRosenberg	http://www.broadinstitute.org/gsea/msigdb/cards/GO_VESICLE_LOCALIZATION	22516	5177	SYT1,SH3GL2,SYT11,DNAJC5,SNAP25,SYT4,PAFAH1B1,DPYSL2,KLHL12,SNAP47,PPP6R3,SHROOM2,DYNC1I1,CLASP2,NRXN1,WASL,NLGN1,SYNJ1,NSF,GBF1,PSEN1,TFG,SYT6,PPP6C,VPS33A,CANX,ANKRD28,KIF3B,SEC24B,KIF3A,SEC24A,AP3B1,KIFAP3,RAB1A,TMED9,SYT14
372	TRUE	1.06655e-05	893	1469	97	0.0660313	0.108623	GO_RESPONSE_TO_HORMONE	c2.all.v5.0.symbols.plusCustom_091516_plusHallmark_plusC5v61_plusRosenberg	http://www.broadinstitute.org/gsea/msigdb/cards/GO_RESPONSE_TO_HORMONE	22516	6759	GNG3,HIF1A,NEDD4,OPRL1,ATP6V1B2,PRKACB,CTSB,NASP,PRKAA1,PRKAR1A,GNAI1,PRKAA2,CDKN1B,GOT1,C3,GSK3B,SOS1,HDAC9,ACVR1,ATP1A1,MAPK1,PIAS1,RDX,ABHD2,ATP6V1A,PAK1,ATP2B1,ABCG1,IGF1,ATP2A2,HNRNPK,GNG2,PRKAR2B,PPAT,PPARGC1A,CYP11A1,THRAP3,ESRRG,NPC1,SORT1,NCOA2,ARSB,SMYD3,VLDLR,PAM,SFR1,PRKACA,MEF2C,ROBO2,CPEB2,EPM2AIP1,ACSL1,NR3C1,PTK2,PTK2B,RANGAP1,GNB4,PRKAR2A,ABCA3,CDC5L,PAQR9,MED13,GPR22,KL,NR1D1,UB…
373	TRUE	1.06655e-05	178	1469	31	0.0211028	0.174157	BROWNE_HCMV_INFECTION_18HR_UP	c2.all.v5.0.symbols.plusCustom_091516_plusHallmark_plusC5v61_plusRosenberg	http://www.broadinstitute.org/gsea/msigdb/cards/BROWNE_HCMV_INFECTION_18HR_UP	22516	3139	ATP8A1,ZWINT,PRKAA2,RUNDC3B,ATF2,SORCS3,CDC27,PPP3R1,PTPN3,PAK3,NUP98,FAM168A,GAPVD1,RIF1,UBFD1,CDC5L,CDS1,MED13,MKLN1,NPY1R,NF1,KIF3A,CDO1,SEC24A,SMG7,ETV5,HELZ,E2F3,THOC2,GPC4,PKIA
374	TRUE	1.06655e-05	169	1469	30	0.0204221	0.177515	UEDA_PERIFERAL_CLOCK	c2.all.v5.0.symbols.plusCustom_091516_plusHallmark_plusC5v61_plusRosenberg	http://www.broadinstitute.org/gsea/msigdb/cards/UEDA_PERIFERAL_CLOCK	22516	2665	HMGB3,ANP32A,FBXO21,HMGCR,TUBB2A,HSPA4,UBR3,CNOT1,THRAP3,NPC1,ATXN2,ELOVL6,NDRG1,LITAF,HSPA8,HSPH1,UBAP2L,ATL2,NR1D1,CHD4,ST3GAL5,USP2,CD47,LPIN2,CD9,MAPK14,ST3GAL1,ZNF644,FKBP4,CYB5B
375	TRUE	1.10492e-05	882	1469	96	0.0653506	0.108844	BYSTRYKH_HEMATOPOIESIS_STEM_CELL_QTL_TRANS	c2.all.v5.0.symbols.plusCustom_091516_plusHallmark_plusC5v61_plusRosenberg	http://www.broadinstitute.org/gsea/msigdb/cards/BYSTRYKH_HEMATOPOIESIS_STEM_CELL_QTL_TRANS	22516	2722	TFRC,NUCKS1,NCAM1,ATP6V1B2,HNRNPR,ZDHHC9,PRKAR1A,PLCB1,PSMD1,TSPYL1,MDH1,RTN3,DLG3,AGFG1,ATP1A1,NEDD4L,ATF2,VAPA,HNRNPH2,LRRN1,MATR3,ETF1,RRN3,STAT6,HCCS,VLDLR,SLC16A7,FZD3,NONO,REEP1,KCND2,PAFAH1B2,UGCG,PDE1A,ZNF518B,PAK3,COPA,ENC1,CDH6,NLK,FUS,FDFT1,ADAM10,GBF1,PSMD11,PWP1,TCF4,UBFD1,PLXNA2,PPP6C,CDS2,CANX,SCN8A,MYO1B,METAP1,PLRG1,SLC25A5,USP9X,KIAA1217,MACROD2,TERF2,MKRN1,SART3,BMI1,PNCK,ADCY9…
376	TRUE	1.10492e-05	303	1469	44	0.0299523	0.145215	GO_NEGATIVE_REGULATION_OF_CELL_DEVELOPMENT	c2.all.v5.0.symbols.plusCustom_091516_plusHallmark_plusC5v61_plusRosenberg	http://www.broadinstitute.org/gsea/msigdb/cards/GO_NEGATIVE_REGULATION_OF_CELL_DEVELOPMENT	22516	5009	SPOCK1,GDI1,EFNA5,EPHA4,SEMA5A,CRMP1,DDX6,EPHA7,OMG,APP,GSK3B,IGF1,PAFAH1B1,CBFA2T2,HDAC2,PPP3CA,NLGN3,DNM3,PRPF19,EIF4E,NLGN1,CNTN4,FSTL4,CDK5R1,PTK2,PCM1,RTN4,ASAP1,PSEN1,PPP2CA,STMN2,RUFY3,RAPGEF2,YWHAH,PTEN,NF1,SORL1,TGFB2,SEMA6A,GAK,MAG,TNR,DICER1,FKBP4
377	TRUE	1.15308e-05	197	1469	33	0.0224643	0.167513	MCBRYAN_PUBERTAL_BREAST_6_7WK_UP	c2.all.v5.0.symbols.plusCustom_091516_plusHallmark_plusC5v61_plusRosenberg	http://www.broadinstitute.org/gsea/msigdb/cards/MCBRYAN_PUBERTAL_BREAST_6_7WK_UP	22516	1824	ATP8A1,PRKACB,DDX6,APLP2,SECISBP2L,MAPK8,PPP6R3,CPD,MEF2C,PRPF19,SOD2,WASL,DHX36,CRIM1,PTK2B,BRD8,ITSN2,DAPK1,CHD4,SEC61A1,PTEN,FTO,CSNK2A1,IGFBP5,EIF3C,UBE4A,EHD3,BRD4,EXTL3,MAPK14,LPGAT1,RASSF3,ATP6V0A1
378	TRUE	1.15308e-05	1360	1469	135	0.0918993	0.0992647	GO_NEGATIVE_REGULATION_OF_RESPONSE_TO_STIMULUS	c2.all.v5.0.symbols.plusCustom_091516_plusHallmark_plusC5v61_plusRosenberg	http://www.broadinstitute.org/gsea/msigdb/cards/GO_NEGATIVE_REGULATION_OF_RESPONSE_TO_STIMULUS	22516	8036	CHD8,HIF1A,NEDD4,LMBRD1,PRKACB,EPHA4,GPR37,WWOX,PRKAA1,SH3GL2,DDX3X,SEMA5A,PSMC2,PSMD1,PRKAA2,UBR1,USP47,USP14,GSK3B,HIPK3,GPR21,CSNK1A1,ACVR1,HMGCR,GLG1,PDGFRA,IGF1,PAFAH1B1,CNOT1,YOD1,KLHL12,TRIM32,UBQLN1,HECW1,PPP3CB,TRIM59,FNIP1,GPRASP1,RRN3,G3BP2,STAT6,OS9,NPC1,DUSP18,NLGN3,CDK5RAP3,SCAI,PTPRJ,NONO,PRKACA,CLASP2,ROBO2,RGS4,PLCL2,SH3KBP1,UBASH3B,SOD2,NRXN1,SKIL,STAM,SULF1,YWHAB,NLK,ZNF451,CAS…
379	TRUE	1.17477e-05	673	1469	78	0.0530973	0.115899	GO_REGULATION_OF_GTPASE_ACTIVITY	c2.all.v5.0.symbols.plusCustom_091516_plusHallmark_plusC5v61_plusRosenberg	http://www.broadinstitute.org/gsea/msigdb/cards/GO_REGULATION_OF_GTPASE_ACTIVITY	22516	9003	NCAM1,GDI1,EFNA5,EPHA4,SMAP2,PLCB1,RABGAP1,TBC1D25,MADD,ELMOD1,GSK3B,SOS1,AGFG1,ARHGAP32,ARFGAP2,PIP5K1A,RDX,PDGFRA,PAFAH1B1,RASGEF1B,ARHGAP20,AMPH,FNIP1,RABGAP1L,CHM,DOCK3,TBC1D30,SMAP1,CPEB2,RGS4,CDKL5,STXBP5,PTK2,RAP1GDS1,PTK2B,GBF1,GAPVD1,DENND5B,RANGAP1,ASAP1,PTPRN2,IPO5,ITSN2,RGS7,ALS2,KL,CHN2,RAPGEF2,RICTOR,TBCK,ARHGEF3,ELMO1,RAB3GAP2,PRKG1,RABEP1,RAB3GAP1,GNB5,NF1,TBC1D24,RGS17,TBC1D9,MYO…
380	TRUE	1.18513e-05	314	1469	45	0.0306331	0.143312	DEBIASI_APOPTOSIS_BY_REOVIRUS_INFECTION_UP	c2.all.v5.0.symbols.plusCustom_091516_plusHallmark_plusC5v61_plusRosenberg	http://www.broadinstitute.org/gsea/msigdb/cards/DEBIASI_APOPTOSIS_BY_REOVIRUS_INFECTION_UP	22516	2954	MBTPS2,ZWINT,CDK17,TRPC1,PLK4,PRKAA1,ZNF44,GNAI1,ZNF239,CELF1,AGFG1,ABI2,MAP2K4,SECISBP2L,PPAT,PPP3CB,FOXJ3,CDC27,KLF6,NECAP1,UGCG,EIF4E,WASL,NUP98,THUMPD1,COPS2,BUB3,NR3C1,PDE4D,CAP2,FBXO28,MKLN1,RAB3GAP1,ATF6,USP9X,SHOC2,NF1,UBE2D1,RAB11FIP2,FAF2,TBC1D9,CREB5,RYBP,THOC2,ZNF292
381	TRUE	1.20833e-05	516	1469	64	0.0435671	0.124031	ZWANG_CLASS_1_TRANSIENTLY_INDUCED_BY_EGF	c2.all.v5.0.symbols.plusCustom_091516_plusHallmark_plusC5v61_plusRosenberg	http://www.broadinstitute.org/gsea/msigdb/cards/ZWANG_CLASS_1_TRANSIENTLY_INDUCED_BY_EGF	22516	4703	USP11,HIF1A,NEDD4,SGTB,CDK17,TBC1D25,ATL1,HIPK3,PIP5K1A,NEDD4L,ABHD2,ELOVL7,FBXL3,CHST15,PPAT,KLF6,ENO2,HERC3,AFF4,LRIG2,ARID5B,RGMB,SKIL,RNF19A,SULF1,SSBP2,SLC7A14,WDR35,PCDH7,JARID2,CRIM1,ARL15,PTK2B,PARM1,RASSF5,ABL2,GLRA2,KBTBD2,ZFAND5,HOMER1,UBE3A,ARHGEF3,SMAD3,ANKRD28,KIAA1217,GABRQ,ANKRD12,EXT1,SH3BP5,EFNB2,TGFB2,ENTPD7,MAGI1,RAB39B,PTPRE,CPNE8,ST3GAL1,RAPGEF5,MFSD6,PGM2L1,RPS6KA3,ATP6V0A1…
382	TRUE	1.25509e-05	144	1469	27	0.0183799	0.1875	GO_SODIUM_ION_TRANSPORT	c2.all.v5.0.symbols.plusCustom_091516_plusHallmark_plusC5v61_plusRosenberg	http://www.broadinstitute.org/gsea/msigdb/cards/GO_SODIUM_ION_TRANSPORT	22516	8923	SLC8A3,SLC38A1,SLC12A2,ATP1B1,SCN2A,ATP1A1,NEDD4L,SCN3A,SLC4A10,SLC23A2,SLC24A3,SLC8A1,NALCN,SHROOM2,SLC9A6,SCN3B,HCN1,SCN7A,SLC5A3,SLC9A9,SCN1A,SLC24A2,SLC9A7,SCN8A,SLC17A8,SCN2B,SLC4A8
383	TRUE	1.37971e-05	507	1469	63	0.0428863	0.12426	GO_REGULATION_OF_SYSTEM_PROCESS	c2.all.v5.0.symbols.plusCustom_091516_plusHallmark_plusC5v61_plusRosenberg	http://www.broadinstitute.org/gsea/msigdb/cards/GO_REGULATION_OF_SYSTEM_PROCESS	22516	7566	HIF1A,NEDD4,OPRL1,SLC8A3,TRPC1,MEF2A,GLS,ANXA6,ATP1B1,KDM5B,GSK3B,CACNA2D1,ATP1A1,HMGCR,ATP2B1,IGF1,ATP2A2,CHRM3,PPP3CA,YWHAE,GRM1,PPARGC1A,NLGN3,CACNB4,SLC8A1,PRKACA,CACNG5,KCND2,ATP2B3,PDE4B,CACNA1B,PRKCA,SCN3B,NLGN1,STIM1,TMEM65,KCNA1,PDE4D,PTPRM,TNFRSF21,AKAP6,PRKG1,ASPH,NPY1R,PTEN,FTO,IGFBP5,SCN2B,ATP2B4,TGFB2,RPS6KB1,MAG,TNR,CACNA1C,MTMR2,BMPR2,CACNG3,NOS1AP,DICER1,SLC1A1,CALM1,CALM3,CALM2
384	TRUE	1.39223e-05	227	1469	36	0.0245065	0.15859	PHONG_TNF_RESPONSE_VIA_P38_COMPLETE	c2.all.v5.0.symbols.plusCustom_091516_plusHallmark_plusC5v61_plusRosenberg	http://www.broadinstitute.org/gsea/msigdb/cards/PHONG_TNF_RESPONSE_VIA_P38_COMPLETE	22516	4632	SV2A,SOS1,HDAC9,HMGCR,GLG1,ATP2B1,SATB2,ETS2,PPP1R12A,SDCBP,MCAM,CD82,NCOA2,SLC9A6,NCALD,SSBP2,ELOVL6,RPRD2,NR3C1,SLC7A1,TCF4,SLC5A3,ITSN2,KCNMA1,TMEM87A,MYO1B,U2SURP,IGFBP5,EXT1,SH3BP5,SEC24A,IDH1,CDH12,ETV5,EHD3,ALDH3A2
385	TRUE	1.41185e-05	28	1469	11	0.00748809	0.392857	GO_NEGATIVE_REGULATION_OF_DENDRITE_DEVELOPMENT	c2.all.v5.0.symbols.plusCustom_091516_plusHallmark_plusC5v61_plusRosenberg	http://www.broadinstitute.org/gsea/msigdb/cards/GO_NEGATIVE_REGULATION_OF_DENDRITE_DEVELOPMENT	22516	6747	GSK3B,HDAC2,PPP3CA,NLGN3,DNM3,NLGN1,FSTL4,ASAP1,RAPGEF2,YWHAH,PTEN
386	TRUE	1.52e-05	172	1469	30	0.0204221	0.174419	GO_REGULATION_OF_CELL_SIZE	c2.all.v5.0.symbols.plusCustom_091516_plusHallmark_plusC5v61_plusRosenberg	http://www.broadinstitute.org/gsea/msigdb/cards/GO_REGULATION_OF_CELL_SIZE	22516	7095	HSP90AB1,CLCN6,HIF1A,EFNA5,SEMA5A,EPHA7,GSK3B,NRCAM,RDX,PAFAH1B1,DPYSL2,ADNP,CLASP2,PLXNA4,CDKL5,FSTL4,CDK5R1,DSCAM,RTN4,PLXNA2,RUFY3,KCNMA1,MAP1B,PTEN,IST1,SEMA6A,TNR,CLCN3,BMPR2,CREB1
387	TRUE	1.52245e-05	553	1469	67	0.0456093	0.121157	FEVR_CTNNB1_TARGETS_DN	c2.all.v5.0.symbols.plusCustom_091516_plusHallmark_plusC5v61_plusRosenberg	http://www.broadinstitute.org/gsea/msigdb/cards/FEVR_CTNNB1_TARGETS_DN	22516	4520	HMGB3,YWHAZ,DEK,HNRNPR,NASP,SYT11,SEMA5A,SLC12A2,SMYD5,USP14,DDX5,MSH3,TMEFF1,HDAC2,SMC1A,NOP56,MATR3,PPAT,PPP2R5E,ESRRG,EIF4A1,ACP2,ACAT2,NCL,DDX1,DCK,PRPS2,RBMXL1,C5orf24,NCAPD2,DHX36,CRIM1,SMARCA5,HSPA8,TM9SF2,PPP2CA,KPNA2,EIF2S3,TOX,RSF1,EIF3A,U2SURP,SLC25A5,CBLL1,PTEN,ZNF148,APPBP2,CAPRIN1,CDO1,ILF3,DHX15,AP3B1,DCAF17,CCT3,PRPF4,RAB1A,XPO1,PDS5B,CREB1,DLD,RPGR,SET,NAA15,ZDHHC2,SMC3,SGPP1,GMPS
388	TRUE	1.57783e-05	66	1469	17	0.0115725	0.257576	GO_REGULATION_OF_CARDIAC_CONDUCTION	c2.all.v5.0.symbols.plusCustom_091516_plusHallmark_plusC5v61_plusRosenberg	http://www.broadinstitute.org/gsea/msigdb/cards/GO_REGULATION_OF_CARDIAC_CONDUCTION	22516	8532	SLC8A3,TRPC1,ATP1B1,ATP1A1,ATP2B1,ATP2A2,SLC8A1,PRKACA,ATP2B3,STIM1,TMEM65,PDE4D,ASPH,ATP2B4,CALM1,CALM3,CALM2
389	TRUE	1.59516e-05	200	1469	33	0.0224643	0.165	HALLMARK_G2M_CHECKPOINT	c2.all.v5.0.symbols.plusCustom_091516_plusHallmark_plusC5v61_plusRosenberg	http://www.broadinstitute.org/gsea/msigdb/cards/HALLMARK_G2M_CHECKPOINT	22516	4809	HMGB3,HIF1A,EFNA5,NASP,PLK4,SLC38A1,SLC12A2,RAD23B,MARCKS,CDKN1B,PAFAH1B1,SMC1A,ATRX,CDC27,NCL,KPNB1,NUP98,BUB3,SLC7A1,HSPA8,KPNA2,SMAD3,CUL5,GSPT1,ILF3,SQLE,FOXN3,E2F3,MAPK14,XPO1,PDS5B,RPS6KA5,LMNB1
390	TRUE	1.63304e-05	146	1469	27	0.0183799	0.184932	PECE_MAMMARY_STEM_CELL_DN	c2.all.v5.0.symbols.plusCustom_091516_plusHallmark_plusC5v61_plusRosenberg	http://www.broadinstitute.org/gsea/msigdb/cards/PECE_MAMMARY_STEM_CELL_DN	22516	4652	ARMC8,TRPC1,NASP,DDX3X,APP,TBRG1,ARHGAP32,GNG2,ATRX,GPRASP1,KPNB1,SLC41A2,PCM1,TM9SF2,EPB41L3,CDC5L,RUFY3,PCDH18,SLC24A2,RABEP1,RGS17,JAK1,SQLE,VMP1,KIFAP3,DNM1,CALM1
391	TRUE	1.63607e-05	46	1469	14	0.00953029	0.304348	ROSENBERG_SPLITSEQ_cluster28_CB_Granule	c2.all.v5.0.symbols.plusCustom_091516_plusHallmark_plusC5v61_plusRosenberg		22516	9314	SH3GL2,CADM3,KIAA1549L,ASTN2,GRM1,SV2B,KCNJ6,CAMK4,MBNL2,CHN2,AC004593.2,KCNJ3,STXBP5L,LRRTM3
392	TRUE	1.6607e-05	668	1469	77	0.0524166	0.115269	MILI_PSEUDOPODIA_HAPTOTAXIS_DN	c2.all.v5.0.symbols.plusCustom_091516_plusHallmark_plusC5v61_plusRosenberg	http://www.broadinstitute.org/gsea/msigdb/cards/MILI_PSEUDOPODIA_HAPTOTAXIS_DN	22516	3975	TRIM35,CLCN6,NCAM1,ZDHHC9,PPM1L,LCLAT1,POLDIP3,SLC38A1,TBC1D25,RTN3,ENDOD1,SERINC1,ATP1A1,HMGCR,GLG1,NEDD4L,TM9SF4,SLC39A6,NPTN,APLP2,SLC22A23,GNS,DPY19L3,ATP2A2,DPAGT1,SPPL3,MATR3,SLC23A2,CTR9,SF3B3,TMEM63A,CLSTN1,CPD,SLC9A6,LRP12,PIGU,TTC19,RGMB,HS2ST1,ENC1,HGSNAT,TUT1,DGCR2,LAPTM4B,SLC39A10,RTN4,ADAR,TM9SF2,PSEN1,GANAB,DCBLD2,CDS2,PCDH1,TNFRSF21,NOL11,SEC61A1,ACVR1B,CTSD,FAF2,TMED7,RPN1,TMEM43…
393	TRUE	1.66698e-05	370	1469	50	0.0340368	0.135135	GO_POSITIVE_REGULATION_OF_INTRACELLULAR_TRANSPORT	c2.all.v5.0.symbols.plusCustom_091516_plusHallmark_plusC5v61_plusRosenberg	http://www.broadinstitute.org/gsea/msigdb/cards/GO_POSITIVE_REGULATION_OF_INTRACELLULAR_TRANSPORT	22516	6088	HSP90AB1,YWHAZ,NEDD4,TRPC1,SEMA5A,ELMOD1,GSK3B,RDX,IGF1,PPP3CA,YWHAE,SPPL3,MAPK8,PPP3CB,KPNA1,PRKACA,KHDRBS1,PPP3R1,UGCG,NLGN1,YWHAB,SYNJ1,CDK5R1,AKAP5,PCM1,GPR26,IPO5,RUFY3,AKAP6,SMAD3,YWHAH,ASPH,SORL1,HNMT,PLCG1,CDC42,CTDSPL2,MTMR2,SULF2,VPS11,XBP1,ANP32B,NMT1,MAPK14,TMEM30A,DMAP1,DNM1,CALM1,CALM3,CALM2
394	TRUE	1.66698e-05	611	1469	72	0.0490129	0.11784	GO_MRNA_METABOLIC_PROCESS	c2.all.v5.0.symbols.plusCustom_091516_plusHallmark_plusC5v61_plusRosenberg	http://www.broadinstitute.org/gsea/msigdb/cards/GO_MRNA_METABOLIC_PROCESS	22516	8071	GSPT2,EDC3,PPP2R2A,HNRNPR,POLDIP3,DDX6,CSTF2T,NBAS,PSPC1,APP,CELF1,ELAVL2,DDX5,SRPK2,ZNF326,HNRNPH2,CNOT1,HNRNPK,ETF1,PPARGC1A,SF3B3,THRAP3,EIF4A1,HNRNPA0,ELAVL1,NONO,PRKACA,DDX1,CSDE1,KHDRBS1,CPSF2,RBFOX1,PRPF19,MTPAP,EIF4E,RBMX,RBMXL1,HNRNPA3,PTBP2,TUT1,FUS,ELAVL4,HTATSF1,HSPA8,ADAR,PPP2CA,XRN1,MBNL2,CDC5L,PAPOLG,CNOT2,SF3A1,SUPT6H,PLRG1,DIS3L2,NOVA1,GTF2H1,SART3,SNRPN,GSPT1,DCP1A,SLU7,DHX15,RC…
395	TRUE	1.68509e-05	164	1469	29	0.0197413	0.176829	MARTORIATI_MDM4_TARGETS_NEUROEPITHELIUM_DN	c2.all.v5.0.symbols.plusCustom_091516_plusHallmark_plusC5v61_plusRosenberg	http://www.broadinstitute.org/gsea/msigdb/cards/MARTORIATI_MDM4_TARGETS_NEUROEPITHELIUM_DN	22516	2147	RTN1,SCRN1,SYT11,ELAVL2,HDAC9,TSPYL4,ARCN1,MAPK10,PDGFRA,PAK1,LRRN1,MEGF9,FSTL5,NAP1L2,RGS4,CFL2,ZRANB1,ZCCHC18,ELAVL4,CDK5R1,CNR1,STMN2,RUFY3,CNOT2,PRMT8,RAPGEF5,ALDH1A1,PGM2L1,PKIA
396	TRUE	1.68509e-05	81	1469	19	0.012934	0.234568	GUO_HEX_TARGETS_UP	c2.all.v5.0.symbols.plusCustom_091516_plusHallmark_plusC5v61_plusRosenberg	http://www.broadinstitute.org/gsea/msigdb/cards/GUO_HEX_TARGETS_UP	22516	2780	GNG3,EPHA4,RTN1,RAB6A,AGFG1,GLG1,ATP6V1A,ATXN2,ELOVL6,DHX36,PCM1,UBE3A,PTEN,EXT1,SLC6A6,DIAPH2,CALM3,RRAGD,NAA15
397	TRUE	1.80431e-05	309	1469	44	0.0299523	0.142395	TARTE_PLASMA_CELL_VS_PLASMABLAST_DN	c2.all.v5.0.symbols.plusCustom_091516_plusHallmark_plusC5v61_plusRosenberg	http://www.broadinstitute.org/gsea/msigdb/cards/TARTE_PLASMA_CELL_VS_PLASMABLAST_DN	22516	2689	TFRC,NASP,PLK4,CSE1L,ANXA6,ANP32A,USP14,ACVR1,MAPK1,HSPA4,IGF1,BLMH,SMC1A,ETF1,SSR1,CDC27,SOD2,PRPS2,FDFT1,PWP1,SLC25A46,KPNA2,BRD8,IPO5,ELMO1,EIF3A,YWHAH,CPOX,NDUFS1,CBX3,KIF2A,CAPRIN1,ATP13A3,GSPT1,HSPA9,TOP2B,CCT6A,DHCR24,CLCN3,SLA,CASP1,ASNS,NKRF,LMNB1
398	TRUE	1.834e-05	74	1469	18	0.0122532	0.243243	LEIN_OLIGODENDROCYTE_MARKERS	c2.all.v5.0.symbols.plusCustom_091516_plusHallmark_plusC5v61_plusRosenberg	http://www.broadinstitute.org/gsea/msigdb/cards/LEIN_OLIGODENDROCYTE_MARKERS	22516	3370	UGT8,GPR37,SYT11,SLC44A1,TTYH2,OMG,ANLN,MCAM,NPC1,FA2H,TMEM63A,SERINC5,NDRG1,CNP,TMEM88B,MAG,OPALIN,ERMN
399	TRUE	1.84594e-05	53	1469	15	0.010211	0.283019	REACTOME_GOLGI_ASSOCIATED_VESICLE_BIOGENESIS	c2.all.v5.0.symbols.plusCustom_091516_plusHallmark_plusC5v61_plusRosenberg	http://www.broadinstitute.org/gsea/msigdb/cards/REACTOME_GOLGI_ASSOCIATED_VESICLE_BIOGENESIS	22516	1037	TFRC,SH3GL2,AP1G1,PUM1,DNAJC6,SORT1,NECAP1,CPD,CLTC,IGF2R,HSPA8,PICALM,AP3B1,GAK,YIPF6
400	TRUE	1.87914e-05	156	1469	28	0.0190606	0.179487	GO_POSITIVE_REGULATION_OF_DEVELOPMENTAL_GROWTH	c2.all.v5.0.symbols.plusCustom_091516_plusHallmark_plusC5v61_plusRosenberg	http://www.broadinstitute.org/gsea/msigdb/cards/GO_POSITIVE_REGULATION_OF_DEVELOPMENTAL_GROWTH	22516	7344	SYT1,EFNA5,PLCB1,SEMA5A,CELF1,C3,GSK3B,SYT4,GPR21,NEDD4L,IGF1,PAFAH1B1,HNRNPK,ADNP,PLS1,MEF2C,CDKL5,DSCAM,ITSN2,RUFY3,AKAP6,MAP1B,BASP1,IST1,RPS6KB1,MAPK14,BMPR2,CREB1
401	TRUE	2.14132e-05	157	1469	28	0.0190606	0.178344	PANGAS_TUMOR_SUPPRESSION_BY_SMAD1_AND_SMAD5_DN	c2.all.v5.0.symbols.plusCustom_091516_plusHallmark_plusC5v61_plusRosenberg	http://www.broadinstitute.org/gsea/msigdb/cards/PANGAS_TUMOR_SUPPRESSION_BY_SMAD1_AND_SMAD5_DN	22516	4415	HIF1A,LPCAT1,ATP1A1,GABRB2,MAPRE2,TMX2,UGCG,LRIG2,RBMX,ELOVL6,IGF2R,BUB3,HCN1,FDFT1,ASTN1,GABRA1,PCDH18,SUPT16H,TOX,LRP11,ANAPC7,EXT1,PLEKHH1,TMEM30A,BMPR2,MFAP3,CORO7,ZDHHC2
402	TRUE	2.18467e-05	933	1469	99	0.0673928	0.106109	REACTOME_IMMUNE_SYSTEM	c2.all.v5.0.symbols.plusCustom_091516_plusHallmark_plusC5v61_plusRosenberg	http://www.broadinstitute.org/gsea/msigdb/cards/REACTOME_IMMUNE_SYSTEM	22516	1257	HSP90AB1,YWHAZ,NEDD4,NCAM1,PRKACB,CTSB,MEF2A,SH3GL2,PSMC2,PSMD1,AP1G1,CDKN1B,UBR1,PJA2,PJA1,DCTN4,APP,C3,SOS1,MAPK1,KPNA3,PIAS1,MAPK10,MAP2K4,PAK1,ATF2,PIK3R4,BLMH,ASB1,MAPK8,TRIM32,PPP2R5E,CDC27,ACTR1A,EIF4A1,KPNA1,DYNC1I1,PRKACA,MEF2C,ANAPC1,SH3KBP1,EIF4E,UBA1,IL1RAP,CLTC,KPNB1,YWHAB,STIM1,DZIP3,PTK2B,PSMD11,BTRC,ADAR,TPP2,PPP2CA,TRIP12,KPNA2,RICTOR,CANX,UBE3A,PRKG1,CUL5,KPNA4,KLHL9,SEC61A1,PIK…
403	TRUE	2.24698e-05	353	1469	48	0.0326753	0.135977	GO_GLYCOPROTEIN_METABOLIC_PROCESS	c2.all.v5.0.symbols.plusCustom_091516_plusHallmark_plusC5v61_plusRosenberg	http://www.broadinstitute.org/gsea/msigdb/cards/GO_GLYCOPROTEIN_METABOLIC_PROCESS	22516	9143	HIF1A,GALNT6,ST8SIA3,RPN2,DPY19L1,B3GALT1,IGF1,DPY19L3,ST8SIA1,CHST15,DPAGT1,MAN1A2,HS6ST2,SPOCK2,GALNT14,ALG2,NPC1,ARSB,GALNTL6,VCP,B4GALT6,MGAT5,TNKS2,SULF1,DPM1,ALG10,ALG10B,ADAMTSL1,PSEN1,FUT9,EDEM3,ST3GAL5,SPOCK3,RPN1,EXT1,STT3B,TNKS,VANGL2,SULF2,B3GALT6,EXTL3,ST3GAL1,GNPTAB,BMPR2,ST6GAL2,STT3A,XYLT1,SRD5A3
404	TRUE	2.29138e-05	24	1469	10	0.00680735	0.416667	BIOCARTA_NOS1_PATHWAY	c2.all.v5.0.symbols.plusCustom_091516_plusHallmark_plusC5v61_plusRosenberg	http://www.broadinstitute.org/gsea/msigdb/cards/BIOCARTA_NOS1_PATHWAY	22516	313	PRKACB,PRKAR1A,PPP3CA,PRKAR2B,PPP3CB,PRKCA,PRKAR2A,CALM1,CALM3,CALM2
405	TRUE	2.3611e-05	54	1469	15	0.010211	0.277778	GO_TRANSMISSION_OF_NERVE_IMPULSE	c2.all.v5.0.symbols.plusCustom_091516_plusHallmark_plusC5v61_plusRosenberg	http://www.broadinstitute.org/gsea/msigdb/cards/GO_TRANSMISSION_OF_NERVE_IMPULSE	22516	5474	SCN2A,NRCAM,PAFAH1B1,SCN3A,CNTNAP2,CACNB4,CACNG5,KCND2,KCNA1,SCN7A,SCN1A,SCN8A,JAM3,CACNG3,GRM7
406	TRUE	2.3611e-05	252	1469	38	0.0258679	0.150794	GO_REGULATION_OF_NEURON_DEATH	c2.all.v5.0.symbols.plusCustom_091516_plusHallmark_plusC5v61_plusRosenberg	http://www.broadinstitute.org/gsea/msigdb/cards/GO_REGULATION_OF_NEURON_DEATH	22516	7984	HSP90AB1,HIF1A,GABRB3,EPHA7,DNAJC5,GSK3B,SRPK2,MAP2K4,ATF2,IGF1,STXBP1,GABRB2,ADNP,PPARGC1A,EPHB1,NONO,MEF2C,SOD2,CHL1,PAK3,CPEB4,CDK5R1,PTK2B,PSEN1,BTBD10,TRIM2,NF1,SORL1,CDC42,PICALM,TGFB2,DHCR24,UNC5B,CREB1,AMBRA1,SET,GRID2,PRKCI
407	TRUE	2.40684e-05	158	1469	28	0.0190606	0.177215	GO_REGULATION_OF_DEPHOSPHORYLATION	c2.all.v5.0.symbols.plusCustom_091516_plusHallmark_plusC5v61_plusRosenberg	http://www.broadinstitute.org/gsea/msigdb/cards/GO_REGULATION_OF_DEPHOSPHORYLATION	22516	7704	PPP2R2A,DLG3,MYO1D,CSRNP3,YWHAE,SPPL3,PPME1,PPP1R12A,PPP2R5E,CDK5RAP3,PPP6R3,MEF2C,BAG4,YWHAB,NUAK1,SLC7A14,SLC39A10,AKAP6,SMAD3,TGFB2,TMEM132D,PPP2R1B,SMG7,RBM26,CALM1,CALM3,CALM2,SET
408	TRUE	2.53407e-05	517	1469	63	0.0428863	0.121857	RAO_BOUND_BY_SALL4_ISOFORM_B	c2.all.v5.0.symbols.plusCustom_091516_plusHallmark_plusC5v61_plusRosenberg	http://www.broadinstitute.org/gsea/msigdb/cards/RAO_BOUND_BY_SALL4_ISOFORM_B	22516	4643	EPHA4,RTN1,RTN3,SPIN1,HDAC9,CACNA2D1,IBTK,TM9SF4,NPTN,ATF2,ST8SIA1,CSRNP3,ANLN,ETF1,FAM117B,CPEB2,UGCG,MORF4L2,ZRANB1,ARID5B,RBMXL1,SULF1,CASK,ADAM23,TGM3,MTUS1,FEM1B,RIF1,RTN4,INO80,DPP10,PPP2CA,IPO5,FBXO28,OSBP,TCEAL8,FUT9,ARHGEF3,ELMO1,IPO7,ASXL1,SETD5,NPY1R,SHOC2,NDUFS1,IST1,GAD1,MAT2B,TBC1D9,VDAC3,EFNB2,CD47,LRRTM2,PPP1R10,ETV5,CLCN3,ALDH3A2,STEAP2,KIT,BMPR2,MLLT3,CKMT1B,LRRTM3
409	TRUE	2.54499e-05	1805	1469	168	0.114364	0.0930748	GO_POSITIVE_REGULATION_OF_BIOSYNTHETIC_PROCESS	c2.all.v5.0.symbols.plusCustom_091516_plusHallmark_plusC5v61_plusRosenberg	http://www.broadinstitute.org/gsea/msigdb/cards/GO_POSITIVE_REGULATION_OF_BIOSYNTHETIC_PROCESS	22516	5716	CHD8,MBTPS2,HSP90AB1,NUCKS1,HIF1A,YTHDF2,WWOX,MEF2A,PRKAA1,DDX3X,PATZ1,PLCB1,POLDIP3,KAT6A,MTDH,PSMC2,CAND1,APP,CDH13,GSK3B,DDX5,BCLAF1,ACVR1,MAPK1,PRMT1,PIAS1,PDGFRA,ATF2,ABCG1,IGF1,CBFA2T2,USP22,CSRNP3,HNRNPK,HDAC2,PPP3CA,CCNK,ATF7IP,ATRX,SATB2,TRIM32,ETS2,ADNP,PPP3CB,PPARGC1A,PPP1R12A,DGAT2,CTR9,KPNA6,RRN3,THRAP3,STAT6,SERTAD2,ESRRG,KLF6,NCOA2,CDK5RAP3,ZBTB38,SMYD3,ELAVL1,YTHDF1,SFR1,NCL,MEF2C…
410	TRUE	2.71133e-05	15	1469	8	0.00544588	0.533333	GO_NEGATIVE_REGULATION_OF_DENDRITE_MORPHOGENESIS	c2.all.v5.0.symbols.plusCustom_091516_plusHallmark_plusC5v61_plusRosenberg	http://www.broadinstitute.org/gsea/msigdb/cards/GO_NEGATIVE_REGULATION_OF_DENDRITE_MORPHOGENESIS	22516	5689	GSK3B,PPP3CA,NLGN3,DNM3,NLGN1,RAPGEF2,YWHAH,PTEN
411	TRUE	2.76647e-05	48	1469	14	0.00953029	0.291667	ROSENBERG_SPLITSEQ_cluster50_Migrating_Int_Adarb2	c2.all.v5.0.symbols.plusCustom_091516_plusHallmark_plusC5v61_plusRosenberg		22516	9336	ELAVL2,IGF1,NRXN3,SORCS3,GALNT14,GALNTL6,UBASH3B,VSTM2A,PTPRM,SYT6,CNR1,NETO1,KIT,SHISA9
412	TRUE	2.85296e-05	274	1469	40	0.0272294	0.145985	GO_REGULATION_OF_CELLULAR_PROTEIN_CATABOLIC_PROCESS	c2.all.v5.0.symbols.plusCustom_091516_plusHallmark_plusC5v61_plusRosenberg	http://www.broadinstitute.org/gsea/msigdb/cards/GO_REGULATION_OF_CELLULAR_PROTEIN_CATABOLIC_PROCESS	22516	7982	HSP90AB1,RAD23B,PSMC2,PSMD1,USP14,NELL1,GSK3B,CSNK1A1,PIAS1,RDX,UBQLN1,DYNC1LI1,SDCBP,CDC27,CDK5RAP3,PRKACA,VCP,ANAPC1,WAC,RNF19A,ANKIB1,UFL1,BUB3,MAD1L1,PTK2,PTK2B,PSMD11,BTRC,PRICKLE1,PSEN1,UBE3A,PTEN,ANAPC7,CSNK2A1,UBE2D1,FMR1,VPS11,XBP1,PSMF1,RAB1A
413	TRUE	2.91453e-05	69	1469	17	0.0115725	0.246377	PID_MTOR_4PATHWAY	c2.all.v5.0.symbols.plusCustom_091516_plusHallmark_plusC5v61_plusRosenberg	http://www.broadinstitute.org/gsea/msigdb/cards/PID_MTOR_4PATHWAY	22516	532	YWHAZ,POLDIP3,MAPK1,YWHAE,RRAGA,PPARGC1A,RRN3,EIF4A1,EIF4E,PRKCA,YWHAB,CLIP1,RRAGB,RICTOR,YWHAH,RPS6KB1,RRAGD
414	TRUE	2.91453e-05	84	1469	19	0.012934	0.22619	DACOSTA_UV_RESPONSE_VIA_ERCC3_TTD_DN	c2.all.v5.0.symbols.plusCustom_091516_plusHallmark_plusC5v61_plusRosenberg	http://www.broadinstitute.org/gsea/msigdb/cards/DACOSTA_UV_RESPONSE_VIA_ERCC3_TTD_DN	22516	1927	MSH3,WDR37,AMPH,SLC16A7,MAD1L1,FAM168A,USP15,PTPRM,INTS3,ATRN,EIF3A,ASXL1,GPR176,CREB5,SFMBT1,PDS5B,ACVR2A,UBXN7,GALK2
415	TRUE	2.95075e-05	30	1469	11	0.00748809	0.366667	GO_REGULATION_OF_DENDRITIC_SPINE_MORPHOGENESIS	c2.all.v5.0.symbols.plusCustom_091516_plusHallmark_plusC5v61_plusRosenberg	http://www.broadinstitute.org/gsea/msigdb/cards/GO_REGULATION_OF_DENDRITIC_SPINE_MORPHOGENESIS	22516	8373	EPHA4,MARCKS,PAFAH1B1,PPP1R9A,NLGN3,DNM3,NLGN1,PAK3,CDK5R1,PTEN,CAPRIN1
416	TRUE	2.96269e-05	142	1469	26	0.0176991	0.183099	XU_GH1_AUTOCRINE_TARGETS_DN	c2.all.v5.0.symbols.plusCustom_091516_plusHallmark_plusC5v61_plusRosenberg	http://www.broadinstitute.org/gsea/msigdb/cards/XU_GH1_AUTOCRINE_TARGETS_DN	22516	3245	EFNA5,SLC38A1,MCPH1,KDM5B,NRCAM,SLC22A23,SLC24A3,NETO2,RBFOX1,TSPYL5,ARID5B,PTPN3,SULF1,DSCAM,SLC39A10,HSPH1,NBEA,IPO7,CHD6,JAK1,EFNB2,RPS6KB1,SULF2,EXOC3,ISOC1,NLN
417	TRUE	2.9942e-05	691	1469	78	0.0530973	0.11288	GO_REGULATION_OF_CELLULAR_RESPONSE_TO_STRESS	c2.all.v5.0.symbols.plusCustom_091516_plusHallmark_plusC5v61_plusRosenberg	http://www.broadinstitute.org/gsea/msigdb/cards/GO_REGULATION_OF_CELLULAR_RESPONSE_TO_STRESS	22516	7948	HSP90AB1,HIF1A,NEDD4,DEK,ATP6V1B2,EPHA4,GPR37,PLCB1,PRKAA2,USP13,TBC1D25,USP47,USP14,GSK3B,HIPK3,DDX5,BCLAF1,MAPK1,HMGCR,PRMT1,ATP6V1A,PAK1,PAFAH1B1,YOD1,HNRNPK,YWHAE,MAPK8,TRIM32,UBQLN1,SDCBP,OS9,NPC1,EPHB1,NONO,PAFAH1B2,SOD2,EXOC4,WAC,TRIM13,SKIL,NUP98,BAG4,NUAK1,CDK5R1,PTK2B,HSPA8,FEM1B,RIF1,HSPH1,TRIP12,PIKFYVE,RAB3GAP2,RAB3GAP1,TAF9B,PTEN,TERF2,MTMR3,CDC42,SPTLC2,IMPACT,TGFB2,GAB1,TAOK3,VANG…
418	TRUE	3.00111e-05	92	1469	20	0.0136147	0.217391	DE_YY1_TARGETS_DN	c2.all.v5.0.symbols.plusCustom_091516_plusHallmark_plusC5v61_plusRosenberg	http://www.broadinstitute.org/gsea/msigdb/cards/DE_YY1_TARGETS_DN	22516	3520	HIF1A,PRKACB,PRKAA1,RAB6A,PAFAH1B1,WDR1,CDC27,CSNK1G3,ENC1,PDHA1,CUL5,IPO7,USP9X,PTEN,RGS17,GSPT1,TGFB2,ITGAV,RASSF3,NAA15
419	TRUE	3.07955e-05	465	1469	58	0.0394826	0.124731	GO_CELLULAR_RESPONSE_TO_ORGANIC_CYCLIC_COMPOUND	c2.all.v5.0.symbols.plusCustom_091516_plusHallmark_plusC5v61_plusRosenberg	http://www.broadinstitute.org/gsea/msigdb/cards/GO_CELLULAR_RESPONSE_TO_ORGANIC_CYCLIC_COMPOUND	22516	5348	HSP90AB1,HIF1A,NEDD4,SLC8A3,GNAI1,CDKN1B,GABRB3,GABRG2,APP,GSK3B,ACVR1,ATP1A1,PIAS1,ABHD2,ATP2B1,IGF1,GABRB2,HNRNPK,GNG2,HDAC2,PPARGC1A,THRAP3,ESRRG,NPC1,KLF6,SLC8A1,SMYD3,SFR1,PRKACA,MEF2C,SIN3A,PDE4B,PAK3,HCN1,NR3C1,PDE4D,BTRC,ADAR,CDC5L,PAQR9,MED13,GABRA1,RAPGEF2,NR1D1,UBE3A,AKAP6,SMAD3,DGCR8,YWHAH,CBX3,IGFBP5,ATP2B4,IMPACT,RPS6KB1,DICER1,SMAD2,FKBP4,ADAMTS1
420	TRUE	3.35115e-05	799	1469	87	0.059224	0.108886	GO_CELLULAR_RESPONSE_TO_OXYGEN_CONTAINING_COMPOUND	c2.all.v5.0.symbols.plusCustom_091516_plusHallmark_plusC5v61_plusRosenberg	http://www.broadinstitute.org/gsea/msigdb/cards/GO_CELLULAR_RESPONSE_TO_OXYGEN_CONTAINING_COMPOUND	22516	5840	GNG3,HIF1A,ATP6V1B2,PRKACB,SLC8A3,PRKAA1,PRKAR1A,PLCB1,GNAI1,MTDH,PRKAA2,UBR1,GOT1,APP,GSK3B,SOS1,HDAC9,MAPK1,PDGFRA,ATP6V1A,PAK1,ATP2B1,IGF1,HNRNPK,CHRM3,GNG2,HDAC2,PPP3CA,MAPK8,PRKAR2B,RRAGA,PPAT,PPARGC1A,DGAT2,CTR9,CYP11A1,STAT6,KLF6,SLC8A1,SMYD3,VLDLR,PRKACA,NCL,MEF2C,SIN3A,CPEB2,PDE4B,SOD2,CPEB4,HCN1,CDK5R1,PTK2,PTK2B,LITAF,PDE4D,RANGAP1,GNB4,ABL2,PTPRN2,IPO5,GLRA2,PRKAR2A,CDC5L,RRAGB,KL,RAP…
421	TRUE	3.35921e-05	348	1469	47	0.0319946	0.135057	GO_ALCOHOL_METABOLIC_PROCESS	c2.all.v5.0.symbols.plusCustom_091516_plusHallmark_plusC5v61_plusRosenberg	http://www.broadinstitute.org/gsea/msigdb/cards/GO_ALCOHOL_METABOLIC_PROCESS	22516	7556	MBTPS2,MTMR7,PRKAA1,PLCB1,SLC44A1,PRKAA2,LPCAT1,GOT1,ENPP6,APP,ENPP2,HMGCR,ABCG1,IGF1,PAFAH1B1,DPAGT1,DGAT2,CYP11A1,NPC1,VLDLR,CHDH,SAMD8,SYNJ1,DPM1,FDFT1,IMPA1,SLC5A3,CDS1,IP6K2,PTEN,SORL1,PLCB4,PLCG1,HSD17B7,SPTLC2,SQLE,MTMR2,DHCR24,RDH11,LPIN2,ALDH3A2,ALDH1A1,CALM1,CALM3,CALM2,SRD5A3,SGPP1
422	TRUE	3.35981e-05	601	1469	70	0.0476515	0.116473	MARTINEZ_RB1_AND_TP53_TARGETS_UP	c2.all.v5.0.symbols.plusCustom_091516_plusHallmark_plusC5v61_plusRosenberg	http://www.broadinstitute.org/gsea/msigdb/cards/MARTINEZ_RB1_AND_TP53_TARGETS_UP	22516	3483	LANCL2,TFRC,NEDD4,PRKACB,CTSB,MEF2A,DDX3X,RABGAP1,PUM1,DCTN4,GSK3B,SPIN1,CACNA2D1,HIPK3,ARCN1,PIP5K1A,ATF2,ATP2A2,PPP3CA,MAN1A2,ACTB,SLC4A10,LANCL1,CTR9,CYP11A1,OS9,SORT1,MAPRE2,CPD,RGS4,CFL2,SH3KBP1,STARD4,ACSL1,BAG4,NLK,NDRG1,DGCR2,NSF,NR3C1,LITAF,AGK,PCM1,RTN4,GLRX,TPP2,SCUBE1,CAMK4,UBAP2L,DDX3Y,BZW1,EIF3A,DCUN1D1,MAP1B,ASPH,TMEM106B,CAPRIN1,ILF3,JAK1,TGFB2,HSPA9,ITGAV,PSAP,SERINC3,PSMF1,TMED9…
423	TRUE	3.45105e-05	85	1469	19	0.012934	0.223529	GO_EPHRIN_RECEPTOR_SIGNALING_PATHWAY	c2.all.v5.0.symbols.plusCustom_091516_plusHallmark_plusC5v61_plusRosenberg	http://www.broadinstitute.org/gsea/msigdb/cards/GO_EPHRIN_RECEPTOR_SIGNALING_PATHWAY	22516	7111	EFNA5,EPHA4,EPHA7,PAK1,ACTB,NCSTN,ACTR2,SDCBP,EPHB1,WASL,PAK3,CDK5R1,ADAM10,PTK2,CDC42,EFNB2,DNM1,EPHA5,APH1B
424	TRUE	3.52991e-05	49	1469	14	0.00953029	0.285714	ROSENBERG_SPLITSEQ_cluster9_CTX_PyrL2_L3_L4_Mef2c	c2.all.v5.0.symbols.plusCustom_091516_plusHallmark_plusC5v61_plusRosenberg		22516	9295	NELL2,SATB2,CLSTN2,CNKSR2,DOK5,MEF2C,PLXNA4,MACROD2,DPYSL5,KCNH1,KCNH5,HS3ST2,KCNH7,TAFA1
425	TRUE	3.61927e-05	413	1469	53	0.036079	0.128329	REACTOME_TRANSMEMBRANE_TRANSPORT_OF_SMALL_MOLECULES	c2.all.v5.0.symbols.plusCustom_091516_plusHallmark_plusC5v61_plusRosenberg	http://www.broadinstitute.org/gsea/msigdb/cards/REACTOME_TRANSMEMBRANE_TRANSPORT_OF_SMALL_MOLECULES	22516	930	TFRC,GNG3,ATP8A1,ATP6V1B2,PRKACB,SLC8A3,PRKAR1A,SLC38A1,SLC12A2,SLC44A1,GABRB3,ATP1B1,GABRG2,ATP1A1,ATP6V1A,SLC39A6,ABCG1,GABRB2,ATP2A2,GNG2,SLC7A8,PRKAR2B,SLC24A3,SLC8A1,SLC16A7,PRKACA,SLC9A6,ATP2B3,SLC41A2,SLC7A1,SLC39A10,SLC5A3,GNB4,GLRB,GLRA2,PRKAR2A,SLC9A9,ABCA3,GABRA1,SLC24A2,SLC9A7,SLC2A13,GNB5,SLC43A2,SLC17A8,RAB11FIP2,ADCY9,GABRG3,ARHGEF9,SLC4A8,SLC6A6,SLC1A1,ADCY8
426	TRUE	3.88431e-05	414	1469	53	0.036079	0.128019	LU_EZH2_TARGETS_DN	c2.all.v5.0.symbols.plusCustom_091516_plusHallmark_plusC5v61_plusRosenberg	http://www.broadinstitute.org/gsea/msigdb/cards/LU_EZH2_TARGETS_DN	22516	4389	SLC38A1,RTN3,BCLAF1,ZNF483,HMGCR,KPNA3,ATP2B1,ATP2A2,PPP3CA,ANLN,KLHL12,SATB2,CTR9,SDCBP,NPC1,MTMR9,WASL,ACSL1,TRIM13,PI4KA,ELOVL6,CDK5R1,LITAF,GLRX,RASSF5,KPNA2,ZBTB34,NBEA,ATRN,TMEM87A,OCIAD1,ASPH,ACVR1B,SEC24B,RAB11FIP2,GAD1,HSD17B7,PICALM,SEC24A,ATP2B4,EIF4G2,PTPRE,RAPH1,CREB5,BMPR2,TRIM33,DICER1,CREB1,GPC4,TAB3,TM7SF3,FAM169A,ADAMTS1
427	TRUE	4.02719e-05	393	1469	51	0.0347175	0.129771	MONNIER_POSTRADIATION_TUMOR_ESCAPE_UP	c2.all.v5.0.symbols.plusCustom_091516_plusHallmark_plusC5v61_plusRosenberg	http://www.broadinstitute.org/gsea/msigdb/cards/MONNIER_POSTRADIATION_TUMOR_ESCAPE_UP	22516	3340	TFRC,PPM1L,DDX3X,SLC12A2,SMYD5,RAD23B,MTDH,DDX6,GLS,ATP1B1,BCAT1,ENPP2,ATP1A1,RLIM,HSPA4,SLC39A6,ATP2B1,MARCKSL1,SLC22A23,ATP2A2,HNRNPK,NOP56,MATR3,PRKAR2B,ETF1,PPAT,NAA25,G3BP2,BACE1,SCAI,MTMR9,PRKCA,KPNB1,ELOVL6,ALG10,PRR3,VPS33A,SGIP1,CHD4,TRIM2,ASPH,GTF2H1,SDAD1,GSPT1,ZMPSTE24,PRPF4,SLMAP,MAPK14,OTUD7B,NAA15,GMPS
428	TRUE	4.02719e-05	43	1469	13	0.00884956	0.302326	Downregulated_after_depleting_TDP43_or_FUS/TLS_(Lagier-Tourenne)	c2.all.v5.0.symbols.plusCustom_091516_plusHallmark_plusC5v61_plusRosenberg		22516	4744	CNTNAP2,NRXN3,SMYD3,THSD7A,ROBO2,ATP2B3,PCDH9,NRXN1,KCNS2,NLGN1,FRMPD4,KCNQ3,GRM7
429	TRUE	4.16383e-05	31	1469	11	0.00748809	0.354839	REACTOME_ACTIVATION_OF_KAINATE_RECEPTORS_UPON_GLUTAMATE_BINDING	c2.all.v5.0.symbols.plusCustom_091516_plusHallmark_plusC5v61_plusRosenberg	http://www.broadinstitute.org/gsea/msigdb/cards/REACTOME_ACTIVATION_OF_KAINATE_RECEPTORS_UPON_GLUTAMATE_BINDING	22516	1086	GNG3,PLCB1,DLG3,GNG2,GRIK3,NCALD,GNB4,GNB5,CALM1,CALM3,CALM2
430	TRUE	4.29995e-05	37	1469	12	0.00816882	0.324324	REACTOME_ACTIVATION_OF_NMDA_RECEPTOR_UPON_GLUTAMATE_BINDING_AND_POSTSYNAPTIC_EVENTS	c2.all.v5.0.symbols.plusCustom_091516_plusHallmark_plusC5v61_plusRosenberg	http://www.broadinstitute.org/gsea/msigdb/cards/REACTOME_ACTIVATION_OF_NMDA_RECEPTOR_UPON_GLUTAMATE_BINDING_AND_POSTSYNAPTIC_EVENTS	22516	1057	PRKACB,MAPK1,GRIA4,GRIA2,CAMK4,GRIA3,CREB1,CALM1,CALM3,CALM2,RPS6KA3,ADCY8
431	TRUE	4.31876e-05	362	1469	48	0.0326753	0.132597	RHEIN_ALL_GLUCOCORTICOID_THERAPY_DN	c2.all.v5.0.symbols.plusCustom_091516_plusHallmark_plusC5v61_plusRosenberg	http://www.broadinstitute.org/gsea/msigdb/cards/RHEIN_ALL_GLUCOCORTICOID_THERAPY_DN	22516	1557	HMGB3,HSP90AB1,ZWINT,WASF1,NASP,GNAI1,GOT2,PCMT1,ANP32A,MDH1,RTN3,PRMT1,ATXN10,MARCKSL1,DPYSL2,BLMH,SMC1A,ATRX,SSR1,HNRNPA0,ELAVL1,MEF2C,PRPS2,RBMX,HNRNPA3,SSBP2,LAPTM4B,HSPA8,MYH10,SLC5A3,MLLT11,SMS,CANX,IPO7,ST13,SERBP1,LRPPRC,TRMT5,EHBP1,CCT6A,CCT3,CD9,ANP32B,CREB1,ISOC1,CALM1,SET,GMPS
432	TRUE	4.36726e-05	781	1469	85	0.0578625	0.108835	GOZGIT_ESR1_TARGETS_DN	c2.all.v5.0.symbols.plusCustom_091516_plusHallmark_plusC5v61_plusRosenberg	http://www.broadinstitute.org/gsea/msigdb/cards/GOZGIT_ESR1_TARGETS_DN	22516	1675	NELL2,SYT1,EPHA4,GPR37,PPM1L,PRKAR1A,SCRN1,GPR137C,PLCB1,SLC12A2,MARCKS,ATP1B1,EPHA7,APBB2,HDAC9,TCEAL1,NRCAM,RUNDC3B,DCLK1,ABHD2,SLC39A6,MTSS1,HMGCLL1,ZDHHC15,CHST15,HS6ST2,SLC24A3,PPM1K,LSM14B,CACNB4,GRIK3,VLDLR,SLC16A7,SHROOM2,CPEB2,UGCG,DNM3,PSTPIP2,EIF4E,UBA1,ARID5B,PRKCA,TCEAL3,SULF1,SERPINA3,NUAK1,CASK,PCDH7,AKAP5,NCAM2,DSCAM,TCF4,ASAP1,RASSF5,ELP2,PCDH10,CAP2,NBEA,FUT9,MYO1B,RABEP1,KCNJ3,…
433	TRUE	4.40505e-05	1784	1469	165	0.112321	0.0924888	GO_REGULATION_OF_TRANSCRIPTION_FROM_RNA_POLYMERASE_II_PROMOTER	c2.all.v5.0.symbols.plusCustom_091516_plusHallmark_plusC5v61_plusRosenberg	http://www.broadinstitute.org/gsea/msigdb/cards/GO_REGULATION_OF_TRANSCRIPTION_FROM_RNA_POLYMERASE_II_PROMOTER	22516	9256	CHD8,MBTPS2,NUCKS1,HIF1A,NEDD4,DEK,WWOX,MEF2A,DDX3X,PRKAR1A,QRICH1,PATZ1,MTDH,PSMC2,CAND1,APP,CDH13,GSK3B,HDAC9,DDX5,ACVR1,TCEAL1,PIAS1,NEDD4L,RLIM,ATF2,IGF1,CBFA2T2,CSRNP3,CNOT1,HNRNPK,HDAC2,PPP3CA,CCNK,ATF7IP,ATRX,SATB2,ETS2,PPP3CB,PPARGC1A,PPP1R12A,FNIP1,CTR9,FOXJ3,KPNA6,THRAP3,STAT6,ESRRG,KLF6,NCOA2,CDK5RAP3,ZMYM2,ZBTB38,SMYD3,VLDLR,PAM,NCL,MEF2C,SIN3A,PPP3R1,ZNF518B,MORF4L2,SOD2,ARID5B,EPM2A…
434	TRUE	4.50351e-05	50	1469	14	0.00953029	0.28	REACTOME_MAP_KINASE_ACTIVATION_IN_TLR_CASCADE	c2.all.v5.0.symbols.plusCustom_091516_plusHallmark_plusC5v61_plusRosenberg	http://www.broadinstitute.org/gsea/msigdb/cards/REACTOME_MAP_KINASE_ACTIVATION_IN_TLR_CASCADE	22516	1084	MEF2A,MAPK1,MAPK10,MAP2K4,ATF2,MAPK8,MEF2C,PPP2CA,PPP2R1B,MAPK14,CREB1,RPS6KA3,TAB3,RPS6KA5
435	TRUE	4.51002e-05	384	1469	50	0.0340368	0.130208	BASAKI_YBX1_TARGETS_DN	c2.all.v5.0.symbols.plusCustom_091516_plusHallmark_plusC5v61_plusRosenberg	http://www.broadinstitute.org/gsea/msigdb/cards/BASAKI_YBX1_TARGETS_DN	22516	1483	PRUNE2,TTC3,MTDH,SLC44A1,GDPD1,IBTK,PIAS1,MARCKSL1,MEGF9,WDR1,PPP1R9A,SECISBP2L,ATRX,SCAMP1,GALNT14,ZMYM2,VLDLR,NCALD,RBMXL1,CPM,TRIM13,C5orf24,NDRG1,GLRX,XRN1,RUFY3,RICTOR,MKLN1,RSF1,TAF9B,ASPH,MAST4,TMEM106B,NDUFS1,SNRPN,FAM189A1,SEC62,FLRT3,GLCCI1,YIPF6,VMP1,ETV5,HELZ,TM9SF3,COBLL1,PDS5B,DMXL2,SLC1A1,DMXL1,RRAGD
436	TRUE	4.56967e-05	128	1469	24	0.0163376	0.1875	GO_REGULATION_OF_PHOSPHATASE_ACTIVITY	c2.all.v5.0.symbols.plusCustom_091516_plusHallmark_plusC5v61_plusRosenberg	http://www.broadinstitute.org/gsea/msigdb/cards/GO_REGULATION_OF_PHOSPHATASE_ACTIVITY	22516	5192	PPP2R2A,DLG3,MYO1D,CSRNP3,PPME1,PPP1R12A,PPP2R5E,CDK5RAP3,PPP6R3,MEF2C,BAG4,NUAK1,SLC7A14,SLC39A10,AKAP6,SMAD3,TGFB2,TMEM132D,PPP2R1B,RBM26,CALM1,CALM3,CALM2,SET
437	TRUE	4.71761e-05	539	1469	64	0.0435671	0.118738	GO_LIPID_BIOSYNTHETIC_PROCESS	c2.all.v5.0.symbols.plusCustom_091516_plusHallmark_plusC5v61_plusRosenberg	http://www.broadinstitute.org/gsea/msigdb/cards/GO_LIPID_BIOSYNTHETIC_PROCESS	22516	7744	UGT8,ST8SIA3,MTMR7,PPM1L,PRKAA1,LCLAT1,ELOVL4,SLC44A1,PRKAA2,LPCAT1,SERINC1,PIP5K1A,HMGCR,VAPA,AGPAT4,PIK3R4,ELOVL7,ST8SIA1,ACSL4,DPAGT1,DGAT2,CYP11A1,FA2H,UGCG,PRPF19,PIGU,SERINC5,SAMD8,ACSL1,PI4KA,ELOVL6,SYNJ1,DPM1,FDFT1,ETNK1,IMPA1,AGK,TECR,CDS1,KL,PIKFYVE,CDS2,DGKE,PIK3C3,ST3GAL5,PTEN,MTMR3,HSD17B7,SPTLC2,SQLE,GAB1,MTMR2,DHCR24,XBP1,LPIN2,ALDH3A2,ST3GAL1,LPGAT1,VAC14,PIP4K2C,PIP4K2B,PGAP1,SRD…
438	TRUE	4.73594e-05	137	1469	25	0.0170184	0.182482	MCBRYAN_PUBERTAL_BREAST_5_6WK_DN	c2.all.v5.0.symbols.plusCustom_091516_plusHallmark_plusC5v61_plusRosenberg	http://www.broadinstitute.org/gsea/msigdb/cards/MCBRYAN_PUBERTAL_BREAST_5_6WK_DN	22516	1823	ATP8A1,DDX6,SRPK2,SECISBP2L,MAPK8,THRAP3,PPP6R3,CPD,MEF2C,PRPF19,WASL,FUS,DHX36,CRIM1,ITSN2,DAPK1,CHD4,SEC61A1,PTEN,FTO,CSNK2A1,EIF3C,BRD4,MAPK14,LPGAT1
439	TRUE	4.84105e-05	192	1469	31	0.0211028	0.161458	GO_REGULATION_OF_NEURON_APOPTOTIC_PROCESS	c2.all.v5.0.symbols.plusCustom_091516_plusHallmark_plusC5v61_plusRosenberg	http://www.broadinstitute.org/gsea/msigdb/cards/GO_REGULATION_OF_NEURON_APOPTOTIC_PROCESS	22516	6833	HSP90AB1,HIF1A,GABRB3,EPHA7,DNAJC5,GSK3B,SRPK2,MAP2K4,ATF2,STXBP1,GABRB2,ADNP,PPARGC1A,NONO,MEF2C,SOD2,CHL1,PAK3,CPEB4,CDK5R1,PTK2B,PSEN1,TRIM2,NF1,CDC42,TGFB2,UNC5B,AMBRA1,SET,GRID2,PRKCI
440	TRUE	5.01883e-05	418	1469	53	0.036079	0.126794	RUTELLA_RESPONSE_TO_HGF_UP	c2.all.v5.0.symbols.plusCustom_091516_plusHallmark_plusC5v61_plusRosenberg	http://www.broadinstitute.org/gsea/msigdb/cards/RUTELLA_RESPONSE_TO_HGF_UP	22516	3868	TFRC,CTSB,GOT2,MARCKS,GLS,BCAT1,MDH1,C3,RDX,TM9SF4,ABCG1,GNS,ST8SIA1,CHST15,DPAGT1,HDAC2,PPP1R12A,DYNC1LI1,NPC1,CPD,NETO2,SOD2,CPM,NDRG1,CRIM1,BHLHE41,LITAF,SLC5A3,EPB41L3,UBAP2L,TFG,MCTP1,KCNMA1,CDS2,SMS,RAB3GAP1,CTSD,ATP13A3,JAK1,SQLE,CD47,YIPF6,PDE4DIP,DHCR24,RDH11,CD9,ALDH3A2,ST3GAL1,DMXL2,SCARB2,SUZ12,ATP6V0A1,FKBP4
441	TRUE	5.02809e-05	26	1469	10	0.00680735	0.384615	BIOCARTA_PGC1A_PATHWAY	c2.all.v5.0.symbols.plusCustom_091516_plusHallmark_plusC5v61_plusRosenberg	http://www.broadinstitute.org/gsea/msigdb/cards/BIOCARTA_PGC1A_PATHWAY	22516	344	MEF2A,PPP3CA,PPP3CB,PPARGC1A,MEF2C,CAMK4,YWHAH,CALM1,CALM3,CALM2
442	TRUE	5.02809e-05	26	1469	10	0.00680735	0.384615	DEN_INTERACT_WITH_LCA5	c2.all.v5.0.symbols.plusCustom_091516_plusHallmark_plusC5v61_plusRosenberg	http://www.broadinstitute.org/gsea/msigdb/cards/DEN_INTERACT_WITH_LCA5	22516	2422	YWHAZ,YWHAE,NCL,YWHAB,HSPA8,YWHAH,USP9X,CSNK2A1,HSPA9,SET
443	TRUE	5.16575e-05	917	1469	96	0.0653506	0.104689	GO_RESPONSE_TO_ORGANIC_CYCLIC_COMPOUND	c2.all.v5.0.symbols.plusCustom_091516_plusHallmark_plusC5v61_plusRosenberg	http://www.broadinstitute.org/gsea/msigdb/cards/GO_RESPONSE_TO_ORGANIC_CYCLIC_COMPOUND	22516	6936	HSP90AB1,HIF1A,NEDD4,OPRL1,PRKACB,SLC8A3,PPP2R2A,CTSB,NASP,PRKAA1,GNAI1,CDKN1B,GABRB3,GOT1,GABRG2,APP,C3,GSK3B,ACVR1,ATP1A1,MAPK1,PIAS1,ABHD2,ATP2B1,IGF1,GABRB2,DPYSL2,HNRNPK,GNG2,HDAC2,PRKAR2B,CHRNB2,PPARGC1A,THRAP3,ESRRG,NPC1,KLF6,ARSB,SLC8A1,SMYD3,PAM,SFR1,PRKACA,MEF2C,DDX1,SIN3A,PDE4B,ACSL1,PAK3,HCN1,DHX36,NR3C1,PTK2B,PDE4D,BTRC,ADAR,ABCA3,CNR1,CDC5L,PAQR9,MED13,GABRA1,RAPGEF2,HOMER1,NR1D1,UB…
444	TRUE	5.29076e-05	408	1469	52	0.0353982	0.127451	RUTELLA_RESPONSE_TO_HGF_VS_CSF2RB_AND_IL4_UP	c2.all.v5.0.symbols.plusCustom_091516_plusHallmark_plusC5v61_plusRosenberg	http://www.broadinstitute.org/gsea/msigdb/cards/RUTELLA_RESPONSE_TO_HGF_VS_CSF2RB_AND_IL4_UP	22516	3870	TFRC,CTSB,TMX4,GOT2,BCAT1,MDH1,C3,HDAC9,RDX,TM9SF4,APLP2,GNS,CHST15,DPAGT1,ETS2,NPC1,MAPRE2,CPD,MEF2C,PLCL2,SOD2,CPM,NDRG1,CRIM1,BHLHE41,SLC5A3,EPB41L3,MCTP1,KCNMA1,CDS2,SMAD3,PID1,CTSD,SH3BP5,ATP13A3,SPTLC2,CDKN1C,CD47,YIPF6,PDE4DIP,DHCR24,RDH11,CD9,ALDH3A2,CASP1,TLE4,ST3GAL1,DMXL2,SCARB2,ATP6V0A1,NAMPT,FKBP4
445	TRUE	5.34414e-05	323	1469	44	0.0299523	0.136223	GRESHOCK_CANCER_COPY_NUMBER_UP	c2.all.v5.0.symbols.plusCustom_091516_plusHallmark_plusC5v61_plusRosenberg	http://www.broadinstitute.org/gsea/msigdb/cards/GRESHOCK_CANCER_COPY_NUMBER_UP	22516	3766	TFRC,HSP90AB1,DEK,PRKAR1A,PATZ1,CDH11,DDX6,MAP2K4,PDGFRA,GOPC,THRAP3,KLF6,NCOA2,ZMYM2,AFF4,PAFAH1B2,JAZF1,CLTC,GPHN,NUP98,FUS,GAS7,RAP1GDS1,PCM1,ABL2,TFG,TPM3,MLLT11,RABEP1,PTEN,NF1,RPN1,EXT1,PICALM,PDE4DIP,BRD4,CBL,KIT,TRIM33,MLLT3,ARHGAP26,SUZ12,SET,GMPS
446	TRUE	5.34414e-05	12	1469	7	0.00476515	0.583333	GO_NEGATIVE_REGULATION_OF_DENDRITIC_SPINE_DEVELOPMENT	c2.all.v5.0.symbols.plusCustom_091516_plusHallmark_plusC5v61_plusRosenberg	http://www.broadinstitute.org/gsea/msigdb/cards/GO_NEGATIVE_REGULATION_OF_DENDRITIC_SPINE_DEVELOPMENT	22516	4930	HDAC2,NLGN3,DNM3,NLGN1,FSTL4,ASAP1,PTEN
447	TRUE	5.43874e-05	21	1469	9	0.00612662	0.428571	BIOCARTA_NDKDYNAMIN_PATHWAY	c2.all.v5.0.symbols.plusCustom_091516_plusHallmark_plusC5v61_plusRosenberg	http://www.broadinstitute.org/gsea/msigdb/cards/BIOCARTA_NDKDYNAMIN_PATHWAY	22516	248	PPP3CA,PPP3CB,AMPH,SYNJ1,PICALM,DNM1,CALM1,CALM3,CALM2
448	TRUE	5.44723e-05	282	1469	40	0.0272294	0.141844	GO_POSITIVE_REGULATION_OF_CYTOPLASMIC_TRANSPORT	c2.all.v5.0.symbols.plusCustom_091516_plusHallmark_plusC5v61_plusRosenberg	http://www.broadinstitute.org/gsea/msigdb/cards/GO_POSITIVE_REGULATION_OF_CYTOPLASMIC_TRANSPORT	22516	5600	HSP90AB1,NEDD4,TRPC1,SEMA5A,ELMOD1,GSK3B,RDX,IGF1,PPP3CA,SPPL3,PPP3CB,KPNA1,PRKACA,KHDRBS1,PPP3R1,UGCG,NLGN1,SYNJ1,AKAP5,GPR26,IPO5,AKAP6,SMAD3,ASPH,SORL1,HNMT,PLCG1,CTDSPL2,MTMR2,SULF2,VPS11,XBP1,ANP32B,MAPK14,TMEM30A,DMAP1,DNM1,CALM1,CALM3,CALM2
449	TRUE	5.46566e-05	80	1469	18	0.0122532	0.225	PID_MET_PATHWAY	c2.all.v5.0.symbols.plusCustom_091516_plusHallmark_plusC5v61_plusRosenberg	http://www.broadinstitute.org/gsea/msigdb/cards/PID_MET_PATHWAY	22516	484	SH3GL2,SOS1,MAPK1,MAP2K4,PAK1,MAPK8,PTPRJ,SH3KBP1,EIF4E,WASL,KPNB1,PTK2,PLCG1,CDC42,NUMB,GAB1,CBL,PRKCI
450	TRUE	5.62036e-05	88	1469	19	0.012934	0.215909	DACOSTA_UV_RESPONSE_VIA_ERCC3_XPCS_DN	c2.all.v5.0.symbols.plusCustom_091516_plusHallmark_plusC5v61_plusRosenberg	http://www.broadinstitute.org/gsea/msigdb/cards/DACOSTA_UV_RESPONSE_VIA_ERCC3_XPCS_DN	22516	1925	APBB2,AGFG1,WDR37,SLC25A12,VLDLR,FAM168A,BTRC,INTS3,ATRN,CDH2,EIF3A,ASXL1,PTEN,PLCB4,ADCY9,SFMBT1,PDS5B,RPS6KA3,UBXN7
451	TRUE	5.62036e-05	51	1469	14	0.00953029	0.27451	SIG_INSULIN_RECEPTOR_PATHWAY_IN_CARDIAC_MYOCYTES	c2.all.v5.0.symbols.plusCustom_091516_plusHallmark_plusC5v61_plusRosenberg	http://www.broadinstitute.org/gsea/msigdb/cards/SIG_INSULIN_RECEPTOR_PATHWAY_IN_CARDIAC_MYOCYTES	22516	432	YWHAZ,GSK3B,SOS1,MAPK1,YWHAE,YWHAB,YWHAH,PTEN,CDC42,RPS6KB1,LNPEP,BRD4,CBL,RPS6KA3
452	TRUE	6.05508e-05	263	1469	38	0.0258679	0.144487	GO_POSITIVE_REGULATION_OF_PROTEIN_CATABOLIC_PROCESS	c2.all.v5.0.symbols.plusCustom_091516_plusHallmark_plusC5v61_plusRosenberg	http://www.broadinstitute.org/gsea/msigdb/cards/GO_POSITIVE_REGULATION_OF_PROTEIN_CATABOLIC_PROCESS	22516	5512	NEDD4,PSMC2,PSMD1,CDKN1B,USP13,LPCAT1,GSK3B,CSNK1A1,PIAS1,RDX,NEDD4L,TRIM32,UBQLN1,CDC27,CDK5RAP3,VCP,ANAPC1,RNF19A,ANKIB1,BUB3,NSF,PTK2,PTK2B,PSMD11,BTRC,PRICKLE1,PSEN1,ATG4B,PTEN,ANAPC7,SORL1,CSNK2A1,UBE2D1,FMR1,VPS11,XBP1,PSMF1,RAB1A
453	TRUE	6.05508e-05	432	1469	54	0.0367597	0.125	GO_MRNA_PROCESSING	c2.all.v5.0.symbols.plusCustom_091516_plusHallmark_plusC5v61_plusRosenberg	http://www.broadinstitute.org/gsea/msigdb/cards/GO_MRNA_PROCESSING	22516	5462	HNRNPR,POLDIP3,CSTF2T,PSPC1,APP,CELF1,ELAVL2,DDX5,SRPK2,ZNF326,HNRNPH2,HNRNPK,PPARGC1A,SF3B3,THRAP3,HNRNPA0,ELAVL1,NONO,PRKACA,DDX1,KHDRBS1,CPSF2,RBFOX1,PRPF19,MTPAP,RBMX,RBMXL1,HNRNPA3,PTBP2,TUT1,FUS,ELAVL4,HTATSF1,HSPA8,ADAR,MBNL2,CDC5L,PAPOLG,SF3A1,SUPT6H,PLRG1,NOVA1,GTF2H1,SART3,SNRPN,SLU7,DHX15,RBM26,POLR2B,PRPF4,MBNL1,THOC2,CPSF3,SUPT5H
454	TRUE	6.26725e-05	294	1469	41	0.0279101	0.139456	WEST_ADRENOCORTICAL_TUMOR_UP	c2.all.v5.0.symbols.plusCustom_091516_plusHallmark_plusC5v61_plusRosenberg	http://www.broadinstitute.org/gsea/msigdb/cards/WEST_ADRENOCORTICAL_TUMOR_UP	22516	3683	ZWINT,ANKMY2,CDK17,RAD23B,PSMC2,RPN2,CAND1,USP14,ATP1A1,HMGCR,KPNA3,DNAJC6,STXBP1,ACTR2,MCAM,ACAT2,PDE4B,ELOVL6,IGF2R,BUB3,FDFT1,MAD1L1,PSMD11,GAPVD1,RTN4,HOMER1,TNPO1,SART3,TUBB4B,INTS7,HSD17B7,VPS41,SQLE,ZMPSTE24,CCT6A,RDH11,TMED9,TMEM30A,XPO1,DICER1,TFCP2
455	TRUE	6.38824e-05	315	1469	43	0.0292716	0.136508	PASINI_SUZ12_TARGETS_DN	c2.all.v5.0.symbols.plusCustom_091516_plusHallmark_plusC5v61_plusRosenberg	http://www.broadinstitute.org/gsea/msigdb/cards/PASINI_SUZ12_TARGETS_DN	22516	4482	GNG3,EFNA5,ZDHHC9,SYT11,CRMP1,MARCKS,DDX6,RTN3,APP,ABHD2,SLC39A6,DPYSL2,ACSL4,GNG2,HS6ST2,KLF6,CFL2,SKIL,SULF1,NUAK1,MYH10,PRICKLE1,STMN2,TCEAL8,MLLT11,CDH2,KPNA4,KLHL9,IGFBP5,TMEM43,TMCC3,FLRT3,TGFB2,MYADM,ITGAV,RAP2B,STEAP2,LPGAT1,TMEM30A,GPC4,SUZ12,RPS6KA3,PKIA
456	TRUE	6.38824e-05	122	1469	23	0.0156569	0.188525	REACTOME_SIGNALING_BY_PDGF	c2.all.v5.0.symbols.plusCustom_091516_plusHallmark_plusC5v61_plusRosenberg	http://www.broadinstitute.org/gsea/msigdb/cards/REACTOME_SIGNALING_BY_PDGF	22516	943	PRKACB,PRKAR1A,CDKN1B,SOS1,MAPK1,PDGFRA,PRKAR2B,STAT6,PRKACA,PDE1A,PRKCA,YWHAB,CAMK4,PRKAR2A,RICTOR,PTEN,ADCY9,PLCG1,CREB1,CALM1,CALM3,CALM2,ADCY8
457	TRUE	6.62849e-05	131	1469	24	0.0163376	0.183206	GO_NEGATIVE_REGULATION_OF_CELLULAR_AMIDE_METABOLIC_PROCESS	c2.all.v5.0.symbols.plusCustom_091516_plusHallmark_plusC5v61_plusRosenberg	http://www.broadinstitute.org/gsea/msigdb/cards/GO_NEGATIVE_REGULATION_OF_CELLULAR_AMIDE_METABOLIC_PROCESS	22516	5859	HNRNPR,PRKAA1,DDX3X,PUM1,CELF1,CNOT1,CPEB2,EIF4E,ENC1,CPEB4,ADAR,CNOT2,DAPK1,SMAD3,DGCR8,SORL1,GIGYF2,IGFBP5,FMR1,CAPRIN1,ILF3,RC3H1,DICER1,SMAD2
458	TRUE	6.62849e-05	45	1469	13	0.00884956	0.288889	ABRAMSON_INTERACT_WITH_AIRE	c2.all.v5.0.symbols.plusCustom_091516_plusHallmark_plusC5v61_plusRosenberg	http://www.broadinstitute.org/gsea/msigdb/cards/ABRAMSON_INTERACT_WITH_AIRE	22516	4653	NASP,CAND1,DDX5,SMC1A,NOP56,KPNB1,SUPT16H,IPO7,CHD6,POLR2B,XPO1,SMC3,LMNB1
459	TRUE	6.62849e-05	45	1469	13	0.00884956	0.288889	ROSENBERG_SPLITSEQ_cluster37_HIPP_Pyr_Precursor	c2.all.v5.0.symbols.plusCustom_091516_plusHallmark_plusC5v61_plusRosenberg		22516	9323	EPHA4,OPCML,ZNF385B,SLC16A2,CLSTN2,PDE1A,RBFOX1,HCN1,TCF4,PLXNA2,MCTP1,FAM189A1,EPHA5
460	TRUE	6.78786e-05	1322	1469	128	0.0871341	0.096823	GO_CELLULAR_CATABOLIC_PROCESS	c2.all.v5.0.symbols.plusCustom_091516_plusHallmark_plusC5v61_plusRosenberg	http://www.broadinstitute.org/gsea/msigdb/cards/GO_CELLULAR_CATABOLIC_PROCESS	22516	5098	USP11,PCYOX1,RNF24,GSPT2,NEDD4,RNF145,EDC3,PPP2R2A,CTSB,TTC3,RAD23B,GOT2,PSMC2,PSMD1,UBR1,USP13,DDX6,USP47,GLS,GOT1,NBAS,BCAT1,ENPP6,USP14,ENPP2,GSK3B,FBXO21,TRHDE,CSNK1A1,NEDD4L,RLIM,ABHD2,UBR3,GLB1,GNS,PIK3R4,USP22,CNOT1,FBXL3,YOD1,ETF1,PPAT,TRIM32,UBQLN1,HECW1,GDA,GPRASP1,PPM1K,CDC27,THRAP3,OS9,SLC25A17,EIF4A1,ARSB,KPNA1,VCP,CSDE1,HERC3,PRPF19,PDE4B,ANAPC1,MTPAP,EIF4E,UBA1,ZRANB1,USP46,ACSL1,T…
461	TRUE	7.07038e-05	52	1469	14	0.00953029	0.269231	KENNY_CTNNB1_TARGETS_DN	c2.all.v5.0.symbols.plusCustom_091516_plusHallmark_plusC5v61_plusRosenberg	http://www.broadinstitute.org/gsea/msigdb/cards/KENNY_CTNNB1_TARGETS_DN	22516	2646	MDH1,ENPP2,DDX5,PLAA,DPYSL2,PPP3CA,PPP6R3,TNPO1,USP9X,FAF2,SEC62,CCDC47,TRIM33,SEL1L
462	TRUE	7.19356e-05	27	1469	10	0.00680735	0.37037	BIOCARTA_CREB_PATHWAY	c2.all.v5.0.symbols.plusCustom_091516_plusHallmark_plusC5v61_plusRosenberg	http://www.broadinstitute.org/gsea/msigdb/cards/BIOCARTA_CREB_PATHWAY	22516	394	PRKACB,PRKAR1A,SOS1,MAPK1,PRKAR2B,PRKCA,PRKAR2A,MAPK14,CREB1,RPS6KA5
463	TRUE	7.19793e-05	721	1469	79	0.0537781	0.10957	WONG_ADULT_TISSUE_STEM_MODULE	c2.all.v5.0.symbols.plusCustom_091516_plusHallmark_plusC5v61_plusRosenberg	http://www.broadinstitute.org/gsea/msigdb/cards/WONG_ADULT_TISSUE_STEM_MODULE	22516	4223	NCAM1,PRKACB,MEF2A,TTC3,SLC12A2,MARCKS,CD200,EPHA7,APP,SYT4,CACNA2D1,DLG3,ARHGAP32,NAP1L3,NRCAM,MARCKSL1,ABCG1,STXBP1,ATP2A2,PPP1R9A,CNTN1,TRIM32,ETS2,KLF6,LSM14B,SLC8A1,VLDLR,KCND2,AFF4,DIP2C,RGS4,GRIA2,SSBP2,ELOVL6,IGF2R,ETNK1,SNX30,CRIM1,KCNA1,NCAM2,ZMYM4,TCF4,PLXNA2,PLS3,NBEA,ASTN1,KCNMA1,CAND2,MYO1B,CDH2,RABEP1,DCUN1D1,GNB5,BASP1,SORL1,SEC24B,IGFBP5,GRIA3,TP53BP1,ADCY9,GSPT1,CEP170,JAK1,IMPA…
464	TRUE	7.24791e-05	123	1469	23	0.0156569	0.186992	DAZARD_RESPONSE_TO_UV_SCC_DN	c2.all.v5.0.symbols.plusCustom_091516_plusHallmark_plusC5v61_plusRosenberg	http://www.broadinstitute.org/gsea/msigdb/cards/DAZARD_RESPONSE_TO_UV_SCC_DN	22516	3074	CHD8,PATZ1,KAT6A,PUM1,HMGCR,NEDD4L,ADNP,FOXJ3,JARID2,YTHDF3,BRD8,DDX3Y,CNOT2,KBTBD2,RAPGEF2,MAST4,SHOC2,IST1,KIF2A,EXT1,ATP13A3,E2F3,RYBP
465	TRUE	7.25554e-05	106	1469	21	0.0142954	0.198113	PLASARI_TGFB1_SIGNALING_VIA_NFIC_1HR_DN	c2.all.v5.0.symbols.plusCustom_091516_plusHallmark_plusC5v61_plusRosenberg	http://www.broadinstitute.org/gsea/msigdb/cards/PLASARI_TGFB1_SIGNALING_VIA_NFIC_1HR_DN	22516	4601	SLC12A2,DDX6,ATP1B1,ENDOD1,SRPK2,ATRX,CPD,ATXN2,RGS4,IGF2R,PARM1,RICTOR,CUL5,MAP1B,ST3GAL5,RGS17,SEC62,CDO1,CDKN1C,CBL,THOC2
466	TRUE	7.26923e-05	1036	1469	105	0.0714772	0.101351	GO_POSITIVE_REGULATION_OF_PHOSPHORUS_METABOLIC_PROCESS	c2.all.v5.0.symbols.plusCustom_091516_plusHallmark_plusC5v61_plusRosenberg	http://www.broadinstitute.org/gsea/msigdb/cards/GO_POSITIVE_REGULATION_OF_PHOSPHORUS_METABOLIC_PROCESS	22516	6708	HSP90AB1,GNG3,HIF1A,OPRL1,PRKACB,EFNA5,EPHA4,GPR37,PRKAA1,PRKAR1A,PLCB1,MARCKS,PRKAA2,CDKN1B,MADD,EPHA7,ENPP2,C3,NELL1,GSK3B,ACVR1,MAPK1,HMGCR,PRMT1,KIDINS220,MAPK10,PDGFRA,NPTN,PAK1,IGF1,PIK3R4,PPP1R9A,CNTN1,HDAC2,CCNK,SPPL3,PRKAR2B,GRM1,ADNP,PPARGC1A,PPP1R12A,FNIP1,SDCBP,SMYD3,VLDLR,MOB1B,PRKACA,MEF2C,VCP,MAP3K13,PRKCA,ACSL1,PAK3,BAG4,CDK5R1,AKAP5,PTK2,PTK2B,DSCAM,SLC39A10,HSPH1,PSEN1,PPP2CA,BT…
467	TRUE	7.39828e-05	39	1469	12	0.00816882	0.307692	GO_LONG_TERM_SYNAPTIC_POTENTIATION	c2.all.v5.0.symbols.plusCustom_091516_plusHallmark_plusC5v61_plusRosenberg	http://www.broadinstitute.org/gsea/msigdb/cards/GO_LONG_TERM_SYNAPTIC_POTENTIATION	22516	7709	SLC8A3,SNAP25,MAPK1,NPTN,NLGN3,SNAP47,NLGN1,PTK2B,SLC24A2,PTEN,LRRTM2,TNR
468	TRUE	7.54497e-05	98	1469	20	0.0136147	0.204082	GO_MEMORY	c2.all.v5.0.symbols.plusCustom_091516_plusHallmark_plusC5v61_plusRosenberg	http://www.broadinstitute.org/gsea/msigdb/cards/GO_MEMORY	22516	4887	SLC8A3,PLCB1,PJA2,IGF1,ADNP,PPP3CB,CHRNB2,SORCS3,VLDLR,ATAD1,PSEN1,CAMK4,CNR1,SLC24A2,PTEN,NETO1,RPS6KB1,GRM7,CREB1,ADCY8
469	TRUE	7.67129e-05	90	1469	19	0.012934	0.211111	GO_SODIUM_ION_TRANSMEMBRANE_TRANSPORT	c2.all.v5.0.symbols.plusCustom_091516_plusHallmark_plusC5v61_plusRosenberg	http://www.broadinstitute.org/gsea/msigdb/cards/GO_SODIUM_ION_TRANSMEMBRANE_TRANSPORT	22516	5298	SLC8A3,ATP1B1,SCN2A,ATP1A1,SCN3A,SLC24A3,SLC8A1,NALCN,SHROOM2,SLC9A6,SCN3B,HCN1,SCN7A,SLC9A9,SCN1A,SLC24A2,SLC9A7,SCN8A,SCN2B
470	TRUE	7.67129e-05	90	1469	19	0.012934	0.211111	KEGG_GAP_JUNCTION	c2.all.v5.0.symbols.plusCustom_091516_plusHallmark_plusC5v61_plusRosenberg	http://www.broadinstitute.org/gsea/msigdb/cards/KEGG_GAP_JUNCTION	22516	118	PRKACB,PLCB1,GNAI1,SOS1,MAPK1,TUBB2A,PDGFRA,GRM1,GRM5,PRKACA,PRKCA,GJD2,GUCY1A2,PRKG1,PLCB4,TUBB4B,ADCY9,TUBB4A,ADCY8
471	TRUE	7.95915e-05	747	1469	81	0.0551396	0.108434	PATIL_LIVER_CANCER	c2.all.v5.0.symbols.plusCustom_091516_plusHallmark_plusC5v61_plusRosenberg	http://www.broadinstitute.org/gsea/msigdb/cards/PATIL_LIVER_CANCER	22516	2096	SESTD1,YWHAZ,NUCKS1,ZWINT,DCAF7,DEK,PLK4,SEMA5A,MTDH,LPCAT1,RTN3,ENPP2,KDM5B,ELAVL2,SOS1,NEDD4L,PAK1,SLC22A23,MTSS1,CLVS1,NCSTN,NCOA2,LSM14B,SYPL1,CLSTN1,CPD,CPSF2,DCK,PRKCA,KPNB1,ANKIB1,NCAPD2,ZNF451,BUB3,NDRG1,DGCR2,TMEM65,TOMM20,RPRD2,PTK2,LAPTM4B,SLC39A10,TCF4,ASAP1,ABL2,STXBP6,KPNA2,UBAP2L,GTF3C3,CAP2,ATRN,SUPT16H,CANX,SCN8A,ELMO1,RAB3GAP2,TNPO1,MAP1B,U2SURP,GNB5,PIK3C3,LRP11,MAL2,BMI1,TP53B…
472	TRUE	8.01302e-05	67	1469	16	0.0108918	0.238806	GENTILE_UV_LOW_DOSE_DN	c2.all.v5.0.symbols.plusCustom_091516_plusHallmark_plusC5v61_plusRosenberg	http://www.broadinstitute.org/gsea/msigdb/cards/GENTILE_UV_LOW_DOSE_DN	22516	3267	WWOX,SEMA5A,PAFAH1B1,SATB2,TBC1D30,PTPRM,CDH2,FTO,IGFBP5,EXT1,AP3B1,EHBP1,EIF4G3,XYLT1,CDH18,LMNB1
473	TRUE	8.07773e-05	572	1469	66	0.0449285	0.115385	CHICAS_RB1_TARGETS_SENESCENT	c2.all.v5.0.symbols.plusCustom_091516_plusHallmark_plusC5v61_plusRosenberg	http://www.broadinstitute.org/gsea/msigdb/cards/CHICAS_RB1_TARGETS_SENESCENT	22516	4379	SESTD1,NUCKS1,GALNT6,DEK,TRPC1,NASP,TTC3,MARCKS,ATP1B1,C3,FBXO21,ABI2,APLP2,DNAJC18,GNG2,SMC1A,ATRX,LANCL1,DGAT2,CD82,THRAP3,ZBTB38,ENO2,SFR1,NETO2,DIP2C,DCK,SOD2,PRPS2,WASL,KPNB1,TCEAL3,ENC1,LRFN5,DDX24,JARID2,SLC7A1,MYH10,RIF1,S100PBP,SLC5A3,CLIP1,DCBLD2,LRP11,TRMT5,FAF2,IGFBP5,RGS17,DSN1,CDC42,CTDSPL2,GLCCI1,PRRT2,KCTD12,RNF168,ANP32B,ST3GAL1,DNM1,BRI3BP,OSBPL8,NAMPT,CAMTA1,SMC3,SRD5A3,GMPS,LM…
474	TRUE	8.17678e-05	22	1469	9	0.00612662	0.409091	GO_NLS_BEARING_PROTEIN_IMPORT_INTO_NUCLEUS	c2.all.v5.0.symbols.plusCustom_091516_plusHallmark_plusC5v61_plusRosenberg	http://www.broadinstitute.org/gsea/msigdb/cards/GO_NLS_BEARING_PROTEIN_IMPORT_INTO_NUCLEUS	22516	8027	KPNA3,KPNA6,RANBP6,KPNA1,KPNB1,KPNA2,IPO5,TNPO1,KPNA4
475	TRUE	8.52684e-05	573	1469	66	0.0449285	0.115183	GO_POSITIVE_REGULATION_OF_ORGANELLE_ORGANIZATION	c2.all.v5.0.symbols.plusCustom_091516_plusHallmark_plusC5v61_plusRosenberg	http://www.broadinstitute.org/gsea/msigdb/cards/GO_POSITIVE_REGULATION_OF_ORGANELLE_ORGANIZATION	22516	5807	YWHAZ,HIF1A,SYT1,WASF1,PLK4,PLCB1,SEMA5A,CDKN1B,ELMOD1,GSK3B,MAPK1,ABI2,PAK1,IGF1,CNOT1,WDR1,NAP1L2,YWHAE,MAPK8,ATRX,PPARGC1A,ACTR2,CTR9,SDCBP,SIN3A,PPP3R1,UGCG,TNKS2,CFL2,WASL,BAG4,YWHAB,SYNJ1,DHX36,JARID2,PTK2B,GPR26,CLIP1,STMN2,CNOT2,MLLT11,RICTOR,RAB3GAP2,SMAD3,RAB3GAP1,YWHAH,PPM1E,PTEN,TERF2,HNMT,SART3,TNKS,CCT6A,VPS11,XBP1,CCT3,RAB1A,NMT1,TMED9,NCKAP1,JMY,KDM1A,PIP4K2C,AMBRA1,PIP4K2B,RPS6KA5
476	TRUE	8.59978e-05	198	1469	31	0.0211028	0.156566	REACTOME_PHOSPHOLIPID_METABOLISM	c2.all.v5.0.symbols.plusCustom_091516_plusHallmark_plusC5v61_plusRosenberg	http://www.broadinstitute.org/gsea/msigdb/cards/REACTOME_PHOSPHOLIPID_METABOLISM	22516	782	MTMR7,PPM1L,LCLAT1,SLC44A1,LPCAT1,VAPA,AGPAT4,GLB1,PIK3R4,DGAT2,ARSB,UGCG,PI4KA,SYNJ1,ETNK1,CDS1,OSBP,PIKFYVE,CDS2,ARSG,PIK3C3,PTEN,MTMR3,SPTLC2,MTMR2,PSAP,LPIN2,LPGAT1,VAC14,PIP4K2B,SGPP1
477	TRUE	8.9161e-05	116	1469	22	0.0149762	0.189655	GO_PRESYNAPTIC_PROCESS_INVOLVED_IN_SYNAPTIC_TRANSMISSION	c2.all.v5.0.symbols.plusCustom_091516_plusHallmark_plusC5v61_plusRosenberg	http://www.broadinstitute.org/gsea/msigdb/cards/GO_PRESYNAPTIC_PROCESS_INVOLVED_IN_SYNAPTIC_TRANSMISSION	22516	7273	SYT1,SYT11,DNAJC5,SNAP25,SYT4,STXBP1,NRXN3,SNAP47,CACNA1B,NRXN1,NLGN1,SYNJ1,CASK,HSPA8,PSEN1,PTPRN2,SYT6,SYN2,NF1,GAD1,LIN7C,SYT14
478	TRUE	8.95635e-05	91	1469	19	0.012934	0.208791	GO_ENSHEATHMENT_OF_NEURONS	c2.all.v5.0.symbols.plusCustom_091516_plusHallmark_plusC5v61_plusRosenberg	http://www.broadinstitute.org/gsea/msigdb/cards/GO_ENSHEATHMENT_OF_NEURONS	22516	6706	UGT8,SLC8A3,SCN2A,FA2H,SERINC5,NDRG1,ADAM22,EPB41L3,ATRN,PIKFYVE,TNFRSF21,SCN8A,PTEN,NF1,JAM3,MTMR2,CD9,DICER1,AMIGO1
479	TRUE	9.23228e-05	406	1469	51	0.0347175	0.125616	GO_PROTEIN_TARGETING	c2.all.v5.0.symbols.plusCustom_091516_plusHallmark_plusC5v61_plusRosenberg	http://www.broadinstitute.org/gsea/msigdb/cards/GO_PROTEIN_TARGETING	22516	5534	SRP72,YWHAZ,NEDD4,CSE1L,TRAM1L1,RAB6A,MAPK1,PIP5K1A,KPNA3,HSPA4,PIK3R4,PPP3CA,YWHAE,SSR1,SDCBP,CHM,KPNA6,RANBP6,OS9,KPNA1,NLGN1,KPNB1,NUP98,YWHAB,TOMM20,AKAP5,HSPA8,PRICKLE1,ADAR,KPNA2,IPO5,ATG4B,AKAP6,TNPO1,IPO7,KPNA4,SEC61A1,SORL1,VPS41,SEC62,TGFB2,AP3B1,MYADM,SPRN,PPP1R10,EHD3,GNPTAB,SRP68,IPO11,SCARB2,PRKCI
480	TRUE	0.000101022	1565	1469	146	0.0993873	0.0932907	GO_CELLULAR_RESPONSE_TO_STRESS	c2.all.v5.0.symbols.plusCustom_091516_plusHallmark_plusC5v61_plusRosenberg	http://www.broadinstitute.org/gsea/msigdb/cards/GO_CELLULAR_RESPONSE_TO_STRESS	22516	8607	MBTPS2,HIF1A,NEDD4,PNPO,SCAMP5,SLC8A3,TRPC1,PRKAA1,DDX3X,KAT6A,TMX4,RAD23B,PSMC2,PRKAA2,CDKN1B,USP13,USP47,ATP1B1,MDH1,SCN2A,GSK3B,BCLAF1,FGF14,MAPK1,PRMT1,MAPK10,MAP2K4,PDGFRA,ATF2,MSH3,MTSS1,PIK3R4,ST8SIA1,CNOT1,ATP2A2,CLVS1,YOD1,HDAC2,CCNK,SMC1A,MAPK8,RRAGA,ATRX,UBQLN1,PPARGC1A,VKORC1L1,SSR1,FNIP1,STAT6,OS9,KLF6,CDK5RAP3,SLC8A1,EEPD1,FGF12,ZBTB38,VLDLR,SFR1,NONO,MEF2C,VCP,DDX1,SIN3A,KCND2,CPEB…
481	TRUE	0.000101201	28	1469	10	0.00680735	0.357143	PID_LIS1_PATHWAY	c2.all.v5.0.symbols.plusCustom_091516_plusHallmark_plusC5v61_plusRosenberg	http://www.broadinstitute.org/gsea/msigdb/cards/PID_LIS1_PATHWAY	22516	560	PAFAH1B1,YWHAE,VLDLR,PAFAH1B2,CDK5R1,CLIP1,MAP1B,CSNK2A1,CDC42,LRPAP1
482	TRUE	0.000103182	508	1469	60	0.0408441	0.11811	ENK_UV_RESPONSE_EPIDERMIS_DN	c2.all.v5.0.symbols.plusCustom_091516_plusHallmark_plusC5v61_plusRosenberg	http://www.broadinstitute.org/gsea/msigdb/cards/ENK_UV_RESPONSE_EPIDERMIS_DN	22516	1700	TFRC,HIF1A,NELL2,PPP2R2A,GNAI1,RTN3,ATP2B1,STXBP1,WDR1,PPP3CA,ZBTB11,VPS45,AFF4,UGCG,DCK,PDE4B,CPM,ACSL1,RNF19A,STAM,SSBP2,NDRG1,JARID2,FEM1B,TECR,TCF4,HSPH1,GLRX,PPP2CA,PLXNA2,CDC5L,HOMER1,YWHAH,ATF6,KPNA4,SART3,EXT1,KLF11,LEMD3,VPS41,GSPT1,DCP1A,CDKN1C,ENTPD7,FOXN3,RPS6KB1,ITGAV,DHCR24,FRY,RYBP,KIT,DIAPH2,RRP1,DNM1,EIF4G3,RPS6KA3,NAMPT,PKIA,RPS6KA5,ADAMTS1
483	TRUE	0.000103641	162	1469	27	0.0183799	0.166667	GO_POSITIVE_REGULATION_OF_CELL_MORPHOGENESIS_INVOLVED_IN_DIFFERENTIATION	c2.all.v5.0.symbols.plusCustom_091516_plusHallmark_plusC5v61_plusRosenberg	http://www.broadinstitute.org/gsea/msigdb/cards/GO_POSITIVE_REGULATION_OF_CELL_MORPHOGENESIS_INVOLVED_IN_DIFFERENTIATION	22516	9246	EFNA5,EPHA4,SEMA5A,MARCKS,GSK3B,PAFAH1B1,HDAC2,ADNP,SDCBP,ROBO2,CDKL5,SKIL,PAK3,AKAP5,DSCAM,RUFY3,SMAD3,MAP1B,IST1,CAPRIN1,CDC42,TGFB2,MYADM,PLXNB3,BMPR2,AMIGO1,SMAD2
484	TRUE	0.000103641	280	1469	39	0.0265487	0.139286	GO_VESICLE_ORGANIZATION	c2.all.v5.0.symbols.plusCustom_091516_plusHallmark_plusC5v61_plusRosenberg	http://www.broadinstitute.org/gsea/msigdb/cards/GO_VESICLE_ORGANIZATION	22516	5311	ATP8A1,RAB14,SYT1,SYT11,AP1G1,SNAP25,SYT4,AGFG1,SYP,VAPA,PAFAH1B1,STXBP1,ZDHHC15,KLHL12,SORT1,SNAP47,PPP6R3,SHROOM2,WASL,NSF,SNX30,GBF1,TFG,SYT6,PPP6C,ALS2,ANKRD28,SEC24B,VPS41,PICALM,SNX19,SEC24A,AP3B1,VPS11,RAB1A,TMED9,CREB1,SYT14,PRKCI
485	TRUE	0.000103641	1208	1469	118	0.0803268	0.0976821	GO_PROTEOLYSIS	c2.all.v5.0.symbols.plusCustom_091516_plusHallmark_plusC5v61_plusRosenberg	http://www.broadinstitute.org/gsea/msigdb/cards/GO_PROTEOLYSIS	22516	9082	USP11,PCYOX1,RNF24,MBTPS2,NEDD4,RNF145,PREPL,CTSB,SCRN1,TTC3,RAD23B,PSMC2,PSMD1,CDKN1B,UBR1,USP13,USP47,USP14,C3,GSK3B,FBXO21,DPP6,TRHDE,CSNK1A1,ATP6AP2,NEDD4L,RLIM,MAP2K4,UBR3,BLMH,USP22,FBXL3,YOD1,SPPL3,NCSTN,TRIM32,PCSK2,UBQLN1,HECW1,CDC27,OS9,BACE1,CPD,VCP,HERC3,PRPF19,ANAPC1,UBA1,ZRANB1,RBMX,CPM,PCSK1,USP46,TRIM13,RNF19A,ENC1,ANKIB1,SENP5,COPS2,BUB3,ADAM23,ADAMTSL1,DZIP3,ADAM10,LONRF2,PSMD11…
486	TRUE	0.000104013	200	1469	31	0.0211028	0.155	HALLMARK_MYC_TARGETS_V1	c2.all.v5.0.symbols.plusCustom_091516_plusHallmark_plusC5v61_plusRosenberg	http://www.broadinstitute.org/gsea/msigdb/cards/HALLMARK_MYC_TARGETS_V1	22516	4828	HSP90AB1,DEK,HNRNPR,RAD23B,GOT2,PSMD1,HDAC2,YWHAE,NOP56,ETF1,SF3B3,EIF4A1,PRPS2,EIF4E,HNRNPA3,KPNB1,BUB3,PWP1,KPNA2,SF3A1,CANX,SERBP1,CBX3,GSPT1,VDAC3,DHX15,EIF3D,EIF4G2,CCT3,XPO1,SET
487	TRUE	0.000106447	47	1469	13	0.00884956	0.276596	MCCLUNG_DELTA_FOSB_TARGETS_8WK	c2.all.v5.0.symbols.plusCustom_091516_plusHallmark_plusC5v61_plusRosenberg	http://www.broadinstitute.org/gsea/msigdb/cards/MCCLUNG_DELTA_FOSB_TARGETS_8WK	22516	2931	CHD8,ACTR2,AFF4,GRIA2,MYH10,ADAR,SYT6,CDH2,SLC25A5,KCNH1,USP2,PSAP,CALM3
488	TRUE	0.00011657	69	1469	16	0.0108918	0.231884	PID_VEGFR1_2_PATHWAY	c2.all.v5.0.symbols.plusCustom_091516_plusHallmark_plusC5v61_plusRosenberg	http://www.broadinstitute.org/gsea/msigdb/cards/PID_VEGFR1_2_PATHWAY	22516	610	HSP90AB1,NEDD4,PRKAA1,PRKAA2,MAPK1,PTPRJ,PRKACA,PRKCA,PTK2,PTK2B,PLCG1,CDC42,GAB1,ITGAV,CBL,MAPK14
489	TRUE	0.000119179	154	1469	26	0.0176991	0.168831	GO_POTASSIUM_ION_TRANSPORT	c2.all.v5.0.symbols.plusCustom_091516_plusHallmark_plusC5v61_plusRosenberg	http://www.broadinstitute.org/gsea/msigdb/cards/GO_POTASSIUM_ION_TRANSPORT	22516	4863	KCNA6,SLC12A2,CDKN1B,ATP1B1,KCNQ5,ATP1A1,SLC24A3,KCNV1,KCNAB1,KCND2,KCNS2,KCNJ6,HCN1,NSF,KCNA1,KCNMA1,SLC24A2,SLC9A7,KCNC2,KCNJ3,KCNQ3,KCNH1,KCNH5,KCNA4,KCNH7,KCNC1
490	TRUE	0.000119962	127	1469	23	0.0156569	0.181102	KARLSSON_TGFB1_TARGETS_UP	c2.all.v5.0.symbols.plusCustom_091516_plusHallmark_plusC5v61_plusRosenberg	http://www.broadinstitute.org/gsea/msigdb/cards/KARLSSON_TGFB1_TARGETS_UP	22516	4345	CDK17,BCAT1,DPY19L1,NAA25,KLF6,SLC8A1,KPNB1,NUAK1,IDH3A,TOMM20,PTK2,HSPH1,BTBD10,IPO5,EIF3A,EXT1,HSPA9,ZC3H15,CCT3,REPS2,ARHGAP26,SET,NAA15
491	TRUE	0.000120899	145	1469	25	0.0170184	0.172414	RODWELL_AGING_KIDNEY_DN	c2.all.v5.0.symbols.plusCustom_091516_plusHallmark_plusC5v61_plusRosenberg	http://www.broadinstitute.org/gsea/msigdb/cards/RODWELL_AGING_KIDNEY_DN	22516	3076	GOT2,PRKAA2,FBXO21,NEDD4L,APLP2,SLC22A23,YOD1,GPRASP1,PPM1K,ESRRG,THSD7A,SLC16A7,NLK,RTN4,DCBLD2,NF1,NDUFS1,LRPPRC,CSNK2A1,GAD1,IMPACT,ZNF711,SRR,ISOC1,FBXO3
492	TRUE	0.000121419	1442	1469	136	0.09258	0.0943135	PUJANA_ATM_PCC_NETWORK	c2.all.v5.0.symbols.plusCustom_091516_plusHallmark_plusC5v61_plusRosenberg	http://www.broadinstitute.org/gsea/msigdb/cards/PUJANA_ATM_PCC_NETWORK	22516	2270	SRP72,KCNA6,ZWINT,OPRL1,DCAF7,SCAMP5,DEK,OPCML,HNRNPR,NASP,PLK4,DDX3X,PRPS1,MTDH,TTYH2,ANP32A,BCAT1,CELF1,HIPK3,DDX5,ATP6AP2,HSPA4,TM9SF4,ATF2,HNRNPH2,CBFA2T2,BLMH,CNOT1,EIF1AY,HNRNPK,MAN1A2,ACTB,SMC1A,NOP56,MATR3,MAPK8,TRIM32,ADNP,ACTR2,CTR9,PPP2R5E,KPNA6,RRN3,SERTAD2,ELAVL1,CNKSR2,NONO,NCL,KHDRBS1,PLCL2,PRPF19,DCK,RBMX,HNRNPA3,TECPR2,CIAPIN1,SSBP2,YWHAB,NCAPD2,SENP5,DPM1,BUB3,CASK,FUS,ADAM10,PP…
493	TRUE	0.000121676	23	1469	9	0.00612662	0.391304	GO_REGULATION_OF_CARDIAC_MUSCLE_CONTRACTION_BY_CALCIUM_ION_SIGNALING	c2.all.v5.0.symbols.plusCustom_091516_plusHallmark_plusC5v61_plusRosenberg	http://www.broadinstitute.org/gsea/msigdb/cards/GO_REGULATION_OF_CARDIAC_MUSCLE_CONTRACTION_BY_CALCIUM_ION_SIGNALING	22516	6609	ATP1B1,ATP2A2,SLC8A1,PRKACA,ASPH,CACNA1C,CALM1,CALM3,CALM2
494	TRUE	0.000124746	662	1469	73	0.0496937	0.110272	GO_INTERSPECIES_INTERACTION_BETWEEN_ORGANISMS	c2.all.v5.0.symbols.plusCustom_091516_plusHallmark_plusC5v61_plusRosenberg	http://www.broadinstitute.org/gsea/msigdb/cards/GO_INTERSPECIES_INTERACTION_BETWEEN_ORGANISMS	22516	7680	TFRC,HSP90AB1,NEDD4,NCAM1,LMBRD1,DEK,CTSB,DDX3X,PSMC2,RAB6A,DDX6,RTN3,MAPK1,KPNA3,ABI2,NEDD4L,PDGFRA,COPB1,VAPA,HNRNPK,CCNK,YWHAE,ATF7IP,RRAGA,DYNC1LI1,NPC1,EIF4A1,KPNA1,VCP,EIF4E,SERINC5,KPNB1,NUP98,YWHAB,HTATSF1,GBF1,HSPA8,BTRC,KPNA2,IPO5,WWP2,UBE3A,SUPT6H,TNPO1,SMAD3,EIF3A,CUL5,IPO7,KPNA4,SLC25A5,KDM4A,IST1,DDB1,PLCG1,CDHR3,EFNB2,EIF3D,ITGAV,SUGT1,SND1,BRD4,RAB1A,NCKAP1,THOC2,XPO1,VAC14,CREB1,…
495	TRUE	0.000126813	314	1469	42	0.0285909	0.133758	DOUGLAS_BMI1_TARGETS_DN	c2.all.v5.0.symbols.plusCustom_091516_plusHallmark_plusC5v61_plusRosenberg	http://www.broadinstitute.org/gsea/msigdb/cards/DOUGLAS_BMI1_TARGETS_DN	22516	3318	SERINC1,GPM6A,ATP6V1A,CSRNP3,ACSL4,PPP3CA,KLHL12,LANCL1,KPNA6,STAT6,NECAP1,ELAVL1,TMED8,TMEM63A,B4GALT6,PDE1A,ANAPC1,TSPYL5,IL1RAP,AZIN1,CPEB4,DNAJC16,ETNK1,S100PBP,PARM1,FAM199X,VEZT,TPM3,RAPGEF2,UBE4B,CTSD,BMI1,LIN7C,DCAF17,CLCN3,RNF168,SERINC3,PIP4K2C,PGM2L1,OSBPL8,FAM91A1,TM7SF3
496	TRUE	0.000126813	62	1469	15	0.010211	0.241935	GO_NEGATIVE_REGULATION_OF_SYNAPTIC_TRANSMISSION	c2.all.v5.0.symbols.plusCustom_091516_plusHallmark_plusC5v61_plusRosenberg	http://www.broadinstitute.org/gsea/msigdb/cards/GO_NEGATIVE_REGULATION_OF_SYNAPTIC_TRANSMISSION	22516	6565	SYT11,GNAI1,STXBP1,PPP1R9A,ADNP,NLGN3,GRIK3,ATAD1,PTK2B,SLC24A2,PTEN,NF1,FMR1,TNR,MTMR2
497	TRUE	0.000127144	18	1469	8	0.00544588	0.444444	REACTOME_PKA_MEDIATED_PHOSPHORYLATION_OF_CREB	c2.all.v5.0.symbols.plusCustom_091516_plusHallmark_plusC5v61_plusRosenberg	http://www.broadinstitute.org/gsea/msigdb/cards/REACTOME_PKA_MEDIATED_PHOSPHORYLATION_OF_CREB	22516	927	PRKACB,PRKAR1A,PRKAR2B,PRKACA,PRKAR2A,ADCY9,CREB1,ADCY8
498	TRUE	0.000127144	478	1469	57	0.0388019	0.119247	REACTOME_METABOLISM_OF_LIPIDS_AND_LIPOPROTEINS	c2.all.v5.0.symbols.plusCustom_091516_plusHallmark_plusC5v61_plusRosenberg	http://www.broadinstitute.org/gsea/msigdb/cards/REACTOME_METABOLISM_OF_LIPIDS_AND_LIPOPROTEINS	22516	1111	MTMR7,PRKACB,PPM1L,LCLAT1,ELOVL4,SLC44A1,PRKAA2,LPCAT1,HMGCR,ABCG1,VAPA,AGPAT4,GLB1,PIK3R4,ELOVL7,ACSL4,PPARGC1A,DGAT2,CYP11A1,SLC25A17,NCOA2,ARSB,PRKACA,SIN3A,UGCG,STARD4,ACSL1,PI4KA,ELOVL6,SYNJ1,FDFT1,ETNK1,TECR,CDS1,OSBP,PIKFYVE,CDS2,TNFRSF21,NR1D1,ARSG,PIK3C3,PTEN,MTMR3,HSD17B7,SPTLC2,SQLE,IDH1,MTMR2,DHCR24,PSAP,RDH11,LPIN2,LPGAT1,VAC14,PIP4K2B,SRD5A3,SGPP1
499	TRUE	0.000133662	55	1469	14	0.00953029	0.254545	GENTILE_UV_RESPONSE_CLUSTER_D4	c2.all.v5.0.symbols.plusCustom_091516_plusHallmark_plusC5v61_plusRosenberg	http://www.broadinstitute.org/gsea/msigdb/cards/GENTILE_UV_RESPONSE_CLUSTER_D4	22516	2974	DDX3X,GNAI1,PUM1,ATP2A2,ARID5B,UFL1,THUMPD1,KPNA2,RAPGEF2,SEC24B,ATP13A3,RAB1A,XPO1,DICER1
500	TRUE	0.000133742	48	1469	13	0.00884956	0.270833	GO_RESPONSE_TO_GLUCAGON	c2.all.v5.0.symbols.plusCustom_091516_plusHallmark_plusC5v61_plusRosenberg	http://www.broadinstitute.org/gsea/msigdb/cards/GO_RESPONSE_TO_GLUCAGON	22516	6227	GNG3,PRKACB,PRKAR1A,GNG2,PRKAR2B,PRKACA,GNB4,PRKAR2A,ADCY9,CDO1,RPS6KB1,CREB1,ADCY8
501	TRUE	0.000136004	294	1469	40	0.0272294	0.136054	SENGUPTA_NASOPHARYNGEAL_CARCINOMA_UP	c2.all.v5.0.symbols.plusCustom_091516_plusHallmark_plusC5v61_plusRosenberg	http://www.broadinstitute.org/gsea/msigdb/cards/SENGUPTA_NASOPHARYNGEAL_CARCINOMA_UP	22516	1370	TFRC,ZWINT,CDH11,SLC44A1,CD200,GLS,DPY19L1,SLC39A6,DPYSL2,SMC1A,ANLN,SCAI,B4GALT6,RBMX,MANEA,SULF1,CASK,ADAM23,ETNK1,RIF1,ADAM22,ASAP1,IPO5,VEZT,ATL2,KCNMA1,U2SURP,COL8A1,RASSF4,GAD1,CAPRIN1,EFNB2,IDH1,VANGL2,ITGAV,CCT6A,E2F3,XPO1,PGAP1,TM7SF3
502	TRUE	0.000139363	29	1469	10	0.00680735	0.344828	BIOCARTA_VIP_PATHWAY	c2.all.v5.0.symbols.plusCustom_091516_plusHallmark_plusC5v61_plusRosenberg	http://www.broadinstitute.org/gsea/msigdb/cards/BIOCARTA_VIP_PATHWAY	22516	309	PRKACB,PRKAR1A,PPP3CA,PRKAR2B,PPP3CB,PRKAR2A,PLCG1,CALM1,CALM3,CALM2
503	TRUE	0.000139714	326	1469	43	0.0292716	0.131902	FARMER_BREAST_CANCER_APOCRINE_VS_LUMINAL	c2.all.v5.0.symbols.plusCustom_091516_plusHallmark_plusC5v61_plusRosenberg	http://www.broadinstitute.org/gsea/msigdb/cards/FARMER_BREAST_CANCER_APOCRINE_VS_LUMINAL	22516	2012	RNF24,PRKAA1,RTN1,PLCL1,TMX4,CDKN1B,AGFG1,ABHD2,APLP2,CHST15,PRKAR2B,SSR1,RABGAP1L,CLSTN2,VLDLR,ENO2,PAM,DIP2C,ACSL1,KPNB1,NDRG1,FDFT1,PCDH7,MTUS1,MYH10,ZDHHC17,MED13,KCNMA1,TMEM87A,CHN2,REEP5,SMAD3,U2SURP,NPY1R,BMI1,TBC1D9,SPTLC2,IDH1,DHCR24,KIT,SUZ12,NAMPT,GMPS
504	TRUE	0.000140649	435	1469	53	0.036079	0.121839	GO_MONOVALENT_INORGANIC_CATION_TRANSPORT	c2.all.v5.0.symbols.plusCustom_091516_plusHallmark_plusC5v61_plusRosenberg	http://www.broadinstitute.org/gsea/msigdb/cards/GO_MONOVALENT_INORGANIC_CATION_TRANSPORT	22516	5703	KCNA6,ATP6V1B2,SLC8A3,SLC38A1,SLC12A2,SLC44A1,PRKAA2,CDKN1B,ATP1B1,SCN2A,KCNQ5,ATP1A1,NEDD4L,ATP6V1A,SCN3A,SLC4A10,SLC23A2,SLC24A3,KCNV1,SLC8A1,KCNAB1,NALCN,SHROOM2,SLC9A6,KCND2,KCNS2,SCN3B,KCNJ6,HCN1,NSF,KCNA1,SCN7A,SLC5A3,PSEN1,SLC9A9,SCN1A,KCNMA1,SLC24A2,SLC9A7,SCN8A,KCNC2,SLC2A13,KCNJ3,KCNQ3,SLC17A8,SCN2B,KCNH1,KCNH5,KCNA4,SLC4A8,KCNH7,ATP6V0A1,KCNC1
505	TRUE	0.000143304	78	1469	17	0.0115725	0.217949	GO_REGULATION_OF_RECEPTOR_MEDIATED_ENDOCYTOSIS	c2.all.v5.0.symbols.plusCustom_091516_plusHallmark_plusC5v61_plusRosenberg	http://www.broadinstitute.org/gsea/msigdb/cards/GO_REGULATION_OF_RECEPTOR_MEDIATED_ENDOCYTOSIS	22516	6688	SH3GL2,NEDD4L,DNAJC6,HNRNPK,SDCBP,SMAP1,ATAD1,ATXN2,WASL,NLGN1,SYNJ1,SCYL2,SGIP1,PICALM,LRRTM2,MTMR2,CBL
506	TRUE	0.000146385	156	1469	26	0.0176991	0.166667	GO_PROTEIN_LOCALIZATION_TO_NUCLEUS	c2.all.v5.0.symbols.plusCustom_091516_plusHallmark_plusC5v61_plusRosenberg	http://www.broadinstitute.org/gsea/msigdb/cards/GO_PROTEIN_LOCALIZATION_TO_NUCLEUS	22516	8709	SUPT7L,CSE1L,MAPK1,KPNA3,PPP3CA,KPNA6,RANBP6,KPNA1,TOR1AIP2,KPNB1,NUP98,PRICKLE1,ADAR,KPNA2,IPO5,PIKFYVE,TNPO1,PLRG1,IPO7,KPNA4,TGFB2,SPRN,PPP1R10,XPO1,IPO11,OSBPL8
507	TRUE	0.000147802	447	1469	54	0.0367597	0.120805	GO_REGULATION_OF_HOMEOSTATIC_PROCESS	c2.all.v5.0.symbols.plusCustom_091516_plusHallmark_plusC5v61_plusRosenberg	http://www.broadinstitute.org/gsea/msigdb/cards/GO_REGULATION_OF_HOMEOSTATIC_PROCESS	22516	6341	TFRC,HIF1A,EFNA5,TRPC1,PRKAA1,GNL3L,PRKAA2,MAPK1,HMGCR,IBTK,PRMT1,NEDD4L,ATRX,PPP3CB,PPARGC1A,NPC1,SLC8A1,SMAP1,FGF12,PRKACA,TNKS2,UBASH3B,NRXN1,SCN3B,PTPN3,DHX36,AKAP5,SLC30A4,VSNL1,PTK2B,PDE4D,CNR1,MLLT11,NR1D1,AKAP6,ASPH,NF1,TERF2,ACVR1B,PLCG1,SCN2B,SEC24A,TGFB2,TNKS,CACNA1C,CCT6A,CCT3,MAPK14,ACVR2A,KDM1A,CALM1,CALM3,CALM2,EPHA5
508	TRUE	0.000151392	129	1469	23	0.0156569	0.178295	PID_PDGFRB_PATHWAY	c2.all.v5.0.symbols.plusCustom_091516_plusHallmark_plusC5v61_plusRosenberg	http://www.broadinstitute.org/gsea/msigdb/cards/PID_PDGFRB_PATHWAY	22516	576	YWHAZ,SOS1,MAPK1,MAPK10,MAP2K4,PAK1,YWHAE,MAPK8,ACTR2,PTPRJ,PRKCA,WASL,YWHAB,PPP2CA,YWHAH,PTEN,PLCG1,GAB1,ITGAV,CBL,SLA,NCKAP1,RPS6KA3
509	TRUE	0.00015176	244	1469	35	0.0238257	0.143443	KAYO_AGING_MUSCLE_UP	c2.all.v5.0.symbols.plusCustom_091516_plusHallmark_plusC5v61_plusRosenberg	http://www.broadinstitute.org/gsea/msigdb/cards/KAYO_AGING_MUSCLE_UP	22516	3023	NCAM1,RTN1,MADD,ELAVL2,DLG3,ARCN1,CHIC1,HNRNPH2,PIK3R4,ACTB,MAPK8,PRKAR2B,PPP3CB,MAPRE2,PDE4B,RBMX,SERPINA3,VSNL1,PTPRN2,GUCY1A2,GLRA2,CNP,KCNMA1,EIF2S3,TNPO1,ASPH,SCG2,JAK1,SQLE,PSMF1,ASNS,ACVR2A,SLC1A1,ATP6V0A1,SET
510	TRUE	0.000159089	539	1469	62	0.0422056	0.115028	GO_CHROMATIN_MODIFICATION	c2.all.v5.0.symbols.plusCustom_091516_plusHallmark_plusC5v61_plusRosenberg	http://www.broadinstitute.org/gsea/msigdb/cards/GO_CHROMATIN_MODIFICATION	22516	6589	CHD8,WDR82,DEK,SUPT7L,NASP,PRKAA1,ARID2,KAT6A,PRKAA2,KDM5B,SPIN1,HDAC9,PRMT1,ATF2,USP22,HDAC2,ACTB,ATRX,SATB2,CTR9,NCOA2,SMYD3,L3MBTL2,SIN3A,MORF4L2,ARID5B,PRKCA,WAC,JARID2,NR3C1,SMARCA5,USP15,INO80,BRD8,SAP130,ELP3,KAT7,SUPT6H,RNF2,RSF1,CHD4,ASXL1,GATAD2B,KDM4A,CBX3,DDB1,BMI1,CHD6,PRMT8,INO80C,RNF168,GTF3C4,BRD4,EZH1,SFMBT1,RYBP,DMAP1,BCORL1,KDM1A,SUZ12,RPS6KA5,SUPT5H
511	TRUE	0.000160928	404	1469	50	0.0340368	0.123762	GO_SIGNAL_TRANSDUCTION_BY_PROTEIN_PHOSPHORYLATION	c2.all.v5.0.symbols.plusCustom_091516_plusHallmark_plusC5v61_plusRosenberg	http://www.broadinstitute.org/gsea/msigdb/cards/GO_SIGNAL_TRANSDUCTION_BY_PROTEIN_PHOSPHORYLATION	22516	8573	NCAM1,MEF2A,PPM1L,PSMC2,PSMD1,SOS1,ACVR1,FGF14,MAPK1,MAPK10,MAP2K4,PDGFRA,PAK1,IGF1,MAPK8,FGF12,DOK5,MEF2C,MAP3K13,PAK3,YWHAB,NLK,PTK2,PTK2B,PSMD11,BTRC,KL,RAPGEF2,NF1,ACVR1B,SCG2,JAK1,KCNH1,TGFB2,KCNH5,GAB1,TAOK3,ITGAV,STK24,PSMF1,MAPK14,KIT,BMPR2,ACVR2A,GFRA2,ACVR2B,CALM1,CALM3,CALM2,TAB3
512	TRUE	0.000163335	56	1469	14	0.00953029	0.25	GO_NEURON_NEURON_SYNAPTIC_TRANSMISSION	c2.all.v5.0.symbols.plusCustom_091516_plusHallmark_plusC5v61_plusRosenberg	http://www.broadinstitute.org/gsea/msigdb/cards/GO_NEURON_NEURON_SYNAPTIC_TRANSMISSION	22516	6638	GABRG2,GPR21,GABRB2,CACNB4,GLRB,CLSTN3,GLRA2,ALS2,GABRA1,CDH8,PTEN,NF1,DNM1,GRID2
513	TRUE	0.000166613	235	1469	34	0.023145	0.144681	GO_PHOSPHOLIPID_BIOSYNTHETIC_PROCESS	c2.all.v5.0.symbols.plusCustom_091516_plusHallmark_plusC5v61_plusRosenberg	http://www.broadinstitute.org/gsea/msigdb/cards/GO_PHOSPHOLIPID_BIOSYNTHETIC_PROCESS	22516	6073	MTMR7,LCLAT1,SLC44A1,LPCAT1,SERINC1,PIP5K1A,AGPAT4,PIK3R4,PIGU,SERINC5,SAMD8,PI4KA,SYNJ1,DPM1,ETNK1,IMPA1,CDS1,KL,PIKFYVE,CDS2,DGKE,PIK3C3,PTEN,MTMR3,SPTLC2,GAB1,MTMR2,LPIN2,LPGAT1,VAC14,PIP4K2C,PIP4K2B,PGAP1,SRD5A3
514	TRUE	0.000167803	121	1469	22	0.0149762	0.181818	GO_POSITIVE_REGULATION_OF_NUCLEOCYTOPLASMIC_TRANSPORT	c2.all.v5.0.symbols.plusCustom_091516_plusHallmark_plusC5v61_plusRosenberg	http://www.broadinstitute.org/gsea/msigdb/cards/GO_POSITIVE_REGULATION_OF_NUCLEOCYTOPLASMIC_TRANSPORT	22516	7370	HSP90AB1,NEDD4,SEMA5A,GSK3B,IGF1,PPP3CA,SPPL3,PPP3CB,KPNA1,PRKACA,KHDRBS1,PPP3R1,AKAP5,IPO5,AKAP6,SMAD3,CTDSPL2,SULF2,XBP1,ANP32B,MAPK14,DMAP1
515	TRUE	0.000167803	776	1469	82	0.0558203	0.10567	GO_REGULATION_OF_KINASE_ACTIVITY	c2.all.v5.0.symbols.plusCustom_091516_plusHallmark_plusC5v61_plusRosenberg	http://www.broadinstitute.org/gsea/msigdb/cards/GO_REGULATION_OF_KINASE_ACTIVITY	22516	5441	HSP90AB1,GNG3,PRKACB,EFNA5,EPHA4,PRKAA1,PRKAR1A,MARCKS,CDKN1B,MADD,APP,NELL1,GSK3B,HIPK3,MAPK1,HMGCR,IBTK,KIDINS220,MAPK10,PDGFRA,PAK1,PIK3R4,PPP1R9A,CCNK,PRKAR2B,GRM1,ADNP,DUSP18,CDK5RAP3,PTPRJ,SMYD3,VLDLR,PRKACA,RGS4,MAP3K13,UBASH3B,ACSL1,PAK3,CDK5R1,PTK2,PTK2B,LRRC4C,HEXIM1,HSPH1,ADAR,PSEN1,PPP2CA,FLRT2,PRKAR2A,ALS2,ELP3,RAPGEF2,PPM1E,PTEN,NF1,SORL1,GTF2H1,SH3BP5,ADCY9,PLCG1,CDC42,FLRT3,ATP2B4…
516	TRUE	0.000169285	139	1469	24	0.0163376	0.172662	GO_REGULATION_OF_RNA_STABILITY	c2.all.v5.0.symbols.plusCustom_091516_plusHallmark_plusC5v61_plusRosenberg	http://www.broadinstitute.org/gsea/msigdb/cards/GO_REGULATION_OF_RNA_STABILITY	22516	5006	YWHAZ,YTHDF2,HNRNPR,PSMC2,PSMD1,PUM1,ANP32A,THRAP3,HNRNPA0,ELAVL1,PRKCA,YWHAB,PSMD11,HSPA8,XRN1,TNPO1,SERBP1,FMR1,DCP1A,RC3H1,PSMF1,MAPK14,XPO1,SET
517	TRUE	0.000169285	139	1469	24	0.0163376	0.172662	HOELZEL_NF1_TARGETS_UP	c2.all.v5.0.symbols.plusCustom_091516_plusHallmark_plusC5v61_plusRosenberg	http://www.broadinstitute.org/gsea/msigdb/cards/HOELZEL_NF1_TARGETS_UP	22516	4390	GLS,ENDOD1,NRCAM,DCLK1,FSTL5,CHRM3,CLSTN2,B4GALT6,NRXN1,STXBP5,HS2ST1,SLC41A2,PCDH7,PLS3,FAM199X,DCBLD2,GPR22,SCG2,GAD1,ARHGAP26,CLCN5,RPS6KA3,ZDHHC2,SYT14
518	TRUE	0.000169878	472	1469	56	0.0381212	0.118644	GO_REGULATION_OF_ANATOMICAL_STRUCTURE_SIZE	c2.all.v5.0.symbols.plusCustom_091516_plusHallmark_plusC5v61_plusRosenberg	http://www.broadinstitute.org/gsea/msigdb/cards/GO_REGULATION_OF_ANATOMICAL_STRUCTURE_SIZE	22516	6276	HSP90AB1,CLCN6,HIF1A,EFNA5,WASF1,SEMA5A,EPHA7,GSK3B,HMGCR,ABI2,NRCAM,RDX,PAFAH1B1,DPYSL2,WDR1,PPP1R9A,CHRM3,RAB3B,ADNP,ACTR2,SLC8A1,PLS1,CLASP2,PLXNA4,CDKL5,CFL2,SOD2,PEX11B,WASL,PAK3,BAG4,FSTL4,CDK5R1,PTK2B,DSCAM,PTPRM,RTN4,PLXNA2,ALS2,RUFY3,KCNMA1,RICTOR,HP1BP3,PRKG1,MAP1B,NPY1R,PTEN,IST1,SEMA6A,MYADM,TNR,CLCN3,NCKAP1,BMPR2,JMY,CREB1
519	TRUE	0.00017343	24	1469	9	0.00612662	0.375	REACTOME_NUCLEAR_EVENTS_KINASE_AND_TRANSCRIPTION_FACTOR_ACTIVATION	c2.all.v5.0.symbols.plusCustom_091516_plusHallmark_plusC5v61_plusRosenberg	http://www.broadinstitute.org/gsea/msigdb/cards/REACTOME_NUCLEAR_EVENTS_KINASE_AND_TRANSCRIPTION_FACTOR_ACTIVATION	22516	826	MEF2A,MAPK1,MEF2C,PPP2CA,PPP2R1B,MAPK14,CREB1,RPS6KA3,RPS6KA5
520	TRUE	0.00017343	634	1469	70	0.0476515	0.11041	NAKAMURA_TUMOR_ZONE_PERIPHERAL_VS_CENTRAL_DN	c2.all.v5.0.symbols.plusCustom_091516_plusHallmark_plusC5v61_plusRosenberg	http://www.broadinstitute.org/gsea/msigdb/cards/NAKAMURA_TUMOR_ZONE_PERIPHERAL_VS_CENTRAL_DN	22516	1332	SPOCK1,NELL2,PRKAR1A,ZNF44,TTC3,DNAJC5,C3,KDM5B,CACNA2D1,SLC22A23,FBXL3,CHST15,RRAGA,WDR37,ETS2,SSR1,SLC24A3,STAT6,SERTAD2,PPP6R2,FA2H,EIF4A1,VLDLR,ENO2,PAM,CPD,UGCG,PDE4B,MAP3K13,SOD2,ARID5B,EPM2AIP1,SAMD8,PCSK1,ZNF451,NDRG1,PCDH7,TOMM20,LITAF,PDE4D,SLC5A3,GLRX,BZW1,ASXL1,TAF9B,ASPH,PTEN,MKRN1,SORL1,HNMT,IGFBP5,TMEM43,KLF11,NUFIP2,CYP4X1,SEMA6A,FOXN3,KLF5,FNDC3A,RYBP,ZNF638,NCKAP1,SLC6A6,FNDC3B,…
521	TRUE	0.00017343	24	1469	9	0.00612662	0.375	GO_IONOTROPIC_GLUTAMATE_RECEPTOR_SIGNALING_PATHWAY	c2.all.v5.0.symbols.plusCustom_091516_plusHallmark_plusC5v61_plusRosenberg	http://www.broadinstitute.org/gsea/msigdb/cards/GO_IONOTROPIC_GLUTAMATE_RECEPTOR_SIGNALING_PATHWAY	22516	8261	APP,GRIA4,GRIK3,GRIA2,CPEB4,CDK5R1,PTK2B,GRIA3,GRID2
522	TRUE	0.00017343	24	1469	9	0.00612662	0.375	BIOCARTA_EIF4_PATHWAY	c2.all.v5.0.symbols.plusCustom_091516_plusHallmark_plusC5v61_plusRosenberg	http://www.broadinstitute.org/gsea/msigdb/cards/BIOCARTA_EIF4_PATHWAY	22516	341	MAPK1,EIF4A1,EIF4E,PRKCA,PTEN,RPS6KB1,EIF4G2,MAPK14,EIF4G3
523	TRUE	0.000175696	14	1469	7	0.00476515	0.5	VICENT_METASTASIS_UP	c2.all.v5.0.symbols.plusCustom_091516_plusHallmark_plusC5v61_plusRosenberg	http://www.broadinstitute.org/gsea/msigdb/cards/VICENT_METASTASIS_UP	22516	3537	SNAP25,MCAM,THSD7A,TCF4,COCH,SORBS2,TAOK3
524	TRUE	0.000178309	36	1469	11	0.00748809	0.305556	ALONSO_METASTASIS_EMT_UP	c2.all.v5.0.symbols.plusCustom_091516_plusHallmark_plusC5v61_plusRosenberg	http://www.broadinstitute.org/gsea/msigdb/cards/ALONSO_METASTASIS_EMT_UP	22516	3743	CTSB,APLP2,ANLN,RRAGA,SDCBP,PRKCA,ENC1,SERPINA3,CDH2,ITGAV,RAB1A
525	TRUE	0.000178309	36	1469	11	0.00748809	0.305556	MARZEC_IL2_SIGNALING_DN	c2.all.v5.0.symbols.plusCustom_091516_plusHallmark_plusC5v61_plusRosenberg	http://www.broadinstitute.org/gsea/msigdb/cards/MARZEC_IL2_SIGNALING_DN	22516	3502	PLCB1,CDKN1B,ENPP2,SOS1,STAM,DAPK1,IP6K2,CDKN1C,CASP1,CACNG3,CACNA1E
526	TRUE	0.00017895	216	1469	32	0.0217835	0.148148	GO_POSITIVE_REGULATION_OF_HOMEOSTATIC_PROCESS	c2.all.v5.0.symbols.plusCustom_091516_plusHallmark_plusC5v61_plusRosenberg	http://www.broadinstitute.org/gsea/msigdb/cards/GO_POSITIVE_REGULATION_OF_HOMEOSTATIC_PROCESS	22516	5828	TFRC,HIF1A,TRPC1,MAPK1,PRMT1,ATRX,PPP3CB,PPARGC1A,NPC1,SMAP1,TNKS2,DHX36,AKAP5,VSNL1,CNR1,NR1D1,AKAP6,ASPH,TERF2,ACVR1B,PLCG1,SEC24A,TGFB2,TNKS,CCT6A,CCT3,MAPK14,ACVR2A,KDM1A,CALM1,CALM3,CALM2
527	TRUE	0.000180756	64	1469	15	0.010211	0.234375	GO_POSITIVE_REGULATION_OF_DENDRITE_DEVELOPMENT	c2.all.v5.0.symbols.plusCustom_091516_plusHallmark_plusC5v61_plusRosenberg	http://www.broadinstitute.org/gsea/msigdb/cards/GO_POSITIVE_REGULATION_OF_DENDRITE_DEVELOPMENT	22516	7047	EPHA4,MARCKS,PAFAH1B1,PPP1R9A,HNRNPK,NLGN3,VLDLR,CDKL5,NLGN1,PAK3,AKAP5,PSEN1,FMR1,CAPRIN1,COBL
528	TRUE	0.000187155	30	1469	10	0.00680735	0.333333	GO_REGULATION_OF_NEUROTRANSMITTER_RECEPTOR_ACTIVITY	c2.all.v5.0.symbols.plusCustom_091516_plusHallmark_plusC5v61_plusRosenberg	http://www.broadinstitute.org/gsea/msigdb/cards/GO_REGULATION_OF_NEUROTRANSMITTER_RECEPTOR_ACTIVITY	22516	8279	PPARGC1A,NLGN3,CACNG5,MEF2C,NETO2,NRXN1,NLGN1,PTK2B,DAPK1,CACNG3
529	TRUE	0.000190306	374	1469	47	0.0319946	0.125668	WANG_TUMOR_INVASIVENESS_UP	c2.all.v5.0.symbols.plusCustom_091516_plusHallmark_plusC5v61_plusRosenberg	http://www.broadinstitute.org/gsea/msigdb/cards/WANG_TUMOR_INVASIVENESS_UP	22516	3762	NUCKS1,HIF1A,HNRNPR,PRKAR1A,MARCKS,PSMC2,USP47,USP14,DDX5,ATP1A1,RDX,HSPA4,PAK1,SMC1A,MAPRE2,KPNA1,ELAVL1,ACAT2,DDX1,CPSF2,KPNB1,TOMM20,NR3C1,HSPA8,PCM1,BTRC,HSPH1,UBFD1,KPNA2,IPO5,WWP2,SLC25A5,SERBP1,MKRN1,RPN1,MTMR3,SEC62,CDC42,VDAC3,TEX10,EIF4G2,CCT3,KIFAP3,BRD4,CCDC47,FKBP4,SUPT5H
530	TRUE	0.000194949	1038	1469	103	0.0701157	0.0992293	BENPORATH_SUZ12_TARGETS	c2.all.v5.0.symbols.plusCustom_091516_plusHallmark_plusC5v61_plusRosenberg	http://www.broadinstitute.org/gsea/msigdb/cards/BENPORATH_SUZ12_TARGETS	22516	2431	NCAM1,EPHA4,SLC8A3,PLCB1,CRMP1,CDH11,C11orf87,ELMOD1,CDH13,NELL1,DPP6,TRHDE,TCEAL1,NRCAM,PDGFRA,CADM3,ST8SIA1,DNER,ASTN2,SPOCK2,GDA,ARHGAP20,SORCS3,SV2B,KCNV1,CACNB4,CLSTN2,SLITRK1,GRIK3,EPHB1,KCNAB1,PHYHIPL,CACNA1B,TMEFF2,ZCCHC12,GRIA2,GJD2,TCEAL3,TCEAL6,CDH6,SLITRK5,KCNJ6,LRFN5,NDRG1,GAS7,BHLHE41,KCNA1,SLC30A4,PRICKLE1,PARM1,RASSF5,STXBP6,PLXNA2,LRCH2,FLRT2,COCH,BMP3,PLS3,FRMPD4,GUCY1A2,SYT6,ST…
531	TRUE	0.000194961	10	1469	6	0.00408441	0.6	REACTOME_SYNTHESIS_OF_PIPS_AT_THE_LATE_ENDOSOME_MEMBRANE	c2.all.v5.0.symbols.plusCustom_091516_plusHallmark_plusC5v61_plusRosenberg	http://www.broadinstitute.org/gsea/msigdb/cards/REACTOME_SYNTHESIS_OF_PIPS_AT_THE_LATE_ENDOSOME_MEMBRANE	22516	786	MTMR7,PIK3R4,PIKFYVE,PIK3C3,MTMR2,VAC14
532	TRUE	0.000196531	105	1469	20	0.0136147	0.190476	HALLMARK_PI3K_AKT_MTOR_SIGNALING	c2.all.v5.0.symbols.plusCustom_091516_plusHallmark_plusC5v61_plusRosenberg	http://www.broadinstitute.org/gsea/msigdb/cards/HALLMARK_PI3K_AKT_MTOR_SIGNALING	22516	4825	PLCB1,PRKAA2,CDKN1B,GSK3B,MAPK1,MAPK10,MAPK8,ACTR2,EIF4E,CLTC,YWHAB,CAMK4,PRKAR2A,PIKFYVE,PTEN,PLCG1,PPP2R1B,SLA,SMAD2,RPS6KA3
533	TRUE	0.000196531	159	1469	26	0.0176991	0.163522	GO_CALCIUM_ION_TRANSMEMBRANE_TRANSPORT	c2.all.v5.0.symbols.plusCustom_091516_plusHallmark_plusC5v61_plusRosenberg	http://www.broadinstitute.org/gsea/msigdb/cards/GO_CALCIUM_ION_TRANSMEMBRANE_TRANSPORT	22516	8464	SLC8A3,TRPC1,CACNA2D1,IBTK,GPM6A,ATP2B1,ATP2A2,SLC24A3,CACNB4,SLC8A1,CACNG5,ATP2B3,CACNA1B,DENND5B,PSEN1,TRPC4AP,SLC24A2,CUL5,ASPH,ATP2B4,ORAI2,CACNA1C,ITGAV,CACNG3,GRM7,CACNA1E
534	TRUE	0.000196531	509	1469	59	0.0401634	0.115914	GO_ENDOCYTOSIS	c2.all.v5.0.symbols.plusCustom_091516_plusHallmark_plusC5v61_plusRosenberg	http://www.broadinstitute.org/gsea/msigdb/cards/GO_ENDOCYTOSIS	22516	8708	TFRC,HSP90AB1,NEDD4,LMBRD1,RAB14,SYT1,SH3GL2,APP,ENPP2,CSNK1A1,MAPK1,PIP5K1A,SYP,PAK1,SYNRG,DPYSL2,DNER,ACTB,AMPH,ACTR2,NPC1,SORT1,NECAP1,NLGN3,CSNK1G3,VLDLR,NCL,LRP12,DNM3,SH3KBP1,WASL,CLTC,SYNJ1,IGF2R,SCYL2,SNX30,PTK2,GAPVD1,HSPH1,ITSN2,PIKFYVE,CANX,UBE3A,SGIP1,ELMO1,RABEP1,SORL1,PLCG1,CDC42,PICALM,CD47,GPR107,ITGAV,CD9,RAB1A,STEAP2,NCKAP1,DNM1,LRPAP1
535	TRUE	0.000196531	268	1469	37	0.0251872	0.13806	GO_DIVALENT_INORGANIC_CATION_TRANSPORT	c2.all.v5.0.symbols.plusCustom_091516_plusHallmark_plusC5v61_plusRosenberg	http://www.broadinstitute.org/gsea/msigdb/cards/GO_DIVALENT_INORGANIC_CATION_TRANSPORT	22516	9254	SLC8A3,TRPC1,ANXA6,CACNA2D1,IBTK,GPM6A,SLC39A6,ATP2B1,ATP2A2,PPP3CA,CHRNB2,SLC24A3,CACNB4,SLC8A1,NALCN,CACNG5,ATP2B3,CACNA1B,STIM1,CASK,NIPA1,SLC30A4,DENND5B,SLC39A10,PSEN1,TRPC4AP,SLC24A2,CUL5,ASPH,ATP2B4,ORAI2,CACNA1C,ITGAV,CACNG3,GRM7,MMGT1,CACNA1E
536	TRUE	0.000197764	43	1469	12	0.00816882	0.27907	ROSENBERG_SPLITSEQ_cluster19_MTt_Glut	c2.all.v5.0.symbols.plusCustom_091516_plusHallmark_plusC5v61_plusRosenberg		22516	9305	GABRB2,EPHB1,CNTN4,PCDH7,NCAM2,UNC5D,KCNC2,EXT1,KCNH5,HS3ST2,CDH18,ZDHHC2
537	TRUE	0.000197764	43	1469	12	0.00816882	0.27907	REACTOME_REGULATION_OF_INSULIN_SECRETION_BY_GLUCAGON_LIKE_PEPTIDE1	c2.all.v5.0.symbols.plusCustom_091516_plusHallmark_plusC5v61_plusRosenberg	http://www.broadinstitute.org/gsea/msigdb/cards/REACTOME_REGULATION_OF_INSULIN_SECRETION_BY_GLUCAGON_LIKE_PEPTIDE1	22516	974	GNG3,PRKACB,PRKAR1A,GNG2,PRKAR2B,PRKACA,AKAP5,GNB4,PRKAR2A,KCNC2,GNB5,ADCY8
538	TRUE	0.000198291	829	1469	86	0.0585432	0.103739	GO_NEGATIVE_REGULATION_OF_CATALYTIC_ACTIVITY	c2.all.v5.0.symbols.plusCustom_091516_plusHallmark_plusC5v61_plusRosenberg	http://www.broadinstitute.org/gsea/msigdb/cards/GO_NEGATIVE_REGULATION_OF_CATALYTIC_ACTIVITY	22516	7402	SPOCK1,HNRNPR,DDX3X,PRKAR1A,PSMC2,PSMD1,CDKN1B,CAND1,USP47,USP14,APP,C3,GSK3B,HIPK3,DLG3,HMGCR,IBTK,RDX,APLP2,MYO1D,CSRNP3,YWHAE,PRKAR2B,PPME1,PPP1R12A,FNIP1,CDC27,DUSP18,SORT1,CDK5RAP3,PTPRJ,SMYD3,CPEB2,RGS4,ANAPC1,UBASH3B,PRKCA,BAG4,SERPINA3,SLC7A14,BUB3,CRIM1,AKAP5,LRRC4C,PSMD11,HEXIM1,ADAR,PSEN1,PPP2CA,FLRT2,PTPRN2,IPO5,PRKAR2A,CNR1,PPM1E,PTEN,NF1,TERF2,SPOCK3,ANAPC7,SORL1,CSNK2A1,UBE2D1,FAF2…
539	TRUE	0.000198803	1733	1469	157	0.106875	0.0905943	GO_POSITIVE_REGULATION_OF_GENE_EXPRESSION	c2.all.v5.0.symbols.plusCustom_091516_plusHallmark_plusC5v61_plusRosenberg	http://www.broadinstitute.org/gsea/msigdb/cards/GO_POSITIVE_REGULATION_OF_GENE_EXPRESSION	22516	5963	CHD8,MBTPS2,NUCKS1,HIF1A,DEK,YTHDF2,WWOX,MEF2A,PRKAA1,DDX3X,PATZ1,PLCB1,POLDIP3,KAT6A,MTDH,PSMC2,CAND1,APP,C3,CDH13,KDM5B,GSK3B,DDX5,BCLAF1,ACVR1,SRPK2,MAPK1,PIAS1,RDX,ATF2,IGF1,CBFA2T2,USP22,CSRNP3,CNOT1,CNTN1,HNRNPK,HDAC2,PPP3CA,CCNK,ACTB,MAPK8,ATF7IP,ATRX,SATB2,TRIM32,ETS2,PPP3CB,PPARGC1A,PPP1R12A,CTR9,KPNA6,RRN3,THRAP3,STAT6,SERTAD2,ESRRG,KLF6,NCOA2,CDK5RAP3,ZBTB38,SMYD3,ELAVL1,YTHDF1,SFR1,NC…
540	TRUE	0.000198803	364	1469	46	0.0313138	0.126374	GO_PHOSPHOLIPID_METABOLIC_PROCESS	c2.all.v5.0.symbols.plusCustom_091516_plusHallmark_plusC5v61_plusRosenberg	http://www.broadinstitute.org/gsea/msigdb/cards/GO_PHOSPHOLIPID_METABOLIC_PROCESS	22516	4998	MTMR7,LCLAT1,PLCB1,SLC44A1,LPCAT1,ENPP6,ENPP2,SERINC1,PIP5K1A,PDGFRA,AGPAT4,PLAA,PAFAH1B1,PIK3R4,PIGU,SERINC5,SAMD8,PI4KA,SYNJ1,DPM1,FDFT1,ETNK1,IMPA1,CDS1,KL,PIKFYVE,CDS2,DGKE,PIK3C3,IP6K2,PTEN,MTMR3,PLCG1,SPTLC2,GAB1,MTMR2,SERINC3,LPIN2,LPGAT1,KIT,VAC14,PIP4K2C,PIP4K2B,PGAP1,SRD5A3,SGPP1
541	TRUE	0.000201161	50	1469	13	0.00884956	0.26	ROSENBERG_SPLITSEQ_cluster31_MD_Int_Rxfp2	c2.all.v5.0.symbols.plusCustom_091516_plusHallmark_plusC5v61_plusRosenberg		22516	9317	PLCB1,LRRN1,FSTL5,GRM5,ZMAT4,NYAP2,KCNC2,GAD1,TMCC3,IPCEF1,AL357075.4,GFRA2,ADCY8
542	TRUE	0.000201474	188	1469	29	0.0197413	0.154255	BOYAULT_LIVER_CANCER_SUBCLASS_G3_UP	c2.all.v5.0.symbols.plusCustom_091516_plusHallmark_plusC5v61_plusRosenberg	http://www.broadinstitute.org/gsea/msigdb/cards/BOYAULT_LIVER_CANCER_SUBCLASS_G3_UP	22516	4028	HNRNPR,PRKAR1A,MARCKS,LPCAT1,USP14,SMC1A,LANCL1,CSDE1,LRP12,UGCG,KPNB1,PTBP2,NCAPD2,NDRG1,NSF,SLC7A1,PSMD11,PWP1,ASAP1,IPO5,GTF3C3,NOL11,IPO7,CBX3,KIF2A,DHX15,XPO1,SMAD2,CYB5B
543	TRUE	0.000206027	169	1469	27	0.0183799	0.159763	MCBRYAN_PUBERTAL_TGFB1_TARGETS_UP	c2.all.v5.0.symbols.plusCustom_091516_plusHallmark_plusC5v61_plusRosenberg	http://www.broadinstitute.org/gsea/msigdb/cards/MCBRYAN_PUBERTAL_TGFB1_TARGETS_UP	22516	1838	PRKACB,CDH11,SPIN1,ATP1A1,APLP2,MARCKSL1,CCNK,MAPK8,ETS2,CPD,MEF2C,COPS2,ADAM10,CRIM1,PTK2B,TPP2,CHD4,BASP1,COL8A1,CSNK2A1,UBE2D1,FMR1,PICALM,ITGAV,EXTL3,MAPK14,RPS6KA3
544	TRUE	0.00021627	160	1469	26	0.0176991	0.1625	BROWNE_HCMV_INFECTION_6HR_DN	c2.all.v5.0.symbols.plusCustom_091516_plusHallmark_plusC5v61_plusRosenberg	http://www.broadinstitute.org/gsea/msigdb/cards/BROWNE_HCMV_INFECTION_6HR_DN	22516	3280	CLCN6,ZNF44,CDKN1B,CSTF2T,HDAC9,TSPYL4,NAP1L3,PRKAR2B,GRIK3,LRIG2,TSPYL5,PEX11B,ARID5B,FAM168A,PRR3,NR3C1,CDS2,SMAD3,TRIM2,ANKRD28,PLCB4,PPP2R1B,FRY,CREB5,TLE4,THOC2
545	TRUE	0.00021627	160	1469	26	0.0176991	0.1625	GO_SECOND_MESSENGER_MEDIATED_SIGNALING	c2.all.v5.0.symbols.plusCustom_091516_plusHallmark_plusC5v61_plusRosenberg	http://www.broadinstitute.org/gsea/msigdb/cards/GO_SECOND_MESSENGER_MEDIATED_SIGNALING	22516	5549	ATP1B1,ATP2A2,PPP1R9A,PPP3CA,PPP3CB,SLC8A1,PRKACA,PPP3R1,NCALD,PDE4D,PPP2CA,MCTP1,RAPGEF2,AKAP6,KCNC2,PRKG1,ASPH,ADCY9,PLCG1,CACNA1C,RCAN2,CALM1,CALM3,CALM2,ADCY8,EPHA5
546	TRUE	0.000219059	663	1469	72	0.0490129	0.108597	GO_CHROMATIN_ORGANIZATION	c2.all.v5.0.symbols.plusCustom_091516_plusHallmark_plusC5v61_plusRosenberg	http://www.broadinstitute.org/gsea/msigdb/cards/GO_CHROMATIN_ORGANIZATION	22516	7109	CHD8,WDR82,DEK,SUPT7L,NASP,PRKAA1,ARID2,KAT6A,PRKAA2,TSPYL1,KDM5B,SPIN1,HDAC9,TSPYL4,NAP1L3,PRMT1,ATF2,USP22,NAP1L2,HDAC2,ACTB,ATRX,SATB2,CTR9,NCOA2,SMYD3,L3MBTL2,SIN3A,MORF4L2,TSPYL5,ARID5B,PRKCA,WAC,JARID2,NR3C1,SMARCA5,USP15,INO80,BRD8,SAP130,ELP3,KAT7,SUPT16H,SUPT6H,RNF2,RSF1,HP1BP3,CHD4,ASXL1,GATAD2B,KDM4A,CBX3,DDB1,SART3,BMI1,CHD6,PRMT8,INO80C,RNF168,GTF3C4,BRD4,ANP32B,EZH1,SFMBT1,RYBP,DMAP…
547	TRUE	0.000224491	81	1469	17	0.0115725	0.209877	REACTOME_ASPARAGINE_N_LINKED_GLYCOSYLATION	c2.all.v5.0.symbols.plusCustom_091516_plusHallmark_plusC5v61_plusRosenberg	http://www.broadinstitute.org/gsea/msigdb/cards/REACTOME_ASPARAGINE_N_LINKED_GLYCOSYLATION	22516	1124	ST8SIA3,RPN2,DPAGT1,MAN1A2,ALG2,B4GALT6,MGAT5,MANEA,DPM1,ALG10,ALG10B,GANAB,CANX,EDEM3,SEC24B,RPN1,STT3A
548	TRUE	0.000224491	151	1469	25	0.0170184	0.165563	KEGG_WNT_SIGNALING_PATHWAY	c2.all.v5.0.symbols.plusCustom_091516_plusHallmark_plusC5v61_plusRosenberg	http://www.broadinstitute.org/gsea/msigdb/cards/KEGG_WNT_SIGNALING_PATHWAY	22516	106	CHD8,PRKACB,PLCB1,GSK3B,CSNK1A1,MAPK10,PPP3CA,MAPK8,PPP3CB,PPP2R5E,FZD3,PRKACA,PPP3R1,PRKCA,NLK,BTRC,PRICKLE1,PSEN1,PPP2CA,SMAD3,CSNK2A1,PLCB4,PPP2R1B,VANGL2,SMAD2
549	TRUE	0.00022575	558	1469	63	0.0428863	0.112903	GO_REGULATION_OF_CELL_CYCLE_PROCESS	c2.all.v5.0.symbols.plusCustom_091516_plusHallmark_plusC5v61_plusRosenberg	http://www.broadinstitute.org/gsea/msigdb/cards/GO_REGULATION_OF_CELL_CYCLE_PROCESS	22516	8517	PLK4,DDX3X,PRKAR1A,PLCB1,PSMC2,PSMD1,CDKN1B,USP47,APP,PRMT1,RDX,IGF1,PIK3R4,CNOT1,CCNK,SMC1A,ANLN,ATRX,DYNC1LI1,CDC27,CDK5RAP3,PRKACA,SIN3A,PRPF19,ANAPC1,MAP9,BUB3,NDRG1,CDK5R1,MAD1L1,PSMD11,FEM1B,BTRC,INO80,CDC5L,CNOT2,PLRG1,PID1,PIK3C3,PTEN,TERF2,ANAPC7,KIF3B,DDB1,CSNK2A1,UBE2D1,GIGYF2,CDC42,ATP2B4,SENP6,KCNH5,TAOK3,TNKS,FOXN3,BRD4,PSMF1,RAB1A,XPO1,CALM1,CALM3,CALM2,SMC3,PKIA
550	TRUE	0.000227023	170	1469	27	0.0183799	0.158824	IWANAGA_CARCINOGENESIS_BY_KRAS_UP	c2.all.v5.0.symbols.plusCustom_091516_plusHallmark_plusC5v61_plusRosenberg	http://www.broadinstitute.org/gsea/msigdb/cards/IWANAGA_CARCINOGENESIS_BY_KRAS_UP	22516	3505	SUPT7L,ZNF563,GABRB3,HIPK3,CSNK1A1,ATP1A1,NRCAM,ATXN10,IGF1,ATRX,NRXN3,NIPA1,SNX30,MTUS1,SMARCA5,DENND5B,GLRX,ASPH,SLC43A2,KIF2A,HNMT,JAM3,GLCCI1,CKMT1B,EIF4G3,CAMTA1,EPHA5
551	TRUE	0.000229221	323	1469	42	0.0285909	0.130031	GO_IMMUNE_RESPONSE_REGULATING_CELL_SURFACE_RECEPTOR_SIGNALING_PATHWAY	c2.all.v5.0.symbols.plusCustom_091516_plusHallmark_plusC5v61_plusRosenberg	http://www.broadinstitute.org/gsea/msigdb/cards/GO_IMMUNE_RESPONSE_REGULATING_CELL_SURFACE_RECEPTOR_SIGNALING_PATHWAY	22516	8519	HSP90AB1,PRKACB,PSMC2,PSMD1,SOS1,MAPK1,MAPK10,MAP2K4,PAK1,PPP3CA,ACTB,SPPL3,MAPK8,PPP3CB,ACTR2,CACNB4,PTPRJ,PRKACA,MEF2C,PPP3R1,PDE4B,WASL,PAK3,PTK2,PSMD11,PDE4D,BTRC,PSEN1,TNFRSF21,ELMO1,PTEN,UBE2D1,PLCG1,CDC42,PSMF1,NCKAP1,KIT,CALM1,CALM3,CALM2,TAB3,RPS6KA5
552	TRUE	0.000239181	98	1469	19	0.012934	0.193878	REACTOME_POTASSIUM_CHANNELS	c2.all.v5.0.symbols.plusCustom_091516_plusHallmark_plusC5v61_plusRosenberg	http://www.broadinstitute.org/gsea/msigdb/cards/REACTOME_POTASSIUM_CHANNELS	22516	1283	GNG3,KCNA6,KCNQ5,GNG2,KCNV1,KCNAB1,KCND2,KCNS2,KCNJ6,HCN1,KCNA1,KCNC2,KCNJ3,KCNQ3,KCNH1,KCNH5,KCNA4,KCNH7,KCNC1
553	TRUE	0.000240717	25	1469	9	0.00612662	0.36	GO_REGULATION_OF_RELEASE_OF_SEQUESTERED_CALCIUM_ION_INTO_CYTOSOL_BY_SARCOPLASMIC_RETICULUM	c2.all.v5.0.symbols.plusCustom_091516_plusHallmark_plusC5v61_plusRosenberg	http://www.broadinstitute.org/gsea/msigdb/cards/GO_REGULATION_OF_RELEASE_OF_SEQUESTERED_CALCIUM_ION_INTO_CYTOSOL_BY_SARCOPLASMIC_RETICULUM	22516	9069	SLC8A1,PRKACA,PDE4D,AKAP6,ASPH,CACNA1C,CALM1,CALM3,CALM2
554	TRUE	0.00024214	190	1469	29	0.0197413	0.152632	GO_REGULATION_OF_NEUROTRANSMITTER_LEVELS	c2.all.v5.0.symbols.plusCustom_091516_plusHallmark_plusC5v61_plusRosenberg	http://www.broadinstitute.org/gsea/msigdb/cards/GO_REGULATION_OF_NEUROTRANSMITTER_LEVELS	22516	5911	SYT1,SYT11,SLC38A1,DNAJC5,SNAP25,SYT4,STXBP1,ATP2A2,PPP1R9A,RAB3B,NRXN3,SNAP47,MEF2C,CACNA1B,NRXN1,NLGN1,SYNJ1,CASK,HSPA8,PSEN1,PTPRN2,SYT6,RAB3GAP1,SYN2,NF1,GAD1,FMR1,LIN7C,SYT14
555	TRUE	0.00024361	271	1469	37	0.0251872	0.136531	GO_PROTEASOMAL_PROTEIN_CATABOLIC_PROCESS	c2.all.v5.0.symbols.plusCustom_091516_plusHallmark_plusC5v61_plusRosenberg	http://www.broadinstitute.org/gsea/msigdb/cards/GO_PROTEASOMAL_PROTEIN_CATABOLIC_PROCESS	22516	8252	RNF24,RNF145,RAD23B,PSMC2,PSMD1,UBR1,GSK3B,CSNK1A1,NEDD4L,RLIM,UBR3,FBXL3,YOD1,UBQLN1,CDC27,OS9,VCP,PRPF19,ANAPC1,TRIM13,ENC1,BUB3,DZIP3,PSMD11,BTRC,UBE4B,WWP2,NR1D1,EDEM3,ANAPC7,DDB1,UBE2D1,FAF2,STT3B,PSMF1,CCDC47,SEL1L
556	TRUE	0.000246682	44	1469	12	0.00816882	0.272727	REACTOME_REGULATION_OF_WATER_BALANCE_BY_RENAL_AQUAPORINS	c2.all.v5.0.symbols.plusCustom_091516_plusHallmark_plusC5v61_plusRosenberg	http://www.broadinstitute.org/gsea/msigdb/cards/REACTOME_REGULATION_OF_WATER_BALANCE_BY_RENAL_AQUAPORINS	22516	1151	GNG3,PRKACB,PRKAR1A,GNG2,PRKAR2B,PRKACA,GNB4,PRKAR2A,GNB5,RAB11FIP2,ADCY9,ADCY8
557	TRUE	0.000246682	31	1469	10	0.00680735	0.322581	GO_CELLULAR_RESPONSE_TO_GLUCOSE_STARVATION	c2.all.v5.0.symbols.plusCustom_091516_plusHallmark_plusC5v61_plusRosenberg	http://www.broadinstitute.org/gsea/msigdb/cards/GO_CELLULAR_RESPONSE_TO_GLUCOSE_STARVATION	22516	8359	PRKAA1,PRKAA2,PIK3R4,VLDLR,CPEB4,PIK3C3,MTMR3,IMPACT,XBP1,ASNS
558	TRUE	0.000259283	181	1469	28	0.0190606	0.154696	GO_REGULATION_OF_PROTEASOMAL_PROTEIN_CATABOLIC_PROCESS	c2.all.v5.0.symbols.plusCustom_091516_plusHallmark_plusC5v61_plusRosenberg	http://www.broadinstitute.org/gsea/msigdb/cards/GO_REGULATION_OF_PROTEASOMAL_PROTEIN_CATABOLIC_PROCESS	22516	7327	HSP90AB1,RAD23B,PSMC2,USP14,NELL1,GSK3B,CSNK1A1,PIAS1,UBQLN1,DYNC1LI1,SDCBP,PRKACA,VCP,WAC,RNF19A,ANKIB1,UFL1,BUB3,MAD1L1,BTRC,PRICKLE1,PSEN1,PTEN,CSNK2A1,FMR1,XBP1,PSMF1,RAB1A
559	TRUE	0.000262546	74	1469	16	0.0108918	0.216216	OUILLETTE_CLL_13Q14_DELETION_UP	c2.all.v5.0.symbols.plusCustom_091516_plusHallmark_plusC5v61_plusRosenberg	http://www.broadinstitute.org/gsea/msigdb/cards/OUILLETTE_CLL_13Q14_DELETION_UP	22516	3498	MAPK1,NEDD4L,PAFAH1B1,RASGEF1B,ARHGAP20,CDC27,ARL10,IMPA1,RUFY3,PLRG1,MACROD2,RAB1A,CASP1,WDR59,ZIK1,VCPIP1
560	TRUE	0.000265128	191	1469	29	0.0197413	0.151832	YAGI_AML_FAB_MARKERS	c2.all.v5.0.symbols.plusCustom_091516_plusHallmark_plusC5v61_plusRosenberg	http://www.broadinstitute.org/gsea/msigdb/cards/YAGI_AML_FAB_MARKERS	22516	2890	NCAM1,TRPC1,SCRN1,CD200,NAP1L3,CTR9,DOK5,MORF4L2,ARID5B,CPM,ELOVL6,SLC7A1,LAPTM4B,MYH10,ITSN2,MLLT11,MAST4,SORL1,KIF2A,DDB1,GAD1,SQLE,ORAI2,DHCR24,CASP1,ALDH1A1,SERPINI1,CYB5B,PKIA
561	TRUE	0.000269259	221	1469	32	0.0217835	0.144796	GO_REGULATION_OF_HEART_CONTRACTION	c2.all.v5.0.symbols.plusCustom_091516_plusHallmark_plusC5v61_plusRosenberg	http://www.broadinstitute.org/gsea/msigdb/cards/GO_REGULATION_OF_HEART_CONTRACTION	22516	5696	SLC8A3,TRPC1,MEF2A,ATP1B1,CACNA2D1,ATP1A1,ATP2B1,ATP2A2,YWHAE,CACNB4,SLC8A1,PRKACA,CACNG5,KCND2,ATP2B3,PDE4B,CACNA1B,SCN3B,STIM1,TMEM65,PDE4D,ASPH,SCN2B,ATP2B4,TGFB2,CACNA1C,CACNG3,NOS1AP,SLC1A1,CALM1,CALM3,CALM2
562	TRUE	0.000287099	482	1469	56	0.0381212	0.116183	CREIGHTON_ENDOCRINE_THERAPY_RESISTANCE_5	c2.all.v5.0.symbols.plusCustom_091516_plusHallmark_plusC5v61_plusRosenberg	http://www.broadinstitute.org/gsea/msigdb/cards/CREIGHTON_ENDOCRINE_THERAPY_RESISTANCE_5	22516	3348	ATP8A1,MEF2A,SMAP2,ZNF823,SLC12A2,AP1G1,APLP2,ATP2B1,ZNF827,WDR37,TBC1D30,PTPRJ,FGF12,SMYD3,REEP1,CPEB2,CFL2,ARID5B,CLTC,ACSL1,RNF19A,SLC41A2,NCAM2,COPB2,LITAF,MTUS1,TCF4,PARM1,PSEN1,FBXO25,MBNL2,CDS1,KCNMA1,TTC39B,FUT9,RICTOR,MYO1B,LRP11,NF1,MAL2,LARP6,EFNB2,GAB1,GLCCI1,TMEM87B,DHCR24,LPIN2,RAB1A,COBLL1,MBNL1,ST3GAL1,THOC2,SEL1L,PIP4K2C,MFSD6,LRPAP1
563	TRUE	0.000287099	681	1469	73	0.0496937	0.107195	IVANOVA_HEMATOPOIESIS_STEM_CELL_AND_PROGENITOR	c2.all.v5.0.symbols.plusCustom_091516_plusHallmark_plusC5v61_plusRosenberg	http://www.broadinstitute.org/gsea/msigdb/cards/IVANOVA_HEMATOPOIESIS_STEM_CELL_AND_PROGENITOR	22516	3217	SESTD1,SYT11,SMYD5,NELL1,FBXO21,DLG3,ARHGAP32,NAP1L3,ZNF326,ABI2,RLIM,HSPA4,DCLK1,SLC39A6,ZNF827,STXBP1,GABRB2,CBFA2T2,GOPC,CNOT1,FSTL5,HS6ST2,TRIM32,SPOCK2,NAA25,PEAK1,EDIL3,SFR1,MEF2C,DIP2C,PRPF19,UBASH3B,SOD2,ELOVL6,ZNF451,PCDH7,SNX30,NCAM2,ZMYM4,PTPRM,PARM1,BTBD10,TPM3,SMS,DAPK1,SCN8A,AKAP6,CAND2,HP1BP3,CUL5,SLC43A2,MACROD2,TERF2,ZCCHC3,KIF3A,RNF152,HSPA9,USP2,TAOK3,GPR12,KIFAP3,SLC4A8,TLE4,P…
564	TRUE	0.000287099	20	1469	8	0.00544588	0.4	BIOCARTA_CCR5_PATHWAY	c2.all.v5.0.symbols.plusCustom_091516_plusHallmark_plusC5v61_plusRosenberg	http://www.broadinstitute.org/gsea/msigdb/cards/BIOCARTA_CCR5_PATHWAY	22516	321	MAPK8,PRKCA,PTK2B,PLCG1,MAPK14,CALM1,CALM3,CALM2
565	TRUE	0.000287099	20	1469	8	0.00544588	0.4	GO_AXONAL_FASCICULATION	c2.all.v5.0.symbols.plusCustom_091516_plusHallmark_plusC5v61_plusRosenberg	http://www.broadinstitute.org/gsea/msigdb/cards/GO_AXONAL_FASCICULATION	22516	8891	EPHA4,SEMA5A,NRCAM,CNTN4,CDK5R1,RTN4,CNR1,AMIGO1
566	TRUE	0.000287218	15	1469	7	0.00476515	0.466667	GO_REGULATION_OF_N_METHYL_D_ASPARTATE_SELECTIVE_GLUTAMATE_RECEPTOR_ACTIVITY	c2.all.v5.0.symbols.plusCustom_091516_plusHallmark_plusC5v61_plusRosenberg	http://www.broadinstitute.org/gsea/msigdb/cards/GO_REGULATION_OF_N_METHYL_D_ASPARTATE_SELECTIVE_GLUTAMATE_RECEPTOR_ACTIVITY	22516	6900	PPARGC1A,NLGN3,MEF2C,NRXN1,NLGN1,PTK2B,DAPK1
567	TRUE	0.000291878	1472	1469	136	0.09258	0.0923913	GO_REGULATION_OF_CELL_DEATH	c2.all.v5.0.symbols.plusCustom_091516_plusHallmark_plusC5v61_plusRosenberg	http://www.broadinstitute.org/gsea/msigdb/cards/GO_REGULATION_OF_CELL_DEATH	22516	7988	CHD8,TRIM35,HSP90AB1,YWHAZ,HIF1A,GPR37,WWOX,CTSB,PRKAA1,DDX3X,SEMA5A,MTDH,PRKAA2,CDKN1B,GABRB3,MADD,USP47,EPHA7,PNMA2,DNAJC5,APBB2,GSK3B,SOS1,HIPK3,BCLAF1,ACVR1,SRPK2,HMGCR,MAP2K4,ATF2,IGF1,STXBP1,GABRB2,CSRNP3,HNRNPK,HDAC2,YWHAE,MAPK8,RRAGA,NCSTN,TRIM32,UBQLN1,ADNP,PPARGC1A,FNIP1,CHM,RRN3,NPC1,SORT1,EPHB1,FZD3,NONO,NCL,MEF2C,VCP,SIN3A,PPP3R1,SOD2,CHL1,PRKCA,TRIM13,SKIL,PAK3,CIAPIN1,BAG4,YWHAB,IG…
568	TRUE	0.000291957	38	1469	11	0.00748809	0.289474	PID_P38_ALPHA_BETA_DOWNSTREAM_PATHWAY	c2.all.v5.0.symbols.plusCustom_091516_plusHallmark_plusC5v61_plusRosenberg	http://www.broadinstitute.org/gsea/msigdb/cards/PID_P38_ALPHA_BETA_DOWNSTREAM_PATHWAY	22516	603	GDI1,MEF2A,ATF2,PPARGC1A,MEF2C,EIF4E,ATF6,CSNK2A1,MAPK14,CREB1,RPS6KA5
569	TRUE	0.000291957	38	1469	11	0.00748809	0.289474	REACTOME_TRIGLYCERIDE_BIOSYNTHESIS	c2.all.v5.0.symbols.plusCustom_091516_plusHallmark_plusC5v61_plusRosenberg	http://www.broadinstitute.org/gsea/msigdb/cards/REACTOME_TRIGLYCERIDE_BIOSYNTHESIS	22516	757	LCLAT1,ELOVL4,LPCAT1,AGPAT4,ELOVL7,ACSL4,DGAT2,ACSL1,ELOVL6,TECR,LPIN2
570	TRUE	0.000292423	117	1469	21	0.0142954	0.179487	GO_REGULATION_OF_RECEPTOR_ACTIVITY	c2.all.v5.0.symbols.plusCustom_091516_plusHallmark_plusC5v61_plusRosenberg	http://www.broadinstitute.org/gsea/msigdb/cards/GO_REGULATION_OF_RECEPTOR_ACTIVITY	22516	5408	APP,PPARGC1A,NCOA2,NLGN3,PRKACA,CACNG5,MEF2C,NETO2,NRXN1,NLGN1,PTK2B,PDE4D,PSEN1,MED13,DAPK1,AKAP6,ASPH,CACNG3,CALM1,CALM3,CALM2
571	TRUE	0.000293634	126	1469	22	0.0149762	0.174603	KEGG_NEUROTROPHIN_SIGNALING_PATHWAY	c2.all.v5.0.symbols.plusCustom_091516_plusHallmark_plusC5v61_plusRosenberg	http://www.broadinstitute.org/gsea/msigdb/cards/KEGG_NEUROTROPHIN_SIGNALING_PATHWAY	22516	137	YWHAZ,GSK3B,SOS1,MAPK1,KIDINS220,MAPK10,YWHAE,MAPK8,SORT1,YWHAB,PSEN1,CAMK4,YWHAH,PLCG1,CDC42,GAB1,MAPK14,CALM1,CALM3,CALM2,RPS6KA3,RPS6KA5
572	TRUE	0.000298143	253	1469	35	0.0238257	0.13834	DANG_REGULATED_BY_MYC_DN	c2.all.v5.0.symbols.plusCustom_091516_plusHallmark_plusC5v61_plusRosenberg	http://www.broadinstitute.org/gsea/msigdb/cards/DANG_REGULATED_BY_MYC_DN	22516	4208	NCAM1,GDI1,CTSB,CDKN1B,ANXA6,GABRG2,APP,DDX5,B3GALT1,PDGFRA,ATRX,SCAMP1,SDCBP,PPP2R5E,VLDLR,PAM,CPD,CSDE1,IL1RAP,ACSL1,SYNJ1,IGF2R,NDRG1,ELAVL4,TRIP12,PLS3,CANX,MYO1B,CDH2,IMPACT,CD47,FOXN3,SERINC3,NMT1,CASP1
573	TRUE	0.000298921	173	1469	27	0.0183799	0.156069	GO_SIGNAL_RELEASE	c2.all.v5.0.symbols.plusCustom_091516_plusHallmark_plusC5v61_plusRosenberg	http://www.broadinstitute.org/gsea/msigdb/cards/GO_SIGNAL_RELEASE	22516	7305	SYT1,SYT11,DNAJC5,SNAP25,SYT4,STXBP1,NRXN3,SNAP47,CACNA1B,NRXN1,NLGN1,SYNJ1,CASK,HSPA8,PSEN1,PTPRN2,SYT6,SYN2,NF1,RAB11FIP2,GAD1,LIN7C,SNX19,RAB1A,SMAD2,ACVR2B,SYT14
574	TRUE	0.000298921	52	1469	13	0.00884956	0.25	ROSENBERG_SPLITSEQ_cluster30_MD_Glyc_Int	c2.all.v5.0.symbols.plusCustom_091516_plusHallmark_plusC5v61_plusRosenberg		22516	9316	PLCB1,HS6ST2,EEPD1,GRM5,THSD7A,ZMAT4,HCN1,NYAP2,CNTNAP4,AC106741.1,GAD1,RNF152,KCNH5
575	TRUE	0.000298921	404	1469	49	0.033356	0.121287	GO_RESPONSE_TO_PEPTIDE	c2.all.v5.0.symbols.plusCustom_091516_plusHallmark_plusC5v61_plusRosenberg	http://www.broadinstitute.org/gsea/msigdb/cards/GO_RESPONSE_TO_PEPTIDE	22516	5217	GNG3,HIF1A,ATP6V1B2,PRKACB,CTSB,PRKAR1A,GNAI1,CDKN1B,GOT1,GSK3B,SOS1,HDAC9,MAPK1,ATP6V1A,PAK1,IGF1,ATP2A2,HNRNPK,GNG2,PRKAR2B,PPAT,CYP11A1,SORT1,KLF6,VLDLR,PRKACA,CPEB2,EPM2AIP1,PTK2,RANGAP1,GNB4,PRKAR2A,CDC5L,GPR22,KL,IGFBP5,APPL1,ADCY9,CDO1,GAB1,RPS6KB1,XBP1,MAPK14,CREB1,UPRT,ATP6V0A1,ADCY8,NAMPT,PRKCI
576	TRUE	0.000298921	83	1469	17	0.0115725	0.204819	GO_REGULATION_OF_POTASSIUM_ION_TRANSPORT	c2.all.v5.0.symbols.plusCustom_091516_plusHallmark_plusC5v61_plusRosenberg	http://www.broadinstitute.org/gsea/msigdb/cards/GO_REGULATION_OF_POTASSIUM_ION_TRANSPORT	22516	9055	NEDD4,ATP1B1,DPP6,NEDD4L,YWHAE,KCNAB1,KCNS2,AKAP5,PTK2B,DPP10,WWP2,AKAP6,KCNC2,PLCB4,NOS1AP,AMIGO1,KCNC1
577	TRUE	0.000298921	52	1469	13	0.00884956	0.25	REACTOME_GABA_RECEPTOR_ACTIVATION	c2.all.v5.0.symbols.plusCustom_091516_plusHallmark_plusC5v61_plusRosenberg	http://www.broadinstitute.org/gsea/msigdb/cards/REACTOME_GABA_RECEPTOR_ACTIVATION	22516	1178	GNG3,GNAI1,GABRB3,GABRG2,GABRB2,GNG2,KCNJ6,GABRA1,KCNJ3,ADCY9,GABRG3,ARHGEF9,ADCY8
578	TRUE	0.000302897	243	1469	34	0.023145	0.139918	GO_PROTEIN_POLYUBIQUITINATION	c2.all.v5.0.symbols.plusCustom_091516_plusHallmark_plusC5v61_plusRosenberg	http://www.broadinstitute.org/gsea/msigdb/cards/GO_PROTEIN_POLYUBIQUITINATION	22516	6574	RNF24,NEDD4,RNF145,TTC3,PSMC2,PSMD1,NEDD4L,RLIM,BLMH,TRIM32,CDC27,TNKS2,PRPF19,ANAPC1,RNF19A,ANKIB1,DZIP3,PSMD11,BTRC,TPP2,TRIP12,UBE4B,WWP2,UBE3A,ANAPC7,MKRN1,UBE2D1,RNF152,UBE4A,TNKS,RNF168,LNPEP,PSMF1,FBXO3
579	TRUE	0.000302897	75	1469	16	0.0108918	0.213333	GO_POSITIVE_REGULATION_OF_AUTOPHAGY	c2.all.v5.0.symbols.plusCustom_091516_plusHallmark_plusC5v61_plusRosenberg	http://www.broadinstitute.org/gsea/msigdb/cards/GO_POSITIVE_REGULATION_OF_AUTOPHAGY	22516	8572	HIF1A,PRKAA1,MTDH,PRKAA2,PAFAH1B2,WAC,TRIM13,RAB3GAP2,RAB3GAP1,RNF152,SPTLC2,XBP1,PIP4K2C,AMBRA1,PIP4K2B,SUPT5H
580	TRUE	0.000303456	45	1469	12	0.00816882	0.266667	GO_SUBSTANTIA_NIGRA_DEVELOPMENT	c2.all.v5.0.symbols.plusCustom_091516_plusHallmark_plusC5v61_plusRosenberg	http://www.broadinstitute.org/gsea/msigdb/cards/GO_SUBSTANTIA_NIGRA_DEVELOPMENT	22516	6785	ACTB,YWHAE,GNB4,CNP,YWHAH,BASP1,ZNF148,CDC42,MAG,CALM1,CALM3,CALM2
581	TRUE	0.000303456	45	1469	12	0.00816882	0.266667	BIOCARTA_BIOPEPTIDES_PATHWAY	c2.all.v5.0.symbols.plusCustom_091516_plusHallmark_plusC5v61_plusRosenberg	http://www.broadinstitute.org/gsea/msigdb/cards/BIOCARTA_BIOPEPTIDES_PATHWAY	22516	210	GNAI1,SOS1,MAPK1,MAPK8,STAT6,PRKCA,PTK2B,PLCG1,MAPK14,CALM1,CALM3,CALM2
582	TRUE	0.000309428	317	1469	41	0.0279101	0.129338	SAMACO_MECP2_NULL_UP	c2.all.v5.0.symbols.plusCustom_091516_plusHallmark_plusC5v61_plusRosenberg		22516	4763	NELL2,SEMA5A,MADD,NMNAT2,PIP5K1A,ABCG1,ST8SIA1,LEPROTL1,ASTN2,SLC24A3,SLC25A12,GALNT14,ZMAT4,SH3KBP1,SYNJ1,HPS3,HGSNAT,NCAPD2,NLK,CDK5R1,ADAMTSL1,JARID2,NR3C1,UNC5D,DCBLD2,AKAP6,ARHGEF3,EXT1,FAM189A1,EFNB2,PLEKHH1,ETV5,ZNF507,MLLT3,WDR59,LRRTM3,SMAD2,DNM1,MFSD6,ARHGAP26,TMEM178A
583	TRUE	0.000311393	223	1469	32	0.0217835	0.143498	GO_CALCIUM_ION_TRANSPORT	c2.all.v5.0.symbols.plusCustom_091516_plusHallmark_plusC5v61_plusRosenberg	http://www.broadinstitute.org/gsea/msigdb/cards/GO_CALCIUM_ION_TRANSPORT	22516	7400	SLC8A3,TRPC1,ANXA6,CACNA2D1,IBTK,GPM6A,ATP2B1,ATP2A2,PPP3CA,CHRNB2,SLC24A3,CACNB4,SLC8A1,NALCN,CACNG5,ATP2B3,CACNA1B,STIM1,CASK,DENND5B,PSEN1,TRPC4AP,SLC24A2,CUL5,ASPH,ATP2B4,ORAI2,CACNA1C,ITGAV,CACNG3,GRM7,CACNA1E
584	TRUE	0.000321647	32	1469	10	0.00680735	0.3125	BIOCARTA_HDAC_PATHWAY	c2.all.v5.0.symbols.plusCustom_091516_plusHallmark_plusC5v61_plusRosenberg	http://www.broadinstitute.org/gsea/msigdb/cards/BIOCARTA_HDAC_PATHWAY	22516	230	MEF2A,IGF1,PPP3CA,PPP3CB,MEF2C,YWHAH,MAPK14,CALM1,CALM3,CALM2
585	TRUE	0.000321647	32	1469	10	0.00680735	0.3125	PID_NETRIN_PATHWAY	c2.all.v5.0.symbols.plusCustom_091516_plusHallmark_plusC5v61_plusRosenberg	http://www.broadinstitute.org/gsea/msigdb/cards/PID_NETRIN_PATHWAY	22516	524	MAPK1,PAK1,WASL,PTK2,DAPK1,ELMO1,MAP1B,PLCG1,CDC42,UNC5B
586	TRUE	0.000325039	118	1469	21	0.0142954	0.177966	DAIRKEE_CANCER_PRONE_RESPONSE_BPA_E2	c2.all.v5.0.symbols.plusCustom_091516_plusHallmark_plusC5v61_plusRosenberg	http://www.broadinstitute.org/gsea/msigdb/cards/DAIRKEE_CANCER_PRONE_RESPONSE_BPA_E2	22516	3528	NCAM1,RAB14,PPP2R2A,GSK3B,DCLK1,APLP2,EIF4A1,EIF4E,KPNB1,PARM1,PPP2CA,ABCA3,SUPT16H,EIF2S3,EIF3A,SEC61A1,USP2,RPS6KB1,EIF4G2,ANP32B,PKIA
587	TRUE	0.000325345	244	1469	34	0.023145	0.139344	PLASARI_TGFB1_TARGETS_10HR_DN	c2.all.v5.0.symbols.plusCustom_091516_plusHallmark_plusC5v61_plusRosenberg	http://www.broadinstitute.org/gsea/msigdb/cards/PLASARI_TGFB1_TARGETS_10HR_DN	22516	4597	PLCB1,SYT11,SLC12A2,MARCKS,EPHA7,TCEAL1,PDGFRA,DCLK1,IGF1,PRKAR2B,ARHGAP20,SLC24A3,THSD7A,MEF2C,KCND2,PDE1A,PCDH9,ARID5B,ELOVL6,PCDH7,GLRX,STMN2,LRRN3,TOX,CAND2,CDH2,TRIM2,PTEN,IGFBP5,SH3BP5,IDH1,REPS2,MLLT3,ADAMTS1
588	TRUE	0.000341024	214	1469	31	0.0211028	0.14486	KIM_WT1_TARGETS_UP	c2.all.v5.0.symbols.plusCustom_091516_plusHallmark_plusC5v61_plusRosenberg	http://www.broadinstitute.org/gsea/msigdb/cards/KIM_WT1_TARGETS_UP	22516	1625	CDK17,GLS,ATP1B1,APP,PDGFRA,ATP2B1,ACTB,NPC1,ENO2,DOK5,RGS4,IL1RAP,ARID5B,ENC1,SENP5,PCDH7,NR3C1,LITAF,SLC7A1,IMPA1,MYH10,CDH2,SMAD3,ST3GAL5,SH3BP5,ATP13A3,COBL,PTPRE,ST3GAL1,BMPR2,PRKCI
589	TRUE	0.000341024	214	1469	31	0.0211028	0.14486	TIEN_INTESTINE_PROBIOTICS_24HR_DN	c2.all.v5.0.symbols.plusCustom_091516_plusHallmark_plusC5v61_plusRosenberg	http://www.broadinstitute.org/gsea/msigdb/cards/TIEN_INTESTINE_PROBIOTICS_24HR_DN	22516	1610	TTC3,MTDH,PJA2,GOT1,CSNK1A1,ATF2,MAN1A2,NDRG1,ZMYM4,SLC7A1,HSPA8,HSPH1,GLRX,TFG,MBNL2,CDC5L,CANX,FAF2,TMED7,LARP6,HSPA9,TTC17,KLF5,FNDC3A,CLCN3,LPIN2,ASNS,THOC2,UNC5B,SEL1L,CREB1
590	TRUE	0.0003493	101	1469	19	0.012934	0.188119	KEGG_GNRH_SIGNALING_PATHWAY	c2.all.v5.0.symbols.plusCustom_091516_plusHallmark_plusC5v61_plusRosenberg	http://www.broadinstitute.org/gsea/msigdb/cards/KEGG_GNRH_SIGNALING_PATHWAY	22516	143	PRKACB,PLCB1,SOS1,MAPK1,MAPK10,MAP2K4,MAPK8,PRKACA,PRKCA,PTK2B,PLCB4,ADCY9,CDC42,CACNA1C,MAPK14,CALM1,CALM3,CALM2,ADCY8
591	TRUE	0.000353348	76	1469	16	0.0108918	0.210526	MORI_SMALL_PRE_BII_LYMPHOCYTE_DN	c2.all.v5.0.symbols.plusCustom_091516_plusHallmark_plusC5v61_plusRosenberg	http://www.broadinstitute.org/gsea/msigdb/cards/MORI_SMALL_PRE_BII_LYMPHOCYTE_DN	22516	2499	NASP,RPN2,ATP1A1,MEF2C,DDX1,EIF4E,GPHN,SSBP2,HSPH1,ASXL1,SEC61A1,TUBB4B,ANP32B,CASP1,XPO1,SET
592	TRUE	0.000354952	475	1469	55	0.0374404	0.115789	MATSUDA_NATURAL_KILLER_DIFFERENTIATION	c2.all.v5.0.symbols.plusCustom_091516_plusHallmark_plusC5v61_plusRosenberg	http://www.broadinstitute.org/gsea/msigdb/cards/MATSUDA_NATURAL_KILLER_DIFFERENTIATION	22516	2794	TFRC,SV2A,ELOVL4,EPHA7,ENPP2,ENDOD1,ATP6AP2,PRMT1,MAPK10,PAK1,SLC16A2,MARCKSL1,IGF1,FBXL3,ACTB,SCAMP1,PPARGC1A,KLF6,ACTR1A,CACNB4,PTPRJ,EDIL3,CPD,NCL,MEF2C,VCP,PPP3R1,LGI1,ENC1,SLC41A2,NCAPD2,CRIM1,TCF4,EPB41L3,CAMK4,SYT6,DDX3Y,ALS2,TTC39B,GABRA1,UBE3A,CHD4,ST13,CTSD,SORL1,TMEM43,SDAD1,MYADM,ZNF23,KCTD12,MAGI1,ASNS,TMEM30A,FKBP4,CYB5B
593	TRUE	0.000361558	11	1469	6	0.00408441	0.545455	GO_POSITIVE_REGULATION_OF_NFAT_PROTEIN_IMPORT_INTO_NUCLEUS	c2.all.v5.0.symbols.plusCustom_091516_plusHallmark_plusC5v61_plusRosenberg	http://www.broadinstitute.org/gsea/msigdb/cards/GO_POSITIVE_REGULATION_OF_NFAT_PROTEIN_IMPORT_INTO_NUCLEUS	22516	9119	PPP3CA,SPPL3,PPP3CB,PPP3R1,AKAP5,AKAP6
594	TRUE	0.000361558	11	1469	6	0.00408441	0.545455	REACTOME_IONOTROPIC_ACTIVITY_OF_KAINATE_RECEPTORS	c2.all.v5.0.symbols.plusCustom_091516_plusHallmark_plusC5v61_plusRosenberg	http://www.broadinstitute.org/gsea/msigdb/cards/REACTOME_IONOTROPIC_ACTIVITY_OF_KAINATE_RECEPTORS	22516	1087	DLG3,GRIK3,NCALD,CALM1,CALM3,CALM2
595	TRUE	0.000361558	1493	1469	137	0.0932607	0.0917616	GO_NEGATIVE_REGULATION_OF_GENE_EXPRESSION	c2.all.v5.0.symbols.plusCustom_091516_plusHallmark_plusC5v61_plusRosenberg	http://www.broadinstitute.org/gsea/msigdb/cards/GO_NEGATIVE_REGULATION_OF_GENE_EXPRESSION	22516	5092	CHD8,LANCL2,HIF1A,NEDD4,HNRNPR,MEF2A,DDX3X,PATZ1,PLCB1,KAT6A,MTDH,CDKN1B,PUM1,USP47,PSPC1,CELF1,KDM5B,HDAC9,DDX5,BCLAF1,TCEAL1,PIAS1,GLG1,NEDD4L,RLIM,ATF2,CBFA2T2,CNOT1,HNRNPK,HDAC2,ATF7IP,ATRX,SATB2,TRIM32,ETS2,ADNP,FNIP1,CTR9,STAT6,NCOA2,CDK5RAP3,ZBTB38,VLDLR,NONO,MEF2C,SIN3A,CPEB2,KHDRBS1,MORF4L2,EIF4E,ARID5B,RBMX,JAZF1,TRIM13,PTBP2,SKIL,NUP98,ENC1,YWHAB,UFL1,COPS2,CPEB4,ZNF451,CDK5R1,JARID2,B…
596	TRUE	0.000362829	298	1469	39	0.0265487	0.130872	GO_RHYTHMIC_PROCESS	c2.all.v5.0.symbols.plusCustom_091516_plusHallmark_plusC5v61_plusRosenberg	http://www.broadinstitute.org/gsea/msigdb/cards/GO_RHYTHMIC_PROCESS	22516	7896	OPRL1,HNRNPR,PRKAA1,PRKAA2,PSPC1,KDM5B,GSK3B,DDX5,MAPK10,PDGFRA,FBXL3,HNRNPK,HDAC2,MAPK8,ADNP,PPARGC1A,THRAP3,NCOA2,PAM,NONO,SIN3A,KCND2,ROBO2,NLGN1,CDK5R1,BHLHE41,BTRC,NR1D1,UBE3A,PTEN,CBX3,CSNK2A1,TGFB2,USP2,HS3ST2,KIT,CREB1,NAMPT,ADAMTS1
597	TRUE	0.000365089	185	1469	28	0.0190606	0.151351	ZHANG_TLX_TARGETS_36HR_DN	c2.all.v5.0.symbols.plusCustom_091516_plusHallmark_plusC5v61_plusRosenberg	http://www.broadinstitute.org/gsea/msigdb/cards/ZHANG_TLX_TARGETS_36HR_DN	22516	3926	DEK,NASP,PLK4,SLC12A2,BCLAF1,KPNA3,ANLN,PPAT,COPS2,PPIG,SMARCA5,PCM1,RIF1,KPNA4,SERBP1,KIF2A,ZNF148,FMR1,RBM26,ZNF638,TMEM30A,THOC2,XPO1,ERI2,ZNF292,SUZ12,NAA15,SMC3
598	TRUE	0.000374728	46	1469	12	0.00816882	0.26087	ROSENBERG_SPLITSEQ_cluster7_CTX_PyrL2_L3_Met	c2.all.v5.0.symbols.plusCustom_091516_plusHallmark_plusC5v61_plusRosenberg		22516	9293	SATB2,GDA,DOK5,MEF2C,PDE1A,CDH6,CAP2,ATP2B4,KCNH5,CPNE8,CACNG3,TAFA1
599	TRUE	0.000374728	46	1469	12	0.00816882	0.26087	KEGG_N_GLYCAN_BIOSYNTHESIS	c2.all.v5.0.symbols.plusCustom_091516_plusHallmark_plusC5v61_plusRosenberg	http://www.broadinstitute.org/gsea/msigdb/cards/KEGG_N_GLYCAN_BIOSYNTHESIS	22516	31	RPN2,DPAGT1,MAN1A2,ALG2,MGAT5,DPM1,ALG10,ALG10B,GANAB,RPN1,STT3B,STT3A
600	TRUE	0.000383454	353	1469	44	0.0299523	0.124646	IWANAGA_CARCINOGENESIS_BY_KRAS_PTEN_DN	c2.all.v5.0.symbols.plusCustom_091516_plusHallmark_plusC5v61_plusRosenberg	http://www.broadinstitute.org/gsea/msigdb/cards/IWANAGA_CARCINOGENESIS_BY_KRAS_PTEN_DN	22516	3504	EDC3,WWOX,MARCKS,PSPC1,ENPP2,FGF14,ZNF483,DCLK1,SV2B,MCAM,KLF6,FA2H,GRM5,ZMAT4,NCALD,RGMB,NSF,SLC39A10,GNB4,PSEN1,CLIP1,KCNMA1,OSBP,RICTOR,RSF1,TNPO1,SYN2,TBC1D24,PLCG1,CTDSPL2,PICALM,EFNB2,PPP2R1B,MYT1L,GPR107,PDE4DIP,TMEM87B,EIF4G2,HELZ,CPNE8,ALDH1A1,AMIGO1,ADCY8,SET
601	TRUE	0.000396073	61	1469	14	0.00953029	0.229508	GO_REGULATION_OF_POTASSIUM_ION_TRANSMEMBRANE_TRANSPORT	c2.all.v5.0.symbols.plusCustom_091516_plusHallmark_plusC5v61_plusRosenberg	http://www.broadinstitute.org/gsea/msigdb/cards/GO_REGULATION_OF_POTASSIUM_ION_TRANSMEMBRANE_TRANSPORT	22516	8454	NEDD4,ATP1B1,DPP6,NEDD4L,YWHAE,KCNAB1,KCNS2,DPP10,WWP2,AKAP6,KCNC2,NOS1AP,AMIGO1,KCNC1
602	TRUE	0.000396073	138	1469	23	0.0156569	0.166667	GO_SPHINGOLIPID_METABOLIC_PROCESS	c2.all.v5.0.symbols.plusCustom_091516_plusHallmark_plusC5v61_plusRosenberg	http://www.broadinstitute.org/gsea/msigdb/cards/GO_SPHINGOLIPID_METABOLIC_PROCESS	22516	6542	UGT8,ST8SIA3,PPM1L,SERINC1,VAPA,GLB1,ST8SIA1,FA2H,ARSB,UGCG,SERINC5,SAMD8,AGK,PPP2CA,ARSG,ST3GAL5,SPTLC2,PSAP,SERINC3,ALDH3A2,ST3GAL1,KIT,SGPP1
603	TRUE	0.000396073	1009	1469	99	0.0673928	0.0981169	GO_CHROMOSOME_ORGANIZATION	c2.all.v5.0.symbols.plusCustom_091516_plusHallmark_plusC5v61_plusRosenberg	http://www.broadinstitute.org/gsea/msigdb/cards/GO_CHROMOSOME_ORGANIZATION	22516	4906	CHD8,HMGB3,WDR82,ZWINT,DEK,SUPT7L,NASP,PRKAA1,DDX3X,ARID2,KAT6A,RAD23B,PRKAA2,TSPYL1,KDM5B,SPIN1,HDAC9,TSPYL4,NAP1L3,PRMT1,CHAMP1,ATF2,MSH3,PAFAH1B1,USP22,NAP1L2,HDAC2,ACTB,SMC1A,ATRX,SATB2,CTR9,NCOA2,SMYD3,L3MBTL2,CLASP2,DDX1,SIN3A,MORF4L2,TSPYL5,ARID5B,PRKCA,WAC,KPNB1,NUP98,NCAPD2,COPS2,BUB3,MAD1L1,JARID2,NR3C1,SMARCA5,USP15,RANGAP1,INO80,BRD8,CLIP1,SAP130,ELP3,KAT7,SUPT16H,SUPT6H,RNF2,RSF1,HP1…
604	TRUE	0.000398445	1773	1469	158	0.107556	0.0891145	GO_CATABOLIC_PROCESS	c2.all.v5.0.symbols.plusCustom_091516_plusHallmark_plusC5v61_plusRosenberg	http://www.broadinstitute.org/gsea/msigdb/cards/GO_CATABOLIC_PROCESS	22516	8836	USP11,PCYOX1,RNF24,GSPT2,NEDD4,RNF145,PNPO,MTMR7,EDC3,PPP2R2A,CTSB,PLCB1,TTC3,RAD23B,GOT2,PSMC2,PSMD1,SLC44A1,UBR1,USP13,DDX6,USP47,GLS,ATP1B1,GOT1,NBAS,BCAT1,PJA1,MDH1,ENPP6,USP14,ENPP2,GSK3B,FBXO21,TRHDE,CSNK1A1,NEDD4L,RLIM,ABHD2,UBR3,GLB1,PAFAH1B1,GNS,PIK3R4,USP22,CNOT1,FBXL3,CLVS1,YOD1,ETF1,PPAT,TRIM32,UBQLN1,HECW1,GDA,PPARGC1A,GPRASP1,PPM1K,CDC27,THRAP3,OS9,SLC25A17,BACE1,EIF4A1,ARSB,KPNA1,E…
605	TRUE	0.000406242	77	1469	16	0.0108918	0.207792	RODRIGUES_THYROID_CARCINOMA_DN	c2.all.v5.0.symbols.plusCustom_091516_plusHallmark_plusC5v61_plusRosenberg	http://www.broadinstitute.org/gsea/msigdb/cards/RODRIGUES_THYROID_CARCINOMA_DN	22516	1673	EFNA5,PLCB1,MYO1D,ZMYM2,UGCG,MORF4L2,DCBLD2,KCNMA1,RSF1,ANKRD28,COL8A1,CREB5,ZNF638,DICER1,NAMPT,UBXN7
606	TRUE	0.000406242	21	1469	8	0.00544588	0.380952	BIOCARTA_CALCINEURIN_PATHWAY	c2.all.v5.0.symbols.plusCustom_091516_plusHallmark_plusC5v61_plusRosenberg	http://www.broadinstitute.org/gsea/msigdb/cards/BIOCARTA_CALCINEURIN_PATHWAY	22516	245	MARCKS,PPP3CA,PPP3CB,PRKCA,PLCG1,CALM1,CALM3,CALM2
607	TRUE	0.000406242	120	1469	21	0.0142954	0.175	CHEBOTAEV_GR_TARGETS_DN	c2.all.v5.0.symbols.plusCustom_091516_plusHallmark_plusC5v61_plusRosenberg	http://www.broadinstitute.org/gsea/msigdb/cards/CHEBOTAEV_GR_TARGETS_DN	22516	1724	ATP8A1,DPY19L1,ELAVL2,CHIC1,NRCAM,DNAJC6,CNTN1,NRXN3,SORCS3,CACNB4,SH3KBP1,JAZF1,MOB3B,SLC39A10,FLRT2,LRRN3,IGFBP5,TGFB2,ZC3H15,GFRA2,PKIA
608	TRUE	0.000406242	77	1469	16	0.0108918	0.207792	GO_RETROGRADE_VESICLE_MEDIATED_TRANSPORT_GOLGI_TO_ER	c2.all.v5.0.symbols.plusCustom_091516_plusHallmark_plusC5v61_plusRosenberg	http://www.broadinstitute.org/gsea/msigdb/cards/GO_RETROGRADE_VESICLE_MEDIATED_TRANSPORT_GOLGI_TO_ER	22516	7769	RAB6A,NBAS,ARFGAP2,ARCN1,COPB1,COPA,NSF,COPB2,GBF1,KIF3B,KIF2A,TMED7,KIF3A,KIFAP3,RAB1A,TMED9
609	TRUE	0.000406242	21	1469	8	0.00544588	0.380952	REACTOME_ERK_MAPK_TARGETS	c2.all.v5.0.symbols.plusCustom_091516_plusHallmark_plusC5v61_plusRosenberg	http://www.broadinstitute.org/gsea/msigdb/cards/REACTOME_ERK_MAPK_TARGETS	22516	846	MEF2A,MAPK1,MEF2C,PPP2CA,PPP2R1B,MAPK14,RPS6KA3,RPS6KA5
610	TRUE	0.000406242	21	1469	8	0.00544588	0.380952	REACTOME_LIGAND_GATED_ION_CHANNEL_TRANSPORT	c2.all.v5.0.symbols.plusCustom_091516_plusHallmark_plusC5v61_plusRosenberg	http://www.broadinstitute.org/gsea/msigdb/cards/REACTOME_LIGAND_GATED_ION_CHANNEL_TRANSPORT	22516	1192	GABRB3,GABRG2,GABRB2,GLRB,GLRA2,GABRA1,GABRG3,ARHGEF9
611	TRUE	0.000407104	69	1469	15	0.010211	0.217391	GO_POSITIVE_REGULATION_OF_AXONOGENESIS	c2.all.v5.0.symbols.plusCustom_091516_plusHallmark_plusC5v61_plusRosenberg	http://www.broadinstitute.org/gsea/msigdb/cards/GO_POSITIVE_REGULATION_OF_AXONOGENESIS	22516	9040	EFNA5,SEMA5A,GSK3B,PAFAH1B1,ADNP,ROBO2,CDKL5,SKIL,DSCAM,RUFY3,MAP1B,IST1,PLXNB3,BMPR2,AMIGO1
612	TRUE	0.000419365	148	1469	24	0.0163376	0.162162	WEI_MIR34A_TARGETS	c2.all.v5.0.symbols.plusCustom_091516_plusHallmark_plusC5v61_plusRosenberg	http://www.broadinstitute.org/gsea/msigdb/cards/WEI_MIR34A_TARGETS	22516	2334	ST8SIA3,SYT1,CTSB,SLC38A1,SLC44A1,SYT4,ZYG11B,PIP5K1A,PDGFRA,ACSL4,PAM,MTMR9,S100PBP,METAP1,NOL10,TMCC3,CD47,CREB5,KIT,MLLT3,ASXL2,CYB5B,PKIA,SGPP1
613	TRUE	0.000424313	433	1469	51	0.0347175	0.117783	GO_NEGATIVE_REGULATION_OF_CELL_CYCLE	c2.all.v5.0.symbols.plusCustom_091516_plusHallmark_plusC5v61_plusRosenberg	http://www.broadinstitute.org/gsea/msigdb/cards/GO_NEGATIVE_REGULATION_OF_CELL_CYCLE	22516	8888	TRIM35,ZWINT,PRKACB,PRKAA1,PRKAR1A,PRKAA2,CDKN1B,MCPH1,USP47,APBB2,TBRG1,PRMT1,ATF2,CNOT1,CCNK,SMC1A,RRAGA,ATRX,CDK5RAP3,FZD3,PRKACA,KHDRBS1,PRPF19,PTPN3,SKIL,BUB3,MAD1L1,GAS7,HEXIM1,INTS3,CDC5L,RRAGB,CNOT2,SMAD3,CUL5,PTEN,TERF2,CSNK2A1,GIGYF2,TGFB2,CDKN1C,TAOK3,TNKS,FOXN3,TOP2B,DHCR24,EIF4G2,BRD4,JMY,RRAGD,SMC3
614	TRUE	0.000427477	1024	1469	100	0.0680735	0.0976562	NUYTTEN_EZH2_TARGETS_DN	c2.all.v5.0.symbols.plusCustom_091516_plusHallmark_plusC5v61_plusRosenberg	http://www.broadinstitute.org/gsea/msigdb/cards/NUYTTEN_EZH2_TARGETS_DN	22516	2311	HMGB3,TFRC,ZWINT,GDI1,TRPC1,NASP,PATZ1,SEMA5A,SLC12A2,CSE1L,ELOVL4,SLC44A1,PJA2,ANP32A,FBXO21,TRHDE,BCLAF1,TCEAL1,ARCN1,ZNF326,ABI2,PRMT1,PDGFRA,VAPA,CNOT1,HDAC2,CCNK,HS6ST2,LEPROTL1,PPP3CB,NRXN3,KCNV1,SERTAD2,ACTR1A,SYPL1,ZMYM2,CLASP2,VCP,LRP12,DCK,PRPS2,IL1RAP,HNRNPA3,TRIM13,NUP98,SSBP2,NCAPD2,SBNO1,BUB3,FAM171B,DZIP3,CRIM1,RTKN2,PTK2,SLC7A1,GAPVD1,UBFD1,RASSF5,COCH,BTBD10,BRD8,IPO5,ZDHHC17,PAP…
615	TRUE	0.00043356	537	1469	60	0.0408441	0.111732	RODRIGUES_THYROID_CARCINOMA_ANAPLASTIC_DN	c2.all.v5.0.symbols.plusCustom_091516_plusHallmark_plusC5v61_plusRosenberg	http://www.broadinstitute.org/gsea/msigdb/cards/RODRIGUES_THYROID_CARCINOMA_ANAPLASTIC_DN	22516	1671	CTSB,PRKAR1A,ARID2,GNAI1,SLC44A1,FBXO21,KIDINS220,GPM6A,SLC16A2,MARCKSL1,DPY19L3,CSRNP3,SLC7A8,ATF7IP,PPP3CB,GPRASP1,MCAM,KCNAB1,DOK5,MEF2C,EPM2AIP1,WAC,SSBP2,HGSNAT,MTUS1,TCF4,SLC5A3,PARM1,RASSF5,STXBP6,PPP6C,RUFY3,PAPOLG,PCDH18,RAB3GAP2,PRKG1,ST3GAL5,NF1,KIAA1217,TBC1D24,SORL1,GIGYF2,GSPT1,FLRT3,ZNF711,GLCCI1,SMG7,DCAF17,PLEKHH1,KCTD12,MAGI1,FRY,RAPH1,ALDH3A2,ST3GAL1,ZNF638,MLLT3,CALM1,RRAGD,PK…
616	TRUE	0.000439416	27	1469	9	0.00612662	0.333333	REACTOME_RECYCLING_PATHWAY_OF_L1	c2.all.v5.0.symbols.plusCustom_091516_plusHallmark_plusC5v61_plusRosenberg	http://www.broadinstitute.org/gsea/msigdb/cards/REACTOME_RECYCLING_PATHWAY_OF_L1	22516	1121	SH3GL2,MAPK1,RDX,DPYSL2,CLTC,NUMB,DNM1,RPS6KA3,RPS6KA5
617	TRUE	0.000439416	27	1469	9	0.00612662	0.333333	GO_CENTRAL_NERVOUS_SYSTEM_NEURON_AXONOGENESIS	c2.all.v5.0.symbols.plusCustom_091516_plusHallmark_plusC5v61_plusRosenberg	http://www.broadinstitute.org/gsea/msigdb/cards/GO_CENTRAL_NERVOUS_SYSTEM_NEURON_AXONOGENESIS	22516	9140	EPHA4,CDH11,DCLK1,PAFAH1B1,CHRNB2,EPHB1,PLXNA4,PTK2,PTEN
618	TRUE	0.000451134	280	1469	37	0.0251872	0.132143	GO_REGULATION_OF_PROTEIN_MODIFICATION_BY_SMALL_PROTEIN_CONJUGATION_OR_REMOVAL	c2.all.v5.0.symbols.plusCustom_091516_plusHallmark_plusC5v61_plusRosenberg	http://www.broadinstitute.org/gsea/msigdb/cards/GO_REGULATION_OF_PROTEIN_MODIFICATION_BY_SMALL_PROTEIN_CONJUGATION_OR_REMOVAL	22516	6896	HSP90AB1,GNL3L,PSMC2,PSMD1,ZYG11B,PIAS1,UBQLN1,DYNC1LI1,CTR9,DCUN1D4,CDC27,CDK5RAP3,VCP,ANAPC1,TSPYL5,UFL1,BUB3,PTK2,PTK2B,PSMD11,FEM1B,BTRC,PRICKLE1,RASSF5,PSEN1,TRIP12,UBE3A,DCUN1D1,PTEN,ANAPC7,UBE2D1,SART3,BMI1,PSMF1,RAB1A,KDM1A,WDR48
619	TRUE	0.00045172	86	1469	17	0.0115725	0.197674	NGUYEN_NOTCH1_TARGETS_DN	c2.all.v5.0.symbols.plusCustom_091516_plusHallmark_plusC5v61_plusRosenberg	http://www.broadinstitute.org/gsea/msigdb/cards/NGUYEN_NOTCH1_TARGETS_DN	22516	2862	EPHA4,MEF2A,SLC12A2,SMYD5,MARCKS,SRPK2,USP22,ETS2,PCDH7,TGM3,TRIP12,BASP1,EXT1,PPP2R1B,KLF5,FNDC3A,XBP1
620	TRUE	0.000452829	121	1469	21	0.0142954	0.173554	VANTVEER_BREAST_CANCER_METASTASIS_DN	c2.all.v5.0.symbols.plusCustom_091516_plusHallmark_plusC5v61_plusRosenberg	http://www.broadinstitute.org/gsea/msigdb/cards/VANTVEER_BREAST_CANCER_METASTASIS_DN	22516	2683	HMGB3,TFRC,MTDH,LPCAT1,AGFG1,SLC23A2,QSOX2,MAPRE2,LRP12,DCK,TSPYL5,NDRG1,NIPA1,SLC7A1,IGFBP5,EXT1,INTS7,MTMR2,ASNS,RRAGD,GMPS
621	TRUE	0.000452829	112	1469	20	0.0136147	0.178571	GO_RESPONSE_TO_AMINO_ACID	c2.all.v5.0.symbols.plusCustom_091516_plusHallmark_plusC5v61_plusRosenberg	http://www.broadinstitute.org/gsea/msigdb/cards/GO_RESPONSE_TO_AMINO_ACID	22516	7465	CDKN1B,UBR1,GSK3B,HNRNPK,RRAGA,PPARGC1A,UFL1,CPEB4,GLRB,IPO5,GLRA2,RRAGB,PIK3C3,CDO1,RPS6KB1,XBP1,ASNS,CREB1,ZNF354A,RRAGD
622	TRUE	0.000452836	367	1469	45	0.0306331	0.122616	GO_RNA_SPLICING	c2.all.v5.0.symbols.plusCustom_091516_plusHallmark_plusC5v61_plusRosenberg	http://www.broadinstitute.org/gsea/msigdb/cards/GO_RNA_SPLICING	22516	8733	HNRNPR,PSPC1,CELF1,ELAVL2,DDX5,SRPK2,ZNF326,HNRNPH2,HNRNPK,PPARGC1A,SF3B3,THRAP3,HNRNPA0,ELAVL1,NONO,DDX1,CPSF2,RBFOX1,PRPF19,RBMX,RBMXL1,HNRNPA3,PTBP2,FUS,HTATSF1,PPIG,HSPA8,FAM98B,PPP2CA,MBNL2,CDC5L,SF3A1,SUPT6H,PLRG1,NOVA1,SART3,SNRPN,SLU7,DHX15,POLR2B,PRPF4,MBNL1,ZNF638,THOC2,CPSF3
623	TRUE	0.000453961	40	1469	11	0.00748809	0.275	GOBERT_CORE_OLIGODENDROCYTE_DIFFERENTIATION	c2.all.v5.0.symbols.plusCustom_091516_plusHallmark_plusC5v61_plusRosenberg	http://www.broadinstitute.org/gsea/msigdb/cards/GOBERT_CORE_OLIGODENDROCYTE_DIFFERENTIATION	22516	4544	UGT8,OPCML,LRRN1,PAK3,NDRG1,KCNA1,ATRN,ELMO1,EXT1,NUMB,BRWD3
624	TRUE	0.000464479	62	1469	14	0.00953029	0.225806	BILD_SRC_ONCOGENIC_SIGNATURE	c2.all.v5.0.symbols.plusCustom_091516_plusHallmark_plusC5v61_plusRosenberg	http://www.broadinstitute.org/gsea/msigdb/cards/BILD_SRC_ONCOGENIC_SIGNATURE	22516	3315	SLC12A2,TSPYL4,CSNK1A1,ZBTB11,TMEFF2,SLC5A3,HSPH1,PRICKLE1,DCBLD2,SORL1,INO80C,LNPEP,CASP1,TRIM33
625	TRUE	0.000468932	78	1469	16	0.0108918	0.205128	REACTOME_PLATELET_HOMEOSTASIS	c2.all.v5.0.symbols.plusCustom_091516_plusHallmark_plusC5v61_plusRosenberg	http://www.broadinstitute.org/gsea/msigdb/cards/REACTOME_PLATELET_HOMEOSTASIS	22516	1138	GNG3,SLC8A3,ATP2A2,GNG2,PPP2R5E,SLC8A1,ATP2B3,PDE1A,STIM1,GNB4,PPP2CA,GUCY1A2,PRKG1,GNB5,PPP2R1B,MAPK14
626	TRUE	0.000475519	70	1469	15	0.010211	0.214286	KEGG_LONG_TERM_DEPRESSION	c2.all.v5.0.symbols.plusCustom_091516_plusHallmark_plusC5v61_plusRosenberg	http://www.broadinstitute.org/gsea/msigdb/cards/KEGG_LONG_TERM_DEPRESSION	22516	138	PLCB1,GNAI1,MAPK1,IGF1,GRM1,GRM5,PRKCA,GRIA2,PPP2CA,GUCY1A2,PRKG1,PLCB4,GRIA3,PPP2R1B,GRID2
627	TRUE	0.000522118	55	1469	13	0.00884956	0.236364	REACTOME_ION_CHANNEL_TRANSPORT	c2.all.v5.0.symbols.plusCustom_091516_plusHallmark_plusC5v61_plusRosenberg	http://www.broadinstitute.org/gsea/msigdb/cards/REACTOME_ION_CHANNEL_TRANSPORT	22516	1187	ATP8A1,GABRB3,ATP1B1,GABRG2,ATP1A1,GABRB2,ATP2A2,ATP2B3,GLRB,GLRA2,GABRA1,GABRG3,ARHGEF9
628	TRUE	0.000522118	240	1469	33	0.0224643	0.1375	BROWNE_HCMV_INFECTION_20HR_UP	c2.all.v5.0.symbols.plusCustom_091516_plusHallmark_plusC5v61_plusRosenberg	http://www.broadinstitute.org/gsea/msigdb/cards/BROWNE_HCMV_INFECTION_20HR_UP	22516	2924	TFRC,GPR37,PLCL1,CELF1,ARHGAP32,MAP2K4,ERC2,ETS2,RABGAP1L,KPNA6,DOCK3,PRKACA,PCDH9,PRPF19,CDKL5,MAP3K13,WASL,PAK3,IGF2R,GAS7,GBF1,IMPA1,BTRC,CDC5L,ATRN,UBE3A,ZFY,CDC42,EFNB2,GAB1,PTPRE,SLC6A6,TRIM33
629	TRUE	0.000533432	648	1469	69	0.0469707	0.106481	BENPORATH_CYCLING_GENES	c2.all.v5.0.symbols.plusCustom_091516_plusHallmark_plusC5v61_plusRosenberg	http://www.broadinstitute.org/gsea/msigdb/cards/BENPORATH_CYCLING_GENES	22516	2437	HMGB3,NUCKS1,HIF1A,ZWINT,DCAF7,NASP,SH3GL2,PRKAR1A,QRICH1,CDKN1B,USP13,GOT1,KDM5B,AGFG1,BCLAF1,HMGCR,TUBB2A,DNAJC6,MEGF9,PPP3CA,MAN1A2,ANLN,ATF7IP,CTR9,SV2B,MCAM,CDC27,THRAP3,KLF6,PPP6R3,REEP1,MORF4L2,CDKL5,EIF4E,KPNB1,NUP98,NCAPD2,BUB3,DZIP3,NR3C1,PSMD11,HSPA8,FEM1B,SLC39A10,PWP1,RANGAP1,PSEN1,PPP2CA,KPNA2,BRD8,ATL2,KBTBD2,ELP3,HP1BP3,YWHAH,ASXL1,CTSD,KDM4A,CBX3,TUBB4B,INTS7,SEC62,CDC42,PPP1R10,…
630	TRUE	0.000536743	34	1469	10	0.00680735	0.294118	REACTOME_GLUCAGON_SIGNALING_IN_METABOLIC_REGULATION	c2.all.v5.0.symbols.plusCustom_091516_plusHallmark_plusC5v61_plusRosenberg	http://www.broadinstitute.org/gsea/msigdb/cards/REACTOME_GLUCAGON_SIGNALING_IN_METABOLIC_REGULATION	22516	941	GNG3,PRKACB,PRKAR1A,GNG2,PRKAR2B,PRKACA,GNB4,PRKAR2A,ADCY9,ADCY8
631	TRUE	0.000536743	141	1469	23	0.0156569	0.163121	LINDGREN_BLADDER_CANCER_CLUSTER_2A_DN	c2.all.v5.0.symbols.plusCustom_091516_plusHallmark_plusC5v61_plusRosenberg	http://www.broadinstitute.org/gsea/msigdb/cards/LINDGREN_BLADDER_CANCER_CLUSTER_2A_DN	22516	1732	ARMC8,RAB14,TMX4,RAD23B,STXBP1,DPYSL2,ACSL4,UBQLN1,SDCBP,ALG2,BACE1,UGCG,CFL2,FAM171B,PPP6C,DDX3Y,DCBLD2,ZFAND5,KIF2A,PRPF4,RCAN2,MBNL1,SET
632	TRUE	0.000536743	34	1469	10	0.00680735	0.294118	PID_HDAC_CLASSII_PATHWAY	c2.all.v5.0.symbols.plusCustom_091516_plusHallmark_plusC5v61_plusRosenberg	http://www.broadinstitute.org/gsea/msigdb/cards/PID_HDAC_CLASSII_PATHWAY	22516	470	HDAC9,TUBB2A,GNG2,YWHAE,MEF2C,YWHAB,NR3C1,RANGAP1,CAMK4,XPO1
633	TRUE	0.000540267	1158	1469	110	0.0748809	0.0949914	GO_LIPID_METABOLIC_PROCESS	c2.all.v5.0.symbols.plusCustom_091516_plusHallmark_plusC5v61_plusRosenberg	http://www.broadinstitute.org/gsea/msigdb/cards/GO_LIPID_METABOLIC_PROCESS	22516	7475	MBTPS2,UGT8,ST8SIA3,MTMR7,WWOX,PPM1L,PRKAA1,PLCL1,LCLAT1,PLCB1,ELOVL4,SLC44A1,PRKAA2,GDPD1,LPCAT1,ENPP6,APP,ENPP2,C3,SERINC1,PIP5K1A,HMGCR,PDGFRA,ABHD2,ABCG1,VAPA,AGPAT4,GLB1,PLAA,PAFAH1B1,PIK3R4,ELOVL7,ST8SIA1,ACSL4,DPAGT1,PRKAR2B,PPARGC1A,DGAT2,CYP11A1,ALG2,NPC1,SLC25A17,NCOA2,FA2H,ARSB,VLDLR,PAM,ACAT2,SIN3A,PAFAH1B2,UGCG,PLCL2,PRPF19,PIGU,SERINC5,SAMD8,JAZF1,ACSL1,PI4KA,ELOVL6,SYNJ1,DPM1,ALG10…
634	TRUE	0.000544105	79	1469	16	0.0108918	0.202532	MCCLUNG_COCAINE_REWARD_5D	c2.all.v5.0.symbols.plusCustom_091516_plusHallmark_plusC5v61_plusRosenberg	http://www.broadinstitute.org/gsea/msigdb/cards/MCCLUNG_COCAINE_REWARD_5D	22516	3022	NELL2,SYP,NPTN,STXBP1,GRIA4,SPOCK2,ACTR2,KCND2,MTMR9,PDE4B,BTRC,ITFG1,GAD1,CD47,TUBB4A,TM9SF3
635	TRUE	0.000544105	79	1469	16	0.0108918	0.202532	GO_DENDRITE_DEVELOPMENT	c2.all.v5.0.symbols.plusCustom_091516_plusHallmark_plusC5v61_plusRosenberg	http://www.broadinstitute.org/gsea/msigdb/cards/GO_DENDRITE_DEVELOPMENT	22516	4884	MEF2A,APP,KIDINS220,DCLK1,ACSL4,HDAC2,VLDLR,EPHB1,SLC9A6,PAK3,SLITRK5,DSCAM,PRKG1,MAP1B,TMEM106B,PTEN
636	TRUE	0.000558721	48	1469	12	0.00816882	0.25	GO_POSITIVE_REGULATION_OF_RESPONSE_TO_EXTRACELLULAR_STIMULUS	c2.all.v5.0.symbols.plusCustom_091516_plusHallmark_plusC5v61_plusRosenberg	http://www.broadinstitute.org/gsea/msigdb/cards/GO_POSITIVE_REGULATION_OF_RESPONSE_TO_EXTRACELLULAR_STIMULUS	22516	7448	HIF1A,PRKAA2,PAFAH1B2,WAC,TRIM13,RAB3GAP2,RAB3GAP1,SPTLC2,PIP4K2C,AMBRA1,PIP4K2B,SUPT5H
637	TRUE	0.000558721	48	1469	12	0.00816882	0.25	PID_HEDGEHOG_GLI_PATHWAY	c2.all.v5.0.symbols.plusCustom_091516_plusHallmark_plusC5v61_plusRosenberg	http://www.broadinstitute.org/gsea/msigdb/cards/PID_HEDGEHOG_GLI_PATHWAY	22516	597	GNAI1,GSK3B,CSNK1A1,PIAS1,MTSS1,GNG2,HDAC2,CSNK1G3,PRKACA,SIN3A,KIF3A,XPO1
638	TRUE	0.000570326	41	1469	11	0.00748809	0.268293	ZHAN_MULTIPLE_MYELOMA_MF_DN	c2.all.v5.0.symbols.plusCustom_091516_plusHallmark_plusC5v61_plusRosenberg	http://www.broadinstitute.org/gsea/msigdb/cards/ZHAN_MULTIPLE_MYELOMA_MF_DN	22516	4204	SCAPER,MTDH,ESRRG,MOB1B,PRKCA,STXBP6,RAPGEF2,SEC62,CAMK1D,GLCCI1,APH1B
639	TRUE	0.000589558	567	1469	62	0.0422056	0.109347	PARENT_MTOR_SIGNALING_UP	c2.all.v5.0.symbols.plusCustom_091516_plusHallmark_plusC5v61_plusRosenberg	http://www.broadinstitute.org/gsea/msigdb/cards/PARENT_MTOR_SIGNALING_UP	22516	1327	SYT1,WWOX,NASP,PRKAR1A,RTN1,PLCB1,KAT6A,MADD,USP47,NBAS,CSNK1A1,ATP6AP2,PIAS1,RDX,GLG1,HSPA4,TM9SF4,MYO1D,MSH3,PPP3CA,ATF7IP,ESRRG,CDK5RAP3,CLSTN1,NONO,PCDH9,CPM,TECPR2,GPHN,PPIG,PDHA1,GBF1,ZNF34,TCF4,GLRX,PRKAR2A,UBE4B,SUPT6H,CHD4,RAB3GAP1,ASXL1,KLHL9,IP6K2,NDUFS1,ADCY9,PLCG1,CDO1,AP3B1,PDE4DIP,VPS11,HELZ,EXOC3,PSMF1,ALDH3A2,EZH1,WDR48,AMBRA1,ARHGAP26,NFX1,RPGR,ADCY8,SUPT5H
640	TRUE	0.000589852	221	1469	31	0.0211028	0.140271	GO_REGULATION_OF_PROTEIN_STABILITY	c2.all.v5.0.symbols.plusCustom_091516_plusHallmark_plusC5v61_plusRosenberg	http://www.broadinstitute.org/gsea/msigdb/cards/GO_REGULATION_OF_PROTEIN_STABILITY	22516	7367	HSP90AB1,GNL3L,USP13,ATP1B1,ELMOD1,TBRG1,MAPK1,IGF1,STXBP1,FBXL3,PPARGC1A,KHDRBS1,NLK,HSPA8,BTRC,GPR26,SMAD3,NAPG,TAF9B,ASPH,PTEN,CDC42,USP2,CCT6A,VPS11,XBP1,CCT3,SUGT1,SEL1L,CREB1,NAA15
641	TRUE	0.000593682	88	1469	17	0.0115725	0.193182	SEIDEN_ONCOGENESIS_BY_MET	c2.all.v5.0.symbols.plusCustom_091516_plusHallmark_plusC5v61_plusRosenberg	http://www.broadinstitute.org/gsea/msigdb/cards/SEIDEN_ONCOGENESIS_BY_MET	22516	1958	SRP72,PCMT1,GLS,SERINC1,HSPA4,SLC39A6,HNRNPH2,CSDE1,HNRNPA3,DPM1,PLS3,IPO7,PTEN,SERBP1,CCT6A,MBNL1,NCKAP1
642	TRUE	0.000595983	532	1469	59	0.0401634	0.110902	IVANOVA_HEMATOPOIESIS_EARLY_PROGENITOR	c2.all.v5.0.symbols.plusCustom_091516_plusHallmark_plusC5v61_plusRosenberg	http://www.broadinstitute.org/gsea/msigdb/cards/IVANOVA_HEMATOPOIESIS_EARLY_PROGENITOR	22516	2920	ZWINT,MTMR7,ZDHHC9,PATZ1,LCLAT1,ZNF878,AP1G1,CAND1,NBAS,MDH1,ARCN1,PAK1,GOPC,DPAGT1,DCUN1D4,ARSB,SLITRK1,NCL,TMEM177,LRP12,MGAT5,TRIM13,STAM,GPHN,ADAMTSL1,PRR3,GNB4,ABL2,VEZT,ALS2,ELP3,CHN2,TOX,SEC61A1,IP6K2,EXOG,GRIA3,SDAD1,CTDSPL2,ILF3,HSPA9,ENTPD7,FYTTD1,VPS11,PRPF4,B3GALT6,SLC4A8,SMU1,GNPTAB,CPSF3,DICER1,SRP68,BRI3BP,RPGR,CYB5B,NLN,RPS6KA5,GALK2,GMPS
643	TRUE	0.000601443	295	1469	38	0.0258679	0.128814	GO_REGULATION_OF_BLOOD_CIRCULATION	c2.all.v5.0.symbols.plusCustom_091516_plusHallmark_plusC5v61_plusRosenberg	http://www.broadinstitute.org/gsea/msigdb/cards/GO_REGULATION_OF_BLOOD_CIRCULATION	22516	9189	HIF1A,SLC8A3,TRPC1,MEF2A,ATP1B1,CACNA2D1,ATP1A1,HMGCR,ATP2B1,ATP2A2,CHRM3,YWHAE,CACNB4,SLC8A1,PRKACA,CACNG5,KCND2,ATP2B3,PDE4B,CACNA1B,SCN3B,STIM1,TMEM65,PDE4D,PTPRM,ASPH,NPY1R,SCN2B,ATP2B4,TGFB2,CACNA1C,BMPR2,CACNG3,NOS1AP,SLC1A1,CALM1,CALM3,CALM2
644	TRUE	0.000620069	274	1469	36	0.0245065	0.131387	GO_CELLULAR_RESPONSE_TO_PEPTIDE	c2.all.v5.0.symbols.plusCustom_091516_plusHallmark_plusC5v61_plusRosenberg	http://www.broadinstitute.org/gsea/msigdb/cards/GO_CELLULAR_RESPONSE_TO_PEPTIDE	22516	8342	GNG3,HIF1A,ATP6V1B2,PRKACB,PRKAR1A,GOT1,SOS1,HDAC9,MAPK1,ATP6V1A,PAK1,IGF1,HNRNPK,GNG2,PRKAR2B,PPAT,CYP11A1,KLF6,VLDLR,PRKACA,CPEB2,PTK2,RANGAP1,GNB4,PRKAR2A,CDC5L,KL,APPL1,ADCY9,GAB1,XBP1,CREB1,ATP6V0A1,ADCY8,NAMPT,PRKCI
645	TRUE	0.000624802	97	1469	18	0.0122532	0.185567	KEGG_FC_GAMMA_R_MEDIATED_PHAGOCYTOSIS	c2.all.v5.0.symbols.plusCustom_091516_plusHallmark_plusC5v61_plusRosenberg	http://www.broadinstitute.org/gsea/msigdb/cards/KEGG_FC_GAMMA_R_MEDIATED_PHAGOCYTOSIS	22516	132	WASF1,MARCKS,MAPK1,PIP5K1A,PAK1,MARCKSL1,AMPH,DNM3,CFL2,PRKCA,WASL,ASAP1,PIKFYVE,PLCG1,CDC42,RPS6KB1,DNM1,PIP4K2B
646	TRUE	0.000626242	80	1469	16	0.0108918	0.2	GO_ADULT_LOCOMOTORY_BEHAVIOR	c2.all.v5.0.symbols.plusCustom_091516_plusHallmark_plusC5v61_plusRosenberg	http://www.broadinstitute.org/gsea/msigdb/cards/GO_ADULT_LOCOMOTORY_BEHAVIOR	22516	5826	EPHA4,PUM1,APP,ARCN1,PAFAH1B1,NPC1,CACNB4,FGF12,CHL1,SEZ6L,ADAM22,GLRB,CNP,SCN1A,GIGYF2,DNM1
647	TRUE	0.000626242	12	1469	6	0.00408441	0.5	GO_APICAL_PROTEIN_LOCALIZATION	c2.all.v5.0.symbols.plusCustom_091516_plusHallmark_plusC5v61_plusRosenberg	http://www.broadinstitute.org/gsea/msigdb/cards/GO_APICAL_PROTEIN_LOCALIZATION	22516	4869	RAB14,RDX,GOPC,SHROOM2,HCN1,VANGL2
648	TRUE	0.000626242	12	1469	6	0.00408441	0.5	BIOCARTA_AKAP95_PATHWAY	c2.all.v5.0.symbols.plusCustom_091516_plusHallmark_plusC5v61_plusRosenberg	http://www.broadinstitute.org/gsea/msigdb/cards/BIOCARTA_AKAP95_PATHWAY	22516	196	PRKACB,DDX5,PRKAR2B,NCAPD2,PPP2CA,PRKAR2A
649	TRUE	0.000626242	12	1469	6	0.00408441	0.5	REACTOME_GABA_A_RECEPTOR_ACTIVATION	c2.all.v5.0.symbols.plusCustom_091516_plusHallmark_plusC5v61_plusRosenberg	http://www.broadinstitute.org/gsea/msigdb/cards/REACTOME_GABA_A_RECEPTOR_ACTIVATION	22516	1159	GABRB3,GABRG2,GABRB2,GABRA1,GABRG3,ARHGEF9
650	TRUE	0.000648495	72	1469	15	0.010211	0.208333	REACTOME_NFKB_AND_MAP_KINASES_ACTIVATION_MEDIATED_BY_TLR4_SIGNALING_REPERTOIRE	c2.all.v5.0.symbols.plusCustom_091516_plusHallmark_plusC5v61_plusRosenberg	http://www.broadinstitute.org/gsea/msigdb/cards/REACTOME_NFKB_AND_MAP_KINASES_ACTIVATION_MEDIATED_BY_TLR4_SIGNALING_REPERTOIRE	22516	1184	MEF2A,APP,MAPK1,MAPK10,MAP2K4,ATF2,MAPK8,MEF2C,PPP2CA,PPP2R1B,MAPK14,CREB1,RPS6KA3,TAB3,RPS6KA5
651	TRUE	0.000661492	192	1469	28	0.0190606	0.145833	GO_POSITIVE_REGULATION_OF_CELLULAR_PROTEIN_CATABOLIC_PROCESS	c2.all.v5.0.symbols.plusCustom_091516_plusHallmark_plusC5v61_plusRosenberg	http://www.broadinstitute.org/gsea/msigdb/cards/GO_POSITIVE_REGULATION_OF_CELLULAR_PROTEIN_CATABOLIC_PROCESS	22516	5221	PSMC2,PSMD1,GSK3B,CSNK1A1,PIAS1,RDX,UBQLN1,CDC27,CDK5RAP3,VCP,ANAPC1,RNF19A,ANKIB1,BUB3,PTK2,PTK2B,PSMD11,BTRC,PRICKLE1,PSEN1,PTEN,ANAPC7,UBE2D1,FMR1,VPS11,XBP1,PSMF1,RAB1A
652	TRUE	0.000661853	430	1469	50	0.0340368	0.116279	JOHNSTONE_PARVB_TARGETS_3_UP	c2.all.v5.0.symbols.plusCustom_091516_plusHallmark_plusC5v61_plusRosenberg	http://www.broadinstitute.org/gsea/msigdb/cards/JOHNSTONE_PARVB_TARGETS_3_UP	22516	4450	GDI1,CTSB,MARCKS,GLS,PNMA2,ATL1,C3,ATP1A1,APLP2,GLB1,GNS,MEGF9,ACTB,STAT6,KLF6,ENO2,CPD,SFR1,UGCG,TNKS2,ACSL1,ELOVL6,IGF2R,LITAF,SUPT6H,SMAD3,CTSD,KIF3B,SCG2,HNMT,TMEM43,SH3BP5,CAPRIN1,TBC1D9,SNX19,JAK1,ATP2B4,GPR107,TMEM87B,PSAP,PTPRE,CD9,ALDH3A2,ST3GAL1,DNM1,MFSD6,ASXL2,CALM1,ARHGAP26,SUPT5H
653	TRUE	0.000668927	17	1469	7	0.00476515	0.411765	GO_ACTIVATION_OF_PROTEIN_KINASE_A_ACTIVITY	c2.all.v5.0.symbols.plusCustom_091516_plusHallmark_plusC5v61_plusRosenberg	http://www.broadinstitute.org/gsea/msigdb/cards/GO_ACTIVATION_OF_PROTEIN_KINASE_A_ACTIVITY	22516	9183	PRKACB,PRKAR1A,PRKAR2B,PRKACA,PRKAR2A,ADCY9,ADCY8
654	TRUE	0.000668927	17	1469	7	0.00476515	0.411765	GO_REGULATION_OF_NFAT_PROTEIN_IMPORT_INTO_NUCLEUS	c2.all.v5.0.symbols.plusCustom_091516_plusHallmark_plusC5v61_plusRosenberg	http://www.broadinstitute.org/gsea/msigdb/cards/GO_REGULATION_OF_NFAT_PROTEIN_IMPORT_INTO_NUCLEUS	22516	4974	GSK3B,PPP3CA,SPPL3,PPP3CB,PPP3R1,AKAP5,AKAP6
655	TRUE	0.000675141	49	1469	12	0.00816882	0.244898	ROSENBERG_SPLITSEQ_cluster16_CTX_PyrL5_L6_Npr3	c2.all.v5.0.symbols.plusCustom_091516_plusHallmark_plusC5v61_plusRosenberg		22516	9302	CDH11,GRIK3,DYNC1I1,PDE1A,PRICKLE1,CNTNAP4,AC106741.1,KIAA1217,GRIA3,COBLL1,TLE4,SERPINI1
656	TRUE	0.000675141	49	1469	12	0.00816882	0.244898	PID_FOXO_PATHWAY	c2.all.v5.0.symbols.plusCustom_091516_plusHallmark_plusC5v61_plusRosenberg	http://www.broadinstitute.org/gsea/msigdb/cards/PID_FOXO_PATHWAY	22516	541	YWHAZ,CDKN1B,CSNK1A1,MAPK10,YWHAE,MAPK8,CSNK1G3,SOD2,YWHAB,ZFAND5,YWHAH,XPO1
657	TRUE	0.000675141	49	1469	12	0.00816882	0.244898	GO_REGULATION_OF_NITRIC_OXIDE_SYNTHASE_ACTIVITY	c2.all.v5.0.symbols.plusCustom_091516_plusHallmark_plusC5v61_plusRosenberg	http://www.broadinstitute.org/gsea/msigdb/cards/GO_REGULATION_OF_NITRIC_OXIDE_SYNTHASE_ACTIVITY	22516	6160	HIF1A,GSK3B,WASL,PTK2B,CNR1,TERF2,ATP2B4,NOS1AP,ACVR2A,CALM1,CALM3,CALM2
658	TRUE	0.000676656	134	1469	22	0.0149762	0.164179	GO_PROTEIN_UBIQUITINATION_INVOLVED_IN_UBIQUITIN_DEPENDENT_PROTEIN_CATABOLIC_PROCESS	c2.all.v5.0.symbols.plusCustom_091516_plusHallmark_plusC5v61_plusRosenberg	http://www.broadinstitute.org/gsea/msigdb/cards/GO_PROTEIN_UBIQUITINATION_INVOLVED_IN_UBIQUITIN_DEPENDENT_PROTEIN_CATABOLIC_PROCESS	22516	5299	RNF24,NEDD4,RNF145,NEDD4L,TRIM32,HECW1,CDC27,OS9,HERC3,ANAPC1,RNF19A,ANKIB1,BUB3,DZIP3,TRIP12,UBE4B,WWP2,CUL5,ANAPC7,DDB1,UBE2D1,CBL
659	TRUE	0.000677703	35	1469	10	0.00680735	0.285714	GO_RESPONSE_TO_MONOAMINE	c2.all.v5.0.symbols.plusCustom_091516_plusHallmark_plusC5v61_plusRosenberg	http://www.broadinstitute.org/gsea/msigdb/cards/GO_RESPONSE_TO_MONOAMINE	22516	9114	APP,GSK3B,GNG2,HDAC2,PPARGC1A,PRKACA,SIN3A,PDE4B,PDE4D,ATP2B4
660	TRUE	0.000677703	35	1469	10	0.00680735	0.285714	GO_POSITIVE_REGULATION_OF_DENDRITIC_SPINE_DEVELOPMENT	c2.all.v5.0.symbols.plusCustom_091516_plusHallmark_plusC5v61_plusRosenberg	http://www.broadinstitute.org/gsea/msigdb/cards/GO_POSITIVE_REGULATION_OF_DENDRITIC_SPINE_DEVELOPMENT	22516	8704	MARCKS,PAFAH1B1,PPP1R9A,HNRNPK,NLGN3,NLGN1,PAK3,PSEN1,FMR1,CAPRIN1
661	TRUE	0.000677888	297	1469	38	0.0258679	0.127946	GO_GLYCEROPHOSPHOLIPID_METABOLIC_PROCESS	c2.all.v5.0.symbols.plusCustom_091516_plusHallmark_plusC5v61_plusRosenberg	http://www.broadinstitute.org/gsea/msigdb/cards/GO_GLYCEROPHOSPHOLIPID_METABOLIC_PROCESS	22516	7358	MTMR7,LCLAT1,PLCB1,SLC44A1,LPCAT1,ENPP6,ENPP2,SERINC1,PIP5K1A,PDGFRA,AGPAT4,PAFAH1B1,PIK3R4,PIGU,SERINC5,PI4KA,SYNJ1,DPM1,ETNK1,IMPA1,CDS1,KL,PIKFYVE,CDS2,PIK3C3,IP6K2,PTEN,MTMR3,GAB1,MTMR2,SERINC3,LPIN2,LPGAT1,KIT,VAC14,PIP4K2C,PIP4K2B,PGAP1
662	TRUE	0.000683411	727	1469	75	0.0510551	0.103164	GO_CELLULAR_MACROMOLECULAR_COMPLEX_ASSEMBLY	c2.all.v5.0.symbols.plusCustom_091516_plusHallmark_plusC5v61_plusRosenberg	http://www.broadinstitute.org/gsea/msigdb/cards/GO_CELLULAR_MACROMOLECULAR_COMPLEX_ASSEMBLY	22516	9051	EDC3,EFNA5,WASF1,NASP,DDX3X,KAT6A,RAD23B,TSPYL1,DDX6,CAND1,CELF1,SNAP25,TSPYL4,SRPK2,NAP1L3,HSPA4,NAP1L2,ANLN,ATRX,RANBP6,SNAP47,SMYD3,CLASP2,DDX1,ATXN2,PRPF19,RIC3,TSPYL5,TTC19,RBMXL1,KPNB1,PTBP2,NUP98,SYNJ1,TOMM20,PTK2,PTK2B,SMARCA5,PSMD11,RTN4,TCF4,ADAR,IPO5,SF3A1,EIF2S3,CAND2,RSF1,TNPO1,HP1BP3,SMAD3,EIF3A,EXOC2,PCDHGA3,NDUFS1,GTF2H1,DDB1,SART3,PICALM,SLU7,EIF3C,EIF3CL,RC3H1,COBL,EIF3D,TTC17,P…
663	TRUE	0.000694751	163	1469	25	0.0170184	0.153374	HEDENFALK_BREAST_CANCER_BRCA1_VS_BRCA2	c2.all.v5.0.symbols.plusCustom_091516_plusHallmark_plusC5v61_plusRosenberg	http://www.broadinstitute.org/gsea/msigdb/cards/HEDENFALK_BREAST_CANCER_BRCA1_VS_BRCA2	22516	3194	MAPK1,PDGFRA,ACTR1A,ELAVL1,VLDLR,CSDE1,AZIN1,STAM,DPM1,HP1BP3,ST13,SERBP1,CBX3,CCT6A,E2F3,CBL,MLLT3,KDM1A,CREB1,SMAD2,CALM2,NAMPT,LRPAP1,NAA15,GMPS
664	TRUE	0.000697176	913	1469	90	0.0612662	0.0985761	GO_CELLULAR_LIPID_METABOLIC_PROCESS	c2.all.v5.0.symbols.plusCustom_091516_plusHallmark_plusC5v61_plusRosenberg	http://www.broadinstitute.org/gsea/msigdb/cards/GO_CELLULAR_LIPID_METABOLIC_PROCESS	22516	7673	UGT8,ST8SIA3,MTMR7,PPM1L,PRKAA1,LCLAT1,PLCB1,ELOVL4,SLC44A1,PRKAA2,LPCAT1,ENPP6,ENPP2,C3,SERINC1,PIP5K1A,HMGCR,PDGFRA,ABHD2,VAPA,AGPAT4,GLB1,PLAA,PAFAH1B1,PIK3R4,ELOVL7,ST8SIA1,ACSL4,DPAGT1,PRKAR2B,PPARGC1A,DGAT2,ALG2,SLC25A17,NCOA2,FA2H,ARSB,PAM,SIN3A,UGCG,PIGU,SERINC5,SAMD8,ACSL1,PI4KA,ELOVL6,SYNJ1,DPM1,ALG10,ALG10B,FDFT1,ETNK1,IMPA1,AGK,TECR,PPP2CA,CDS1,KL,PIKFYVE,CDS2,ARSG,DGKE,PIK3C3,ST3GAL5…
665	TRUE	0.00069791	42	1469	11	0.00748809	0.261905	ROSENBERG_SPLITSEQ_cluster11_CTX_PyrL4_L5	c2.all.v5.0.symbols.plusCustom_091516_plusHallmark_plusC5v61_plusRosenberg		22516	9297	SLC16A2,DNER,GDA,SV2B,PDE1A,UNC5D,EFNB2,HS3ST2,ACVR2A,TAFA1,EPHA5
666	TRUE	0.00070295	203	1469	29	0.0197413	0.142857	GO_NEGATIVE_REGULATION_OF_CATABOLIC_PROCESS	c2.all.v5.0.symbols.plusCustom_091516_plusHallmark_plusC5v61_plusRosenberg	http://www.broadinstitute.org/gsea/msigdb/cards/GO_NEGATIVE_REGULATION_OF_CATABOLIC_PROCESS	22516	9153	HSP90AB1,PRKAA1,NBAS,USP14,NELL1,YOD1,RRAGA,UBQLN1,PPARGC1A,SDCBP,SF3B3,OS9,NPC1,CDK5RAP3,AZIN1,WAC,PTPN3,BUB3,MAD1L1,PSEN1,CNR1,SMAD3,LRPPRC,KDM4A,CSNK2A1,ATP2B4,MTMR2,PSMF1,TAB3
667	TRUE	0.000708053	183	1469	27	0.0183799	0.147541	KEGG_ENDOCYTOSIS	c2.all.v5.0.symbols.plusCustom_091516_plusHallmark_plusC5v61_plusRosenberg	http://www.broadinstitute.org/gsea/msigdb/cards/KEGG_ENDOCYTOSIS	22516	100	TFRC,NEDD4,SH3GL2,SMAP2,ARFGAP2,PIP5K1A,NEDD4L,DNAJC6,PDGFRA,SMAP1,VPS45,DNM3,SH3KBP1,CLTC,STAM,HSPA8,ASAP1,PIKFYVE,RABEP1,RAB11FIP2,CDC42,EHD3,CBL,KIT,DNM1,PIP4K2B,PRKCI
668	TRUE	0.000708053	536	1469	59	0.0401634	0.110075	SENESE_HDAC3_TARGETS_DN	c2.all.v5.0.symbols.plusCustom_091516_plusHallmark_plusC5v61_plusRosenberg	http://www.broadinstitute.org/gsea/msigdb/cards/SENESE_HDAC3_TARGETS_DN	22516	1600	DCAF7,GNAI1,GABRB3,PNMA2,ANP32A,BCAT1,DCTN4,ENPP2,ENDOD1,MAPK1,TRO,RAB3B,TRIM59,CTR9,MCAM,KPNA6,NECAP1,ARSB,TMED8,SLC16A7,ACAT2,CFL2,IL1RAP,PRKCA,KPNB1,DGCR2,MOB3B,PCDH7,CRIM1,ZMYM4,LRRC4C,FEM1B,TCF4,EPB41L3,STXBP6,VEZT,ENPP5,PLRG1,ASXL1,TAF9B,COL8A1,TRMT5,ATP13A3,CD99L2,SEC62,CDC42,LRRC47,TGFB2,ORAI2,VANGL2,TCP11L1,RAPH1,ASNS,RYBP,SPCS3,VAC14,DNM1,BRI3BP,CYB5B
669	TRUE	0.000708053	466	1469	53	0.036079	0.113734	REACTOME_HEMOSTASIS	c2.all.v5.0.symbols.plusCustom_091516_plusHallmark_plusC5v61_plusRosenberg	http://www.broadinstitute.org/gsea/msigdb/cards/REACTOME_HEMOSTASIS	22516	1219	YWHAZ,GNG3,PRKACB,SLC8A3,PRKAR1A,GNAI1,ATP1B1,APP,SOS1,MAPK1,WDR1,ATP2A2,GNG2,HDAC2,SLC7A8,PRKAR2B,PPP2R5E,DOCK3,SLC8A1,PRKACA,SIN3A,VPS45,ATP2B3,PDE1A,PRKCA,STIM1,PTK2,GNB4,PPP2CA,GUCY1A2,PRKAR2A,DGKE,PRKG1,GNB5,KIF3B,KIF2A,JAM3,PLCG1,CDC42,TGFB2,PPP2R1B,CD47,MAG,ITGAV,PSAP,KIFAP3,CD9,MAPK14,KDM1A,CALM1,CALM3,CALM2,DGKH
670	TRUE	0.000754941	65	1469	14	0.00953029	0.215385	GO_NEGATIVE_REGULATION_OF_AXONOGENESIS	c2.all.v5.0.symbols.plusCustom_091516_plusHallmark_plusC5v61_plusRosenberg	http://www.broadinstitute.org/gsea/msigdb/cards/GO_NEGATIVE_REGULATION_OF_AXONOGENESIS	22516	8752	GDI1,SEMA5A,EPHA7,OMG,FSTL4,CDK5R1,PTK2,RTN4,PSEN1,RUFY3,PTEN,SEMA6A,MAG,TNR
671	TRUE	0.000756328	953	1469	93	0.0633084	0.0975866	KRIGE_RESPONSE_TO_TOSEDOSTAT_6HR_UP	c2.all.v5.0.symbols.plusCustom_091516_plusHallmark_plusC5v61_plusRosenberg	http://www.broadinstitute.org/gsea/msigdb/cards/KRIGE_RESPONSE_TO_TOSEDOSTAT_6HR_UP	22516	3320	SCAPER,ARMC8,NEDD4,PRKACB,SGTB,CDK17,NASP,MEF2A,HDAC9,AGFG1,CSNK1A1,MAPK1,PRMT1,ABHD2,GNS,NOP56,SECISBP2L,SCAMP1,ZMYM2,VLDLR,VPS45,CPEB2,MORF4L2,MTPAP,PRKCA,UHRF1BP1L,ACSL1,SSBP2,RPS6KC1,SYNJ1,IGF2R,CPEB4,ZNF451,STIM1,SCYL2,GAS7,TMEM65,NR3C1,PTK2B,SLC7A1,PDE4D,RANGAP1,TCF4,EPB41L3,FLRT2,CLIP1,MBNL2,RUFY3,MLLT11,RAPGEF2,HOMER1,MYO1B,RNF2,GNB5,NOL10,USP9X,LRPPRC,TRMT5,GTF2H1,SMCR8,GSPT1,NUMB,ILF3,C…
672	TRUE	0.000762531	90	1469	17	0.0115725	0.188889	GO_CALCIUM_MEDIATED_SIGNALING	c2.all.v5.0.symbols.plusCustom_091516_plusHallmark_plusC5v61_plusRosenberg	http://www.broadinstitute.org/gsea/msigdb/cards/GO_CALCIUM_MEDIATED_SIGNALING	22516	5940	ATP1B1,ATP2A2,PPP1R9A,PPP3CA,PPP3CB,SLC8A1,PRKACA,PPP3R1,NCALD,MCTP1,ASPH,PLCG1,CACNA1C,RCAN2,CALM1,CALM3,CALM2
673	TRUE	0.000764374	29	1469	9	0.00612662	0.310345	GO_REGULATION_OF_SYNAPTIC_TRANSMISSION_GABAERGIC	c2.all.v5.0.symbols.plusCustom_091516_plusHallmark_plusC5v61_plusRosenberg	http://www.broadinstitute.org/gsea/msigdb/cards/GO_REGULATION_OF_SYNAPTIC_TRANSMISSION_GABAERGIC	22516	8108	PLCL1,STXBP1,PLCL2,NLGN1,USP46,CNR1,CNTNAP4,PTEN,NF1
674	TRUE	0.000775136	310	1469	39	0.0265487	0.125806	HORIUCHI_WTAP_TARGETS_DN	c2.all.v5.0.symbols.plusCustom_091516_plusHallmark_plusC5v61_plusRosenberg	http://www.broadinstitute.org/gsea/msigdb/cards/HORIUCHI_WTAP_TARGETS_DN	22516	1478	MBTPS2,NUCKS1,SYT1,GLS,DPY19L1,HMGCR,ATXN10,LEPROTL1,RAB3B,ANLN,NEGR1,CDC27,ARSB,ACAT2,B4GALT6,RGS4,HNRNPA3,KPNB1,NUP98,NCAPD2,BUB3,FDFT1,RPRD2,SLC5A3,CANX,CDH2,MAP1B,SLC25A5,TMEM106B,GSPT1,LIN7C,SQLE,TM9SF3,MBNL1,SMAD2,IPO11,NLN,NAA15,LMNB1
675	TRUE	0.000776944	321	1469	40	0.0272294	0.124611	GO_REGULATION_OF_CELL_CYCLE_PHASE_TRANSITION	c2.all.v5.0.symbols.plusCustom_091516_plusHallmark_plusC5v61_plusRosenberg	http://www.broadinstitute.org/gsea/msigdb/cards/GO_REGULATION_OF_CELL_CYCLE_PHASE_TRANSITION	22516	8274	DDX3X,PLCB1,PSMC2,PSMD1,CDKN1B,USP47,APP,PRMT1,RDX,CNOT1,ANLN,DYNC1LI1,CDC27,CDK5RAP3,SIN3A,PRPF19,ANAPC1,BUB3,MAD1L1,PSMD11,BTRC,INO80,CDC5L,CNOT2,PLRG1,PID1,PTEN,ANAPC7,DDB1,CSNK2A1,UBE2D1,GIGYF2,ATP2B4,KCNH5,TAOK3,FOXN3,BRD4,PSMF1,RAB1A,PKIA
676	TRUE	0.000779387	23	1469	8	0.00544588	0.347826	HASLINGER_B_CLL_WITH_11Q23_DELETION	c2.all.v5.0.symbols.plusCustom_091516_plusHallmark_plusC5v61_plusRosenberg	http://www.broadinstitute.org/gsea/msigdb/cards/HASLINGER_B_CLL_WITH_11Q23_DELETION	22516	2807	LPCAT1,GLRA2,CNR1,PICALM,UBE4A,PPP2R1B,CASP1,DMXL2
677	TRUE	0.000779387	23	1469	8	0.00544588	0.347826	BIOCARTA_MTOR_PATHWAY	c2.all.v5.0.symbols.plusCustom_091516_plusHallmark_plusC5v61_plusRosenberg	http://www.broadinstitute.org/gsea/msigdb/cards/BIOCARTA_MTOR_PATHWAY	22516	305	EIF4A1,EIF4E,PPP2CA,EIF3A,PTEN,RPS6KB1,EIF4G2,EIF4G3
678	TRUE	0.000779387	267	1469	35	0.0238257	0.131086	GO_GLYCOSYLATION	c2.all.v5.0.symbols.plusCustom_091516_plusHallmark_plusC5v61_plusRosenberg	http://www.broadinstitute.org/gsea/msigdb/cards/GO_GLYCOSYLATION	22516	8483	GALNT6,ST8SIA3,RPN2,DPY19L1,B3GALT1,DPY19L3,ST8SIA1,DPAGT1,MAN1A2,GALNT14,ALG2,NPC1,GALNTL6,VCP,B4GALT6,MGAT5,TNKS2,DPM1,ALG10,ALG10B,ADAMTSL1,PSEN1,FUT9,EDEM3,ST3GAL5,RPN1,EXT1,STT3B,TNKS,B3GALT6,ST3GAL1,GNPTAB,ST6GAL2,STT3A,SRD5A3
679	TRUE	0.000779387	267	1469	35	0.0238257	0.131086	KEGG_MAPK_SIGNALING_PATHWAY	c2.all.v5.0.symbols.plusCustom_091516_plusHallmark_plusC5v61_plusRosenberg	http://www.broadinstitute.org/gsea/msigdb/cards/KEGG_MAPK_SIGNALING_PATHWAY	22516	86	PRKACB,SOS1,CACNA2D1,FGF14,MAPK1,MAPK10,MAP2K4,PDGFRA,PAK1,ATF2,PPP3CA,MAPK8,PPP3CB,CACNB4,FGF12,PRKACA,CACNG5,MEF2C,PPP3R1,MAP3K13,CACNA1B,PRKCA,NLK,HSPA8,RAPGEF2,NF1,CDC42,TGFB2,TAOK3,CACNA1C,MAPK14,CACNG3,CACNA1E,RPS6KA3,RPS6KA5
680	TRUE	0.000805388	50	1469	12	0.00816882	0.24	ROSENBERG_SPLITSEQ_cluster26_CB_Int_Stellate_Basket	c2.all.v5.0.symbols.plusCustom_091516_plusHallmark_plusC5v61_plusRosenberg		22516	9312	SH3GL2,ASTN2,NRXN3,ESRRG,ADAM10,SYN2,GAD1,GRIA3,MYT1L,FOXN3,KIT,GRID2
681	TRUE	0.000805388	50	1469	12	0.00816882	0.24	ROSENBERG_SPLITSEQ_cluster21_THAL_Int_Six3	c2.all.v5.0.symbols.plusCustom_091516_plusHallmark_plusC5v61_plusRosenberg		22516	9307	TMEM132B,SCN3A,ESRRG,GALNTL6,UBASH3B,SLC35F1,ELAVL4,LRRC4C,KCNMA1,GAD1,GFRA2,ZDHHC2
682	TRUE	0.000805388	50	1469	12	0.00816882	0.24	MARTINEZ_RESPONSE_TO_TRABECTEDIN	c2.all.v5.0.symbols.plusCustom_091516_plusHallmark_plusC5v61_plusRosenberg	http://www.broadinstitute.org/gsea/msigdb/cards/MARTINEZ_RESPONSE_TO_TRABECTEDIN	22516	2922	SRPK2,SMAD3,ATF6,SORL1,FTO,EXT1,NUMB,AP3B1,SND1,KIFAP3,MLLT3,EIF4G3
683	TRUE	0.000820757	311	1469	39	0.0265487	0.125402	JIANG_HYPOXIA_NORMAL	c2.all.v5.0.symbols.plusCustom_091516_plusHallmark_plusC5v61_plusRosenberg	http://www.broadinstitute.org/gsea/msigdb/cards/JIANG_HYPOXIA_NORMAL	22516	3221	YWHAZ,NUCKS1,HIF1A,MARCKS,PJA2,ATF7IP,SDCBP,G3BP2,SERTAD2,KLF6,ENO2,CPD,NCL,CSDE1,AFF4,UGCG,SOD2,PIGU,KPNB1,NDRG1,ADAM10,TOMM20,ADAR,TFG,KCNMA1,CANX,KPNA4,ASPH,USP9X,SERBP1,ZCCHC3,LARP6,CDC42,SQLE,CD9,NMT1,RYBP,TMEM30A,PIP4K2B
684	TRUE	0.00083176	195	1469	28	0.0190606	0.14359	GO_REGULATION_OF_MUSCLE_SYSTEM_PROCESS	c2.all.v5.0.symbols.plusCustom_091516_plusHallmark_plusC5v61_plusRosenberg	http://www.broadinstitute.org/gsea/msigdb/cards/GO_REGULATION_OF_MUSCLE_SYSTEM_PROCESS	22516	8492	NEDD4,SLC8A3,ANXA6,ATP1B1,GSK3B,ATP1A1,IGF1,ATP2A2,CHRM3,PPP3CA,PPARGC1A,SLC8A1,PRKACA,PDE4B,PRKCA,KCNA1,PDE4D,AKAP6,PRKG1,ASPH,IGFBP5,ATP2B4,RPS6KB1,CACNA1C,NOS1AP,CALM1,CALM3,CALM2
685	TRUE	0.000841623	528	1469	58	0.0394826	0.109848	CREIGHTON_ENDOCRINE_THERAPY_RESISTANCE_1	c2.all.v5.0.symbols.plusCustom_091516_plusHallmark_plusC5v61_plusRosenberg	http://www.broadinstitute.org/gsea/msigdb/cards/CREIGHTON_ENDOCRINE_THERAPY_RESISTANCE_1	22516	3344	SYT1,WASF1,PLCB1,ARID2,SLC38A1,LPCAT1,ANXA6,APBB2,SPIN1,ZNF385B,TCEAL1,ABI2,PCDHGA4,NRCAM,SLC39A6,NAP1L2,TRIM59,SLC24A3,PPP2R5E,PPM1K,HNRNPA0,SMYD3,RBMX,GRIA2,SULF1,NUAK1,COPS2,JARID2,CCDC112,SLC7A1,DSCAM,ELP2,IPO5,CAP2,TPM3,SUPT16H,ST13,NPY1R,ANKRD28,PTEN,FTO,SH3BP5,SDAD1,TBC1D9,JAK1,SEMA6A,ZNF711,TEX10,UBA5,RNF168,CBL,ANP32B,ASNS,ISOC1,FKBP4,CAMTA1,NLN,SGPP1
686	TRUE	0.000842192	458	1469	52	0.0353982	0.113537	GO_NEGATIVE_REGULATION_OF_TRANSPORT	c2.all.v5.0.symbols.plusCustom_091516_plusHallmark_plusC5v61_plusRosenberg	http://www.broadinstitute.org/gsea/msigdb/cards/GO_NEGATIVE_REGULATION_OF_TRANSPORT	22516	6367	NEDD4,GDI1,LMBRD1,OPRL1,SCAMP5,PRKAA1,SYT11,GSK3B,SYT4,HMGCR,NEDD4L,GOPC,PPP1R9A,YOD1,ACSL4,PPP3CA,UBQLN1,SDCBP,G3BP2,OS9,FGF12,KCNAB1,ATXN2,BAG4,AKAP5,VSNL1,PTK2B,LITAF,RANGAP1,STXBP6,CNR1,WWP2,TNFRSF21,MAP1B,GNB5,PID1,SLC25A5,NPY1R,PTEN,NF1,PLCB4,FMR1,PICALM,STXBP5L,LRRTM2,ITGAV,MTMR2,GRM7,CALM1,CALM3,CALM2,PKIA
687	TRUE	0.000849071	36	1469	10	0.00680735	0.277778	PID_PI3K_PLC_TRK_PATHWAY	c2.all.v5.0.symbols.plusCustom_091516_plusHallmark_plusC5v61_plusRosenberg	http://www.broadinstitute.org/gsea/msigdb/cards/PID_PI3K_PLC_TRK_PATHWAY	22516	633	YWHAZ,GSK3B,SOS1,YWHAE,YWHAB,CAMK4,YWHAH,PLCG1,GAB1,CREB1
688	TRUE	0.00085525	74	1469	15	0.010211	0.202703	REACTOME_TRIF_MEDIATED_TLR3_SIGNALING	c2.all.v5.0.symbols.plusCustom_091516_plusHallmark_plusC5v61_plusRosenberg	http://www.broadinstitute.org/gsea/msigdb/cards/REACTOME_TRIF_MEDIATED_TLR3_SIGNALING	22516	687	MEF2A,APP,MAPK1,MAPK10,MAP2K4,ATF2,MAPK8,MEF2C,PPP2CA,PPP2R1B,MAPK14,CREB1,RPS6KA3,TAB3,RPS6KA5
689	TRUE	0.000857589	356	1469	43	0.0292716	0.120787	GO_GLYCEROLIPID_METABOLIC_PROCESS	c2.all.v5.0.symbols.plusCustom_091516_plusHallmark_plusC5v61_plusRosenberg	http://www.broadinstitute.org/gsea/msigdb/cards/GO_GLYCEROLIPID_METABOLIC_PROCESS	22516	6129	MTMR7,LCLAT1,PLCB1,SLC44A1,LPCAT1,ENPP6,ENPP2,SERINC1,PIP5K1A,PDGFRA,ABHD2,AGPAT4,PAFAH1B1,PIK3R4,ACSL4,DGAT2,PIGU,SERINC5,ACSL1,PI4KA,SYNJ1,DPM1,ETNK1,IMPA1,AGK,CDS1,KL,PIKFYVE,CDS2,PIK3C3,IP6K2,PTEN,MTMR3,GAB1,MTMR2,SERINC3,LPIN2,LPGAT1,KIT,VAC14,PIP4K2C,PIP4K2B,PGAP1
690	TRUE	0.000859182	58	1469	13	0.00884956	0.224138	JI_RESPONSE_TO_FSH_DN	c2.all.v5.0.symbols.plusCustom_091516_plusHallmark_plusC5v61_plusRosenberg	http://www.broadinstitute.org/gsea/msigdb/cards/JI_RESPONSE_TO_FSH_DN	22516	3042	YWHAZ,SPOCK1,DDX3X,PRPS1,RAB6A,GNS,EIF2S3,ASPH,SERBP1,GPR176,JAK1,TOP2B,CYB5B
691	TRUE	0.000859182	58	1469	13	0.00884956	0.224138	GO_L_AMINO_ACID_TRANSPORT	c2.all.v5.0.symbols.plusCustom_091516_plusHallmark_plusC5v61_plusRosenberg	http://www.broadinstitute.org/gsea/msigdb/cards/GO_L_AMINO_ACID_TRANSPORT	22516	5562	SLC38A1,SERINC1,SLC7A8,SLC25A12,SERINC5,SLC7A14,SLC7A1,SLC6A17,PSEN1,SLC43A2,SLC17A8,SERINC3,SLC1A1
692	TRUE	0.000859705	576	1469	62	0.0422056	0.107639	GO_ION_HOMEOSTASIS	c2.all.v5.0.symbols.plusCustom_091516_plusHallmark_plusC5v61_plusRosenberg	http://www.broadinstitute.org/gsea/msigdb/cards/GO_ION_HOMEOSTASIS	22516	8105	TFRC,GNG3,HIF1A,OPRL1,ATP6V1B2,SLC8A3,SV2A,TRPC1,PRKAA1,PRKAA2,ANXA6,ATP1B1,GOT1,APP,CACNA2D1,ATP1A1,IBTK,NEDD4L,PDGFRA,ATP6V1A,SLC39A6,NPTN,ATP2B1,ABCG1,ATP2A2,SLC7A8,SPPL3,SLC4A10,GRM1,SLC24A3,DGAT2,CACNB4,SLC8A1,PRKACA,SLC9A6,ATP2B3,RIC3,KCNA1,SLC30A4,RAP1GDS1,PTK2B,SCN7A,SLC39A10,ABL2,PSEN1,SLC9A9,KCNMA1,KL,SLC24A2,SLC9A7,NPY1R,ATP13A3,PICALM,ATP2B4,GPR12,CACNA1C,CLCN3,XBP1,SLC4A8,STEAP2,CCDC…
693	TRUE	0.000871045	482	1469	54	0.0367597	0.112033	GO_POSITIVE_REGULATION_OF_KINASE_ACTIVITY	c2.all.v5.0.symbols.plusCustom_091516_plusHallmark_plusC5v61_plusRosenberg	http://www.broadinstitute.org/gsea/msigdb/cards/GO_POSITIVE_REGULATION_OF_KINASE_ACTIVITY	22516	4861	HSP90AB1,GNG3,PRKACB,EFNA5,EPHA4,PRKAA1,PRKAR1A,MARCKS,CDKN1B,MADD,NELL1,MAPK1,KIDINS220,MAPK10,PDGFRA,PAK1,PIK3R4,PPP1R9A,CCNK,PRKAR2B,GRM1,ADNP,VLDLR,PRKACA,MAP3K13,ACSL1,PAK3,CDK5R1,PTK2,PTK2B,HSPH1,PSEN1,PPP2CA,PRKAR2A,ALS2,RAPGEF2,ADCY9,PLCG1,CDC42,ATP2B4,TGFB2,GAB1,TAOK3,VANGL2,MAPK14,KIT,ACVR2B,CALM1,CALM3,CALM2,OSBPL8,AMBRA1,TAB3,ADCY8
694	TRUE	0.000880913	206	1469	29	0.0197413	0.140777	GO_FC_RECEPTOR_SIGNALING_PATHWAY	c2.all.v5.0.symbols.plusCustom_091516_plusHallmark_plusC5v61_plusRosenberg	http://www.broadinstitute.org/gsea/msigdb/cards/GO_FC_RECEPTOR_SIGNALING_PATHWAY	22516	6907	HSP90AB1,PSMC2,PSMD1,SOS1,MAPK1,MAPK10,MAP2K4,PAK1,PPP3CA,ACTB,MAPK8,PPP3CB,ACTR2,PPP3R1,WASL,PTK2,PSMD11,BTRC,ELMO1,UBE2D1,PLCG1,CDC42,PSMF1,NCKAP1,KIT,CALM1,CALM3,CALM2,TAB3
695	TRUE	0.000880913	206	1469	29	0.0197413	0.140777	RAMALHO_STEMNESS_UP	c2.all.v5.0.symbols.plusCustom_091516_plusHallmark_plusC5v61_plusRosenberg	http://www.broadinstitute.org/gsea/msigdb/cards/RAMALHO_STEMNESS_UP	22516	2989	RNF145,RAD23B,TBRG1,ARCN1,HSPA4,NOP56,RRN3,ACAT2,DDX1,STAM,ELOVL6,YWHAB,ZMYM4,LAPTM4B,PSMD11,ELP2,TPP2,PLS3,TNPO1,YWHAH,USP9X,KIF2A,GAB1,PPP2R1B,EIF4G2,ZNF644,XPO1,DICER1,SMAD2
696	TRUE	0.000895407	196	1469	28	0.0190606	0.142857	GO_POSITIVE_REGULATION_OF_PROTEIN_MODIFICATION_BY_SMALL_PROTEIN_CONJUGATION_OR_REMOVAL	c2.all.v5.0.symbols.plusCustom_091516_plusHallmark_plusC5v61_plusRosenberg	http://www.broadinstitute.org/gsea/msigdb/cards/GO_POSITIVE_REGULATION_OF_PROTEIN_MODIFICATION_BY_SMALL_PROTEIN_CONJUGATION_OR_REMOVAL	22516	9263	PSMC2,PSMD1,PIAS1,UBQLN1,CTR9,DCUN1D4,CDC27,CDK5RAP3,VCP,ANAPC1,TSPYL5,BUB3,PTK2,PTK2B,PSMD11,BTRC,PRICKLE1,RASSF5,UBE3A,DCUN1D1,PTEN,ANAPC7,UBE2D1,SART3,BMI1,PSMF1,RAB1A,KDM1A
697	TRUE	0.000904877	1305	1469	120	0.0816882	0.091954	YOSHIMURA_MAPK8_TARGETS_UP	c2.all.v5.0.symbols.plusCustom_091516_plusHallmark_plusC5v61_plusRosenberg	http://www.broadinstitute.org/gsea/msigdb/cards/YOSHIMURA_MAPK8_TARGETS_UP	22516	3857	KCNA6,MTMR7,NELL2,EFNA5,SLC8A3,SH3GL2,RTN1,MARCKS,PSMD1,GABRB3,MADD,GABRG2,ENPP6,GSK3B,SNAP25,DPP6,HIPK3,TRHDE,FGF14,ATP1A1,ABI2,NRCAM,PDGFRA,ATP2B1,IGF1,SCN3A,ST8SIA1,PPP1R9A,CNTN1,ACSL4,RAB3B,GRM1,WDR37,ADNP,CHRNB2,SV2B,KLF6,NLGN3,CACNB4,GRM5,CNKSR2,NALCN,KCND2,MGAT5,ATP2B3,UGCG,PDE4B,CHGB,SH3KBP1,PRKCA,NLGN1,PAK3,IGF2R,KCNJ6,ELAVL4,CDK5R1,DHX36,PPIG,GAS7,KCNA1,VSNL1,NR3C1,PTK2,IMPA1,SCN7A,PDE4…
698	TRUE	0.000930927	662	1469	69	0.0469707	0.10423	GO_CARBOHYDRATE_METABOLIC_PROCESS	c2.all.v5.0.symbols.plusCustom_091516_plusHallmark_plusC5v61_plusRosenberg	http://www.broadinstitute.org/gsea/msigdb/cards/GO_CARBOHYDRATE_METABOLIC_PROCESS	22516	7622	UGT8,GALNT6,ST8SIA3,MTMR7,PRKAA1,GOT2,RPN2,GOT1,MDH1,DPY19L1,GSK3B,B3GALT1,GLB1,DPY19L3,ST8SIA1,CHST15,DPAGT1,MAN1A2,SLC23A2,PPARGC1A,SLC25A12,DGAT2,GALNT14,ALG2,NPC1,ENO2,GALNTL6,VCP,B4GALT6,MGAT5,TNKS2,SYNJ1,IDH3A,DPM1,ALG10,ALG10B,ADAMTSL1,PDHA1,IMPA1,SLC5A3,PSEN1,GANAB,FUT9,KL,NR1D1,EDEM3,ST3GAL5,NPY1R,PTEN,IGFBP5,RPN1,EXT1,STT3B,TNKS,IDH1,MTMR2,B3GALT6,MAPK14,ST3GAL1,GNPTAB,ALDH1A1,ST6GAL2,S…
699	TRUE	0.000941836	507	1469	56	0.0381212	0.110454	GO_NITROGEN_COMPOUND_TRANSPORT	c2.all.v5.0.symbols.plusCustom_091516_plusHallmark_plusC5v61_plusRosenberg	http://www.broadinstitute.org/gsea/msigdb/cards/GO_NITROGEN_COMPOUND_TRANSPORT	22516	6424	LMBRD1,SYT1,POLDIP3,SLC38A1,SLC12A2,SLC44A1,PRKAA2,GLS,SNAP25,AGFG1,SERINC1,SLC16A2,STXBP1,SLC7A8,SLC23A2,SLC25A12,G3BP2,SLC25A17,CACNB4,ATXN2,CPSF2,RBFOX1,EIF4E,SERINC5,HNRNPA3,NUP98,SLC7A14,TOMM20,SLC7A1,SLC6A17,PSEN1,PTPRN2,SUPT6H,SLC25A5,SLC43A2,NF1,LRPPRC,SLC17A8,RAB11FIP2,FMR1,SNX19,SLU7,VDAC3,TNKS,SMG7,FYTTD1,SERINC3,RAB1A,THOC2,SLC6A6,XPO1,CPSF3,SMAD2,SLC1A1,ACVR2B,SIDT1
700	TRUE	0.000959631	973	1469	94	0.0639891	0.0966084	ACEVEDO_LIVER_CANCER_UP	c2.all.v5.0.symbols.plusCustom_091516_plusHallmark_plusC5v61_plusRosenberg	http://www.broadinstitute.org/gsea/msigdb/cards/ACEVEDO_LIVER_CANCER_UP	22516	3560	SRP72,HSP90AB1,PREPL,YTHDF2,ANKMY2,HNRNPR,PRKAR1A,SMAP2,MARCKS,RPN2,USP13,NBAS,DCTN4,KDM5B,KPNA3,PIAS1,RDX,KIDINS220,LRRC8D,ATP6V1A,PAK1,MTSS1,GLB1,HDAC2,KLHL12,SSR1,LANCL1,PRRC1,SDCBP,RANBP6,SERTAD2,NPC1,SORT1,SMYD3,ATAD1,SLC9A6,VPS45,AFF4,KHDRBS1,PLCL2,MORF4L2,RBMX,KPNB1,PTBP2,COPA,CIAPIN1,DPM1,TUT1,CASK,DHX36,SCYL2,JARID2,COPB2,IMPA1,YTHDF3,SLC25A46,STXBP6,TRIP12,KPNA2,PLS3,TFG,CAP2,CDC5L,FBXO…
701	TRUE	0.000961604	835	1469	83	0.056501	0.0994012	GO_CELL_MOTILITY	c2.all.v5.0.symbols.plusCustom_091516_plusHallmark_plusC5v61_plusRosenberg	http://www.broadinstitute.org/gsea/msigdb/cards/GO_CELL_MOTILITY	22516	6091	HIF1A,SPOCK1,EPHA4,SEMA5A,ATP1B1,APBB2,CDH13,GSK3B,SOS1,ACVR1,PIP5K1A,ABI2,NRCAM,GLG1,PDGFRA,DCLK1,GPM6A,PAFAH1B1,DNER,SLC7A8,YWHAE,ANLN,SATB2,SDCBP,ARSB,EPHB1,PEAK1,SHROOM2,FZD3,MEF2C,PDE4B,PSTPIP2,CDKL5,SH3KBP1,ZRANB1,ARID5B,CHL1,TMEFF2,CDK5R1,PTK2,PTK2B,GBF1,MYH10,PCM1,PDE4D,RTN4,PSEN1,PLXNA2,ASTN1,ELP3,RAPGEF2,ZFAND5,NDRG4,ELMO1,CDH2,PRKG1,USP9X,PTEN,SCG2,SORBS2,DNAH6,JAM3,PLCG1,CDC42,JAK1,FL…
702	TRUE	0.000961604	51	1469	12	0.00816882	0.235294	ZHAN_MULTIPLE_MYELOMA_CD1_AND_CD2_DN	c2.all.v5.0.symbols.plusCustom_091516_plusHallmark_plusC5v61_plusRosenberg	http://www.broadinstitute.org/gsea/msigdb/cards/ZHAN_MULTIPLE_MYELOMA_CD1_AND_CD2_DN	22516	2779	ELOVL4,GDPD1,ANP32A,ABHD2,CAMSAP2,ADAM10,TCF4,RASSF5,ARHGEF3,APPL1,DMXL2,SERPINI1
703	TRUE	0.000961604	51	1469	12	0.00816882	0.235294	REACTOME_AQUAPORIN_MEDIATED_TRANSPORT	c2.all.v5.0.symbols.plusCustom_091516_plusHallmark_plusC5v61_plusRosenberg	http://www.broadinstitute.org/gsea/msigdb/cards/REACTOME_AQUAPORIN_MEDIATED_TRANSPORT	22516	1141	GNG3,PRKACB,PRKAR1A,GNG2,PRKAR2B,PRKACA,GNB4,PRKAR2A,GNB5,RAB11FIP2,ADCY9,ADCY8
704	TRUE	0.000972488	228	1469	31	0.0211028	0.135965	GO_TELENCEPHALON_DEVELOPMENT	c2.all.v5.0.symbols.plusCustom_091516_plusHallmark_plusC5v61_plusRosenberg	http://www.broadinstitute.org/gsea/msigdb/cards/GO_TELENCEPHALON_DEVELOPMENT	22516	8642	HIF1A,SLC8A3,PLCB1,MCPH1,GSK3B,PAFAH1B1,DPYSL2,CNTNAP2,HNRNPK,YWHAE,SLC8A1,VLDLR,ROBO2,PLXNA4,SLITRK5,CDK5R1,AKAP5,KCNA1,MYH10,RTN4,PSEN1,CDH2,PTEN,NF1,EXT1,NUMB,ATP2B4,TNR,EZH1,KIRREL3,EPHA5
705	TRUE	0.000981093	75	1469	15	0.010211	0.2	GO_PROTEIN_N_LINKED_GLYCOSYLATION	c2.all.v5.0.symbols.plusCustom_091516_plusHallmark_plusC5v61_plusRosenberg	http://www.broadinstitute.org/gsea/msigdb/cards/GO_PROTEIN_N_LINKED_GLYCOSYLATION	22516	5306	ST8SIA3,RPN2,DPAGT1,MAN1A2,VCP,MGAT5,DPM1,EDEM3,ST3GAL5,RPN1,STT3B,ST3GAL1,GNPTAB,ST6GAL2,STT3A
706	TRUE	0.00101	13	1469	6	0.00408441	0.461538	GO_REGULATION_OF_CELL_COMMUNICATION_BY_ELECTRICAL_COUPLING	c2.all.v5.0.symbols.plusCustom_091516_plusHallmark_plusC5v61_plusRosenberg	http://www.broadinstitute.org/gsea/msigdb/cards/GO_REGULATION_OF_CELL_COMMUNICATION_BY_ELECTRICAL_COUPLING	22516	7817	SLC8A1,PDE4D,ASPH,CALM1,CALM3,CALM2
707	TRUE	0.00101418	874	1469	86	0.0585432	0.0983982	GO_CHEMICAL_HOMEOSTASIS	c2.all.v5.0.symbols.plusCustom_091516_plusHallmark_plusC5v61_plusRosenberg	http://www.broadinstitute.org/gsea/msigdb/cards/GO_CHEMICAL_HOMEOSTASIS	22516	5125	TFRC,NUCKS1,GNG3,HIF1A,OPRL1,ATP6V1B2,PRKACB,SLC8A3,SV2A,TRPC1,PRKAA1,PRKAR1A,PRKAA2,LPCAT1,ANXA6,ATP1B1,GOT1,APP,CACNA2D1,GPR21,ATP1A1,IBTK,NEDD4L,PDGFRA,ATP6V1A,SLC39A6,NPTN,ATP2B1,ABCG1,ATP2A2,HNRNPK,PPP3CA,SLC7A8,SPPL3,SLC4A10,PRKAR2B,GRM1,ADNP,PPARGC1A,SLC24A3,DGAT2,NPC1,CACNB4,SLC8A1,PRKACA,SLC9A6,SIN3A,ATP2B3,SOD2,RIC3,KCNA1,SLC30A4,RAP1GDS1,PTK2B,SCN7A,SLC39A10,ABL2,PSEN1,PTPRN2,PRKAR2A,S…
708	TRUE	0.00103228	148	1469	23	0.0156569	0.155405	GO_REGULATION_OF_PROTEASOMAL_UBIQUITIN_DEPENDENT_PROTEIN_CATABOLIC_PROCESS	c2.all.v5.0.symbols.plusCustom_091516_plusHallmark_plusC5v61_plusRosenberg	http://www.broadinstitute.org/gsea/msigdb/cards/GO_REGULATION_OF_PROTEASOMAL_UBIQUITIN_DEPENDENT_PROTEIN_CATABOLIC_PROCESS	22516	5047	HSP90AB1,RAD23B,USP14,NELL1,GSK3B,CSNK1A1,PIAS1,UBQLN1,DYNC1LI1,SDCBP,VCP,WAC,RNF19A,ANKIB1,UFL1,BUB3,MAD1L1,PRICKLE1,PSEN1,PTEN,CSNK2A1,XBP1,RAB1A
709	TRUE	0.00103957	44	1469	11	0.00748809	0.25	ROSENBERG_SPLITSEQ_cluster45_Migrating_Int_Trdn	c2.all.v5.0.symbols.plusCustom_091516_plusHallmark_plusC5v61_plusRosenberg		22516	9331	GNAI1,SMAP1,THSD7A,ZMAT4,CDH6,FAM171B,DPP10,SPOCK3,GAD1,CPNE8,PGAP1
710	TRUE	0.00104039	315	1469	39	0.0265487	0.12381	RUTELLA_RESPONSE_TO_CSF2RB_AND_IL4_DN	c2.all.v5.0.symbols.plusCustom_091516_plusHallmark_plusC5v61_plusRosenberg	http://www.broadinstitute.org/gsea/msigdb/cards/RUTELLA_RESPONSE_TO_CSF2RB_AND_IL4_DN	22516	3867	SPOCK1,CTSB,TMX4,ANP32A,BCAT1,C3,HDAC9,TM9SF4,APLP2,GNS,CHST15,ATRX,ETS2,MAPRE2,CPD,MEF2C,PLCL2,SOD2,CPM,BHLHE41,EPB41L3,MCTP1,ZFAND5,SMAD3,PID1,CTSD,SORL1,SH3BP5,ATP13A3,SPTLC2,CDKN1C,ALDH3A2,CASP1,TLE4,DMXL2,SCARB2,ATP6V0A1,NAMPT,FKBP4
711	TRUE	0.00104039	129	1469	21	0.0142954	0.162791	GO_POSITIVE_REGULATION_OF_PROTEIN_LOCALIZATION_TO_NUCLEUS	c2.all.v5.0.symbols.plusCustom_091516_plusHallmark_plusC5v61_plusRosenberg	http://www.broadinstitute.org/gsea/msigdb/cards/GO_POSITIVE_REGULATION_OF_PROTEIN_LOCALIZATION_TO_NUCLEUS	22516	6260	HSP90AB1,SEMA5A,IGF1,PPP3CA,SPPL3,PPP3CB,CDK5RAP3,KPNA1,PPP3R1,AKAP5,IPO5,KAT7,AKAP6,SMAD3,TGFB2,CCT6A,SULF2,XBP1,CCT3,MAPK14,DMAP1
712	TRUE	0.00105011	24	1469	8	0.00544588	0.333333	SCHRAMM_INHBA_TARGETS_DN	c2.all.v5.0.symbols.plusCustom_091516_plusHallmark_plusC5v61_plusRosenberg	http://www.broadinstitute.org/gsea/msigdb/cards/SCHRAMM_INHBA_TARGETS_DN	22516	2111	PLCL1,ABI2,MSH3,STAM,COPS2,USP9X,PPP2R1B,PRKCI
713	TRUE	0.0010545	37	1469	10	0.00680735	0.27027	GO_CARDIAC_MUSCLE_CELL_ACTION_POTENTIAL	c2.all.v5.0.symbols.plusCustom_091516_plusHallmark_plusC5v61_plusRosenberg	http://www.broadinstitute.org/gsea/msigdb/cards/GO_CARDIAC_MUSCLE_CELL_ACTION_POTENTIAL	22516	7726	ATP1B1,CACNA2D1,ATP1A1,NEDD4L,YWHAE,SLC8A1,FGF12,SCN3B,SCN2B,CACNA1C
714	TRUE	0.0010545	37	1469	10	0.00680735	0.27027	BIOCARTA_BCR_PATHWAY	c2.all.v5.0.symbols.plusCustom_091516_plusHallmark_plusC5v61_plusRosenberg	http://www.broadinstitute.org/gsea/msigdb/cards/BIOCARTA_BCR_PATHWAY	22516	209	SOS1,PPP3CA,MAPK8,PPP3CB,PRKCA,PLCG1,MAPK14,CALM1,CALM3,CALM2
715	TRUE	0.00107695	120	1469	20	0.0136147	0.166667	GO_PHOSPHATIDYLINOSITOL_BIOSYNTHETIC_PROCESS	c2.all.v5.0.symbols.plusCustom_091516_plusHallmark_plusC5v61_plusRosenberg	http://www.broadinstitute.org/gsea/msigdb/cards/GO_PHOSPHATIDYLINOSITOL_BIOSYNTHETIC_PROCESS	22516	5293	MTMR7,PIP5K1A,PIK3R4,PIGU,PI4KA,SYNJ1,DPM1,IMPA1,CDS1,KL,PIKFYVE,PIK3C3,PTEN,MTMR3,GAB1,MTMR2,VAC14,PIP4K2C,PIP4K2B,PGAP1
716	TRUE	0.00107745	801	1469	80	0.0544588	0.0998752	GO_NEGATIVE_REGULATION_OF_DEVELOPMENTAL_PROCESS	c2.all.v5.0.symbols.plusCustom_091516_plusHallmark_plusC5v61_plusRosenberg	http://www.broadinstitute.org/gsea/msigdb/cards/GO_NEGATIVE_REGULATION_OF_DEVELOPMENTAL_PROCESS	22516	7890	HMGB3,HIF1A,SPOCK1,GDI1,PRKACB,EFNA5,EPHA4,SEMA5A,CRMP1,CDKN1B,DDX6,EPHA7,OMG,APP,GSK3B,MAPK1,PRMT1,ABCG1,IGF1,PAFAH1B1,CBFA2T2,HNRNPK,HDAC2,PPP3CA,PPARGC1A,CTR9,TBC1D30,SORT1,NLGN3,FZD3,PRKACA,CLASP2,ROBO2,DNM3,PRPF19,UBASH3B,EIF4E,NLGN1,SKIL,SULF1,CNTN4,FSTL4,CDK5R1,BHLHE41,PTK2,PTK2B,PCM1,PTPRM,RTN4,PRICKLE1,ASAP1,PSEN1,PPP2CA,STMN2,RUFY3,RAPGEF2,TNFRSF21,SMAD3,YWHAH,ASXL1,PTEN,NF1,TERF2,SORL1…
717	TRUE	0.00108182	876	1469	86	0.0585432	0.0981735	GO_POSITIVE_REGULATION_OF_INTRACELLULAR_SIGNAL_TRANSDUCTION	c2.all.v5.0.symbols.plusCustom_091516_plusHallmark_plusC5v61_plusRosenberg	http://www.broadinstitute.org/gsea/msigdb/cards/GO_POSITIVE_REGULATION_OF_INTRACELLULAR_SIGNAL_TRANSDUCTION	22516	7563	GNG3,NEDD4,EPHA4,GPR37,PRKAA1,PLCB1,SEMA5A,MTDH,PUM1,MADD,C3,CDH13,SOS1,DDX5,BCLAF1,MAPK1,HMGCR,PRMT1,KIDINS220,MAPK10,PDGFRA,NPTN,PAK1,VAPA,IGF1,HDAC2,SPPL3,RRAGA,GRM1,TRIM32,SDCBP,CDK5RAP3,PTPRJ,MAP3K13,TSPYL5,PRKCA,NLGN1,TRIM13,SKIL,PAK3,BAG4,AKAP5,PTK2,PTK2B,LITAF,HEXIM1,PSEN1,TFG,ZDHHC17,RRAGB,ALS2,KL,RAPGEF2,RICTOR,NDRG4,UBE3A,AKAP6,CDH2,ASPH,SHOC2,PTEN,IGFBP5,PLCG1,CDC42,TGFB2,RC3H1,GAB1,T…
718	TRUE	0.00110727	209	1469	29	0.0197413	0.138756	GO_REGULATION_OF_CALCIUM_ION_TRANSPORT	c2.all.v5.0.symbols.plusCustom_091516_plusHallmark_plusC5v61_plusRosenberg	http://www.broadinstitute.org/gsea/msigdb/cards/GO_REGULATION_OF_CALCIUM_ION_TRANSPORT	22516	6749	OPRL1,TRPC1,ATP1B1,CACNA2D1,FGF14,IGF1,UBQLN1,CACNB4,SLC8A1,PRKACA,PDE4B,UBASH3B,CACNA1B,STIM1,CASK,AKAP5,PTK2B,PDE4D,HOMER1,AKAP6,GNB5,ASPH,PLCG1,FMR1,CACNA1C,NOS1AP,CALM1,CALM3,CALM2
719	TRUE	0.00112257	464	1469	52	0.0353982	0.112069	GO_TAXIS	c2.all.v5.0.symbols.plusCustom_091516_plusHallmark_plusC5v61_plusRosenberg	http://www.broadinstitute.org/gsea/msigdb/cards/GO_TAXIS	22516	6221	NCAM1,EFNA5,EPHA4,SEMA5A,CRMP1,EPHA7,APP,ENPP2,APBB2,SOS1,MAPK1,PIP5K1A,NRCAM,PDGFRA,DPYSL2,NRXN3,PTPRJ,EPHB1,FZD3,ROBO2,PLXNA4,PDE4B,NRXN1,CHL1,LGI1,CNTN4,CDK5R1,UNC5D,PTK2,GBF1,MYH10,PDE4D,PTPRM,PLXNA2,FLRT2,SCG2,DPYSL5,EXT1,FLRT3,EFNB2,TGFB2,SEMA6A,PLXNB3,VANGL2,TNR,ITGAV,MAPK14,KIT,UNC5B,CREB1,EPHA5,RPS6KA5
720	TRUE	0.00114877	52	1469	12	0.00816882	0.230769	HALMOS_CEBPA_TARGETS_UP	c2.all.v5.0.symbols.plusCustom_091516_plusHallmark_plusC5v61_plusRosenberg	http://www.broadinstitute.org/gsea/msigdb/cards/HALMOS_CEBPA_TARGETS_UP	22516	2824	EPHA4,GPR37,MEGF9,ETS2,SLC16A7,RGS4,UGCG,PTK2B,GLRX,PLCG1,KLF5,SERPINI1
721	TRUE	0.00115244	273	1469	35	0.0238257	0.128205	VALOR_HUNTINGTONS_HIPPOCAMPUS_DN	c2.all.v5.0.symbols.plusCustom_091516_plusHallmark_plusC5v61_plusRosenberg		22516	4772	WASF1,SEMA5A,KCNQ5,ATP2B1,CHRM3,PPP3CA,ERC2,DGAT2,DUSP18,SORT1,CNKSR2,CHGB,PRKCA,SCN3B,ENC1,SLC7A14,CRIM1,PTK2B,STXBP6,CAP2,HOMER1,SMAD3,ATF6,KCNQ3,NETO1,ADCY9,TGFB2,ORAI2,USP2,EHD3,KCNH7,NOS1AP,GFRA2,GPC4,DGKH
722	TRUE	0.00116053	220	1469	30	0.0204221	0.136364	GO_REGULATION_OF_NUCLEOCYTOPLASMIC_TRANSPORT	c2.all.v5.0.symbols.plusCustom_091516_plusHallmark_plusC5v61_plusRosenberg	http://www.broadinstitute.org/gsea/msigdb/cards/GO_REGULATION_OF_NUCLEOCYTOPLASMIC_TRANSPORT	22516	6546	HSP90AB1,NEDD4,SEMA5A,GSK3B,IGF1,PPP3CA,SPPL3,PPP3CB,PPP1R12A,G3BP2,KPNA1,PRKACA,KHDRBS1,PPP3R1,AKAP5,LITAF,RANGAP1,IPO5,SUPT6H,AKAP6,SMAD3,NF1,CTDSPL2,SULF2,XBP1,ANP32B,MAPK14,DMAP1,XPO1,PKIA
723	TRUE	0.00119025	60	1469	13	0.00884956	0.216667	GO_REGULATION_OF_PHOSPHOPROTEIN_PHOSPHATASE_ACTIVITY	c2.all.v5.0.symbols.plusCustom_091516_plusHallmark_plusC5v61_plusRosenberg	http://www.broadinstitute.org/gsea/msigdb/cards/GO_REGULATION_OF_PHOSPHOPROTEIN_PHOSPHATASE_ACTIVITY	22516	8047	PPP2R2A,PPME1,PPP1R12A,PPP2R5E,PPP6R3,NUAK1,SLC39A10,AKAP6,PPP2R1B,CALM1,CALM3,CALM2,SET
724	TRUE	0.00122913	200	1469	28	0.0190606	0.14	HALLMARK_MITOTIC_SPINDLE	c2.all.v5.0.symbols.plusCustom_091516_plusHallmark_plusC5v61_plusRosenberg	http://www.broadinstitute.org/gsea/msigdb/cards/HALLMARK_MITOTIC_SPINDLE	22516	4804	WASF1,MARCKS,RABGAP1,SOS1,PAFAH1B1,SMC1A,YWHAE,ANLN,CDC27,SHROOM2,WASL,MYH10,PCM1,CLIP1,ALS2,RICTOR,ATG4B,ARHGEF3,RAB3GAP1,NF1,LRPPRC,KIF3B,SORBS2,CDC42,KIFAP3,RAPGEF5,SMC3,LMNB1
725	TRUE	0.00123443	112	1469	19	0.012934	0.169643	LAIHO_COLORECTAL_CANCER_SERRATED_UP	c2.all.v5.0.symbols.plusCustom_091516_plusHallmark_plusC5v61_plusRosenberg	http://www.broadinstitute.org/gsea/msigdb/cards/LAIHO_COLORECTAL_CANCER_SERRATED_UP	22516	1467	HIF1A,CTSB,PRKAR1A,ATP1B1,CSNK1A1,NPTN,ATP2B1,VAPA,DPYSL2,SDCBP,PAM,PLS1,MORF4L2,ADAM10,HSPA8,TCF4,SEC62,SEC24A,VDAC3
726	TRUE	0.00124916	103	1469	18	0.0122532	0.174757	YAO_TEMPORAL_RESPONSE_TO_PROGESTERONE_CLUSTER_11	c2.all.v5.0.symbols.plusCustom_091516_plusHallmark_plusC5v61_plusRosenberg	http://www.broadinstitute.org/gsea/msigdb/cards/YAO_TEMPORAL_RESPONSE_TO_PROGESTERONE_CLUSTER_11	22516	4257	TFRC,HIF1A,CSE1L,ATP1B1,TUBB2A,RDX,IGF1,NOP56,RRAGA,UBQLN1,KPNA2,TNFRSF21,IPO7,RPN1,GSPT1,CDO1,DHCR24,CLCN5
727	TRUE	0.00124916	103	1469	18	0.0122532	0.174757	GO_REGULATION_OF_CIRCADIAN_RHYTHM	c2.all.v5.0.symbols.plusCustom_091516_plusHallmark_plusC5v61_plusRosenberg	http://www.broadinstitute.org/gsea/msigdb/cards/GO_REGULATION_OF_CIRCADIAN_RHYTHM	22516	6143	OPRL1,PRKAA1,PRKAA2,PSPC1,MAPK10,FBXL3,MAPK8,CHRNB2,PPARGC1A,THRAP3,NONO,SIN3A,NLGN1,BTRC,NR1D1,UBE3A,USP2,CREB1
728	TRUE	0.0012598	45	1469	11	0.00748809	0.244444	PID_RHOA_PATHWAY	c2.all.v5.0.symbols.plusCustom_091516_plusHallmark_plusC5v61_plusRosenberg	http://www.broadinstitute.org/gsea/msigdb/cards/PID_RHOA_PATHWAY	22516	457	SH3GL2,CDKN1B,PIP5K1A,RDX,MAP2K4,ATF2,MAPK8,PPP1R12A,SCAI,PTEN,CDC42
729	TRUE	0.0012598	31	1469	9	0.00612662	0.290323	GO_POSITIVE_REGULATION_OF_CALCIUM_ION_TRANSMEMBRANE_TRANSPORTER_ACTIVITY	c2.all.v5.0.symbols.plusCustom_091516_plusHallmark_plusC5v61_plusRosenberg	http://www.broadinstitute.org/gsea/msigdb/cards/GO_POSITIVE_REGULATION_OF_CALCIUM_ION_TRANSMEMBRANE_TRANSPORTER_ACTIVITY	22516	6687	ATP1B1,CACNA2D1,FGF14,STIM1,AKAP6,ASPH,CALM1,CALM3,CALM2
730	TRUE	0.0012598	45	1469	11	0.00748809	0.244444	GO_MODIFICATION_BY_SYMBIONT_OF_HOST_MORPHOLOGY_OR_PHYSIOLOGY	c2.all.v5.0.symbols.plusCustom_091516_plusHallmark_plusC5v61_plusRosenberg	http://www.broadinstitute.org/gsea/msigdb/cards/GO_MODIFICATION_BY_SYMBIONT_OF_HOST_MORPHOLOGY_OR_PHYSIOLOGY	22516	6732	KPNA3,VAPA,CCNK,RRAGA,KPNA1,KPNB1,KPNA2,SMAD3,KPNA4,ITGAV,SUGT1
731	TRUE	0.00127147	253	1469	33	0.0224643	0.130435	GO_VACUOLAR_TRANSPORT	c2.all.v5.0.symbols.plusCustom_091516_plusHallmark_plusC5v61_plusRosenberg	http://www.broadinstitute.org/gsea/msigdb/cards/GO_VACUOLAR_TRANSPORT	22516	5609	NEDD4,RAB14,AP1G1,RAB6A,DCLK1,VPS53,MYO1D,PIK3R4,GPRASP1,NPC1,SORT1,ARSB,CLTC,STAM,HGSNAT,SCYL2,GBF1,HSPA8,VPS33A,ALS2,PIKFYVE,PIK3C3,PCDHGA3,SORL1,VPS41,PICALM,AP3B1,VPS11,EHD3,TMED9,GNPTAB,SCARB2,CORO7
732	TRUE	0.00129305	77	1469	15	0.010211	0.194805	REACTOME_TRAF6_MEDIATED_INDUCTION_OF_NFKB_AND_MAP_KINASES_UPON_TLR7_8_OR_9_ACTIVATION	c2.all.v5.0.symbols.plusCustom_091516_plusHallmark_plusC5v61_plusRosenberg	http://www.broadinstitute.org/gsea/msigdb/cards/REACTOME_TRAF6_MEDIATED_INDUCTION_OF_NFKB_AND_MAP_KINASES_UPON_TLR7_8_OR_9_ACTIVATION	22516	1163	MEF2A,APP,MAPK1,MAPK10,MAP2K4,ATF2,MAPK8,MEF2C,PPP2CA,PPP2R1B,MAPK14,CREB1,RPS6KA3,TAB3,RPS6KA5
733	TRUE	0.00131128	38	1469	10	0.00680735	0.263158	GO_ENDOPLASMIC_RETICULUM_ORGANIZATION	c2.all.v5.0.symbols.plusCustom_091516_plusHallmark_plusC5v61_plusRosenberg	http://www.broadinstitute.org/gsea/msigdb/cards/GO_ENDOPLASMIC_RETICULUM_ORGANIZATION	22516	8235	ATL1,RTN3,VAPA,REEP1,TOR1AIP2,RTN4,ATL2,SEC61A1,VMP1,CCDC47
734	TRUE	0.00131128	38	1469	10	0.00680735	0.263158	GO_CELLULAR_RESPONSE_TO_GLUCAGON_STIMULUS	c2.all.v5.0.symbols.plusCustom_091516_plusHallmark_plusC5v61_plusRosenberg	http://www.broadinstitute.org/gsea/msigdb/cards/GO_CELLULAR_RESPONSE_TO_GLUCAGON_STIMULUS	22516	6729	GNG3,PRKACB,PRKAR1A,GNG2,PRKAR2B,PRKACA,GNB4,PRKAR2A,ADCY9,ADCY8
735	TRUE	0.00131373	479	1469	53	0.036079	0.110647	GO_RESPONSE_TO_INORGANIC_SUBSTANCE	c2.all.v5.0.symbols.plusCustom_091516_plusHallmark_plusC5v61_plusRosenberg	http://www.broadinstitute.org/gsea/msigdb/cards/GO_RESPONSE_TO_INORGANIC_SUBSTANCE	22516	6010	TFRC,HIF1A,NEDD4,GDI1,SYT1,TRPC1,MEF2A,PRKAA1,CDKN1B,APP,C3,GSK3B,NEDD4L,ATF2,HDAC2,PPP3CA,ATRX,ADNP,PPARGC1A,SLC25A12,ALG2,STAT6,NPC1,KLF6,SLC8A1,PAM,MEF2C,SOD2,STIM1,NDRG1,FUS,KCNA1,SLC30A4,PTK2B,GLRA2,KCNMA1,HOMER1,KCNC2,KPNA4,ASPH,LRP11,CPOX,PTEN,ATP2B4,KCNH1,IMPACT,CD9,STK24,CREB1,CALM1,CALM3,CALM2,KCNC1
736	TRUE	0.00131689	319	1469	39	0.0265487	0.122257	GO_RESPONSE_TO_ACID_CHEMICAL	c2.all.v5.0.symbols.plusCustom_091516_plusHallmark_plusC5v61_plusRosenberg	http://www.broadinstitute.org/gsea/msigdb/cards/GO_RESPONSE_TO_ACID_CHEMICAL	22516	5203	TFRC,HIF1A,PRKAA1,PRKAA2,CDKN1B,UBR1,GSK3B,ATF2,HNRNPK,GNG2,HDAC2,RRAGA,PPARGC1A,DGAT2,ACSL1,UFL1,IGF2R,CPEB4,PTK2B,GLRB,ABL2,IPO5,GLRA2,RRAGB,RNF2,ASXL1,PID1,PIK3C3,LRP11,CDO1,ATP2B4,RPS6KB1,XBP1,CD9,ASNS,CREB1,ZNF354A,RRAGD,ADAMTS1
737	TRUE	0.00132007	122	1469	20	0.0136147	0.163934	TOOKER_GEMCITABINE_RESISTANCE_DN	c2.all.v5.0.symbols.plusCustom_091516_plusHallmark_plusC5v61_plusRosenberg	http://www.broadinstitute.org/gsea/msigdb/cards/TOOKER_GEMCITABINE_RESISTANCE_DN	22516	3803	SRP72,TFRC,CTSB,LPCAT1,APBB2,APLP2,DPYSL2,SSR1,UGCG,AZIN1,IDH3A,IPO5,SMS,CAPRIN1,CD47,EHBP1,ASNS,LPGAT1,FKBP4,CYB5B
738	TRUE	0.00132007	122	1469	20	0.0136147	0.163934	GO_LOCALIZATION_WITHIN_MEMBRANE	c2.all.v5.0.symbols.plusCustom_091516_plusHallmark_plusC5v61_plusRosenberg	http://www.broadinstitute.org/gsea/msigdb/cards/GO_LOCALIZATION_WITHIN_MEMBRANE	22516	8421	ATP1B1,CDH13,DLG3,VAPA,KLHL12,PPP6R3,NRXN1,NLGN1,GPHN,NSF,GLRB,CLIP1,TFG,PPP6C,CDH2,ANKRD28,SEC24B,SEC24A,ETV5,RAB1A
739	TRUE	0.00135691	254	1469	33	0.0224643	0.129921	IVANOVA_HEMATOPOIESIS_STEM_CELL	c2.all.v5.0.symbols.plusCustom_091516_plusHallmark_plusC5v61_plusRosenberg	http://www.broadinstitute.org/gsea/msigdb/cards/IVANOVA_HEMATOPOIESIS_STEM_CELL	22516	3057	PRKACB,SV2A,PRKAA1,SYT11,APBB2,SOS1,ARHGAP32,TSPYL4,LRRN1,PPP1R9A,SLC23A2,NRXN3,FAM117B,NCOA2,VLDLR,PEAK1,CPSF2,PDE4B,NRXN1,SKIL,KCNJ6,SLC35F1,DGCR2,LAPTM4B,TCF4,PRKG1,SYN2,SART3,FMR1,UBA5,CCT3,COBLL1,CAMTA1
740	TRUE	0.0013599	53	1469	12	0.00816882	0.226415	REACTOME_CIRCADIAN_CLOCK	c2.all.v5.0.symbols.plusCustom_091516_plusHallmark_plusC5v61_plusRosenberg	http://www.broadinstitute.org/gsea/msigdb/cards/REACTOME_CIRCADIAN_CLOCK	22516	1155	HIF1A,ATF2,FBXL3,PPARGC1A,NCOA2,MEF2C,BHLHE41,NR3C1,BTRC,NR1D1,CREB1,NAMPT
741	TRUE	0.00136055	19	1469	7	0.00476515	0.368421	GO_REGULATION_OF_CARDIAC_MUSCLE_CONTRACTION_BY_REGULATION_OF_THE_RELEASE_OF_SEQUESTERED_CALCIUM_ION	c2.all.v5.0.symbols.plusCustom_091516_plusHallmark_plusC5v61_plusRosenberg	http://www.broadinstitute.org/gsea/msigdb/cards/GO_REGULATION_OF_CARDIAC_MUSCLE_CONTRACTION_BY_REGULATION_OF_THE_RELEASE_OF_SEQUESTERED_CALCIUM_ION	22516	5966	SLC8A1,PRKACA,ASPH,CACNA1C,CALM1,CALM3,CALM2
742	TRUE	0.00136055	19	1469	7	0.00476515	0.368421	SEIDEN_MET_SIGNALING	c2.all.v5.0.symbols.plusCustom_091516_plusHallmark_plusC5v61_plusRosenberg	http://www.broadinstitute.org/gsea/msigdb/cards/SEIDEN_MET_SIGNALING	22516	1944	CSE1L,PRPS2,KIF2A,CAPRIN1,ITGAV,CLCN3,TM9SF3
743	TRUE	0.00138946	95	1469	17	0.0115725	0.178947	GO_POLYOL_METABOLIC_PROCESS	c2.all.v5.0.symbols.plusCustom_091516_plusHallmark_plusC5v61_plusRosenberg	http://www.broadinstitute.org/gsea/msigdb/cards/GO_POLYOL_METABOLIC_PROCESS	22516	5452	MTMR7,PLCB1,GOT1,DGAT2,SYNJ1,IMPA1,SLC5A3,IP6K2,PTEN,PLCB4,PLCG1,SPTLC2,MTMR2,CALM1,CALM3,CALM2,SGPP1
744	TRUE	0.00150094	541	1469	58	0.0394826	0.107209	GO_NEGATIVE_REGULATION_OF_PHOSPHORUS_METABOLIC_PROCESS	c2.all.v5.0.symbols.plusCustom_091516_plusHallmark_plusC5v61_plusRosenberg	http://www.broadinstitute.org/gsea/msigdb/cards/GO_NEGATIVE_REGULATION_OF_PHOSPHORUS_METABOLIC_PROCESS	22516	6920	OPRL1,PRKAR1A,CDKN1B,LPCAT1,GSK3B,HIPK3,DLG3,HMGCR,IBTK,MYO1D,PAFAH1B1,CSRNP3,YWHAE,PRKAR2B,PPARGC1A,DUSP18,CDK5RAP3,PTPRJ,SMYD3,RGS4,UBASH3B,PRKCA,BAG4,YWHAB,SLC7A14,AKAP5,LRRC4C,PDE4D,HEXIM1,HSPH1,ADAR,PSEN1,PPP2CA,FLRT2,PRKAR2A,AKAP6,SMAD3,PID1,PPM1E,PTEN,NF1,SORL1,SH3BP5,FLRT3,IMPACT,TGFB2,TMEM132D,CDKN1C,TAOK3,MYADM,RBM26,LRRTM3,GFRA2,GRM7,CALM1,CALM3,CALM2,PKIA
745	TRUE	0.00152358	46	1469	11	0.00748809	0.23913	GO_PEPTIDYL_THREONINE_MODIFICATION	c2.all.v5.0.symbols.plusCustom_091516_plusHallmark_plusC5v61_plusRosenberg	http://www.broadinstitute.org/gsea/msigdb/cards/GO_PEPTIDYL_THREONINE_MODIFICATION	22516	6604	GSK3B,HIPK3,ACVR1,MAPK1,MAPK8,PRKACA,PRKCA,NLK,CDK5R1,ACVR1B,TNKS
746	TRUE	0.00152358	46	1469	11	0.00748809	0.23913	ROSENBERG_SPLITSEQ_cluster52_Cajal_Retzius	c2.all.v5.0.symbols.plusCustom_091516_plusHallmark_plusC5v61_plusRosenberg	TP73	22516	9338	CACNA2D1,B3GALT1,CNTNAP2,CLSTN2,DYNC1I1,ROBO2,KCNC2,SLC2A13,COBLL1,KCNH7,FNDC3B
747	TRUE	0.00154906	87	1469	16	0.0108918	0.183908	BIOCARTA_MAPK_PATHWAY	c2.all.v5.0.symbols.plusCustom_091516_plusHallmark_plusC5v61_plusRosenberg	http://www.broadinstitute.org/gsea/msigdb/cards/BIOCARTA_MAPK_PATHWAY	22516	300	MEF2A,MAPK1,MAPK10,MAP2K4,PAK1,ATF2,MAPK8,MEF2C,MAP3K13,RAPGEF2,TGFB2,RPS6KB1,MAPK14,CREB1,RPS6KA3,RPS6KA5
748	TRUE	0.00154906	87	1469	16	0.0108918	0.183908	KEGG_ERBB_SIGNALING_PATHWAY	c2.all.v5.0.symbols.plusCustom_091516_plusHallmark_plusC5v61_plusRosenberg	http://www.broadinstitute.org/gsea/msigdb/cards/KEGG_ERBB_SIGNALING_PATHWAY	22516	87	CDKN1B,GSK3B,SOS1,MAPK1,MAPK10,MAP2K4,PAK1,MAPK8,PRKCA,PAK3,PTK2,ABL2,PLCG1,GAB1,RPS6KB1,CBL
749	TRUE	0.00155968	333	1469	40	0.0272294	0.12012	GO_DEVELOPMENTAL_GROWTH	c2.all.v5.0.symbols.plusCustom_091516_plusHallmark_plusC5v61_plusRosenberg	http://www.broadinstitute.org/gsea/msigdb/cards/GO_DEVELOPMENTAL_GROWTH	22516	9136	EFNA5,PRKAR1A,APP,KDM5B,SOS1,DCLK1,IGF1,SLC4A10,ATRX,PPP3CB,CTR9,NLGN3,SLITRK1,SLC9A6,TNKS2,PRPF19,ARID5B,PDE4D,NDRG4,UBE3A,SMAD3,MAP1B,USP9X,PTEN,SORBS2,GIGYF2,IGFBP5,CDC42,FLRT3,IMPACT,TGFB2,CDKN1C,VANGL2,COBL,PSAP,RAPH1,MAPK14,SMAD2,WDR48,ACVR2B
750	TRUE	0.00156774	14	1469	6	0.00408441	0.428571	REACTOME_SYNTHESIS_OF_VERY_LONG_CHAIN_FATTY_ACYL_COAS	c2.all.v5.0.symbols.plusCustom_091516_plusHallmark_plusC5v61_plusRosenberg	http://www.broadinstitute.org/gsea/msigdb/cards/REACTOME_SYNTHESIS_OF_VERY_LONG_CHAIN_FATTY_ACYL_COAS	22516	1205	ELOVL4,ELOVL7,ACSL4,ACSL1,ELOVL6,TECR
[truncated: 990 more rows]

## Sheet: 1 yr CHD8 Het-Oil v WT-Oil_UP
	significant	p_value	term_size	query_size	intersection_size	precision	recall	term_id	source	term_name	effective_domain_size	source_order	intersection
[truncated: 182 more rows]

[truncated: 3 more sheets: P5 CHD8 Het-Oil vs WT-Oil_DN, P5 CHD8 Het-Oil vs WT-Oil_UP, 18 mo CHD8 Het vs WT_DN]
